# Supplementary material for: Double-tap gene drive uses iterative genome targeting to help overcome resistance alleles
Source: Nat Commun. 2022 May 9;13:2595. doi: 10.1038/s41467-022-29868-3 (PMC9085836; doi:10.1038/s41467-022-29868-3)
Supplement: Supplementary file 5 — Supplementary Data 1 [file 41467_2022_29868_MOESM5_ESM.xlsx]

## Sheet: Fig. 1e - tGD(y1,w2)
F0 Cross						F1 Cross						F2 Phenotypical Scoring													F2 Calculations
Round	F0 Cross	Female	Male	Date		F1 Cross	Female F0	Female Phenotype	Male	Date		F1 Cross	Female				Total Female	Male				Total Male	Total Flies		F0 Cross	F1 Cross	Fluorophore Count					M/F Ratio	Inheritance		Comments
													DsRed	GFP	Both	None		DsRed	GFP	Both	None						DsRed	GFP	Both	None			DsRed	GFP
1	1	185 (x3)	182 (x3)	2019-03-22		1	2	y-, w mosaic	w-EX1	2019-04-02		1	1	6	71	0	78	2	8	60	0	70	148		2	1	3	14	131	0		0.897436	0.905405	0.97973
	2	185 (x3)	182 (x3)	2019-03-22		2	2	y-, w mosaic	w-EX1	2019-04-02		2	0	12	68	0	80	0	5	83	0	88	168		2	2	0	17	151	0		1.1	0.89881	1
	6	185 (x1)	182 (x1)	2019-03-26		3	2	y-, w mosaic	w-EX1	2019-04-02		3	7	16	49	0	72	8	17	31	0	56	128		2	3	15	33	80	0		0.777778	0.742188	0.882812
						4	2	y-, w mosaic	w-EX1	2019-04-02		4	0	6	66	0	72	0	9	84	0	93	165		2	4	0	15	150	0		1.29167	0.909091	1
						5	1	y-, w mosaic	w-EX1	2019-04-03		5	3	3	65	0	71	3	1	82	0	86	157		1	5	6	4	147	0		1.21127	0.974522	0.961783
						6	1	y-, w mosaic	w-EX1	2019-04-03		6	9	5	48	0	62	3	4	45	0	52	114		1	6	12	9	93	0		0.83871	0.921053	0.894737
						7	1	y-, w mosaic	w-EX1	2019-04-03		7	0	0	64	0	64	0	0	77	0	77	141		1	7	0	0	141	0		1.20312	1	1
						8	1	y-, w mosaic	w-EX1	2019-04-03		8	2	11	63	0	76	4	10	55	0	69	145		1	8	6	21	118	0		0.907895	0.855172	0.958621
						9	1	y-, w mosaic	w-EX1	2019-04-03		9	2	2	65	0	69	6	0	52	0	58	127		1	9	8	2	117	0		0.84058	0.984252	0.937008
						10	1	y-, w mosaic	w-EX1	2019-04-03		10	0	2	52	0	54	0	8	62	0	70	124		1	10	0	10	114	0		1.2963	0.919355	1
						11	1	y-, w mosaic	w-EX1	2019-04-03		11	0	5	73	0	78	0	5	76	0	81	159		1	11	0	10	149	0		1.03846	0.937107	1
						12	1	y-, w mosaic	w-EX1	2019-04-03		12	0	6	52	0	58	0	10	52	0	62	120		1	12	0	16	104	0		1.06897	0.866667	1
						13	1	y-, w mosaic	w-EX1	2019-04-03		13	4	11	59	0	74	1	16	52	0	69	143		1	13	5	27	111	0		0.932432	0.811189	0.965035
						14	2	y-, w mosaic	w-EX1	2019-04-03		14	1	4	62	0	67	9	5	49	0	63	130		2	14	10	9	111	0		0.940299	0.930769	0.923077
						15	2	y-, w mosaic	w-EX1	2019-04-03		15	0	6	64	0	70	0	8	72	0	80	150		2	15	0	14	136	0		1.14286	0.906667	1
						16	2	y-, w mosaic	w-EX1	2019-04-03		16	0	0	0	0	0	0	0	0	0	0	0		2	16	0	0	0	0					cross failed
						17	2	y-, w mosaic	w-EX1	2019-04-03		17	6	8	41	0	55	5	4	48	0	57	112		2	17	11	12	89	0		1.03636	0.892857	0.901786
						18	2	y-, w mosaic	w-EX1	2019-04-03		18	3	6	52	0	61	11	5	77	0	93	154		2	18	14	11	129	0		1.52459	0.928571	0.909091
						19	2	y-, w mosaic	w-EX1	2019-04-03		19	1	6	62	0	69	0	5	57	0	62	131		2	19	1	11	119	0		0.898551	0.916031	0.992366
						20	2	y-, w mosaic	w-EX1	2019-04-03		20	0	15	60	0	75	0	11	50	0	61	136		2	20	0	26	110	0		0.813333	0.808824	1
						21	2	y-, w mosaic	w-EX1	2019-04-03		21	4	9	68	0	81	3	1	65	1	70	151		2	21	7	10	133	1		0.864198	0.927152	0.94702
						22	2	y-, w mosaic	w-EX1	2019-04-03		22	4	14	42	0	60	1	3	49	0	53	113		2	22	5	17	91	0		0.883333	0.849558	0.955752
						23	2	y-, w mosaic	w-EX1	2019-04-03		23	4	3	65	0	72	1	2	54	0	57	129		2	23	5	5	119	0		0.791667	0.96124	0.96124
						24	2	y-, w mosaic	w-EX1	2019-04-03		24	14	22	41	0	77	17	8	44	0	69	146		2	24	31	30	85	0		0.896104	0.794521	0.787671
						25	2	y-, w mosaic	w-EX1	2019-04-03		25	0	7	61	0	68	0	9	68	0	77	145		2	25	0	16	129	0		1.13235	0.889655	1
						26	2	y-, w mosaic	w-EX1	2019-04-03		26	1	14	61	0	76	1	15	68	0	84	160		2	26	2	29	129	0		1.10526	0.81875	0.9875
						27	2	y-, w mosaic	w-EX1	2019-04-05		27	4	1	72	0	77	4	0	68	0	72	149		2	27	8	1	140	0		0.935065	0.993289	0.946309
						28	2	y-, w mosaic	w-EX1	2019-04-05		28	0	6	49	0	55	0	3	47	0	50	105		2	28	0	9	96	0		0.909091	0.914286	1
						29	2	y-, w mosaic	w-EX1	2019-04-05		29	0	22	51	0	73	0	15	42	0	57	130		2	29	0	37	93	0		0.780822	0.715385	1
						30	2	y-, w mosaic	w-EX1	2019-04-05		30	0	12	54	0	66	0	16	52	0	68	134		2	30	0	28	106	0		1.0303	0.791045	1
						31	2	y-, w mosaic	w-EX1	2019-04-05		31	3	8	48	0	59	1	8	52	0	61	120		2	31	4	16	100	0		1.0339	0.866667	0.966667
						32	6	y-, w mosaic	w-EX1	2019-04-18		32	0	1	38	0	39	0	3	39	0	42	81		6	32	0	4	77	0		1.07692	0.950617	1
						33	6	y-, w mosaic	w-EX1	2019-04-18		33	8	4	66	0	78	5	5	65	0	75	153		6	33	13	9	131	0		0.961538	0.941176	0.915033
						34	6	y-, w mosaic	w-EX1	2019-04-18		34	7	12	54	0	73	1	12	42	1	56	129		6	34	8	24	96	1		0.767123	0.806202	0.930233
						35	6	y-, w mosaic	w-EX1	2019-04-18		35	5	10	57	0	72	2	14	50	0	66	138		6	35	7	24	107	0		0.916667	0.826087	0.949275
												Sums:	93	275	1963	0	2331	88	245	1969	2	2304	4635		Sums:	34	181	520	3932	2		0.99544	0.886887	0.960375	Average
																																	0.0706705	0.0474338	Std. Dev.
																																	1	13	# vials at 100%
																																	34	34	Total Vials
																																	0.0294118	0.382353	% vials at 100%

## Sheet: Fig. 1e - DT-tGD(y1, w2,y1b)
F0 Cross						F1 Cross						F2 Phenotypical Scoring													F2 Calculations
Round	F0 Cross	Female	Male	Date		F1 Cross	Female F0	Female Phenotype	Male	Date		F1 Cross	Female				Total Female	Male				Total Male	Total Flies		F0 Cross	F1 Cross	Fluorophore Count					M/F Ratio	Inheritance		Comments
													DsRed	GFP	Both	None		DsRed	GFP	Both	None						DsRed	GFP	Both	None			DsRed	GFP
1	9	127 (x1)	182 (x1)	2019-03-15		1	9	y-, w mosaic	w-EX1	2019-03-27		1	0	0	76	0	76	0	0	78	0	78	154		9	1	0	0	154	0		1.02632	1	1
	12	127 (x1)	182 (x1)	2019-03-15		2	9	y-, w mosaic	w-EX1	2019-03-27		2	3	0	75	0	78	2	0	81	0	83	161		9	2	5	0	156	0		1.0641	1	0.968944
	13	127 (x4)	182 (x4)	2019-03-22		3	9	y-, w mosaic	w-EX1	2019-03-27		3	0	0	52	0	52	2	0	61	0	63	115		9	3	2	0	113	0		1.21154	1	0.982609
2	14	127 (x5)	182 (x5)	2019-04-26		4	9	y-, w mosaic	w-EX1	2019-03-27		4	7	6	62	0	75	3	1	64	0	68	143		9	4	10	7	126	0		0.906667	0.951049	0.93007
	15	127 (x5)	182 (x5)	2019-04-26		5	9	y-, w mosaic	w-EX1	2019-03-27		5	5	1	52	0	58	1	2	50	1	54	112		9	5	6	3	102	1		0.931034	0.964286	0.9375
						6	9	y-, w mosaic	w-EX1	2019-03-27		6	4	0	50	0	54	9	0	63	0	72	126		9	6	13	0	113	0		1.33333	1	0.896825
						7	9	y-, w mosaic	w-EX1	2019-03-28		7	0	2	69	0	71	0	2	89	0	91	162		9	7	0	4	158	0		1.28169	0.975309	1
						8	9	y-, w mosaic	w-EX1	2019-03-28		8	4	2	70	0	76	1	3	66	0	70	146		9	8	5	5	136	0		0.921053	0.965753	0.965753
						9	12	y-, w mosaic	w-EX1	2019-03-28		9	0	5	78	0	83	0	5	56	0	61	144		12	9	0	10	134	0		0.73494	0.930556	1
						10	12	y-, w mosaic	w-EX1	2019-03-28		10	0	0	62	0	62	2	0	68	0	70	132		12	10	2	0	130	0		1.12903	1	0.984848
						11	12	y-, w mosaic	w-EX1	2019-03-28		11	2	0	67	0	69	4	2	78	0	84	153		12	11	6	2	145	0		1.21739	0.986928	0.960784
						12	12	y-, w mosaic	w-EX1	2019-03-28		12	0	0	78	0	78	0	0	61	0	61	139		12	12	0	0	139	0		0.782051	1	1
						13	12	y-, w mosaic	w-EX1	2019-03-28		13	-	-	-	0	0	-	-	-	0	0	0		12	13	0	0	0	0					cross failed
						14	12	y-, w mosaic	w-EX1	2019-03-28		14	1	0	67	0	68	2	0	69	0	71	139		12	14	3	0	136	0		1.04412	1	0.978417
						15	9	y-, w mosaic	w-EX1	2019-03-29		15	2	2	54	0	58	3	3	54	0	60	118		9	15	5	5	108	0		1.03448	0.957627	0.957627
						16	9	y-, w mosaic	w-EX1	2019-03-29		16	1	0	61	0	62	3	0	71	0	74	136		9	16	4	0	132	0		1.19355	1	0.970588
						17	9	y-, w mosaic	w-EX1	2019-03-29		17	1	3	74	0	78	0	6	69	0	75	153		9	17	1	9	143	0		0.961538	0.941176	0.993464
						18	9	y-, w mosaic	w-EX1	2019-03-29		18	0	0	82	0	82	0	0	61	0	61	143		9	18	0	0	143	0		0.743902	1	1
						19	9	y-, w mosaic	w-EX1	2019-03-29		19	0	1	71	0	72	1	2	56	0	59	131		9	19	1	3	127	0		0.819444	0.977099	0.992366
						20	9	y-, w mosaic	w-EX1	2019-03-29		20	0	7	62	0	69	0	3	56	0	59	128		9	20	0	10	118	0		0.855072	0.921875	1
						21	12	y-, w mosaic	w-EX1	2019-03-29		21	7	0	66	0	73	10	0	74	0	84	157		12	21	17	0	140	0		1.15068	1	0.89172
						22	12	y-, w mosaic	w-EX1	2019-03-29		22	7	0	62	0	69	7	0	63	0	70	139		12	22	14	0	125	0		1.01449	1	0.899281
						23	9	y-, w mosaic	w-EX1	2019-04-01		23	5	3	64	0	72	1	1	58	0	60	132		9	23	6	4	122	0		0.833333	0.969697	0.954545
						24	9	y-, w mosaic	w-EX1	2019-04-01		24	0	4	58	0	62	0	0	61	0	61	123		9	24	0	4	119	0		0.983871	0.96748	1
						25	9	y-, w mosaic	w-EX1	2019-04-01		25	0	0	77	0	77	0	0	64	0	64	141		9	25	0	0	141	0		0.831169	1	1
						26	9	y-, w mosaic	w-EX1	2019-04-01		26	0	0	59	0	59	0	0	68	0	68	127		9	26	0	0	127	0		1.15254	1	1
						27	9	y-, w mosaic	w-EX1	2019-04-01		27	7	0	56	0	63	7	0	68	0	75	138		9	27	14	0	124	0		1.19048	1	0.898551
						28	9	y-, w mosaic	w-EX1	2019-04-02		28	4	0	66	0	70	4	0	82	0	86	156		9	28	8	0	148	0		1.22857	1	0.948718
						29	9	y-, w mosaic	w-EX1	2019-04-02		29	2	0	66	0	68	2	0	72	0	74	142		9	29	4	0	138	0		1.08824	1	0.971831
						30	9	y-, w mosaic	w-EX1	2019-04-02		30	0	0	84	0	84	0	0	77	0	77	161		9	30	0	0	161	0		0.916667	1	1
						31	9	y-, w mosaic	w-EX1	2019-04-02		31	2	0	69	0	71	0	0	66	0	66	137		9	31	2	0	135	0		0.929577	1	0.985401
						32	13	y-, w mosaic	w-EX1	2019-04-02		32	9	5	40	0	54	6	3	35	0	44	98		13	32	15	8	75	0		0.814815	0.918367	0.846939
						33	13	y-, w mosaic	w-EX1	2019-04-02		33	12	17	46	0	75	12	6	57	0	75	150		13	33	24	23	103	0		1	0.846667	0.84
						34	13	y-, w mosaic	w-EX1	2019-04-02		34	0	6	54	0	60	1	7	54	0	62	122		13	34	1	13	108	0		1.03333	0.893443	0.991803
						35	13	y-, w mosaic	w-EX1	2019-04-02		35	5	1	40	0	46	6	3	45	0	54	100		13	35	11	4	85	0		1.17391	0.96	0.89
						36	13	y-, w mosaic	w-EX1	2019-04-02		36	4	8	52	0	64	7	10	64	0	81	145		13	36	11	18	116	0		1.26562	0.875862	0.924138
						37	13	y-, w mosaic	w-EX1	2019-04-02		37	7	8	34	0	49	8	9	29	0	46	95		13	37	15	17	63	0		0.938776	0.821053	0.842105
						38	13	y-, w mosaic	w-EX1	2019-04-03		38	0	0	42	0	42	0	1	67	0	68	110		13	38	0	1	109	0		1.61905	0.990909	1
						39	13	y-, w mosaic	w-EX1	2019-04-03		39	7	6	55	0	68	4	11	48	0	63	131		13	39	11	17	103	0		0.926471	0.870229	0.916031
						40	13	y-, w mosaic	w-EX1	2019-04-03		40	-	-	-	0	0	-	-	-	0	0	0		13	40	0	0	0	0					cross failed
						41	13	y-, w mosaic	w-EX1	2019-04-03		41	0	8	74	0	82	0	9	73	0	82	164		13	41	0	17	147	0		1	0.896341	1
						42	13	y-, w mosaic	w-EX1	2019-04-03		42	3	0	29	0	32	3	0	41	0	44	76		13	42	6	0	70	0		1.375	1	0.921053
						43	13	y-, w mosaic	w-EX1	2019-04-03		43	9	7	44	0	60	15	2	51	0	68	128		13	43	24	9	95	0		1.13333	0.929688	0.8125
						44	13	y-, w mosaic	w-EX1	2019-04-03		44	2	0	74	0	76	6	1	65	0	72	148		13	44	8	1	139	0		0.947368	0.993243	0.945946
						45	13	y-, w mosaic	w-EX1	2019-04-03		45	0	8	67	0	75	1	2	64	0	67	142		13	45	1	10	131	0		0.893333	0.929577	0.992958
						46	14	y-, w mosaic	w-EX1	2019-05-17		46	2	2	59	0	63	4	5	66	0	75	138		14	46	6	7	125	0		1.19048	0.949275	0.956522
						47	14	y-, w mosaic	w-EX1	2019-05-17		47	0	2	36	0	38	0	1	50	0	51	89		14	47	0	3	86	0		1.34211	0.966292	1
						48	14	y-, w mosaic	w-EX1	2019-05-17		48	0	0	44	0	44	0	0	67	0	67	111		14	48	0	0	111	0		1.52273	1	1
						49	14	y-, w mosaic	w-EX1	2019-05-17		49	0	0	50	0	50	0	0	47	0	47	97		14	49	0	0	97	0		0.94	1	1
						50	14	y-, w mosaic	w-EX1	2019-05-17		50	1	7	53	1	62	1	5	73	1	80	142		14	50	2	12	126	2		1.29032	0.901408	0.971831
						51	15	y-, w mosaic	w-EX1	2019-05-17		51	1	0	62	0	63	0	0	72	0	72	135		15	51	1	0	134	0		1.14286	1	0.992593
						52	15	y-, w mosaic	w-EX1	2019-05-17		52	0	1	46	0	47	0	1	69	0	70	117		15	52	0	2	115	0		1.48936	0.982906	1
						53	15	y-, w mosaic	w-EX1	2019-05-17		53	0	2	46	0	48	2	2	59	0	63	111		15	53	2	4	105	0		1.3125	0.963964	0.981982
						54	15	y-, w mosaic	w-EX1	2019-05-17		54	3	0	48	0	51	4	0	60	0	64	115		15	54	7	0	108	0		1.2549	1	0.93913
						55	15	y-, w mosaic	w-EX1	2019-05-17		55	5	0	54	0	59	5	0	60	0	65	124		15	55	10	0	114	0		1.10169	1	0.919355
						56	15	y-, w mosaic	w-EX1	2019-05-17		56	2	0	68	0	70	11	0	66	0	77	147		15	56	13	0	134	0		1.1	1	0.911565
						57	14	y-, w mosaic	w-EX1	2019-05-17		57	0	0	79	0	79	0	0	68	0	68	147		14	57	0	0	147	0		0.860759	1	1
						58	14	y-, w mosaic	w-EX1	2019-05-17		58	0	7	74	0	81	3	6	65	0	74	155		14	58	3	13	139	0		0.91358	0.916129	0.980645
						59	14	y-, w mosaic	w-EX1	2019-05-20		59	0	0	33	0	33	0	0	42	0	42	75		14	59	0	0	75	0		1.27273	1	1
						60	14	y-, w mosaic	w-EX1	2019-05-20		60	7	0	56	0	63	4	0	60	0	64	127		14	60	11	0	116	0		1.01587	1	0.913386
						61	14	y-, w mosaic	w-EX1	2019-05-20		61	0	2	54	0	56	0	3	54	0	57	113		14	61	0	5	108	0		1.01786	0.955752	1
						62	15	y-, w mosaic	w-EX1	2019-05-20		62	0	5	55	0	60	0	6	59	0	65	125		15	62	0	11	114	0		1.08333	0.912	1
						63	15	y-, w mosaic	w-EX1	2019-05-20		63	0	12	34	0	46	0	8	46	0	54	100		15	63	0	20	80	0		1.17391	0.8	1
						64	15	y-, w mosaic	w-EX1	2019-05-20		64	5	0	64	0	69	8	0	63	0	71	140		15	64	13	0	127	0		1.02899	1	0.907143
						65	15	y-, w mosaic	w-EX1	2019-05-20		65	4	0	61	0	65	3	0	71	0	74	139		15	65	7	0	132	0		1.13846	1	0.94964
												Sums:	152	150	3716	1	4019	178	131	3914	2	4225	8244		Sums:	63	330	281	7630	3		1.07658	0.964793	0.959002	Average
																																	0.0485517	0.047902	Std. Dev.
																																	30	21	# vials at 100%
																																	63	63	Total vials
																																	0.47619	0.333333	% vials at 100%

## Sheet: Fig.  1e - DT-tGD(y1, w2,w2b)
F0 Cross						F1 Cross						F2 Phenotypical Scoring													F2 Calculations
Round	F0 Cross	Female	Male	Date		F1 Cross	Female F0	Female Phenotype	Male	Date		F1 Cross	Female				Total Female	Male				Total Male	Total Flies		F0 Cross	F1 Cross	Fluorophore Count					M/F Ratio	Inheritance		Comments
													DsRed	GFP	Both	None		DsRed	GFP	Both	None						DsRed	GFP	Both	None			DsRed	GFP
1	5	128 (x1)	182 (x1)	2019-03-08		1	5	y-, w mosaic	w-EX1	2019-03-22		1	2	10	35	0	47	7	8	45	0	60	107		5	1	9	18	80	0		1.2766	0.831776	0.915888
	6	128 (x1)	182 (x1)	2019-03-11		2	6	y-, w mosaic	w-EX1	2019-03-22		2	0	0	0	0	0	0	0	0	0	0	0		6	2	0	0	0	0					cross failed
	7	128 (x1)	182 (x1)	2019-03-15		3	6	y-, w mosaic	w-EX1	2019-03-22		3	1	10	36	0	47	4	2	62	0	68	115		6	3	5	12	98	0		1.44681	0.895652	0.956522
						4	6	y-, w mosaic	w-EX1	2019-03-22		4	4	5	28	0	37	3	6	47	1	57	94		6	4	7	11	75	1		1.54054	0.87234	0.914894
						5	6	y-, w mosaic	w-EX1	2019-03-22		5	3	7	37	0	47	5	5	38	0	48	95		6	5	8	12	75	0		1.02128	0.873684	0.915789
						6	6	y-, w mosaic	w-EX1	2019-03-22		6	0	0	0	0	0	0	0	0	0	0	0		6	6	0	0	0	0					cross failed
						7	6	y-, w mosaic	w-EX1	2019-03-22		7	0	3	47	0	50	0	3	42	0	45	95		6	7	0	6	89	0		0.9	0.936842	1
						8	6	y-, w mosaic	w-EX1	2019-03-22		8	5	6	49	0	60	5	5	42	1	53	113		6	8	10	11	91	1		0.883333	0.893805	0.902655
						9	6	y-, w mosaic	w-EX1	2019-03-22		9	0	6	42	0	48	0	6	42	0	48	96		6	9	0	12	84	0		1	0.875	1
						10	6	y-, w mosaic	w-EX1	2019-03-22		10	0	1	44	0	45	0	3	47	0	50	95		6	10	0	4	91	0		1.11111	0.957895	1
						11	6	y-, w mosaic	w-EX1	2019-03-22		11	1	9	46	0	56	2	6	39	0	47	103		6	11	3	15	85	0		0.839286	0.854369	0.970874
						12	6	y-, w mosaic	w-EX1	2019-03-22		12	10	17	86	0	113	6	15	78	0	99	212		6	12	16	32	164	0		0.876106	0.849057	0.924528
						13	6	y-, w mosaic	w-EX1	2019-03-22		13	0	9	42	0	51	0	3	50	1	54	105		6	13	0	12	92	1		1.05882	0.87619	0.990476
						14	6	y-, w mosaic	w-EX1	2019-03-22		14	0	13	35	0	48	0	6	49	0	55	103		6	14	0	19	84	0		1.14583	0.815534	1
						15	6	y-, w mosaic	w-EX1	2019-03-22		15	1	2	46	0	49	0	1	37	0	38	87		6	15	1	3	83	0		0.77551	0.965517	0.988506
						16	6	y-, w mosaic	w-EX1	2019-03-22		16	3	1	45	0	49	3	1	54	0	58	107		6	16	6	2	99	0		1.18367	0.981308	0.943925
						17	6	y-, w mosaic	w-EX1	2019-03-22		17	14	10	48	0	72	5	15	40	0	60	132		6	17	19	25	88	0		0.833333	0.810606	0.856061
						18	6	y-, w mosaic	w-EX1	2019-03-22		18	0	2	75	0	77	0	3	66	0	69	146		6	18	0	5	141	0		0.896104	0.965753	1
						19	6	y-, w mosaic	w-EX1	2019-03-22		19	2	0	51	0	53	3	0	48	0	51	104		6	19	5	0	99	0		0.962264	1	0.951923
						20	6	y-, w mosaic	w-EX1	2019-03-22		20	1	9	46	0	56	2	6	38	0	46	102		6	20	3	15	84	0		0.821429	0.852941	0.970588
						21	5	y-, w mosaic	w-EX1	2019-03-22		21	0	5	38	0	43	0	3	41	0	44	87		5	21	0	8	79	0		1.02326	0.908046	1
						22	5	y-, w mosaic	w-EX1	2019-03-22		22	0	0	14	0	14	0	0	18	0	18	32		5	22	0	0	32	0		1.28571	1	1
						23	5	y-, w mosaic	w-EX1	2019-03-25		23	0	1	18	0	19	0	2	12	0	14	33		5	23	0	3	30	0		0.736842	0.909091	1
						24	5	y-, w mosaic	w-EX1	2019-03-25		24	0	0	0	0	0	0	0	0	0	0	0		5	24	0	0	0	0					cross failed
						25	5	y-, w mosaic	w-EX1	2019-03-25		25	5	2	85	0	92	3	1	67	0	71	163		5	25	8	3	152	0		0.771739	0.981595	0.95092
						26	5	y-, w mosaic	w-EX1	2019-03-25		26	0	15	74	0	89	0	18	66	0	84	173		5	26	0	33	140	0		0.94382	0.809249	1
						27	5	y-, w mosaic	w-EX1	2019-03-25		27	0	0	83	0	83	0	0	78	0	78	161		5	27	0	0	161	0		0.939759	1	1
						28	5	y-, w mosaic	w-EX1	2019-03-25		28	4	9	72	0	85	3	7	68	0	78	163		5	28	7	16	140	0		0.917647	0.90184	0.957055
						29	5	y-, w mosaic	w-EX1	2019-03-25		29	4	2	73	0	79	0	2	78	0	80	159		5	29	4	4	151	0		1.01266	0.974843	0.974843
						30	5	y-, w mosaic	w-EX1	2019-03-25		30	0	2	62	0	64	6	2	90	0	98	162		5	30	6	4	152	0		1.53125	0.975309	0.962963
						31	5	y-, w mosaic	w-EX1	2019-03-25		31	0	2	57	0	59	6	2	84	0	92	151		5	31	6	4	141	0		1.55932	0.97351	0.960265
						32	5	y-, w mosaic	w-EX1	2019-03-25		32	0	7	74	0	81	0	12	91	0	103	184		5	32	0	19	165	0		1.2716	0.896739	1
						33	5	y-, w mosaic	w-EX1	2019-03-25		33	3	6	62	0	71	4	3	71	0	78	149		5	33	7	9	133	0		1.09859	0.939597	0.95302
						34	5	y-, w mosaic	w-EX1	2019-03-26		34	0	0	0	0	0	0	0	0	0	0	0		5	34	0	0	0	0					cross failed
						35	5	y-, w mosaic	w-EX1	2019-03-26		35	0	4	54	0	58	0	3	90	0	93	151		5	35	0	7	144	0		1.60345	0.953642	1
						36	5	y-, w mosaic	w-EX1	2019-03-26		36	0	1	81	0	82	0	0	81	0	81	163		5	36	0	1	162	0		0.987805	0.993865	1
						37	5	y-, w mosaic	w-EX1	2019-03-26		37	0	5	64	0	69	0	5	67	0	72	141		5	37	0	10	131	0		1.04348	0.929078	1
						38	5	y-, w mosaic	w-EX1	2019-03-26		38	5	5	72	0	82	7	9	64	0	80	162		5	38	12	14	136	0		0.97561	0.91358	0.925926
						39	5	y-, w mosaic	w-EX1	2019-03-26		39	0	0	73	0	73	0	0	78	0	78	151		5	39	0	0	151	0		1.06849	1	1
						40	5	y-, w mosaic	w-EX1	2019-03-27		40	0	0	46	0	46	0	1	56	0	57	103		5	40	0	1	102	0		1.23913	0.990291	1
						41	7	y-, w mosaic	w-EX1	2019-04-04		41	0	5	71	0	76	0	11	65	0	76	152		7	41	0	16	136	0		1	0.894737	1
						42	7	y-, w mosaic	w-EX1	2019-04-04		42	0	7	54	0	61	0	3	62	0	65	126		7	42	0	10	116	0		1.06557	0.920635	1
						43	7	y-, w mosaic	w-EX1	2019-04-04		43	1	2	44	1	48	9	3	35	0	47	95		7	43	10	5	79	1		0.979167	0.936842	0.884211
						44	7	y-, w mosaic	w-EX1	2019-04-04		44	0	14	70	0	84	0	16	68	0	84	168		7	44	0	30	138	0		1	0.821429	1
						45	7	y-, w mosaic	w-EX1	2019-04-04		45	9	15	59	0	83	3	8	52	0	63	146		7	45	12	23	111	0		0.759036	0.842466	0.917808
						46	7	y-, w mosaic	w-EX1	2019-04-04		46	1	4	40	0	45	8	3	48	0	59	104		7	46	9	7	88	0		1.31111	0.932692	0.913462
						47	7	y-, w mosaic	w-EX1	2019-04-04		47	0	9	70	0	79	0	18	65	0	83	162		7	47	0	27	135	0		1.05063	0.833333	1
						48	7	y-, w mosaic	w-EX1	2019-04-04		48	0	17	91	0	108	0	4	70	0	74	182		7	48	0	21	161	0		0.685185	0.884615	1
												Sums:	79	259	2439	1	2778	94	230	2529	3	2856	5634		Sums:	44	173	489	4968	4		1.05529	0.914211	0.968252	Average
																																	0.0593851	0.0390039	Std. Dev.
																																	4	21	# vials at 100%
																																	44	44	Total vials
																																	0.0909091	0.477273	% vials at 100%

## Sheet: Fig. 1e - DT-tGD(y1,w2,y1b,w2b)
F0 Cross						F1 Cross						F2 Phenotypical Scoring													F2 Calculations
Round	F0 Cross	Female	Male	Date		F1 Cross	Female F0	Female Phenotype	Male	Date		F1 Cross	Female				Total Female	Male				Total Male	Total Flies		F0 Cross	F1 Cross	Fluorophore Count					M/F Ratio	Inheritance		Comments
													DsRed	GFP	Both	None		DsRed	GFP	Both	None						DsRed	GFP	Both	None			DsRed	GFP
1	7	129 (x1)	182 (x1)	2019-03-15		1	7	y-, w mosaic	w-EX1	2019-03-27		1	4	6	47	0	57	10	3	53	0	66	123		7	1	14	9	100	0		1.15789	0.926829	0.886179
	8	129 (x1)	182 (x1)	2019-03-15		2	7	y-, w mosaic	w-EX1	2019-03-27		2	0	7	64	0	71	0	3	73	0	76	147		7	2	0	10	137	0		1.07042	0.931973	1
						3	8	y-, w mosaic	w-EX1	2019-03-27		3	0	3	82	0	85	0	1	75	0	76	161		8	3	0	4	157	0		0.894118	0.975155	1
						4	8	y-, w mosaic	w-EX1	2019-03-27		4	2	1	65	0	68	4	1	49	0	54	122		8	4	6	2	114	0		0.794118	0.983607	0.95082
						5	8	y-, w mosaic	w-EX1	2019-03-27		5	0	4	62	0	66	0	1	72	0	73	139		8	5	0	5	134	0		1.10606	0.964029	1
						6	7	y-, w mosaic	w-EX1	2019-03-28		6	0	3	73	0	76	0	4	67	1	72	148		7	6	0	7	140	1		0.947368	0.945946	0.993243
						7	7	y-, w mosaic	w-EX1	2019-03-28		7	2	0	34	0	36	1	0	47	0	48	84		7	7	3	0	81	0		1.33333	1	0.964286
						8	7	y-, w mosaic	w-EX1	2019-03-28		8	0	5	76	0	81	0	9	70	0	79	160		7	8	0	14	146	0		0.975309	0.9125	1
						9	7	y-, w mosaic	w-EX1	2019-03-28		9	0	0	74	0	74	0	0	70	0	70	144		7	9	0	0	144	0		0.945946	1	1
						10	7	y-, w mosaic	w-EX1	2019-03-28		10	0	0	64	0	64	0	0	67	0	67	131		7	10	0	0	131	0		1.04688	1	1
						11	7	y-, w mosaic	w-EX1	2019-03-28		11	6	8	40	0	54	6	4	56	0	66	120		7	11	12	12	96	0		1.22222	0.9	0.9
						12	7	y-, w mosaic	w-EX1	2019-03-28		12	3	5	82	0	90	3	2	72	0	77	167		7	12	6	7	154	0		0.855556	0.958084	0.964072
						13	7	y-, w mosaic	w-EX1	2019-03-28		13	0	2	75	0	77	0	2	79	0	81	158		7	13	0	4	154	0		1.05195	0.974684	1
						14	7	y-, w mosaic	w-EX1	2019-03-28		14	0	0	48	0	48	0	0	56	0	56	104		7	14	0	0	104	0		1.16667	1	1
						15	7	y-, w mosaic	w-EX1	2019-03-28		15	5	2	51	0	58	5	3	48	0	56	114		7	15	10	5	99	0		0.965517	0.95614	0.912281
						16	7	y-, w mosaic	w-EX1	2019-03-28		16	1	0	65	0	66	1	0	70	0	71	137		7	16	2	0	135	0		1.07576	1	0.985401
						17	7	y-, w mosaic	w-EX1	2019-03-28		17	0	4	66	0	70	1	6	54	0	61	131		7	17	1	10	120	0		0.871429	0.923664	0.992366
						18	8	y-, w mosaic	w-EX1	2019-03-28		18	0	0	84	0	84	0	0	61	0	61	145		8	18	0	0	145	0		0.72619	1	1
						19	8	y-, w mosaic	w-EX1	2019-03-28		19	1	1	54	0	56	2	1	41	0	44	100		8	19	3	2	95	0		0.785714	0.98	0.97
						20	8	y-, w mosaic	w-EX1	2019-03-28		20	0	0	60	0	60	0	0	68	0	68	128		8	20	0	0	128	0		1.13333	1	1
						21	8	y-, w mosaic	w-EX1	2019-03-28		21	4	7	70	0	81	15	4	65	0	84	165		8	21	19	11	135	0		1.03704	0.933333	0.884848
						22	8	y-, w mosaic	w-EX1	2019-03-28		22	0	3	67	0	70	0	1	62	0	63	133		8	22	0	4	129	0		0.9	0.969925	1
						23	8	y-, w mosaic	w-EX1	2019-03-28		23	0	6	63	0	69	0	2	75	0	77	146		8	23	0	8	138	0		1.11594	0.945205	1
						24	8	y-, w mosaic	w-EX1	2019-03-28		24	1	0	71	0	72	0	0	82	0	82	154		8	24	1	0	153	0		1.13889	1	0.993506
						25	8	y-, w mosaic	w-EX1	2019-03-28		25	1	1	60	0	62	2	0	52	0	54	116		8	25	3	1	112	0		0.870968	0.991379	0.974138
						26	8	y-, w mosaic	w-EX1	2019-03-28		26	0	0	84	0	84	0	0	80	0	80	164		8	26	0	0	164	0		0.952381	1	1
						27	7	y-, w mosaic	w-EX1	2019-03-28		27	2	1	128	0	131	2	2	139	0	143	274		7	27	4	3	267	0		1.0916	0.989051	0.985401
						28	7	y-, w mosaic	w-EX1	2019-03-29		28	0	3	64	0	67	0	3	71	0	74	141		7	28	0	6	135	0		1.10448	0.957447	1
						29	7	y-, w mosaic	w-EX1	2019-03-29		29	4	2	58	0	64	12	3	47	0	62	126		7	29	16	5	105	0		0.96875	0.960317	0.873016
						30	7	y-, w mosaic	w-EX1	2019-03-29		30	5	2	63	0	70	2	3	53	0	58	128		7	30	7	5	116	0		0.828571	0.960938	0.945312
						31	7	y-, w mosaic	w-EX1	2019-03-29		31	0	3	94	0	97	0	6	97	0	103	200		7	31	0	9	191	0		1.06186	0.955	1
						32	7	y-, w mosaic	w-EX1	2019-03-29		32	0	5	48	0	53	0	5	61	0	66	119		7	32	0	10	109	0		1.24528	0.915966	1
						33	7	y-, w mosaic	w-EX1	2019-03-29		33	5	2	68	0	75	4	4	60	0	68	143		7	33	9	6	128	0		0.906667	0.958042	0.937063
						34	7	y-, w mosaic	w-EX1	2019-03-29		34	3	0	84	0	87	1	0	69	0	70	157		7	34	4	0	153	0		0.804598	1	0.974522
						35	7	y-, w mosaic	w-EX1	2019-03-29		35	3	3	60	0	66	6	2	81	0	89	155		7	35	9	5	141	0		1.34848	0.967742	0.941935
						36	8	y-, w mosaic	w-EX1	2019-03-29		36	0	0	79	0	79	0	0	88	0	88	167		8	36	0	0	167	0		1.11392	1	1
						37	8	y-, w mosaic	w-EX1	2019-03-29		37	4	0	47	0	51	1	0	45	0	46	97		8	37	5	0	92	0		0.901961	1	0.948454
						38	8	y-, w mosaic	w-EX1	2019-03-29		38	0	2	92	0	94	0	5	91	0	96	190		8	38	0	7	183	0		1.02128	0.963158	1
						39	8	y-, w mosaic	w-EX1	2019-03-29		39	0	4	59	0	63	0	1	78	0	79	142		8	39	0	5	137	0		1.25397	0.964789	1
						40	8	y-, w mosaic	w-EX1	2019-04-01		40	0	0	80	0	80	0	0	71	0	71	151		8	40	0	0	151	0		0.8875	1	1
						41	8	y-, w mosaic	w-EX1	2019-04-01		41	0	2	57	0	59	0	1	74	0	75	134		8	41	0	3	131	0		1.27119	0.977612	1
						42	8	y-, w mosaic	w-EX1	2019-04-01		42	0	1	62	0	63	0	5	47	0	52	115		8	42	0	6	109	0		0.825397	0.947826	1
						43	8	y-, w mosaic	w-EX1	2019-04-01		43	8	13	66	0	87	4	5	58	0	67	154		8	43	12	18	124	0		0.770115	0.883117	0.922078
						44	8	y-, w mosaic	w-EX1	2019-04-01		44	0	0	73	0	73	0	0	60	0	60	133		8	44	0	0	133	0		0.821918	1	1
						45	8	y-, w mosaic	w-EX1	2019-04-01		45	0	0	69	0	69	0	0	75	0	75	144		8	45	0	0	144	0		1.08696	1	1
												Sums:	64	111	3032	0	3207	82	92	3029	1	3204	6411		Sums:	45	146	203	6061	1		1.01012	0.968299	0.975532	Average
																																	0.0312223	0.036903	Std. Dev.
																																	15	24	# vials at 100%
																																	45	45	Total Vials
																																	0.333333	0.533333	% vials at 100%

## Sheet: Fig. 1 - Summary
Fly strain		Total Crosses	Total Flies	Fluorophore Count				M/F Ratio	Inheritance		Std Dev		Vials at 100%
Male	Female			DsRed	GFP	Both	None		DsRed	GFP	DsRed	GFP	DsRed	GFP
182	185	34	4635	181	520	3932	2	0.99544	0.886887	0.960375	0.0706705	0.0474338	0.0294118	0.382353
182	127	63	8244	330	281	7630	3	1.07658	0.964793	0.959002	0.0485517	0.047902	0.47619	0.333333
182	128	44	5634	173	489	4968	4	1.05529	0.914211	0.968252	0.0593851	0.0390039	0.0909091	0.477273
182	129	45	6411	146	203	6061	1	1.01012	0.968299	0.975532	0.0312223	0.036903	0.333333	0.533333
Strain	Genotype
182	y-[vasa-Cas9,DsRed]
185	w-[tGD(y1,w2),GFP]
127	w-[DT-tGD(y1,w2,y1b),GFP]
128	w-[DT-tGD(y1,w2,w2b),GFP]
129	w-[DT-tGD(y1,w2,y1b,w2b),GFP]

## Sheet: Fig. 1 -Statistics, inheritance
Table Analyzed	Fig. 1e DT-tGD with elements from separate F0
Column 1	127-DsRed	128-DsRed	129-DsRed	127-GFP	128-GFP	129-GFP
vs.	vs.	vs.	vs.	vs.	vs.	vs.
Column 2	185-DsRed	185-DsRed	185-DsRed	185-GFP	185-GFP	185-GFP
Mann Whitney test
P value	<0.0001	0.1193	<0.0001	0.8762	0.4397	0.1179
Exact or approximate P value?	Exact	Exact	Exact	Exact	Exact	Exact
P value summary	****	ns	****	ns	ns	ns
Significantly different (P < 0.05)?	Yes	No	Yes	No	No	No
One- or two-tailed P value?	Two-tailed	Two-tailed	Two-tailed	Two-tailed	Two-tailed	Two-tailed
Sum of ranks in columns	1009 , 4878	1188 , 1893	799.5 , 2361	1687 , 3067	1269 , 1812	1210 , 1950
Mann-Whitney U	413.5	593	204.5	1051	674	615
Difference between medians
Median of column 2	90.60, n=34	90.60, n=34	90.60, n=34	96.60, n=34	96.60, n=34	96.60, n=34
Median of column 1	99.65, n=74	91.15, n=44	97.00, n=45	97.80, n=63	98.95, n=44	100.0, n=45
Difference: Actual	9.05	0.55	6.4	1.2	2.35	3.4
Difference: Hodges-Lehmann	7.5	2.4	7.25	0	0	0
Test for normal distribution
Kolmogorov-Smirnov test	185-DsRed	185-GFP	127-DsRed	127-GFP	128-DsRed	128-GFP	129-DsRed	129-GFP
KS distance	0.1351	0.2018	0.2421	0.1962	0.1033	0.2692	0.1784	0.2799
P value	>0.1000	0.0012	<0.0001	<0.0001	>0.1000	<0.0001	0.001	<0.0001
Passed normality test (alpha=0.05)?	Yes	No	No	No	Yes	No	No	No
P value summary	ns	**	****	****	ns	****	**	****
Number of values	34	34	63	63	44	44	45	45

## Sheet: Fig. 1 - Statistics, pie charts
Percentage of vials with 100% inheritance - comparing each condition to the control
http://www.lock5stat.com/StatKey/index.html
Randomization Test for a Difference in Proportions
10000 Randomizations
One tail
DsRed
Control	Vials at 100%	Total vials	Experimental	Vials @ 100%	Total vials	P-value	Significance
tGD(y1,w2)	1	34	DT-tGD(y1,w2,y1b)	30	63	<0.0001	****
tGD(y1,w2)	1	34	DT-tGD(y1,w2,w2b)	4	44	0.272	n.s.
tGD(y1,w2)	1	34	DT-tGD(y1,w2,y1b,w2b)	15	45	0.0006	***
GFP
Control	Vials at 100%	Total vials	Experimental	Vials @ 100%	Total vials	P-value	Significance
tGD(y1,w2)	13	34	DT-tGD(y1,w2,y1b)	21	63	0.386	n.s
tGD(y1,w2)	13	34	DT-tGD(y1,w2,w2b)	21	44	0.277	n.s
tGD(y1,w2)	13	34	DT-tGD(y1,w2,y1b,w2b)	24	45	0.133	n.s
