# Supplementary material for: Double-tap gene drive uses iterative genome targeting to help overcome resistance alleles
Source: Nat Commun. 2022 May 9;13:2595. doi: 10.1038/s41467-022-29868-3 (PMC9085836; doi:10.1038/s41467-022-29868-3)
Supplement: Supplementary file 6 — Supplementary Data 2 [file 41467_2022_29868_MOESM6_ESM.xlsx]

## Sheet: Fig. 2c - tGD(y1,w2) a
F0 Cross						F1 Cross						F2 Phenotypical Scoring													F2 Calculations
Round	F0 Cross	Female	Male	Date		F1 Cross	Female F0	Female Phenotype	Male	Date		F1 Cross	Female				Total Female	Male				Total Male	Total Flies		F0 Cross	F1 Cross	Fluorophore Count					M/F Ratio	Inheritance		Comments
													DsRed	GFP	Both	None		DsRed	GFP	Both	None						DsRed	GFP	Both	None			DsRed	GFP
1	2	OR (x5)	182,185 (x5)	20200522		1	2	y-, w mosaic	w-EX1	20200604		1	0	0	12	0	12	0	0	8	0	8	20		2	1	0	0	-	0					*low flies
	3	OR (x5)	182,185 (x5)	20200522		2	2	y-, w mosaic	w-EX1	20200605		2	0	2	20	0	22	0	1	26	1	28	50		2	2	0	3	46	1		1.27273	0.92	0.98
2	5	OR (x5)	182,185 (x5)	20200619		3	2	y-, w mosaic	w-EX1	20200605		3	0	2	30	0	32	0	0	25	0	25	57		2	3	0	2	55	0		0.78125	0.964912	1
						4	2	y-, w mosaic	w-EX1	20200605		4	0	0	25	0	25	0	0	26	0	26	51		2	4	0	0	51	0		1.04	1	1
						5	2	y-, w mosaic	w-EX1	20200606		5	1	1	72	0	74	2	2	57	0	61	135		2	5	3	3	129	0		0.824324	0.977778	0.977778
						6	2	y-, w mosaic	w-EX1	20200606		6	0	6	38	0	44	1	7	42	3	53	97		2	6	1	13	80	3		1.20455	0.835052	0.958763
						7	2	y-, w mosaic	w-EX1	20200606		7	0	3	38	1	42	0	3	40	0	43	85		2	7	0	6	78	1		1.02381	0.917647	0.988235
						8	2	y-, w mosaic	w-EX1	20200611		8	1	3	32	4	40	3	0	43	3	49	89		2	8	4	3	75	7		1.225	0.88764	0.876404
						9	2	y-, w mosaic	w-EX1	20200611		9	11	3	42	0	56	12	2	38	0	52	108		2	9	23	5	80	0		0.928571	0.953704	0.787037
						10	2	y-, w mosaic	w-EX1	20200611		10	0	3	55	0	58	0	2	53	0	55	113		2	10	0	5	108	0		0.948276	0.955752	1
						11	3	y-, w mosaic	w-EX1	20200630		11	0	3	46	1	50	1	1	36	0	38	88		3	11	1	4	82	1		0.76	0.943182	0.977273
						12	3	y-, w mosaic	w-EX1	20200630		12	4	9	28	0	41	1	6	27	1	35	76		3	12	5	15	55	1		0.853659	0.789474	0.921053
						13	3	y-, w mosaic	w-EX1	20200630		13	0	10	47	0	57	0	7	34	2	43	100		3	13	0	17	81	2		0.754386	0.81	0.98
						14	3	y-, w mosaic	w-EX1	20200701		14	0	1	57	2	60	1	1	52	1	55	115		3	14	1	2	109	3		0.916667	0.956522	0.965217
						15	3	y-, w mosaic	w-EX1	20200701		15	0	1	35	3	39	0	1	62	8	71	110		3	15	0	2	97	11		1.82051	0.881818	0.9
						16	3	y-, w mosaic	w-EX1	20200701		16	1	3	38	0	42	4	6	55	0	65	107		3	16	5	9	93	0		1.54762	0.915888	0.953271
						17	3	y-, w mosaic	w-EX1	20200701		17	3	6	61	1	71	0	5	58	0	63	134		3	17	3	11	119	1		0.887324	0.910448	0.970149
						18	5	y-, w mosaic	w-EX1	20200701		18	2	5	58	0	65	1	6	62	0	69	134		5	18	3	11	120	0		1.06154	0.91791	0.977612
						19	5	y-, w mosaic	w-EX1	20200701		19	1	3	30	0	34	5	2	34	0	41	75		5	19	6	5	64	0		1.20588	0.933333	0.92
						20	5	y-, w mosaic	w-EX1	20200701		20	1	11	55	2	69	2	8	48	4	62	131		5	20	3	19	103	6		0.898551	0.80916	0.931298
						21	5	y-, w mosaic	w-EX1	20200701		21	0	5	50	0	55	0	5	57	0	62	117		5	21	0	10	107	0		1.12727	0.91453	1
						22	5	y-, w mosaic	w-EX1	20200701		22	2	6	45	0	53	0	2	30	0	32	85		5	22	2	8	75	0		0.603774	0.905882	0.976471
						23	5	y-, w mosaic	w-EX1	20200701		23	0	6	52	0	58	0	4	12	0	16	74		5	23	0	10	64	0		0.275862	0.864865	1
						24	5	y-, w mosaic	w-EX1	20200701		24	0	2	54	0	56	0	3	37	2	42	98		5	24	0	5	91	2		0.75	0.928571	0.979592
						25	5	y-, w mosaic	w-EX1	20200701		25	3	1	56	0	60	0	3	80	0	83	143		5	25	3	4	136	0		1.38333	0.972028	0.979021
						26	3	y-, w mosaic	w-EX1	20200702		26	1	2	54	0	57	0	4	76	0	80	137		3	26	1	6	130	0		1.40351	0.956204	0.992701
						27	3	y-, w mosaic	w-EX1	20200702		27	0	0	51	0	51	0	0	55	0	55	106		3	27	0	0	106	0		1.07843	1	1
						28	3	y-, w mosaic	w-EX1	20200702		28	2	9	55	1	67	2	4	54	1	61	128		3	28	4	13	109	2		0.910448	0.882812	0.953125
						29	3	y-, w mosaic	w-EX1	20200702		29	1	7	58	0	66	3	11	42	0	56	122		3	29	4	18	100	0		0.848485	0.852459	0.967213
						30	3	y-, w mosaic	w-EX1	20200702		30	0	4	33	1	38	0	5	42	2	49	87		3	30	0	9	75	3		1.28947	0.862069	0.965517
						31	3	y-, w mosaic	w-EX1	20200702		31	2	0	33	1	36	4	1	44	2	51	87		3	31	6	1	77	3		1.41667	0.954023	0.896552
						32	3	y-, w mosaic	w-EX1	20200702		32	0	6	42	0	48	0	11	35	0	46	94		3	32	0	17	77	0		0.958333	0.819149	1
						33	3	y-, w mosaic	w-EX1	20200702		33	0	4	28	0	32	0	7	41	0	48	80		3	33	0	11	69	0		1.5	0.8625	1
						34	3	y-, w mosaic	w-EX1	20200702		34	0	9	41	0	50	0	7	32	0	39	89		3	34	0	16	73	0		0.78	0.820225	1
												Sums:	36	136	1471	17	1660	42	127	1463	30	1662	3302		Sums:	33	78	263	2914	47		1.03879	0.905319	0.962857	Average
																																	0.0580999	0.0459335	Std. Dev.
																																	2	9	# vials at 100%
																																	33	33	Total Vials
																																	0.0606061	0.272727	% vials at 100%
																																* only crosses with >30 flies included in analysis

## Sheet: Fig. 2c -DT-tGD(y1,w2,y1b,w2b)a
F0 Cross						F1 Cross						F2 Phenotypical Scoring													F2 Calculations
Round	F0 Cross	Female	Male	Date		F1 Cross	Female F0	Female Phenotype	Male	Date		F1 Cross	Female				Total Female	Male				Total Male	Total Flies		F0 Cross	F1 Cross	Fluorophore Count					M/F Ratio	Inheritance		Comments
													DsRed	GFP	Both	None		DsRed	GFP	Both	None						DsRed	GFP	Both	None			DsRed	GFP
1	1	OR (x4)	182,129 (x4)	2019-06-17		1	2	y-, w mosaic	w-EX1	2019-06-28		1	0	0	0	0	0	0	0	0	0	0	0		2	1	0	0	0	0					cross failed
	2	OR (x3)	182,129 (x3)	2019-06-17		2	2	y-, w mosaic	w-EX1	2019-06-28		2	0	0	0	0	0	0	0	0	0	0	0		2	2	0	0	0	0					cross failed
2	3	OR (x5)	182,129 (x5)	2020-03-26		3	2	y-, w mosaic	w-EX1	2019-06-28		3	1	1	44	0	46	1	0	50	0	51	97		2	3	2	1	94	0		1.1087	0.989691	0.979381
	4	OR (x5)	182,129 (x5)	2020-03-26		4	2	y-, w mosaic	w-EX1	2019-06-28		4	4	0	58	0	62	2	0	66	0	68	130		2	4	6	0	124	0		1.09677	1	0.953846
	5	OR (x4)	182,129 (x4)	2020-03-26		5	2	y-, w mosaic	w-EX1	2019-06-28		5	0	0	20	0	20	0	0	22	0	22	42		2	5	0	0	42	0		1.1	1	1
						6	1	y-, w mosaic	w-EX1	2019-06-30		6	1	6	67	0	74	1	3	46	0	50	124		1	6	2	9	113	0		0.675676	0.927419	0.983871
						7	1	y-, w mosaic	w-EX1	2019-06-30		7	3	0	45	0	48	4	0	35	0	39	87		1	7	7	0	80	0		0.8125	1	0.91954
						8	1	y-, w mosaic	w-EX1	2019-06-30		8	0	0	72	0	72	0	0	67	0	67	139		1	8	0	0	139	0		0.930556	1	1
						9	1	y-, w mosaic	w-EX1	2019-06-30		9	0	6	42	0	48	0	2	60	0	62	110		1	9	0	8	102	0		1.29167	0.927273	1
						10	1	y-, w mosaic	w-EX1	2019-06-30		10	3	1	47	0	51	3	2	55	0	60	111		1	10	6	3	102	0		1.17647	0.972973	0.945946
						11	1	y-, w mosaic	w-EX1	2019-06-30		11	2	1	47	0	50	2	4	65	0	71	121		1	11	4	5	112	0		1.42	0.958678	0.966942
						12	1	y-, w mosaic	w-EX1	2019-06-30		12	0	4	52	0	56	0	1	68	4	73	129		1	12	0	5	120	4		1.30357	0.930233	0.968992
						13	1	y-, w mosaic	w-EX1	2019-06-30		13	0	2	61	0	63	0	0	64	0	64	127		1	13	0	2	125	0		1.01587	0.984252	1
						14	1	y-, w mosaic	w-EX1	2019-06-30		14	1	2	55	1	59	3	1	51	2	57	116		1	14	4	3	106	3		0.966102	0.948276	0.939655
						15	1	y-, w mosaic	w-EX1	2019-06-30		15	1	0	57	0	58	5	0	57	0	62	120		1	15	6	0	114	0		1.06897	1	0.95
						16	1	y-, w mosaic	w-EX1	2019-06-30		16	1	3	52	0	56	0	1	51	0	52	108		1	16	1	4	103	0		0.928571	0.962963	0.990741
						17	1	y-, w mosaic	w-EX1	2019-06-30		17	3	10	43	0	56	5	4	49	0	58	114		1	17	8	14	92	0		1.03571	0.877193	0.929825
						18	1	y-, w mosaic	w-EX1	2019-06-30		18	1	0	49	0	50	0	0	63	0	63	113		1	18	1	0	112	0		1.26	1	0.99115
						19	1	y-, w mosaic	w-EX1	2019-06-30		19	2	1	57	0	60	2	1	52	0	55	115		1	19	4	2	109	0		0.916667	0.982609	0.965217
						20	1	y-, w mosaic	w-EX1	2019-06-30		20	0	2	44	0	46	0	3	47	0	50	96		1	20	0	5	91	0		1.08696	0.947917	1
						21	2	y-, w mosaic	w-EX1	2019-06-30		21	0	2	47	0	49	0	4	49	0	53	102		2	21	0	6	96	0		1.08163	0.941176	1
						22	2	y-, w mosaic	w-EX1	2019-06-30		22	0	0	40	0	40	2	0	51	0	53	93		2	22	2	0	91	0		1.325	1	0.978495
						23	2	y-, w mosaic	w-EX1	2019-06-30		23	0	0	57	0	57	0	3	49	1	53	110		2	23	0	3	106	1		0.929825	0.963636	0.990909
						24	2	y-, w mosaic	w-EX1	2019-06-30		24	0	0	46	0	46	0	0	68	0	68	114		2	24	0	0	114	0		1.47826	1	1
						25	2	y-, w mosaic	w-EX1	2019-06-30		25	0	0	42	1	43	0	0	53	0	53	96		2	25	0	0	95	1		1.23256	0.989583	0.989583
						26	2	y-, w mosaic	w-EX1	2019-06-30		26	0	0	0	0	0	0	0		0	0	0		2	26	0	0	0	0					cross failed
						27	2	y-, w mosaic	w-EX1	2019-06-30		27	0	0	53	0	53	0	0	64	0	64	117		2	27	0	0	117	0		1.20755	1	1
						28	2	y-, w mosaic	w-EX1	2019-06-30		28	0	0	45	0	45	0	0	41	1	42	87		2	28	0	0	86	1		0.933333	0.988506	0.988506
						29	2	y-, w mosaic	w-EX1	2019-06-30		29	4	0	50	0	54	4	0	49	0	53	107		2	29	8	0	99	0		0.981481	1	0.925234
						30	2	y-, w mosaic	w-EX1	2019-06-30		30	0	3	63	0	66	0	2	63	0	65	131		2	30	0	5	126	0		0.984848	0.961832	1
						31	2	y-, w mosaic	w-EX1	2019-06-30		31	0	0	53	0	53	0	0	60	0	60	113		2	31	0	0	113	0		1.13208	1	1
						32	2	y-, w mosaic	w-EX1	2019-06-30		32	3	0	48	0	51	4	0	45	0	49	100		2	32	7	0	93	0		0.960784	1	0.93
						33	1	y-, w mosaic	w-EX1	2019-07-03		33	0	1	14	0	15	0	0	26	0	26	41		1	33	0	1	40	0		1.73333	0.97561	1
						34	1	y-, w mosaic	w-EX1	2019-07-03		34	0	1	15	0	16	0	3	21	1	25	41		1	34	0	4	36	1		1.5625	0.878049	0.97561
						35	1	y-, w mosaic	w-EX1	2019-07-03		35	0	0	19	0	19	0	0	37	1	38	57		1	35	0	0	56	1		2	0.982456	0.982456
						36	3	y-, w mosaic	w-EX1	2020-04-08		36	0	1	52	0	53	0	3	47	0	50	103		3	36	0	4	99	0		0.943396	0.961165	1
						37	4	y-, w mosaic	w-EX1	2020-04-08		37	0	0	54	0	54	0	0	62	0	62	116		4	37	0	0	116	0		1.14815	1	1
						38	5	y-, w mosaic	w-EX1	2020-04-08		38	0	10	41	0	51	0	5	46	0	51	102		5	38	0	15	87	0		1	0.852941	1
						39	5	y-, w mosaic	w-EX1	2020-04-08		39	1	1	47	0	49	0	1	56	0	57	106		5	39	1	2	103	0		1.16327	0.981132	0.990566
						40	5	y-, w mosaic	w-EX1	2020-04-08		40	0	2	35	0	37	0	5	39	0	44	81		5	40	0	7	74	0		1.18919	0.91358	1
						41	5	y-, w mosaic	w-EX1	2020-04-08		41	1	1	49	0	51	1	3	45	1	50	101		5	41	2	4	94	1		0.980392	0.950495	0.970297
						42	3	y-, w mosaic	w-EX1	2020-04-09		42	0	1	45	0	46	1	4	28	0	33	79		3	42	1	5	73	0		0.717391	0.936709	0.987342
						43	3	y-, w mosaic	w-EX1	2020-04-09		43	0	0	36	0	36	0	2	30	0	32	68		3	43	0	2	66	0		0.888889	0.970588	1
						44	3	y-, w mosaic	w-EX1	2020-04-09		44	0	0	49	0	49	1	0	41	0	42	91		3	44	1	0	90	0		0.857143	1	0.989011
						45	3	y-, w mosaic	w-EX1	2020-04-09		45	0	4	34	0	38	0	1	38	0	39	77		3	45	0	5	72	0		1.02632	0.935065	1
						46	5	y-, w mosaic	w-EX1	2020-04-09		46	0	0	45	0	45	0	0	48	0	48	93		5	46	0	0	93	0		1.06667	1	1
						47	5	y-, w mosaic	w-EX1	2020-04-09		47	0	6	36	0	42	0	6	33	0	39	81		5	47	0	12	69	0		0.928571	0.851852	1
						48	5	y-, w mosaic	w-EX1	2020-04-09		48	0	4	58	0	62	0	0	58	0	58	120		5	48	0	4	116	0		0.935484	0.966667	1
						49	3	y-, w mosaic	w-EX1	2020-04-10		49	1	1	52	2	56	0	0	58	0	58	114		3	49	1	1	110	2		1.03571	0.973684	0.973684
						50	3	y-, w mosaic	w-EX1	2020-04-10		50	0	1	50	0	51	0	0	58	0	58	109		3	50	0	1	108	0		1.13725	0.990826	1
						51	3	y-, w mosaic	w-EX1	2020-04-10		51	0	2	57	0	59	0	3	52	0	55	114		3	51	0	5	109	0		0.932203	0.95614	1
						52	3	y-, w mosaic	w-EX1	2020-04-10		52	1	0	47	0	48	0	0	53	0	53	101		3	52	1	0	100	0		1.10417	1	0.990099
						53	3	y-, w mosaic	w-EX1	2020-04-10		53	0	0	58	0	58	0	0	61	0	61	119		3	53	0	0	119	0		1.05172	1	1
						54	3	y-, w mosaic	w-EX1	2020-04-10		54	0	1	55	0	56	0	2	58	0	60	116		3	54	0	3	113	0		1.07143	0.974138	1
						55	4	y-, w mosaic	w-EX1	2020-04-10		55	0	0	44	0	44	0	1	59	0	60	104		4	55	0	1	103	0		1.36364	0.990385	1
						56	4	y-, w mosaic	w-EX1	2020-04-10		56	5	0	49	0	54	3	0	42	0	45	99		4	56	8	0	91	0		0.833333	1	0.919192
						57	4	y-, w mosaic	w-EX1	2020-04-10		57	1	0	54	0	55	0	1	60	0	61	116		4	57	1	1	114	0		1.10909	0.991379	0.991379
						58	4	y-, w mosaic	w-EX1	2020-04-10		58	0	0	58	0	58	0	0	61	0	61	119		4	58	0	0	119	0		1.05172	1	1
						59	5	y-, w mosaic	w-EX1	2020-04-10		59	0	0	59	0	59	0	0	43	0	43	102		5	59	0	0	102	0		0.728814	1	1
						60	5	y-, w mosaic	w-EX1	2020-04-10		60	0	1	56	6	63	0	0	42	10	52	115		5	60	0	1	98	16		0.825397	0.852174	0.86087
						61	5	y-, w mosaic	w-EX1	2020-04-10		61	0	0	50	0	50	0	0	45	0	45	95		5	61	0	0	95	0		0.9	1	1
						62	5	y-, w mosaic	w-EX1	2020-04-10		62	0	0	54	0	54	0	0	50	0	50	104		5	62	0	0	104	0		0.925926	1	1
						63	5	y-, w mosaic	w-EX1	2020-04-10		63	0	2	58	1	61	0	1	47	1	49	110		5	63	0	3	105	2		0.803279	0.954545	0.981818
						64	5	y-, w mosaic	w-EX1	2020-04-10		64	0	0	43	0	43	0	0	61	0	61	104		5	64	0	0	104	0		1.4186	1	1
												Sums:	40	84	2929	11	3064	44	72	3065	22	3203	6267		Sums:	61	84	156	5994	33		1.07992	0.968751	0.98197	Average
																																	0.0400121	0.0281035	Std. Dev.
																																	23	30	# vials at 100%
																																	61	61	Total Vials
																																	0.377049	0.491803	% vials at 100%

## Sheet: Fig. 2c - tGD(y1,w2) b
F0 Cross						F1 Cross						F2 Phenotypical Scoring													F2 Calculations
Round	F0 Cross	Female	Male	Date		F1 Cross	Female F0	Female Phenotype	Male	Date		F1 Cross	Female				Total Female	Male				Total Male	Total Flies		F0 Cross	F1 Cross	Fluorophore Count					M/F Ratio	Inheritance		Comments
													DsRed	GFP	Both	None		DsRed	GFP	Both	None						DsRed	GFP	Both	None			DsRed	GFP
1	1	182,185 (x5)	OR (x5)	20200522		1	1	y-, w-	w-EX1	20200603		1	15	0	22	9	46	16	0	38	4	58	104		1	1	31	0	60	13		1.26087	0.875	0.576923
	2	182,185 (x5)	OR (x5)	20200522		2	1	y-, w-	w-EX1	20200603		2	13	0	26	6	45	16	0	29	2	47	92		1	2	29	0	55	8		1.04444	0.913043	0.597826
2	3	182,185 (x4)	OR (x4)	20200618		3	2	y-, w-	w-EX1	20200603		3	11	1	31	12	55	12	0	20	10	42	97		2	3	23	1	51	22		0.763636	0.762887	0.536082
						4	2	y-, w-	w-EX1	20200603		4	4	0	7	1	12	5	0	3	1	9	21		2	4	-	0	-	-					*low flies
						5	2	y-, w-	w-EX1	20200603		5	0	0	19	26	45	0	1	17	22	40	85		2	5	0	1	36	48		0.888889	0.423529	0.435294
						6	2	y-, w-	w-EX1	20200603		6	11	0	21	6	38	15	0	25	5	45	83		2	6	26	0	46	11		1.18421	0.86747	0.554217
						7	2	y-, w+	w-EX1	20200603		7	21	0	29	11	61	6	0	24	8	38	99		2	7	27	0	53	19		0.622951	0.808081	0.535354
						8	1	y-, w-	w-EX1	20200604		8	0	0	21	15	36	0	0	18	2	20	56		1	8	0	0	39	17		0.555556	0.696429	0.696429
						9	1	y-, w-	w-EX1	20200604		9	0	0	39	33	72	0	1	26	29	56	128		1	9	0	1	65	62		0.777778	0.507812	0.515625
						10	1	y-, w-	w-EX1	20200604		10	0	0	19	18	37	0	0	20	16	36	73		1	10	0	0	39	34		0.972973	0.534247	0.534247
						11	1	y-, w-	w-EX1	20200609		11	0	0	6	9	15	0	0	6	4	10	25		1	11	0	0	-	-					*low flies
						12	2	y-, w+	w-EX1	20200609		12	11	0	18	10	39	1	0	14	5	20	59		2	12	12	0	32	15		0.512821	0.745763	0.542373
						13	1	y-, w-	w-EX1	20200610		13	0	1	29	31	61	0	0	21	23	44	105		1	13	0	1	50	54		0.721311	0.47619	0.485714
						14	1	y-, w-	w-EX1	20200610		14	1	0	17	12	30	1	0	8	4	13	43		1	14	2	0	25	16		0.433333	0.627907	0.581395
						15	1	y-, w-	w-EX1	20200610		15	0	0	26	24	50	1	1	29	28	59	109		1	15	1	1	55	52		1.18	0.513761	0.513761
						16	2	y-, w-	w-EX1	20200610		16	9	1	32	15	57	8	0	28	16	52	109		2	16	17	1	60	31		0.912281	0.706422	0.559633
						17	2	y-, w-	w-EX1	20200610		17	3	0	32	16	51	12	0	29	7	48	99		2	17	15	0	61	23		0.941176	0.767677	0.616162
						18	2	y-, w-	w-EX1	20200630		18	25	0	25	6	56	21	0	32	15	68	124		2	18	46	0	57	21		1.21429	0.830645	0.459677
						19	3	y-, w-	w-EX1	20200630		19	1	0	34	25	60	1	1	23	28	53	113		3	19	2	1	57	53		0.883333	0.522124	0.513274
						20	3	y-, w-	w-EX1	20200630		20	17	0	31	9	57	27	0	29	6	62	119		3	20	44	0	60	15		1.08772	0.87395	0.504202
						21	3	y-, w-	w-EX1	20200630		21	10	1	29	18	58	13	0	37	14	64	122		3	21	23	1	66	32		1.10345	0.729508	0.54918
						22	3	y-, w-	w-EX1	20200630		22	0	1	30	30	61	2	0	21	26	49	110		3	22	2	1	51	56		0.803279	0.481818	0.472727
						23	3	y-, w-	w-EX1	20200630		23	0	0	25	20	45	0	0	18	21	39	84		3	23	0	0	43	41		0.866667	0.511905	0.511905
						24	3	y-, w-	w-EX1	20200630		24	0	0	27	33	60	0	0	30	35	65	125		3	24	0	0	57	68		1.08333	0.456	0.456
						25	3	y-, w-	w-EX1	20200630		25	28	0	30	5	63	16	0	29	8	53	116		3	25	44	0	59	13		0.84127	0.887931	0.508621
						26	3	y-, w-	w-EX1	20200630		26	14	0	23	19	56	11	0	15	6	32	88		3	26	25	0	38	25		0.571429	0.715909	0.431818
						27	3	y-, w-	w-EX1	20200630		27	17	0	25	8	50	23	0	16	6	45	95		3	27	40	0	41	14		0.9	0.852632	0.431579
						28	3	y-, w-	w-EX1	20200630		28	1	0	25	34	60	0	1	36	18	55	115		3	28	1	1	61	52		0.916667	0.53913	0.53913
						29	3	y-,w mosaic	w-EX1	20200630		29	5	0	27	16	48	12	0	32	12	56	104		3	29	17	0	59	28		1.16667	0.730769	0.567308
						30	3	y-, w+	w-EX1	20200630		30	18	0	30	14	62	15	0	31	4	50	112		3	30	33	0	61	18		0.806452	0.839286	0.544643
						31	4	y-, w-	w-EX1	20200630		31	19	1	31	16	67	17	0	24	5	46	113		3	31	36	1	55	21		0.686567	0.80531	0.495575
						32	4	y+, w-	w-EX1	20200630		32	0	0	37	33	70	0	0	39	38	77	147		4	32	0	0	76	71		1.1	0.517007	0.517007
						33	4	y-, w-	w-EX1	20200703		33	11	0	19	10	40	11	0	24	6	41	81		4	33	22	0	43	16		1.025	0.802469	0.530864
						34	4	y-, w-	w-EX1	20200703		34	11	0	25	11	47	11	0	17	6	34	81		4	34	22	0	42	17		0.723404	0.790123	0.518519
						35	4	y-, w-	w-EX1	20200703		35	11	0	26	5	42	14	0	24	7	45	87		4	35	25	0	50	12		1.07143	0.862069	0.574713
						36	4	y-, w-	w-EX1	20200703		36	0	0	31	34	65	0	0	34	42	76	141		4	36	0	0	65	76		1.16923	0.460993	0.460993
						37	4	y-, w-	w-EX1	20200703		37	31	0	24	5	60	11	0	26	7	44	104		4	37	42	0	50	12		0.733333	0.884615	0.480769
						38	4	y-, w-	w-EX1	20200703		38	20	0	26	12	58	24	1	24	8	57	115		4	38	44	1	50	20		0.982759	0.817391	0.443478
						39	4	y-, w-	w-EX1	20200703		39	8	0	21	13	42	8	0	13	4	25	67		4	39	16	0	34	17		0.595238	0.746269	0.507463
						40	4	y-, w-	w-EX1	20200703		40	8	1	26	17	52	6	0	25	7	38	90		4	40	14	1	51	24		0.730769	0.722222	0.577778
												Sums:	354	7	1021	647	2029	336	6	954	515	1811	3794		Sums:	38	681	13	1953	1147		0.890382	0.700166	0.523112	Average
																																	0.154376	0.0554169	Std. Dev.
																																	0	0	# vials at 100%
																																	38	38	Total Vials
																																	0	0	% vials at 100%
																																* only crosses with >30 flies included in analysis

## Sheet: Fig. 2c -DT-tGD(y1,w2,y1b,w2b)b
F0 Cross						F1 Cross						F2 Phenotypical Scoring													F2 Calculations
Round	F0 Cross	Female	Male	Date		F1 Cross	Female F0	Female Phenotype	Male	Date		F1 Cross	Female				Total Female	Male				Total Male	Total Flies		F0 Cross	F1 Cross	Fluorophore Count					M/F Ratio	Inheritance		Comments
													DsRed	GFP	Both	None		DsRed	GFP	Both	None						DsRed	GFP	Both	None			DsRed	GFP
1	1	182,129 (x3)	OR (x3)	2019-06-14		1	1	y-, w-	w-EX1	2019-06-26		1	0	0	6	4	10	0	0	7	9	16	26		1	1	0	0	-	-					*low flies
	2	182,129 (x3)	OR (x3)	2019-06-14		2	1	y-, w-	w-EX1	2019-06-26		2	3	0	3	0	6	7	0	1	1	9	15		1	2	-	0	-	-					*low flies
2	3	182,129 (x5)	OR (x5)	2020-03-26		3	1	y-, w-	w-EX1	2019-06-26		3	0	0	23	20	43	0	0	14	21	35	78		1	3	0	0	37	41		0.813953	0.474359	0.474359
	4	182,129 (x4)	OR (x4)	2020-03-26		4	1	y mosaic, w-	w-EX1	2019-06-26		4	0	0	11	14	25	0	1	16	25	42	67		1	4	0	1	27	39		1.68	0.402985	0.41791
						5	1	y mosaic, w-	w-EX1	2019-06-26		5	0	0	0	0	0	0	0	0	0	0	0		1	5	0	0	0	0					cross failed
						6	1	y-, w+	w-EX1	2019-06-26		6	10	0	14	6	30	12	0	24	11	47	77		1	6	22	0	38	17		1.56667	0.779221	0.493506
						7	1	y mosaic, w mosaic	w-EX1	2019-06-26		7	25	0	15	0	40	17	0	19	0	36	76		1	7	42	0	34	0		0.9	1	0.447368
						8	1	y-, w+	w-EX1	2019-06-26		8	14	0	15	6	35	14	0	16	8	38	73		1	8	28	0	31	14		1.08571	0.808219	0.424658
						9	1	y mosaic, w+	w-EX1	2019-06-26		9	24	0	19	9	52	17	0	16	4	37	89		1	9	41	0	35	13		0.711538	0.853933	0.393258
						10	1	y-, w+	w-EX1	2019-06-26		10	0	0	4	4	8	0	0	2	4	6	14		1	10	0	0	-	-					*low flies
						11	1	y-, w-	w-EX1	2019-06-26		11	0	0	11	10	21	0	0	19	23	42	63		1	11	0	0	30	33		2	0.47619	0.47619
						12	1	y-, w-	w-EX1	2019-06-26		12	5	1	6	4	16	2	0	3	8	13	29		1	12	-	-	-	-					*low flies
						13	1	y-, w-	w-EX1	2019-06-26		13	1	0	19	19	39	0	2	24	26	52	91		1	13	1	2	43	45		1.33333	0.483516	0.494505
						14	1	y-, w-	w-EX1	2019-06-26		14	8	0	11	8	27	7	0	13	1	21	48		1	14	15	0	24	9		0.777778	0.8125	0.5
						15	1	y-, w-	w-EX1	2019-06-26		15	0	0	15	13	28	0	0	21	34	55	83		1	15	0	0	36	47		1.96429	0.433735	0.433735
						16	1	y-, w-	w-EX1	2019-06-26		16	1	0	2	1	4	2	0	3	0	5	9		1	16	-	0	-	-					*low flies
						17	2	y-, w+	w-EX1	2019-06-26		17	2	0	6	4	12	1	0	3	1	5	17		2	17	-	0	-	-					*low flies
						18	2	y-, w+	w-EX1	2019-06-26		18	0	0	8	6	14	0	0	12	13	25	39		2	18	0	0	20	19		1.78571	0.512821	0.512821
						19	2	y-, w+	w-EX1	2019-06-26		19	2	0	7	8	17	6	0	10	6	22	39		2	19	8	0	17	14		1.29412	0.641026	0.435897
						20	2	y-, w+	w-EX1	2019-06-26		20	10	0	10	3	23	21	0	12	7	40	63		2	20	31	0	22	10		1.73913	0.84127	0.349206
						21	2	y-, w-	w-EX1	2019-06-26		21	0	0	12	6	18	4	0	11	10	25	43		2	21	4	0	23	16		1.38889	0.627907	0.534884
						22	2	y-, w-	w-EX1	2019-06-26		22	7	0	2	1	10	5	0	4	0	9	19		2	22	-	0	-	-					*low flies
						23	2	y-, w-	w-EX1	2019-06-26		23	2	0	2	3	7	11	0	3	2	16	23		2	23	-	0	-	-					*low flies
						24	2	y-, w-	w-EX1	2019-06-26		24	4	0	12	5	21	8	0	13	1	22	43		2	24	12	0	25	6		1.04762	0.860465	0.581395
						25	2	y-, w-	w-EX1	2019-06-26		25	13	0	28	8	49	13	0	24	3	40	89		2	25	26	0	52	11		0.816327	0.876404	0.58427
						26	2	y-, w-	w-EX1	2019-06-26		26	0	0	3	6	9		0	4	5	9	18		2	26	0	0	-	-					*low flies
						27	2	y-, w-	w-EX1	2019-06-26		27	0	0	5	1	6	1	0	5	8	14	20		2	27	-	0	-	-					*low flies
						28	2	y-, w-	w-EX1	2019-06-26		28	6	0	8	6	20	7	0	18	5	30	50		2	28	13	0	26	11		1.5	0.78	0.52
						29	2	y-, w-	w-EX1	2019-06-26		29	0	0	0	0	0	0	0	0	0	0	0		2	29	0	0	0	0					cross failed
						30	2	y mosaic, w-	w-EX1	2019-06-26		30	0	0	11	12	23	0	0	18	26	44	67		2	30	0	0	29	38		1.91304	0.432836	0.432836
						31	2	y mosaic, w-	w-EX1	2019-06-26		31	0	0	12	8	20	0	0	11	12	23	43		2	31	0	0	23	20		1.15	0.534884	0.534884
						32	2	y-, w-	w-EX1	2019-06-26		32	0	0	12	4	16	0	0	20	15	35	51		2	32	0	0	32	19		2.1875	0.627451	0.627451
						33	2	y-, w+	w-EX1	2019-06-26		33	1	0	7	4	12	5	0	6	1	12	24		2	33	-	0	-	-					*low flies
						34	2	y-, w-	w-EX1	2019-06-26		34	1	1	12	20	34	2	0	10	8	20	54		2	34	3	1	22	28		0.588235	0.462963	0.425926
						35	2	y-, w+	w-EX1	2019-06-26		35	1	0	11	5	17	3	0	5	6	14	31		2	35	4	0	16	11		0.823529	0.645161	0.516129
						36	2	y-, w+	w-EX1	2019-06-26		36	3	0	0	1	4	2	0	2	2	6	10		2	36	-	0	-	-					*low flies
						37	2	y-, w+	w-EX1	2019-06-26		37	1	0	1	0	2	0	0	4	0	4	6		2	37	-	0	-	0					*low flies
						38	2	y-, w+	w-EX1	2019-06-26		38	0	0	0	0	0	0	0	0	0	0	0		2	38	0	0	0	0					cross failed
						39	2	y-, w-	w-EX1	2019-06-26		39	6	0	3	3	12	8	0	6	5	19	31		2	39	14	0	9	8		1.58333	0.741935	0.290323
						40	2	y-, orange eyes	w-EX1	2019-06-26		40	3	0	3	2	8	8	0	9	9	26	34		2	40	11	0	12	11		3.25	0.676471	0.352941
						41	3	y-,w-	w-EX1	2020-04-07		41	15	0	23	15	53	1	0	23	0	24	77		3	41	16	0	46	15		0.45283	0.805195	0.597403
						42	3	y-,w-	w-EX1	2020-04-07		42	23	0	21	5	49	21	0	27	2	50	99		3	42	44	0	48	7		1.02041	0.929293	0.484848
						43	3	y-,w-	w-EX1	2020-04-07		43	16	0	15	2	33	14	0	15	1	30	63		3	43	30	0	30	3		0.909091	0.952381	0.47619
						44	3	y-,w-	w-EX1	2020-04-07		44	11	0	32	16	59	11	0	25	16	52	111		3	44	22	0	57	32		0.881356	0.711712	0.513514
						45	3	y-,w-	w-EX1	2020-04-07		45	0	1	14	19	34	0	0	19	33	52	86		3	45	0	1	33	52		1.52941	0.383721	0.395349
						46	3	y-,w-	w-EX1	2020-04-07		46	15	0	24	5	44	15	0	25	6	46	90		3	46	30	0	49	11		1.04545	0.877778	0.544444
						47	3	y-,w-	w-EX1	2020-04-07		47	0	0	0	0	0	0	0	0	0	0	0		3	47	0	0	0	0					cross failed
						48	3	y-,w+	w-EX1	2020-04-07		48	17	0	22	5	44	17	0	29	4	50	94		3	48	34	0	51	9		1.13636	0.904255	0.542553
						49	3	y-,w mosaic	w-EX1	2020-04-07		49	0	0	19	16	35	0	2	19	12	33	68		3	49	0	2	38	28		0.942857	0.558824	0.588235
						50	4	y-,w-	w-EX1	2020-04-07		50	9	0	22	17	48	3	0	23	22	48	96		4	50	12	0	45	39		1	0.59375	0.46875
						51	4	y-,w-	w-EX1	2020-04-07		51	19	0	17	6	42	16	0	17	7	40	82		4	51	35	0	34	13		0.952381	0.841463	0.414634
						52	3	y-,w-	w-EX1	2020-04-08		52	6	0	18	15	39	8	0	17	13	38	77		3	52	14	0	35	28		0.974359	0.636364	0.454545
						53	3	y-,orange eyes	w-EX1	2020-04-08		53	18	0	17	8	43	11	0	21	4	36	79		3	53	29	0	38	12		0.837209	0.848101	0.481013
						54	4	y-,w-	w-EX1	2020-04-08		54	0	0	14	11	25	0	0	16	7	23	48		4	54	0	0	30	18		0.92	0.625	0.625
						55	4	y-,w-	w-EX1	2020-04-08		55	10	0	21	10	41	13	0	25	9	47	88		4	55	23	0	46	19		1.14634	0.784091	0.522727
						56	4	y-,w-	w-EX1	2020-04-08		56	16	0	18	5	39	18	0	15	0	33	72		4	56	34	0	33	5		0.846154	0.930556	0.458333
						57	4	y-,w-	w-EX1	2020-04-08		57	22	0	29	4	55	19	0	25	0	44	99		4	57	41	0	54	4		0.8	0.959596	0.545455
						58	4	y-,w-	w-EX1	2020-04-08		58	29	0	30	0	59	23	0	17	0	40	99		4	58	52	0	47	0		0.677966	1	0.474747
						59	4	y-,w+	w-EX1	2020-04-08		59	12	0	26	11	49	12	0	20	7	39	88		4	59	24	0	46	18		0.795918	0.795455	0.522727
						60	3	y-,w mosaic	w-EX1	2020-04-08		60	11	0	25	6	42	14	0	28	3	45	87		3	60	25	0	53	9		1.07143	0.896552	0.609195
						61	3	y-,w-	w-EX1	2020-04-09		61	13	0	16	15	44	15	0	11	5	31	75		3	61	28	0	27	20		0.704545	0.733333	0.36
						62	4	y-,w-	w-EX1	2020-04-09		62	0	0	18	15	33	0	0	12	21	33	66		4	62	0	0	30	36		1	0.454545	0.454545
						63	4	y-,w-	w-EX1	2020-04-09		63	0	0	28	34	62	0	1	29	34	64	126		4	63	0	1	57	68		1.03226	0.452381	0.460317
						64	4	y-,w-	w-EX1	2020-04-09		64	2	0	35	17	54	0	0	34	13	47	101		4	64	2	0	69	30		0.87037	0.70297	0.683168
						65	4	y-,w-	w-EX1	2020-04-09		65	14	0	31	7	52	11	0	19	5	35	87		4	65	25	0	50	12		0.673077	0.862069	0.574713
						66	4	y-,w-	w-EX1	2020-04-09		66	1	0	26	32	59	1	0	22	30	53	112		4	66	2	0	48	62		0.898305	0.446429	0.428571
						67	3	y-,w-	w-EX1	2020-04-10		67	27	0	26	2	55	16	0	42	0	58	113		3	67	43	0	68	2		1.05455	0.982301	0.60177
						68	3	y-,w-	w-EX1	2020-04-10		68	0	0	25	28	53	0	0	25	20	45	98		3	68	0	0	50	48		0.849057	0.510204	0.510204
						69	3	y-,w-	w-EX1	2020-04-10		69	1	0	21	33	55	0	0	24	30	54	109		3	69	1	0	45	63		0.981818	0.422018	0.412844
						70	3	y-,w-	w-EX1	2020-04-10		70	8	0	22	13	43	5	0	26	19	50	93		3	70	13	0	48	32		1.16279	0.655914	0.516129
						71	3	y-,w-	w-EX1	2020-04-10		71	2	1	28	25	56	0	0	23	32	55	111		3	71	2	1	51	57		0.982143	0.477477	0.468468
						72	3	y-,w+	w-EX1	2020-04-10		72	0	0	0	0	0	0	0	0	0	0	0		3	72	0	0	0	0					cross failed
						73	4	y-,w-	w-EX1	2020-04-10		73	22	0	31	11	64	16	0	21	3	40	104		4	73	38	0	52	14		0.625	0.865385	0.5
						74	4	y-,w+	w-EX1	2020-04-10		74	18	0	21	16	55	11	0	21	11	43	98		4	74	29	0	42	27		0.781818	0.72449	0.428571
												Sums:	510	4	1084	658	2256	474	6	1123	689	2292	4318		Sums:	56	923	9	2113	1273		1.13314	0.69839	0.488811	Average
																																	0.184795	0.0774024	Std. Dev.
																																	2	0	# vials at 100%
																																	56	56	Total Vials
																																	0.0357143	0	% vials at 100%
																																* only crosses with >30 flies included in analysis

## Sheet: Fig. 2 - Summary
Fly strain		Total Crosses	Total Flies	Fluorophore Count				M/F Ratio	Inheritance		Std Dev		Vials at 100%
Male	Female			DsRed	GFP	Both	None		DsRed	GFP	DsRed	GFP	DsRed	GFP
182185	OR	33	3302	78	263	2914	47	1.03879	0.905319	0.962857	0.0580999	0.0459335	0.0606061	0.272727
OR	182185	38	3794	681	13	1953	1147	0.890382	0.700166	0.523112	0.154376	0.0554169	0	0
182129	OR	61	6267	84	156	5994	33	1.07992	0.968751	0.98197	0.0400121	0.0281035	0.377049	0.491803
OR	182129	56	4318	923	9	2113	1273	1.13314	0.69839	0.488811	0.184795	0.0774024	0.0357143	0
Strain	Genotype
182	y-[vasa-Cas9,DsRed]
185	w-[tGD(y1,w2),GFP]
129	w-[DT-tGD(y1,w2,y1b,w2b),GFP]
OR	Wild-type (OregonR)

## Sheet: Fig. 2 -Statistics, inheitance
Table Analyzed	Fig. 1e DT-tGD with elements together in F0
Column 1	129M-DsRed	129M-GFP	129F-DsRed	129F-GFP
vs.	vs.	vs.	vs.	vs.
Column 2	185M-DsRed	185M-GFP	185F-DsRed	185F-GFP
Mann Whitney test
P value	<0.0001	0.0093	0.9435	0.0163
Exact or approximate P value?	Exact	Exact	Exact	Exact
P value summary	****	**	ns	*
Significantly different (P < 0.05)?	Yes	Yes	No	Yes
One- or two-tailed P value?	Two-tailed	Two-tailed	Two-tailed	Two-tailed
Sum of ranks in columns	908 , 3557	1253 , 3212	1815 , 2651	2116 , 2350
Mann-Whitney U	347	692	1055	753.5
Difference between medians
Median of column 2	91.60, n=33	97.80, n=33	73.85, n=38	51.80, n=38
Median of column 1	98.30, n=61	99.10, n=61	71.80, n=56	48.30, n=56
Difference: Actual	6.7	1.3	-2.05	-3.5
Difference: Hodges-Lehmann	6	1.2	-0.2	-3.5
Test for normal distribution
Kolmogorov-Smirnov test	185M-DsRed	185M-GFP	129M-DsRed	129M-GFP	185F-DsRed	185F-GFP	129F-DsRed	129F-GFP
KS distance	0.1112	0.2156	0.2177	0.2606	0.1676	0.07532	0.1153	0.06146
P value	>0.1000	0.0005	<0.0001	<0.0001	0.0087	>0.1000	0.0614	>0.1000
Passed normality test (alpha=0.05)?	Yes	No	No	No	No	Yes	Yes	Yes
P value summary	ns	***	****	****	**	ns	ns	ns
Number of values	33	33	61	61	38	38	56	56

## Sheet: Fig. 2 - Statistics, pie charts
Percentage of vials with 100% inheritance - comparing each condition to the control
http://www.lock5stat.com/StatKey/index.html
Randomization Test for a Difference in Proportions
10000 Randomizations
One tail
DsRed
Control	Vials at 100%	Total vials	Experimental	Vials @ 100%	Total vials	P-value	Significance
tGD(y1,w2) paternal	2	33	DT-tGD(y1,w2,y1b,w2b) paternal	23	61	0.0003	***
tGD(y1,w2) maternal	0	38	DT-tGD(y1,w2,y1b,w2b) maternal	2	56	-	-
GFP
Control	Vials at 100%	Total vials	Experimental	Vials @ 100%	Total vials	P-value	Significance
tGD(y1,w2) paternal	9	33	DT-tGD(y1,w2,y1b,w2b) paternal	30	61	0.033	*
tGD(y1,w2) maternal	0	38	DT-tGD(y1,w2,y1b,w2b) maternal	0	56	-	-
