# Supplementary material for: Double-tap gene drive uses iterative genome targeting to help overcome resistance alleles
Source: Nat Commun. 2022 May 9;13:2595. doi: 10.1038/s41467-022-29868-3 (PMC9085836; doi:10.1038/s41467-022-29868-3)
Supplement: Supplementary file 7 — Supplementary Data 3 [file 41467_2022_29868_MOESM7_ESM.xlsx]

## Sheet: Fig. 3d - C-tGD(y1b,w2)
F0 Cross						F1 Cross						F2 Phenotypical Scoring													F2 Calculations
Round	F0 Cross	Female	Male	Date		F1 Cross	Female F0	Female Phenotype	Male	Date		F1 Cross	Female				Total Female	Male				Total Male	Total Flies		F0 Cross	F1 Cross	Fluorophore Count					M/F Ratio	Inheritance		Comments
													DsRed	GFP	Both	None		DsRed	GFP	Both	None						DsRed	GFP	Both	None			DsRed	GFP
1	1	130 (x1)	182 (x1)	2019-04-03		1	1	y+, w mosaic	w-EX1	2019-04-17		1	1	34	33	0	68	1	33	27	0	61	129		1	1	2	67	60	0		0.897059	0.48062	0.984496
	4	130 (x1)	182 (x1)	2019-04-04		2	1	y+, w mosaic	w-EX1	2019-04-17		2	7	46	34	0	87	12	36	39	0	87	174		1	2	19	82	73	0		1	0.528736	0.890805
	10	130 (x1)	182 (x1)	2019-04-04		3	1	y+, w mosaic	w-EX1	2019-04-17		3	5	22	34	0	61	2	22	20	0	44	105		1	3	7	44	54	0		0.721311	0.580952	0.933333
						4	1	y+, w mosaic	w-EX1	2019-04-17		4	4	55	53	0	112	1	36	41	0	78	190		1	4	5	91	94	0		0.696429	0.521053	0.973684
						5	1	y+, w mosaic	w-EX1	2019-04-17		5	6	45	33	0	84	2	28	23	0	53	137		1	5	8	73	56	0		0.630952	0.467153	0.941606
						6	1	y+, w mosaic	w-EX1	2019-04-17		6	1	23	21	0	45	1	25	21	0	47	92		1	6	2	48	42	0		1.04444	0.478261	0.978261
						7	1	y+, w mosaic	w-EX1	2019-04-17		7	0	49	43	0	92	0	33	25	0	58	150		1	7	0	82	68	0		0.630435	0.453333	1
						8	1	y+, w mosaic	w-EX1	2019-04-17		8	0	33	34	0	67	0	21	22	0	43	110		1	8	0	54	56	0		0.641791	0.509091	1
						9	1	y+, w mosaic	w-EX1	2019-04-17		9	1	46	36	0	83	0	60	44	0	104	187		1	9	1	106	80	0		1.25301	0.433155	0.994652
						10	4	y+, w mosaic	w-EX1	2019-04-17		10	4	26	37	0	67	1	33	36	0	70	137		4	10	5	59	73	0		1.04478	0.569343	0.963504
						11	4	y+, w mosaic	w-EX1	2019-04-17		11	3	51	49	0	103	8	46	47	0	101	204		4	11	11	97	96	0		0.980583	0.52451	0.946078
						12	4	y+, w mosaic	w-EX1	2019-04-17		12	4	33	29	0	66	3	26	26	0	55	121		4	12	7	59	55	0		0.833333	0.512397	0.942149
						13	4	y+, w mosaic	w-EX1	2019-04-17		13	7	49	37	0	93	14	34	30	0	78	171		4	13	21	83	67	0		0.83871	0.51462	0.877193
						14	4	y+, w mosaic	w-EX1	2019-04-17		14	1	36	43	0	80	1	36	32	0	69	149		4	14	2	72	75	0		0.8625	0.516779	0.986577
						15	4	y+, w mosaic	w-EX1	2019-04-17		15	2	35	36	0	73	0	37	45	0	82	155		4	15	2	72	81	0		1.12329	0.535484	0.987097
						16	10	y+, w mosaic	w-EX1	2019-04-17		16	8	42	23	0	73	7	54	29	0	90	163		10	16	15	96	52	0		1.23288	0.411043	0.907975
						17	10	y+, w mosaic	w-EX1	2019-04-17		17	7	37	24	0	68	5	24	25	0	54	122		10	17	12	61	49	0		0.794118	0.5	0.901639
						18	10	y+, w mosaic	w-EX1	2019-04-17		18	0	36	40	0	76	0	42	35	0	77	153		10	18	0	78	75	0		1.01316	0.490196	1
						19	10	y+, w mosaic	w-EX1	2019-04-17		19	1	40	42	0	83	2	43	32	0	77	160		10	19	3	83	74	0		0.927711	0.48125	0.98125
						20	10	y+, w mosaic	w-EX1	2019-04-17		20	5	37	29	0	71	6	36	46	0	88	159		10	20	11	73	75	0		1.23944	0.540881	0.930818
						21	1	y+, w mosaic	w-EX1	2019-04-17		21	0	0	0	0	0	0	0	0	0	0	0		1	21	0	0	0	0					cross failed
						22	1	y+, w mosaic	w-EX1	2019-04-17		22	0	46	25	0	71	0	29	25	0	54	125		1	22	0	75	50	0		0.760563	0.4	1
						23	1	y+, w mosaic	w-EX1	2019-04-18		23	0	0	0	0	0	0	0	0	0	0	0		1	23	0	0	0	0					cross failed
						24	1	y+, w mosaic	w-EX1	2019-04-18		24	9	42	29	0	80	8	33	32	0	73	153		1	24	17	75	61	0		0.9125	0.509804	0.888889
						25	1	y+, w mosaic	w-EX1	2019-04-18		25	4	49	33	0	86	5	26	37	0	68	154		1	25	9	75	70	0		0.790698	0.512987	0.941558
						26	1	y+, w mosaic	w-EX1	2019-04-18		26	0	35	33	0	68		35	23	0	58	126		1	26	0	70	56	0		0.852941	0.444444	1
						27	1	y+, w mosaic	w-EX1	2019-04-18		27	0	0	0	0	0	0	0	0	0	0	0		1	27	0	0	0	0					cross failed
						28	1	y+, w mosaic	w-EX1	2019-04-18		28	6	32	30	0	68	5	35	25	0	65	133		1	28	11	67	55	0		0.955882	0.496241	0.917293
												Sums:	86	979	860	0	1925	84	863	787	0	1734	3659		Sums:	25	170	1842	1647	0		0.90714	0.496493	0.954754	Average
																																	0.0441991	0.040275	Std. Dev.
																																	0	5	# vials at 100%
																																	25	25	Total Vials
																																	0	0.2	% vials at 100%

## Sheet: Fig. 3d - C-tGD(y1,w2b)
F0 Cross						F1 Cross						F2 Phenotypical Scoring													F2 Calculations
Round	F0 Cross	Female	Male	Date		F1 Cross	Female F0	Female Phenotype	Male	Date		F1 Cross	Female				Total Female	Male				Total Male	Total Flies		F0 Cross	F1 Cross	Fluorophore Count					M/F Ratio	Inheritance		Comments
													DsRed	GFP	Both	None		DsRed	GFP	Both	None						DsRed	GFP	Both	None			DsRed	GFP
1	3	131 (x1)	182 (x1)	2019-04-02		1	3	y-, w+	w-EX1	2019-04-17		1	31	3	33	0	67	34	2	25	0	61	128		3	1	65	5	58	0		0.910448	0.960938	0.492188
	5	131 (x1)	182 (x1)	2019-04-02		2	3	y-, w+	w-EX1	2019-04-17		2	33	6	40	0	79	26	8	25	0	59	138		3	2	59	14	65	0		0.746835	0.898551	0.572464
	7	131 (x1)	182 (x1)	2019-04-02		3	3	y-, w+	w-EX1	2019-04-17		3	29	0	24	0	53	34	0	20	0	54	107		3	3	63	0	44	0		1.01887	1	0.411215
						4	3	y-, w+	w-EX1	2019-04-17		4	39	3	30	0	72	33	7	25	0	65	137		3	4	72	10	55	0		0.902778	0.927007	0.474453
						5	3	y-, w+	w-EX1	2019-04-17		5	43	13	39	0	95	37	10	29	0	76	171		3	5	80	23	68	0		0.8	0.865497	0.532164
						6	3	y-, w+	w-EX1	2019-04-17		6	39	0	37	0	76	38	0	33	0	71	147		3	6	77	0	70	0		0.934211	1	0.47619
						7	5	y-, w+	w-EX1	2019-04-17		7	27	9	26	0	62	33	5	27	0	65	127		5	7	60	14	53	0		1.04839	0.889764	0.527559
						8	5	y-, w+	w-EX1	2019-04-17		8	0	0	0	0	0	0	0	0	0	0	0		5	8	0	0	0	0					cross failed
						9	5	y-, w+	w-EX1	2019-04-17		9	40	0	42	0	82	42	0	39	0	81	163		5	9	82	0	81	0		0.987805	1	0.496933
						10	5	y-, w+	w-EX1	2019-04-17		10	32	10	23	0	65	33	9	18	0	60	125		5	10	65	19	41	0		0.923077	0.848	0.48
						11	5	y-, w+	w-EX1	2019-04-17		11	35	8	28	0	71	26	6	21	0	53	124		5	11	61	14	49	0		0.746479	0.887097	0.508065
						12	5	y-, w+	w-EX1	2019-04-17		12	44	0	49	0	93	36	0	52	0	88	181		5	12	80	0	101	0		0.946237	1	0.558011
						13	5	y-, w+	w-EX1	2019-04-17		13	0	0	0	0	0	0	0	0	0	0	0		5	13	0	0	0	0					cross failed
						14	5	y-, w+	w-EX1	2019-04-17		14	45	9	39	0	93	39	5	44	0	88	181		5	14	84	14	83	0		0.946237	0.922652	0.535912
						15	5	y-, w+	w-EX1	2019-04-17		15	42	10	41	0	93	39	3	36	0	78	171		5	15	81	13	77	0		0.83871	0.923977	0.526316
						16	5	y-, w+	w-EX1	2019-04-17		16	35	15	16	1	67	21	11	19	0	51	118		5	16	56	26	35	1		0.761194	0.771186	0.516949
						17	5	y-, w+	w-EX1	2019-04-17		17	36	1	46	0	83	33	1	41	0	75	158		5	17	69	2	87	0		0.903614	0.987342	0.563291
						18	5	y-, w+	w-EX1	2019-04-17		18	45	14	29	1	89	26	11	22	0	59	148		5	18	71	25	51	1		0.662921	0.824324	0.513514
						19	7	y-, w+	w-EX1	2019-04-18		19	37	0	34	0	71	33	0	35	0	68	139		7	19	70	0	69	0		0.957746	1	0.496403
						20	7	y-, w+	w-EX1	2019-04-18		20	41	2	34	0	77	30	2	22	0	54	131		7	20	71	4	56	0		0.701299	0.969466	0.458015
						21	7	y-, w+	w-EX1	2019-04-18		21	30	3	29	0	62	33	2	31	0	66	128		7	21	63	5	60	0		1.06452	0.960938	0.507812
						22	7	y-, w+	w-EX1	2019-04-18		22	34	6	23	0	63	32	12	20	0	64	127		7	22	66	18	43	0		1.01587	0.858268	0.480315
						23	7	y-, w+	w-EX1	2019-04-18		23	30	3	19	0	52	31	1	24	0	56	108		7	23	61	4	43	0		1.07692	0.962963	0.435185
						24	7	y-, w+	w-EX1	2019-04-18		24	34	6	29	0	69	25	10	15	0	50	119		7	24	59	16	44	0		0.724638	0.865546	0.504202
												Sums:	801	121	710	2	1634	714	105	623	0	1442	3076		Sums:	22	1515	226	1333	2		0.891763	0.923796	0.503052	Average
																																	0.0664118	0.039487	Std. Dev.
																																	5	0	# vials at 100%
																																	22	22	Total Vials
																																	0.227273	0	% vials at 100%

## Sheet: Fig. 3e - C-tGD(y1b,w2)
F0 Cross						F1 Cross						F2 Phenotypical Scoring													F2 Calculations
Round	F0 Cross	Female	Male	Date		F1 Cross	Female F0	Female Phenotype	Male	Date		F1 Cross	Female				Total Female	Male				Total Male	Total Flies		F0 Cross	F1 Cross	Fluorophore Count					M/F Ratio	Inheritance		Comments
													GFP	Both	DsRed	None		GFP	Both	DsRed	None						GFP	Both	DsRed	None			DsRed	GFP
1	1	y1b,w2b (x3)	182,130 (x3)	20191030		1	2	y-, w-	w-EX1	20191111		1	0	26	15	2	43	0	26	24	0	50	93		2	1	0	52	39	2		1.16279	0.978495	0.55914
	2	y1b,w2b (x3)	182,130 (x3)	20191030		2	2	y-, w-	w-EX1	20191111		2	0	11	19	2	32	0	12	11	2	25	57		2	2	0	23	30	4		0.78125	0.929825	0.403509
						3	2	y-, w-	w-EX1	20191111		3	0	21	22	0	43	0	22	20	0	42	85		2	3	0	43	42	0		0.976744	1	0.505882
						4	2	y-, w-	w-EX1	20191111		4	0	2	7	1	10	0	3	6	0	9	19		2	4	0	-	-	-					*low flies
						5	2	y-, w-	w-EX1	20191111		5	0	2	0	0	2	0	2	3	0	5	7		2	5	0	-	-	0					*low flies
						6	2	y-, w-	w-EX1	20191111		6	0	17	22	1	40	0	22	17	3	42	82		2	6	0	39	39	4		1.05	0.95122	0.47561
						7	2	y-, w-	w-EX1	20191111		7	0	29	22	1	52	0	23	13	0	36	88		2	7	0	52	35	1		0.692308	0.988636	0.590909
						8	2	y-, w-	w-EX1	20191111		8	0	25	30	1	56	0	23	27	0	50	106		2	8	0	48	57	1		0.892857	0.990566	0.45283
						9	2	y-, w-	w-EX1	20191111		9	0	21	9	6	36	0	27	12	5	44	80		2	9	0	48	21	11		1.22222	0.8625	0.6
						10	2	y-, w-	w-EX1	20191111		10	0	19	25	6	50	0	28	27	0	55	105		2	10	0	47	52	6		1.1	0.942857	0.447619
						11	2	y-, w-	w-EX1	20191116		11	0	18	12	4	34	0	18	14	2	34	68		2	11	0	36	26	6		1	0.911765	0.529412
						12	2	y-, w-	w-EX1	20191116		12	0	0	0	0	0	0	0	0	0	0	0		2	12	0	0	0	0					cross failed
						13	2	y-, w-	w-EX1	20191116		13	0	37	19	15	71	0	25	15	15	55	126		2	13	0	62	34	30		0.774648	0.761905	0.492063
						14	2	y-, w-	w-EX1	20191116		14	0	28	15	18	61	0	25	7	6	38	99		2	14	0	53	22	24		0.622951	0.757576	0.535354
						15	2	y-, w-	w-EX1	20191116		15	0	33	13	12	58	0	25	19	3	47	105		2	15	0	58	32	15		0.810345	0.857143	0.552381
						16	2	y-, w-	w-EX1	20191116		16	0	36	16	19	71	0	37	18	12	67	138		2	16	0	73	34	31		0.943662	0.775362	0.528986
						17	2	y-, w-	w-EX1	20191116		17	0	25	16	2	43	0	21	13	1	35	78		2	17	0	46	29	3		0.813953	0.961538	0.589744
						18	2	y-, w-	w-EX1	20191119		18	0	19	12	0	31	0	12	9	0	21	52		2	18	0	31	21	0		0.677419	1	0.596154
						19	2	y-, w-	w-EX1	20191119		19	0	18	23	1	42	0	33	17	0	50	92		2	19	0	51	40	1		1.19048	0.98913	0.554348
						20	2	y-, w-	w-EX1	20191119		20	0	35	23	1	59	0	19	22	0	41	100		2	20	0	54	45	1		0.694915	0.99	0.54
						21	2	y-, w-	w-EX1	20191119		21	0	41	26	4	71	0	20	28	1	49	120		2	21	0	61	54	5		0.690141	0.958333	0.508333
						22	2	y-, w-	w-EX1	20191119		22	0	24	19	2	45	0	20	18	3	41	86		2	22	0	44	37	5		0.911111	0.94186	0.511628
						23	2	y-, w-	w-EX1	20191120		23	0	28	16	0	44	0	22	25	0	47	91		2	23	0	50	41	0		1.06818	1	0.549451
						24	2	y-, w-	w-EX1	20191120		24	0	23	24	0	47	0	23	25	0	48	95		2	24	0	46	49	0		1.02128	1	0.484211
						25	2	y-, w-	w-EX1	20191120		25	0	35	18	10	63	0	28	7	7	42	105		2	25	0	63	25	17		0.666667	0.838095	0.6
						26	2	y-, w-	w-EX1	20191120		26	0	18	17	8	43	0	24	12	4	40	83		2	26	0	42	29	12		0.930233	0.855422	0.506024
						27	2	y-, w-	w-EX1	20191120		27	0	12	13	9	34	0	24	14	4	42	76		2	27	0	36	27	13		1.23529	0.828947	0.473684
						28	2	y-, w-	w-EX1	20191120		28	0	25	19	2	46	0	22	17	8	47	93		2	28	0	47	36	10		1.02174	0.892473	0.505376
						29	2	y-, w-	w-EX1	20191120		29	0	23	22	6	51	0	21	12	2	35	86		2	29	0	44	34	8		0.686275	0.906977	0.511628
						30	2	y-, w-	w-EX1	20191120		30	0	20	19	2	41	0	23	16	7	46	87		2	30	0	43	35	9		1.12195	0.896552	0.494253
						31	2	y-, w-	w-EX1	20191120		31	0	19	16	0	35	0	10	23	1	34	69		2	31	0	29	39	1		0.971429	0.985507	0.42029
						32	2	y-, w-	w-EX1	20191120		32	0	34	15	1	50	0	26	16	0	42	92		2	32	0	60	31	1		0.84	0.98913	0.652174
						33	2	y-, w-	w-EX1	20191120		33	0	22	25	2	49	0	28	14	5	47	96		2	33	0	50	39	7		0.959184	0.927083	0.520833
						34	2	y-, w-	w-EX1	20191122		34	0	17	15	0	32	0	29	9	0	38	70		2	34	0	46	24	0		1.1875	1	0.657143
						35	2	y-, w-	w-EX1	20191122		35	0	18	26	5	49	0	22	27	1	50	99		2	35	0	40	53	6		1.02041	0.939394	0.40404
						36	2	y-, w-	w-EX1	20191122		36	1	11	13	1	26	0	16	18	4	38	64		2	36	1	27	31	5		1.46154	0.90625	0.4375
						37	2	y-, w-	w-EX1	20191122		37	0	32	35	5	72	0	23	29	0	52	124		2	37	0	55	64	5		0.722222	0.959677	0.443548
						38	2	y-, w-	w-EX1	20191122		38	0	35	25	9	69	0	29	20	2	51	120		2	38	0	64	45	11		0.73913	0.908333	0.533333
												Sums:	1	859	683	158	1701	0	813	624	98	1535	3210		Sums:	35	1	1663	1291	255		0.933166	0.925216	0.519068	Avg.
																																	0.0708704	0.0635786	Std. Dev.
																																	5	0	# vials at 100%
																																	35	35	Total Vials
																																	0.142857	0	% vials at 100%
																																* only crosses with >30 flies included in analysis

## Sheet: Fig. 3e - C-tGD(y1,w2b)
F0 Cross						F1 Cross						F2 Phenotypical Scoring													F2 Calculations
Round	F0 Cross	Female	Male	Date		F1 Cross	Female F0	Female Phenotype	Male	Date		F1 Cross	Female				Total Female	Male				Total Male	Total Flies		F0 Cross	F1 Cross	Fluorophore Count					M/F Ratio	Inheritance		Comments
													GFP	Both	DsRed	None		GFP	Both	DsRed	None						GFP	Both	DsRed	None			DsRed	GFP
1	1	y1b,w2b (x3)	182,131 (x3)	20191030		1	1	y-, w mosaic	w-EX1	20191111		1	7	15	0	0	22	11	16	0	1	28	50		1	1	18	31	0	1		1.27273	0.62	0.98
	2	y1b,w2b (x3)	182,131 (x3)	20191030		2	1	y-, w mosaic	w-EX1	20191111		2	0	0	0	0	0	0	0	0	0	0	0		1	2	0	0	0	0					cross failed
						3	1	y-, w mosaic	w-EX1	20191111		3	7	9	0	0	16	13	13	0	1	27	43		1	3	20	22	0	1		1.6875	0.511628	0.976744
						4	1	y-, w mosaic	w-EX1	20191111		4	27	19	0	1	47	30	30	0	0	60	107		1	4	57	49	0	1		1.2766	0.457944	0.990654
						5	1	y-, w mosaic	w-EX1	20191111		5	9	26	0	13	48	14	28	1	11	54	102		1	5	23	54	1	24		1.125	0.539216	0.754902
						6	1	y-, w mosaic	w-EX1	20191111		6	3	6	0	3	12	7	5	0	1	13	25		1	6	-	-	-	-					*low flies
						7	1	y-, w mosaic	w-EX1	20191111		7	6	23	0	7	36	14	22	0	11	47	83		1	7	20	45	0	18		1.30556	0.542169	0.783133
						8	1	y-, w mosaic	w-EX1	20191115		8	21	34	0	5	60	29	31	0	6	66	126		1	8	50	65	0	11		1.1	0.515873	0.912698
						9	1	y-, w mosaic	w-EX1	20191115		9	20	32	0	6	58	23	26	0	6	55	113		1	9	43	58	0	12		0.948276	0.513274	0.893805
						10	1	y-, w mosaic	w-EX1	20191115		10	33	27	0	7	67	23	38	0	9	70	137		1	10	56	65	0	16		1.04478	0.474453	0.883212
						11	1	y-, w mosaic	w-EX1	20191115		11	16	31	0	16	63	15	25	0	23	63	126		1	11	31	56	0	39		1	0.444444	0.690476
						12	1	y-, w mosaic	w-EX1	20191115		12	24	21	0	4	49	21	23	0	5	49	98		1	12	45	44	0	9		1	0.44898	0.908163
						13	2	y-, w mosaic	w-EX1	20191116		13	25	36	0	6	67	29	32	0	11	72	139		2	13	54	68	0	17		1.07463	0.489209	0.877698
						14	2	y-, w mosaic	w-EX1	20191116		14	30	42	0	0	72	36	28	0	0	64	136		2	14	66	70	0	0		0.888889	0.514706	1
						15	2	y-, w mosaic	w-EX1	20191116		15	18	43	0	18	79	16	34	0	8	58	137		2	15	34	77	0	26		0.734177	0.562044	0.810219
						16	2	y-, w mosaic	w-EX1	20191119		16	18	24	0	5	47	16	29	0	4	49	96		2	16	34	53	0	9		1.04255	0.552083	0.90625
						17	2	y-, w mosaic	w-EX1	20191119		17	16	26	0	18	60	17	23	0	18	58	118		2	17	33	49	0	36		0.966667	0.415254	0.694915
						18	2	y-, w mosaic	w-EX1	20191119		18	32	34	0	0	66	34	31	0	0	65	131		2	18	66	65	0	0		0.984848	0.496183	1
						19	1	y-, w mosaic	w-EX1	20191119		19	18	27	0	2	47	18	29	0	2	49	96		1	19	36	56	0	4		1.04255	0.583333	0.958333
						20	1	y-, w mosaic	w-EX1	20191119		20	14	36	0	7	57	24	38	0	10	72	129		1	20	38	74	0	17		1.26316	0.573643	0.868217
						21	1	y-, w mosaic	w-EX1	20191119		21	18	27	0	12	57	18	32	0	10	60	117		1	21	36	59	0	22		1.05263	0.504274	0.811966
						22	1	y-, w mosaic	w-EX1	20191120		22	27	23	0	5	55	20	26	0	5	51	106		1	22	47	49	0	10		0.927273	0.462264	0.90566
						23	2	y-, w mosaic	w-EX1	20191120		23	34	29	0	3	66	21	30	0	5	56	122		2	23	55	59	0	8		0.848485	0.483607	0.934426
						24	2	y-, w mosaic	w-EX1	20191120		24	22	25	0	3	50	17	18	0	0	35	85		2	24	39	43	0	3		0.7	0.505882	0.964706
						25	2	y-, w mosaic	w-EX1	20191120		25	19	32	0	1	52	22	17	0	5	44	96		2	25	41	49	0	6		0.846154	0.510417	0.9375
						26	2	y-, w mosaic	w-EX1	20191120		26	14	22	0	9	45	10	27	0	11	48	93		2	26	24	49	0	20		1.06667	0.526882	0.784946
						27	2	y-, w mosaic	w-EX1	20191120		27	32	24	0	0	56	21	23	0	0	44	100		2	27	53	47	0	0		0.785714	0.47	1
						28	2	y-, w mosaic	w-EX1	20191120		28	25	38	0	0	63	23	26	0	0	49	112		2	28	48	64	0	0		0.777778	0.571429	1
						29	2	y-, w mosaic	w-EX1	20191122		29	18	22	0	0	40	18	16	0	0	34	74		2	29	36	38	0	0		0.85	0.513514	1
						30	2	y-, w mosaic	w-EX1	20191122		30	14	21	1	4	40	6	20	0	2	28	68		2	30	20	41	1	6		0.7	0.617647	0.897059
						31	2	y-, w mosaic	w-EX1	20191122		31	11	28	0	6	45	20	16	0	10	46	91		2	31	31	44	0	16		1.02222	0.483516	0.824176
						32	2	y-, w mosaic	w-EX1	20191122		32	14	20	0	0	34	15	19	0	0	34	68		2	32	29	39	0	0		1	0.573529	1
						33	2	y-, w mosaic	w-EX1	20191122		33	23	19	0	0	42	31	19	0	0	50	92		2	33	54	38	0	0		1.19048	0.413043	1
						34	2	y-, w mosaic	w-EX1	20191122		34	23	24	0	6	53	19	21	0	6	46	99		2	34	42	45	0	12		0.867925	0.454545	0.878788
						35	2	y-, w mosaic	w-EX1	20191122		35	23	25	0	0	48	23	31	0	0	54	102		2	35	46	56	0	0		1.125	0.54902	1
						36	2	y-, w mosaic	w-EX1	20191122		36	23	19	0	0	42	22	19	0	0	41	83		2	36	45	38	0	0		0.97619	0.457831	1
												Sums:	684	909	1	167	1761	696	861	1	181	1739	3475		Sums:	34	1370	1759	2	344		1.01454	0.510348	0.906725	Avg.
																																	0.0525984	0.0916524	Std. Dev.
																																	0	9	# vials at 100%
																																	34	34	Total Vials
																																	0	0.264706	Vials at 100%
																																* only crosses with >30 flies included in analysis

## Sheet: Fig. 3 - Summary
Fly strain		Total Crosses	Total Flies	Fluorophore Count				M/F Ratio	Inheritance		Std Dev		Vials at 100%
Male	Female			DsRed	GFP	Both	None		DsRed	GFP	DsRed	GFP	DsRed	GFP
182	130	25	3659	170	1842	1647	0	0.90714	0.496493	0.954754	0.0441991	0.040275	0	0.2
182	131	22	3076	1515	226	1333	2	0.891763	0.923796	0.503052	0.0664118	0.039487	0.227273	0
182130	y1b,w2b	35	3210	1291	1	1663	255	0.933166	0.925216	0.519068	0.0708704	0.0635786	0.142857	0
182131	y1b,w2b	34	3475	2	1370	1759	344	1.01454	0.510348	0.906725	0.0525984	0.0916524	0	0.264706
Strain	Genotype
182	y-[vasa-Cas9,DsRed]
130	w-[C-tGD(w2,y1b),GFP]
131	w-[C-tGD(y1,w2b),GFP]
y1b, w2b	y1b, w2b
