# Supplementary material for: Double-tap gene drive uses iterative genome targeting to help overcome resistance alleles
Source: Nat Commun. 2022 May 9;13:2595. doi: 10.1038/s41467-022-29868-3 (PMC9085836; doi:10.1038/s41467-022-29868-3)
Supplement: Supplementary file 8 — Supplementary Data 4 [file 41467_2022_29868_MOESM8_ESM.xlsx]

## Sheet: Supp. Fig. 2d - tGD(y1,w2)
F0 Cross						F1 Cross						F2 Phenotypical Scoring													F2 Calculations
Round	F0 Cross	Female	Male	Date		F1 Cross	Female F0	Female Phenotype	Male	Date		F1 Cross	Female				Total Female	Male				Total Male	Total Flies		F0 Cross	F1 Cross	Fluorophore Count					M/F Ratio	Inheritance		Comments
													DsRed	Both	GFP	None		DsRed	Both	GFP	None						GFP	Both	DsRed	None			DsRed	GFP
1	1	185 (x4)	182,wΔ13 (x4)	20190830		1	1	y-	w2-	20190911		1	31	16	13	0	60	29	19	5	0	53	113		1	1	18	35	60	0		0.883333	0.840708	0.469027
	2	185 (x4)	182,wΔ13 (x4)	20190830		2	1	y-	w2-	20190911		2	28	26	4	0	58	27	23	3	0	53	111		1	2	7	49	55	0		0.913793	0.936937	0.504505
	3	185 (x4)	182,wΔ13 (x4)	20190830		3	1	y-	w2-	20190911		3	24	13	6	0	43	19	16	3	0	38	81		1	3	9	29	43	0		0.883721	0.888889	0.469136
						4	1	y-	w2-	20190911		4	22	28	0	0	50	28	23	1	0	52	102		1	4	1	51	50	0		1.04	0.990196	0.509804
						5	1	y-	w2-	20190911		5	38	19	3	0	60	29	31	4	0	64	124		1	5	7	50	67	0		1.06667	0.943548	0.459677
						6	1	y-	w2-	20190911		6	31	22	0	0	53	29	35	5	0	69	122		1	6	5	57	60	0		1.30189	0.959016	0.508197
						7	1	y-	w2-	20190911		7	28	23	3	0	54	27	24	3	0	54	108		1	7	6	47	55	0		1	0.944444	0.490741
						8	1	y-	w2-	20190911		8	36	21	4	0	61	25	23	0	1	49	110		1	8	4	44	61	1		0.803279	0.954545	0.436364
						9	1	y-	w2-	20190911		9	30	27	5	0	62	26	18	4	0	48	110		1	9	9	45	56	0		0.774194	0.918182	0.490909
						10	1	y-	w2-	20190911		10	18	17	8	0	43	30	16	6	0	52	95		1	10	14	33	48	0		1.2093	0.852632	0.494737
						11	1	y-	w2-	20190911		11	31	24	0	0	55	27	20	1	0	48	103		1	11	1	44	58	0		0.872727	0.990291	0.436893
						12	1	y-	w2-	20190911		12	31	16	6	0	53	38	24	9	0	71	124		1	12	15	40	69	0		1.33962	0.879032	0.443548
						13	1	y-	w2-	20190911		13	21	15	2	0	38	30	18	5	0	53	91		1	13	7	33	51	0		1.39474	0.923077	0.43956
						14	2	y-	w2-	20190911		14	29	29	5	0	63	23	31	2	0	56	119		2	14	7	60	52	0		0.888889	0.941176	0.563025
						15	2	y-	w2-	20190911		15	34	28	15	0	77	37	14	9	0	60	137		2	15	24	42	71	0		0.779221	0.824818	0.481752
						16	2	y-	w2-	20190911		16	34	23	12	0	69	43	20	6	0	69	138		2	16	18	43	77	0		1	0.869565	0.442029
						17	2	y-	w2-	20190911		17	28	25	4	0	57	24	20	5	0	49	106		2	17	9	45	52	0		0.859649	0.915094	0.509434
						18	2	y-	w2-	20190911		18	24	25	4	0	53	24	20	3	0	47	100		2	18	7	45	48	0		0.886792	0.93	0.52
						19	2	y-	w2-	20190911		19	22	20	6	0	48	31	21	5	0	57	105		2	19	11	41	53	0		1.1875	0.895238	0.495238
						20	2	y-	w2-	20190911		20	27	20	8	0	55	32	13	3	0	48	103		2	20	11	33	59	0		0.872727	0.893204	0.427184
						21	2	y-	w2-	20190911		21	39	21	3	0	63	29	29	3	0	61	124		2	21	6	50	68	0		0.968254	0.951613	0.451613
						22	2	y-	w2-	20190911		22	37	16	5	0	58	24	18	8	0	50	108		2	22	13	34	61	0		0.862069	0.87963	0.435185
						23	2	y-	w2-	20190911		23	28	19	2	0	49	25	13	8	0	46	95		2	23	10	32	53	0		0.938776	0.894737	0.442105
						24	3	y-	w2-	20190912		24	23	18	13	0	54	30	21	4	0	55	109		3	24	17	39	53	0		1.01852	0.844037	0.513761
						25	3	y-	w2-	20190912		25	37	45	2	0	84	44	33	0	0	77	161		3	25	2	78	81	0		0.916667	0.987578	0.496894
						26	3	y-	w2-	20190912		26	37	19	6	0	62	38	28	2	0	68	130		3	26	8	47	75	0		1.09677	0.938462	0.423077
						27	3	y-	w2-	20190912		27	41	27	9	0	77	35	20	9	0	64	141		3	27	18	47	76	0		0.831169	0.87234	0.460993
						28	3	y-	w2-	20190912		28	33	29	3	0	65	31	20	7	0	58	123		3	28	10	49	64	0		0.892308	0.918699	0.479675
						29	3	y-	w2-	20190912		29	32	26	4	0	62	33	23	2	0	58	120		3	29	6	49	65	0		0.935484	0.95	0.458333
						30	3	y-	w2-	20190912		30	20	20	7	0	47	29	21	3	0	53	100		3	30	10	41	49	0		1.12766	0.9	0.51
												Total:	894	677	162	0	1733	896	655	128	1	1680	3413		Total:	30	290	1332	1790	1		0.984857	0.914256	0.475447	Avg.
																																	0.044545	0.0342223	Std. Dev.
																																	0	0	# vials at 100%
																																	30	30	Total Vials
																																	0	0	% vials at 100%

## Sheet: Supp. Fig. 2d - C-tGD(y1,y1b)
						F1 Cross						F2 Phenotypical Scoring													F2 Calculations
Round	F0 Cross	Female	Male	Date		F1 Cross	Female F0	Female Phenotype	Male	Date		F1 Cross	Female				Total Female	Male				Total Male	Total Flies		F0 Cross	F1 Cross	Fluorophore Count					M/F Ratio	Inheritance		Comments
													DsRed	Both	GFP	None		DsRed	Both	GFP	None						GFP	Both	DsRed	None			DsRed	GFP
1	1	138 (x4)	182,wΔ13 (x4)	20190828		1	3	y-	w2-	20190909		1	31	25	5	0	61	25	21	5	0	51	112		3	1	10	46	56	0		0.836066	0.910714	0.5
	2	138 (x4)	182,wΔ13 (x4)	20190828		2	3	y-	w2-	20190909		2	21	19	0	0	40	24	22	4	0	50	90		3	2	4	41	45	0		1.25	0.955556	0.5
	3	138 (x3)	182,wΔ13 (x3)	20190828		3	3	y-	w2-	20190909		3	29	22	1	0	52	29	25	1	0	55	107		3	3	2	47	58	0		1.05769	0.981308	0.457944
						4	3	y-	w2-	20190909		4	25	24	0	0	49	32	24	0	0	56	105		3	4	0	48	57	0		1.14286	1	0.457143
						5	1	y-	w2-	20190911		5	29	23	1	0	53	27	17	4	0	48	101		1	5	5	40	56	0		0.90566	0.950495	0.445545
						6	1	y-	w2-	20190911		6	40	27	8	0	75	38	22	9	0	69	144		1	6	17	49	78	0		0.92	0.881944	0.458333
						7	1	y-	w2-	20190911		7	29	22	1	0	52	16	24	1	0	41	93		1	7	2	46	45	0		0.788462	0.978495	0.516129
						8	1	y-	w2-	20190911		8	24	21	3	0	48	23	26	6	0	55	103		1	8	9	47	47	0		1.14583	0.912621	0.543689
						9	2	y-	w2-	20190911		9	32	18	0	0	50	25	16	3	0	44	94		2	9	3	34	57	0		0.88	0.968085	0.393617
						10	2	y-	w2-	20190911		10	14	20	3	0	37	22	20	2	0	44	81		2	10	5	40	36	0		1.18919	0.938272	0.555556
						11	2	y-	w2-	20190911		11	25	11	0	0	36	22	28	0	0	50	86		2	11	0	39	47	0		1.38889	1	0.453488
						12	2	y-	w2-	20190911		12	13	16	1	0	30	20	13	1	0	34	64		2	12	2	29	33	0		1.13333	0.96875	0.484375
						13	2	y-	w2-	20190911		13	2	2	0	0	4		2	0	0	2	6		2	13	0	0	0	0					*low flies
						14	2	y-	w2-	20190911		14	17	13	4	0	34	22	13	5	0	40	74		2	14	9	26	39	0		1.17647	0.878378	0.472973
						15	2	y-	w2-	20190911		15	19	21	1	0	41	28	23	1	0	52	93		2	15	2	44	47	0		1.26829	0.978495	0.494624
						16	2	y-	w2-	20190911		16	25	20	1	0	46	18	29	1	0	48	94		2	16	2	49	43	0		1.04348	0.978723	0.542553
						17	2	y-	w2-	20190911		17	30	25	4	0	59	34	21	3	0	58	117		2	17	7	46	64	0		0.983051	0.940171	0.452991
						18	2	y-	w2-	20190911		18	24	6	2	0	32	15	11	1	1	28	60		2	18	3	17	39	1		0.875	0.933333	0.333333
						19	2	y-	w2-	20190911		19	25	20	0	0	45	25	10	0	0	35	80		2	19	0	30	50	0		0.777778	1	0.375
						20	2	y-	w2-	20190911		20	20	17	0	0	37	23	18	0	0	41	78		2	20	0	35	43	0		1.10811	1	0.448718
						21	2	y-	w2-	20190911		21	29	26	0	0	55	36	29	1	0	66	121		2	21	1	55	65	0		1.2	0.991736	0.46281
						22	3	y-	w2-	20190911		22	2	1	0	0	3		4	0	0	4	7		3	22	0	0	0	0					*low flies
						23	3	y-	w2-	20190911		23	19	29	3	0	51	24	18	6	0	48	99		3	23	9	47	43	0		0.941176	0.909091	0.565657
						24	3	y-	w2-	20190911		24	27	18	1	0	46	26	18	1	0	45	91		3	24	2	36	53	0		0.978261	0.978022	0.417582
						25	3	y-	w2-	20190911		25	23	19	3	0	45	24	14	3	0	41	86		3	25	6	33	47	0		0.911111	0.930233	0.453488
						26	3	y-	w2-	20190911		26	29	22	2	0	53	20	19	3	0	42	95		3	26	5	41	49	0		0.792453	0.947368	0.484211
						27	3	y-	w2-	20190911		27	29	12	2	0	43	16	17	2	0	35	78		3	27	4	29	45	0		0.813953	0.948718	0.423077
						28	3	y-	w2-	20190911		28	19	19	4	0	42	20	14	3	0	37	79		3	28	7	33	39	0		0.880952	0.911392	0.506329
						29	3	y-	w2-	20190911		29	19	7	3	0	29	21	9	5	0	35	64		3	29	8	16	40	0		1.2069	0.875	0.375
						30	3	y-	w2-	20190911		30	23	24	1	0	48	21	20	2	1	44	92		3	30	3	44	44	1		0.916667	0.956522	0.51087
												Total:	693	549	54	0	1296	676	547	73	2	1298	2581		Total:	28	127	1087	1365	2		1.01827	0.950122	0.467323	Avg.
																																	0.0380595	0.0560425	Std. Dev.
																																	4	0	# vials at 100%
																																	28	28	Total Vials
																																	0.142857	0	% vials at 100%
																																	* only crosses with >30 flies included in analysis

## Sheet: Supp. Fig. 2 - Summary
Fly strain		Total Crosses	Total Flies	Fluorophore Count				M/F Ratio	Inheritance		Std Dev		Vials at 100%
Male	Female			DsRed	GFP	Both	None		DsRed	GFP	DsRed	GFP	DsRed	GFP
182,wΔ13	185	30	3413	290	1332	1790	1	0.984857	0.914256	0.475447	0.044545	0.0342223	0	0
182,wΔ13	138	28	2581	127	1087	1365	2	1.01827	0.950122	0.467323	0.0380595	0.0560425	0.142857	0
Strain	Genotype
182,wΔ13	y-[vasa-Cas9,DsRed], wΔ13
185	w-[tGD(y1,w2),GFP]
138	w-[C-tGD(y1,y1b),GFP]

## Sheet: Supp. Fig. 2 - Statistics
Table Analyzed	Supp. Fig. 1d
Column 1	138-DsRed	138-GFP
vs.	vs.	vs.
Column 2	185-DsRed	185-GFP
Unpaired t test
P value	0.0018	0.5043
P value summary	**	ns
Significantly different (P < 0.05)?	Yes	No
One- or two-tailed P value?	Two-tailed	Two-tailed
t, df	t=3.278, df=56	t=0.6721, df=56
How big is the difference?
Mean of column 2	91.43	47.55
Mean of column 1	95.01	46.74
Difference between means (1 - 2) ± SEM	3.577 ± 1.091	-0.8143 ± 1.211
95% confidence interval	1.391 to 5.763	-3.241 to 1.613
R squared (eta squared)	0.161	0.008003
F test to compare variances
F, DFn, Dfd	1.365, 29, 27	2.687, 27, 29
P value	0.4189	0.0105
P value summary	ns	*
Significantly different (P < 0.05)?	No	Yes
Data analyzed
Sample size, column 2	30	30
Sample size, column 1	28	28
Test for normal distribution
Kolmogorov-Smirnov test	185-DsRed	185-GFP	138-DsRed	138-GFP
KS distance	0.09502	0.1212	0.1255	0.1375
P value	>0.1000	>0.1000	>0.1000	>0.1000
Passed normality test (alpha=0.05)?	Yes	Yes	Yes	Yes
P value summary	ns	ns	ns	ns
Number of values	30	30	28	28
