# Supplementary material for: Double-tap gene drive uses iterative genome targeting to help overcome resistance alleles
Source: Nat Commun. 2022 May 9;13:2595. doi: 10.1038/s41467-022-29868-3 (PMC9085836; doi:10.1038/s41467-022-29868-3)
Supplement: Supplementary file 9 — Supplementary Data 5 [file 41467_2022_29868_MOESM9_ESM.xlsx]

## Sheet: Fig. 4 - tGD(y1,w2) Bottles
Set-Up															Phenotype Scoring												Calculations
Bottle	Female		Male		Total Flies	Release Ratio	Date Started			Generation	Cross Date	Trash Adults	Date Counted		Female				Total Female	Male				Total Male	Total Flies		Generation	Fluorophore Count					M/F Ratio	Inheritance
	#	Genotype	#	Genotype											DsRed	GFP	Both	None		DsRed	GFP	Both	None					DsRed	GFP	Both	None			DsRed	GFP
1	50	y-EX1,w-EX1	40	y-EX1,w-EX1	100	01:10:00	20200518		Bottle 1	0	-	-	2020-05-18		0	0	0	50	50	0	0	10	40	50	100		1	0	0	10	90		1	0.1	0.1
			10	182185						1	2020-05-18	2020-05-23	2020-06-05		0	0	17	225	242	0	0	0	219	219	461		2	0	0	17	444		0.904959	0.0368764	0.0368764
2	50	y-EX1,w-EX1	40	y-EX1,w-EX1	100	01:10:00	20200518			2	2020-06-05	2020-06-10	2020-06-23		0	1	24	143	168	0	1	30	194	225	393		3	0	2	54	337		1.33929	0.137405	0.142494
			10	182185						3	2020-06-23	2020-06-28	2020-07-11		10	2	85	225	322	12	1	26	273	312	634		4	22	3	111	498		0.968944	0.209779	0.179811
3	50	y-EX1,w-EX1	40	y-EX1,w-EX1	100	01:10:00	20200518			4	2020-07-11	2020-07-16	2020-07-29		14	5	92	155	266	9	2	52	134	197	463		5	23	7	144	289		0.740602	0.360691	0.326134
			10	182185						5	2020-07-29	2020-08-03	2020-08-16		34	6	188	184	412	15	2	63	280	360	772		6	49	8	251	464		0.873786	0.388601	0.335492
										6	2020-08-16	2020-08-21	2020-09-03		41	3	161	72	277	18	4	87	116	225	502		7	59	7	248	188		0.812274	0.611554	0.507968
										7	2020-09-03	2020-09-08	2020-09-21		33	4	81	52	170	14	1	36	109	160	330		8	47	5	117	161		0.941176	0.49697	0.369697
										8	2020-09-21	2020-09-26	2020-10-09		55	10	111	57	233	56	5	84	71	216	449		9	111	15	195	128		0.927039	0.681514	0.467706
										9	2020-10-09	2020-10-14	2020-10-27		64	9	149	36	258	42	7	69	105	223	481		10	106	16	218	141		0.864341	0.673597	0.486486
										10	2020-10-27	2020-11-01	2020-11-14		52	2	85	29	168	37	2	67	49	155	323		11	89	4	152	78		0.922619	0.74613	0.482972
										11	2020-11-14	2020-11-19	2020-12-02		71	1	199	50	321	45	4	98	79	226	547		12	116	5	297	129		0.70405	0.755027	0.552102
										12	2020-12-02	2020-12-07	2020-12-20		35	3	107	38	183	51	8	55	65	179	362		13	86	11	162	103		0.978142	0.685083	0.477901
										13	2020-12-20	2020-12-25	2021-01-07		51	9	134	30	224	41	6	104	61	212	436		14	92	15	238	91		0.946429	0.756881	0.580275
										14	2021-01-07	2021-01-13	2021-01-25		34	3	49	12	98	58	3	66	70	197	295		15	92	6	115	82		2.0102	0.701695	0.410169
										15	2021-01-25	2021-01-30	2021-02-12		123	13	292	51	479	130	12	144	104	390	869		16	253	25	436	155		0.814196	0.792865	0.530495
										Generation	Cross Date	Trash Adults	Date Counted		Female				Total Female	Male				Total Male	Total Flies		Generation	Fluorophore Count					M/F Ratio	Inheritance
															DsRed	GFP	Both	None		DsRed	GFP	Both	None					DsRed	GFP	Both	None			DsRed	GFP
									Bottle 2	0	-	-	2020-05-18		0	0	0	50	50	0	0	10	40	50	100		1	0	0	10	90		1	0.1	0.1
										1	2020-05-18	2020-05-23	2020-06-05		0	0	15	191	206	0	0	0	178	178	384		2	0	0	15	369		0.864078	0.0390625	0.0390625
										2	2020-06-05	2020-06-10	2020-06-23		0	0	22	148	170	1	1	21	161	184	354		3	1	1	43	309		1.08235	0.124294	0.124294
										3	2020-06-23	2020-06-28	2020-07-11		11	10	77	205	303	9	0	26	248	283	586		4	20	10	103	453		0.933993	0.209898	0.192833
										4	2020-07-11	2020-07-16	2020-07-29		19	4	87	165	275	8	6	51	205	270	545		5	27	10	138	370		0.981818	0.302752	0.27156
										5	2020-07-29	2020-08-03	2020-08-16		15	4	108	158	285	17	8	72	183	280	565		6	32	12	180	341		0.982456	0.375221	0.339823
										6	2020-08-16	2020-08-21	2020-09-03		64	3	114	89	270	23	6	61	181	271	541		7	87	9	175	270		1.0037	0.484288	0.340111
										7	2020-09-03	2020-09-08	2020-09-21		120	0	42	121	283	36	6	42	160	244	527		8	156	6	84	281		0.862191	0.455408	0.170778
										8	2020-09-21	2020-09-26	2020-10-09		28	3	114	71	216	21	2	74	132	229	445		9	49	5	188	203		1.06019	0.532584	0.433708
										9	2020-10-09	2020-10-14	2020-10-27		51	8	59	151	269	52	7	140	123	322	591		10	103	15	199	274		1.19703	0.510998	0.362098
										10	2020-10-27	2020-11-01	2020-11-14		28	5	52	142	227	34	2	121	54	211	438		11	62	7	173	196		0.929515	0.53653	0.410959
										11	2020-11-14	2020-11-19	2020-12-02		42	6	59	83	190	36	9	39	104	188	378		12	78	15	98	187		0.989474	0.465608	0.298942
										12	2020-12-02	2020-12-07	2020-12-20		50	11	89	57	207	29	9	36	109	183	390		13	79	20	125	166		0.884058	0.523077	0.371795
										13	2020-12-20	2020-12-25	2021-01-07		14	8	53	29	104	26	9	42	83	160	264		14	40	17	95	112		1.53846	0.511364	0.424242
										14	2021-01-07	2021-01-13	2021-01-25		63	12	118	63	256	44	9	49	146	248	504		15	107	21	167	209		0.96875	0.543651	0.373016
										15	2021-01-25	2021-01-30	2021-02-12		40	5	55	35	135	64	7	61	140	272	407		16	104	12	116	175		2.01481	0.540541	0.314496
										Generation	Cross Date	Trash Adults	Date Counted		Female				Total Female	Male				Total Male	Total Flies		Generation	Fluorophore Count					M/F Ratio	Inheritance
															DsRed	GFP	Both	None		DsRed	GFP	Both	None					DsRed	GFP	Both	None			DsRed	GFP
									Bottle 3	0	-	-	2020-05-18		0	0	0	50	50	0	0	10	40	50	100		1	0	0	10	90		1	0.1	0.1
										1	2020-05-18	2020-05-23	2020-06-05		0	0	30	119	149	0	0	0	164	164	313		2	0	0	30	283		1.10067	0.0958466	0.0958466
										2	2020-06-05	2020-06-10	2020-06-23		4	7	57	182	250	4	6	53	168	231	481		3	8	13	110	350		0.924	0.245322	0.255717
										3	2020-06-23	2020-06-28	2020-07-11		16	5	83	135	239	17	2	32	189	240	479		4	33	7	115	324		1.00418	0.308977	0.254697
										4	2020-07-11	2020-07-16	2020-07-29		59	6	101	147	313	13	4	57	197	271	584		5	72	10	158	344		0.865815	0.393836	0.287671
										5	2020-07-29	2020-08-03	2020-08-16		38	4	101	133	276	25	2	66	160	253	529		6	63	6	167	293		0.916667	0.434783	0.327032
										6	2020-08-16	2020-08-21	2020-09-03		76	3	205	85	369	77	2	119	149	347	716		7	153	5	324	234		0.940379	0.666201	0.459497
										7	2020-09-03	2020-09-08	2020-09-21		38	1	51	101	191	67	2	57	109	235	426		8	105	3	108	210		1.23037	0.5	0.260563
										8	2020-09-21	2020-09-26	2020-10-09		31	1	81	58	171	16	1	61	71	149	320		9	47	2	142	129		0.871345	0.590625	0.45
										9	2020-10-09	2020-10-14	2020-10-27		39	1	91	51	182	34	1	39	112	186	368		10	73	2	130	163		1.02198	0.55163	0.358696
										10	2020-10-27	2020-11-01	2020-11-14		34	3	78	44	159	15	1	38	108	162	321		11	49	4	116	152		1.01887	0.514019	0.373832
										11	2020-11-14	2020-11-19	2020-12-02		17	4	84	99	204	30	3	52	121	206	410		12	47	7	136	220		1.0098	0.446341	0.34878
										12	2020-12-02	2020-12-07	2020-12-20		29	1	59	52	141	15	2	39	91	147	288		13	44	3	98	143		1.04255	0.493056	0.350694
										13	2020-12-20	2020-12-25	2021-01-07		26	0	30	43	99	18	1	33	88	140	239		14	44	1	63	131		1.41414	0.447699	0.267782
										14	2021-01-07	2021-01-13	2021-01-25		90	0	75	114	279	35	5	48	150	238	517		15	125	5	123	264		0.853047	0.479691	0.247582
										15	2021-01-25	2021-01-30	2021-02-12		54	3	71	72	200	60	5	50	178	293	493		16	114	8	121	250		1.465	0.476673	0.261663
												date in red	= Adults were removed from the bottles one day later than scheduled (6 days after the bottle was established instead of 5 days)

## Sheet: Fig. 4 - DT-tGD(y1,w2,y1b,w2b) 
Set-Up															Phenotype Scoring												Calculations
Bottle	Female		Male		Total Flies	Release Ratio	Date Started			Generation	Cross Date	Trash Adults	Date Counted		Female				Total Female	Male				Total Male	Total Flies		Generation	Fluorophore Count					M/F Ratio	Inheritance
	#	Genotype	#	Genotype											DsRed	GFP	Both	None		DsRed	GFP	Both	None					DsRed	GFP	Both	None			DsRed	GFP
1	50	y-EX1,w-EX1	40	y-EX1,w-EX1	100	01:10:00	20200519		Bottle 1	0	-	-	2020-05-19		0	0	0	50	50	0	0	10	40	50	100		1	0	0	10	90		1	0.1	0.1
			10	182129						1	2020-05-19	2020-05-24	2020-06-06		0	0	49	185	234	0	0	0	217	217	451		2	0	0	49	402		0.92735	0.108647	0.108647
2	50	y-EX1,w-EX1	40	y-EX1,w-EX1	100	01:10:00	20200519			2	2020-06-06	2020-06-11	2020-06-24		0	1	35	135	171	0	1	47	120	168	339		3	0	2	82	255		0.982456	0.241888	0.247788
			10	182129						3	2020-06-24	2020-06-29	2020-07-12		4	1	81	84	170	15	0	30	171	216	386		4	19	1	111	255		1.27059	0.336788	0.290155
3	50	y-EX1,w-EX1	40	y-EX1,w-EX1	100	01:10:00	20200519			4	2020-07-12	2020-07-17	2020-07-30		48	0	80	100	228	32	1	56	138	227	455		5	80	1	136	238		0.995614	0.474725	0.301099
			10	182129						5	2020-07-30	2020-08-04	2020-08-17		41	10	81	144	276	33	1	52	163	249	525		6	74	11	133	307		0.902174	0.394286	0.274286
										6	2020-08-17	2020-08-22	2020-09-04		43	3	66	125	237	87		72	88	247	484		7	130	3	138	213		1.04219	0.553719	0.291322
										7	2020-09-04	2020-09-09	2020-09-22		31	9	81	130	251	54	3	29	129	215	466		8	85	12	110	259		0.856574	0.418455	0.261803
										8	2020-09-22	2020-09-27	2020-10-10		25	9	55	75	164	22	3	36	79	140	304		9	47	12	91	154		0.853659	0.453947	0.338816
										9	2020-10-10	2020-10-15	2020-10-28		50	2	66	82	200	32	5	34	109	180	380		10	82	7	100	191		0.9	0.478947	0.281579
										10	2020-10-28	2020-11-02	2020-11-15		58	2	89	68	217	59	0	57	107	223	440		11	117	2	146	175		1.02765	0.597727	0.336364
										11	2020-11-15	2020-11-20	2020-12-03		33	6	106	82	227	54	4	49	122	229	456		12	87	10	155	204		1.00881	0.530702	0.361842
										12	2020-12-03	2020-12-08	2020-12-21		51	4	68	112	235	74	8	89	119	290	525		13	125	12	157	231		1.23404	0.537143	0.321905
										13	2020-12-21	2020-12-26	2021-01-08		72	16	144	118	350	86	11	54	175	326	676		14	158	27	198	293		0.931429	0.526627	0.33284
										14	2021-01-08	2021-01-13	2021-01-26		109	5	122	90	326	62	12	71	175	320	646		15	171	17	193	265		0.981595	0.563467	0.325077
										15	2021-01-26	2021-01-31	2021-02-13		65	7	82	68	222	32	5	38	85	160	382		16	97	12	120	153		0.720721	0.568063	0.34555
										Generation	Cross Date	Trash Adults	Date Counted		Female				Total Female	Male				Total Male	Total Flies		Generation	Fluorophore Count					M/F Ratio	Inheritance
															DsRed	GFP	Both	None		DsRed	GFP	Both	None					DsRed	GFP	Both	None			DsRed	GFP
									Bottle 2	0	-	-	2020-05-19		0	0	0	50	50	0	0	10	40	50	100		1	0	0	10	90		1	0.1	0.1
										1	2020-05-19	2020-05-24	2020-06-06		0	0	44	79	123	0	0	0	150	150	273		2	0	0	44	229		1.21951	0.161172	0.161172
										2	2020-06-06	2020-06-11	2020-06-24		1	4	79	99	183	1	4	64	83	152	335		3	2	8	143	182		0.830601	0.432836	0.450746
										3	2020-06-24	2020-06-29	2020-07-12		15	6	117	80	218	35	4	74	167	280	498		4	50	10	191	247		1.2844	0.483936	0.403614
										4	2020-07-12	2020-07-17	2020-07-30		38	8	124	86	256	28	2	116	112	258	514		5	66	10	240	198		1.00781	0.595331	0.486381
										5	2020-07-30	2020-08-04	2020-08-17		31	2	163	44	240	42	0	107	115	264	504		6	73	2	270	159		1.1	0.680556	0.539683
										6	2020-08-17	2020-08-22	2020-09-04		48	3	121	29	201	24	1	101	51	177	378		7	72	4	222	80		0.880597	0.777778	0.597884
										7	2020-09-04	2020-09-09	2020-09-22		45	1	164	21	231	49	0	104	46	199	430		8	94	1	268	67		0.861472	0.84186	0.625581
										8	2020-09-22	2020-09-27	2020-10-10		32	0	140	22	194	33	0	111	48	192	386		9	65	0	251	70		0.989691	0.818653	0.650259
										9	2020-10-10	2020-10-15	2020-10-28		21	1	162	12	196	42	0	96	37	175	371		10	63	1	258	49		0.892857	0.865229	0.698113
										10	2020-10-28	2020-11-02	2020-11-15		26	0	156	12	194	53	0	113	49	215	409		11	79	0	269	61		1.10825	0.850856	0.657702
										11	2020-11-15	2020-11-20	2020-12-03		31	0	191	18	240	41	0	114	74	229	469		12	72	0	305	92		0.954167	0.803838	0.65032
										12	2020-12-03	2020-12-08	2020-12-21		20	0	111	54	185	40	0	147	18	205	390		13	60	0	258	72		1.10811	0.815385	0.661538
										13	2020-12-21	2020-12-26	2021-01-08		37	3	229	33	302	45	4	125	81	255	557		14	82	7	354	114		0.844371	0.782765	0.648115
										14	2021-01-08	2021-01-13	2021-01-26		52	5	212	42	311	48	0	124	100	272	583		15	100	5	336	142		0.874598	0.747856	0.584906
										15	2021-01-26	2021-01-31	2021-02-13		52	4	211	36	303	59	2	119	102	282	585		16	111	6	330	138		0.930693	0.753846	0.574359
										Generation	Cross Date	Trash Adults	Date Counted		Female				Total Female	Male				Total Male	Total Flies		Generation	Fluorophore Count					M/F Ratio	Inheritance
															DsRed	GFP	Both	None		DsRed	GFP	Both	None					DsRed	GFP	Both	None			DsRed	GFP
									Bottle 3	0	-	-	2020-05-19		0	0	0	50	50	0	0	10	40	50	100		1	0	0	10	90		1	0.1	0.1
										1	2020-05-19	2020-05-24	2020-06-06		0	0	45	151	196	0	0	0	172	172	368		2	0	0	45	323		0.877551	0.122283	0.122283
										2	2020-06-06	2020-06-11	2020-06-24		0	0	33	78	111	1	2	29	60	92	203		3	1	2	62	138		0.828829	0.310345	0.315271
										3	2020-06-24	2020-06-29	2020-07-12		7	3	117	78	205	17	1	30	117	165	370		4	24	4	147	195		0.804878	0.462162	0.408108
										4	2020-07-12	2020-07-17	2020-07-30		40	3	114	68	225	20	2	90	113	225	450		5	60	5	204	181		1	0.586667	0.464444
										5	2020-07-30	2020-08-04	2020-08-17		68	0	159	20	247	54	0	94	72	220	467		6	122	0	253	92		0.890688	0.802998	0.541756
										6	2020-08-17	2020-08-22	2020-09-04		47	0	168	27	242	41	0	116	74	231	473		7	88	0	284	101		0.954545	0.786469	0.600423
										7	2020-09-04	2020-09-09	2020-09-22		64	0	184	14	262	71	0	106	51	228	490		8	135	0	290	65		0.870229	0.867347	0.591837
										8	2020-09-22	2020-09-27	2020-10-10		31	0	138	5	174	26	0	92	36	154	328		9	57	0	230	41		0.885057	0.875	0.70122
										9	2020-10-10	2020-10-15	2020-10-28		73	0	82	44	199	35	2	132	8	177	376		10	108	2	214	52		0.889447	0.856383	0.574468
										10	2020-10-28	2020-11-02	2020-11-15		34	0	154	4	192	56	0	92	49	197	389		11	90	0	246	53		1.02604	0.863753	0.632391
										11	2020-11-15	2020-11-20	2020-12-03		63	0	149	8	220	85	1	91	33	210	430		12	148	1	240	41		0.954545	0.902326	0.560465
										12	2020-12-03	2020-12-08	2020-12-21		65	0	89	41	195	39	0	111	8	158	353		13	104	0	200	49		0.810256	0.86119	0.566572
										13	2020-12-21	2020-12-26	2021-01-08		80	0	195	22	297	101	1	103	57	262	559		14	181	1	298	79		0.882155	0.856887	0.534884
										14	2021-01-08	2021-01-13	2021-01-26		81	0	132	15	228	79	4	91	64	238	466		15	160	4	223	79		1.04386	0.821888	0.487124
										15	2021-01-26	2021-01-31	2021-02-13		93	6	153	10	262	106	2	85	73	266	528		16	199	8	238	83		1.01527	0.827652	0.465909

## Sheet: Fig. 4 - Comparison of bottles
	DsRed	185 (tGD)				129 (DT-tGD)					GFP	185 (tGD)				129 (DT-tGD)
	Bottle	1	2	3	Average	1	2	3	Average		Bottle	1	2	3	Average	1	2	3	Average
	F0	0.1	0.1	0.1	0.1	0.1	0.1	0.1	0.1		F0	0.1	0.1	0.1	0.1	0.1	0.1	0.1	0.1
	F1	0.0368764	0.0390625	0.0958466	0.0572618	0.108647	0.161172	0.122283	0.130701		F1	0.0368764	0.0390625	0.0958466	0.0572618	0.108647	0.161172	0.122283	0.130701
	F2	0.137405	0.124294	0.245322	0.169007	0.241888	0.432836	0.310345	0.328356		F2	0.142494	0.124294	0.255717	0.174168	0.247788	0.450746	0.315271	0.337935
	F3	0.209779	0.209898	0.308977	0.242885	0.336788	0.483936	0.462162	0.427628		F3	0.179811	0.192833	0.254697	0.209114	0.290155	0.403614	0.408108	0.367293
	F4	0.360691	0.302752	0.393836	0.352426	0.474725	0.595331	0.586667	0.552241		F4	0.326134	0.27156	0.287671	0.295122	0.301099	0.486381	0.464444	0.417308
	F5	0.388601	0.375221	0.434783	0.399535	0.394286	0.680556	0.802998	0.625946		F5	0.335492	0.339823	0.327032	0.334116	0.274286	0.539683	0.541756	0.451908
	F6	0.611554	0.484288	0.666201	0.587348	0.553719	0.777778	0.786469	0.705989		F6	0.507968	0.340111	0.459497	0.435859	0.291322	0.597884	0.600423	0.496543
	F7	0.49697	0.455408	0.5	0.484126	0.418455	0.84186	0.867347	0.709221		F7	0.369697	0.170778	0.260563	0.267013	0.261803	0.625581	0.591837	0.493074
	F8	0.681514	0.532584	0.590625	0.601575	0.453947	0.818653	0.875	0.715867		F8	0.467706	0.433708	0.45	0.450471	0.338816	0.650259	0.70122	0.563431
	F9	0.673597	0.510998	0.55163	0.578742	0.478947	0.865229	0.856383	0.73352		F9	0.486486	0.362098	0.358696	0.402427	0.281579	0.698113	0.574468	0.518053
	F10	0.74613	0.53653	0.514019	0.598893	0.597727	0.850856	0.863753	0.770779		F10	0.482972	0.410959	0.373832	0.422588	0.336364	0.657702	0.632391	0.542152
	F11	0.755027	0.465608	0.446341	0.555659	0.530702	0.803838	0.902326	0.745622		F11	0.552102	0.298942	0.34878	0.399942	0.361842	0.65032	0.560465	0.524209
	F12	0.685083	0.523077	0.493056	0.567072	0.537143	0.815385	0.86119	0.737906		F12	0.477901	0.371795	0.350694	0.40013	0.321905	0.661538	0.566572	0.516672
	F13	0.756881	0.511364	0.447699	0.571981	0.526627	0.782765	0.856887	0.722093		F13	0.580275	0.424242	0.267782	0.4241	0.33284	0.648115	0.534884	0.50528
	F14	0.701695	0.543651	0.479691	0.575012	0.563467	0.747856	0.821888	0.711071		F14	0.410169	0.373016	0.247582	0.343589	0.325077	0.584906	0.487124	0.465703
	F15	0.792865	0.540541	0.476673	0.60336	0.568063	0.753846	0.827652	0.71652		F15	0.530495	0.314496	0.261663	0.368885	0.34555	0.574359	0.465909	0.461939
											0
											0
		0	0							0	0
		0	0							0	0
		0	0							0	0
		0	0							0	0
		0	0							0	0
		0	0							0	0
		0	0							0	0
										0	0
										0	0
										0	0
										0	0
										0	0
										0	0
										0	0
										0	0
										0	0
