# Supplementary material for: Double-tap gene drive uses iterative genome targeting to help overcome resistance alleles
Source: Nat Commun. 2022 May 9;13:2595. doi: 10.1038/s41467-022-29868-3 (PMC9085836; doi:10.1038/s41467-022-29868-3)
Supplement: Supplementary file 10 — Supplementary Data 6 [file 41467_2022_29868_MOESM10_ESM.xlsx]

## Sheet: Yellow Summary
				Wild Type		y1b allele		total reads			Flies Estimates
Condition	Barcode	Generation	Bottle	#reads	Reads %	#reads	Reads %			Flies Sampled	Wild Type	y1b allele	Other alleles
tGD(y1,w2) (182, 185)	C1	F4	1	32744	0.907463	4	0.000110856	36083		50	47	0	3
	C2	F4	2	26384	0.860563	9	0.000293552	30659		50	45	0	5
	C3	F4	3	16004	0.817156	433	0.0221088	19585		50	43	1	6
	C4	F8	1	16841	0.494204	2080	0.0610382	34077		50	27	3	20
	C5	F8	2	16369	0.478262	1	2.92176e-05	34226		50	25	0	25
	C6	F8	3	11620	0.300756	496	0.0128378	38636		50	16	1	33
	C7	F15	1	5327	0.136115	2952	0.0754293	39136		50	13	4	33
	C8	F15	2	4258	0.129639	1059	0.0322424	32845		50	7	2	41
	C9	F15	3	7811	0.203746	1123	0.0292929	38337		50	11	2	37
DT-tGD(y1,y1b,w2,w2b) (182, 129)	D1	F4	1	23115	0.669748	1	2.89746e-05	34513		50	35	0	15
	D2	F4	2	23042	0.692347	680	0.0204321	33281		50	36	1	13
	D3	F4	3	19120	0.860718	3	0.00013505	22214		50	45	0	5
	D4	F8	1	13148	0.405978	939	0.028994	32386		50	21	2	27
	D5	F8	2	4751	0.147373	1	3.10193e-05	32238		30	5	0	25
	D6	F8	3	8085	0.243642	3	9.0405e-05	33184		39	10	0	29
	D7	F15	1	3069	0.0968903	0	0	31675		50	5	0	45
	D8	F15	2	104	0.00378995	3	0.000109325	27441		50	0	0	50
	D9	F15	3	1254	0.0342979	2	5.47016e-05	36562		50	2	0	48
OregonR control	D10	n/a	n/a	33817	0.961584	1	2.84349e-05	35168

## Sheet: Yellow Oregon R control
Aligned_Sequence	Reference_Sequence	Unedited	n_deleted	n_inserted	n_mutated	#Reads	%Reads	Flies # estimate
GTGGGTTTTGGACACTGGAACCGTGGGCATCGGCAATACC	GTGGGTTTTGGACACTGGAACCGTGGGCATCGGCAATACC	TRUE	0	0	0	33817	96.1584	50	Wild Type
GTGGGTTTTGGCCACTGGAACCGTGGGCATCGGCAATACC	GTGGGTTTTGGACACTGGAACCGTGGGCATCGGCAATACC	TRUE	0	0	0	46	0.130801
GTGGGTTTTGGACCCTGGAACCGTGGGCATCGGCAATACC	GTGGGTTTTGGACACTGGAACCGTGGGCATCGGCAATACC	TRUE	0	0	0	34	0.0966788
GTGGGTTTTGGACACTGGACCCGTGGGCATCGGCAATACC	GTGGGTTTTGGACACTGGAACCGTGGGCATCGGCAATACC	FALSE	0	0	1	29	0.0824613
GTGGGTTTTGGACACTGGAACCGTGTGCATCGGCAATACC	GTGGGTTTTGGACACTGGAACCGTGGGCATCGGCAATACC	TRUE	0	0	0	27	0.0767743
GAGGGTTTTGGACACTGGAACCGTGGGCATCGGCAATACC	GTGGGTTTTGGACACTGGAACCGTGGGCATCGGCAATACC	TRUE	0	0	0	26	0.0739308
GTGGGTTATGGACACTGGAACCGTGGGCATCGGCAATACC	GTGGGTTTTGGACACTGGAACCGTGGGCATCGGCAATACC	TRUE	0	0	0	25	0.0710874
GTGGGTTTTGGACACTCGAACCGTGGGCATCGGCAATACC	GTGGGTTTTGGACACTGGAACCGTGGGCATCGGCAATACC	TRUE	0	0	0	25	0.0710874
CTGGGTTTTGGACACTGGAACCGTGGGCATCGGCAATACC	GTGGGTTTTGGACACTGGAACCGTGGGCATCGGCAATACC	TRUE	0	0	0	25	0.0710874
GTGGGTTTTGGACACTGGAAACGTGGGCATCGGCAATACC	GTGGGTTTTGGACACTGGAACCGTGGGCATCGGCAATACC	FALSE	0	0	1	24	0.0682439
GTGGGTTTTGGACACTGGAGCCGTGGGCATCGGCAATACC	GTGGGTTTTGGACACTGGAACCGTGGGCATCGGCAATACC	FALSE	0	0	1	23	0.0654004
GTGGGTTTTGGACACTGGAACGGTGGGCATCGGCAATACC	GTGGGTTTTGGACACTGGAACCGTGGGCATCGGCAATACC	TRUE	0	0	0	19	0.0540264
GTGGGTTTTGGACACTGGAACCGTGGGCATCGTCAATACC	GTGGGTTTTGGACACTGGAACCGTGGGCATCGGCAATACC	TRUE	0	0	0	19	0.0540264
GTGGGTTTTGGACACAGGAACCGTGGGCATCGGCAATACC	GTGGGTTTTGGACACTGGAACCGTGGGCATCGGCAATACC	TRUE	0	0	0	19	0.0540264
GTGGGTTTTGGACACTGGATCCGTGGGCATCGGCAATACC	GTGGGTTTTGGACACTGGAACCGTGGGCATCGGCAATACC	FALSE	0	0	1	18	0.0511829
GTGGGTTTTGGACACTGGAACCGTGGGCATCGGCAATTCC	GTGGGTTTTGGACACTGGAACCGTGGGCATCGGCAATACC	TRUE	0	0	0	18	0.0511829
GTGGGTTTTGGACACTGGAACCGTTGGCATCGGCAATACC	GTGGGTTTTGGACACTGGAACCGTGGGCATCGGCAATACC	TRUE	0	0	0	18	0.0511829
GTGGGTTTTGGACACTGGAACCGTGGGCATCGACAATACC	GTGGGTTTTGGACACTGGAACCGTGGGCATCGGCAATACC	TRUE	0	0	0	17	0.0483394
GTGGGTTTAGGACACTGGAACCGTGGGCATCGGCAATACC	GTGGGTTTTGGACACTGGAACCGTGGGCATCGGCAATACC	TRUE	0	0	0	16	0.0454959
GTGGGTTTTGGACACTGGAACCGTGGGCATCGGCAATCCC	GTGGGTTTTGGACACTGGAACCGTGGGCATCGGCAATACC	TRUE	0	0	0	16	0.0454959
GTGGGTTTTGGACACTGGAACCGTGGGCTTCGGCAATACC	GTGGGTTTTGGACACTGGAACCGTGGGCATCGGCAATACC	TRUE	0	0	0	15	0.0426524
GTGGGTTTTGGACACTGGAACCGTGGGCATCTGCAATACC	GTGGGTTTTGGACACTGGAACCGTGGGCATCGGCAATACC	TRUE	0	0	0	15	0.0426524
GTGGGTTTTGGACACTGCAACCGTGGGCATCGGCAATACC	GTGGGTTTTGGACACTGGAACCGTGGGCATCGGCAATACC	TRUE	0	0	0	15	0.0426524
GTGGGTTTTGGACACTGGAACCGTGGTCATCGGCAATACC	GTGGGTTTTGGACACTGGAACCGTGGGCATCGGCAATACC	TRUE	0	0	0	13	0.0369654
GTGGGTTTTGGACACTGGAACCGTGGGCATCGGCATTACC	GTGGGTTTTGGACACTGGAACCGTGGGCATCGGCAATACC	TRUE	0	0	0	13	0.0369654
GTGGGTATTGGACACTGGAACCGTGGGCATCGGCAATACC	GTGGGTTTTGGACACTGGAACCGTGGGCATCGGCAATACC	TRUE	0	0	0	13	0.0369654
GTGGCTTTTGGACACTGGAACCGTGGGCATCGGCAATACC	GTGGGTTTTGGACACTGGAACCGTGGGCATCGGCAATACC	TRUE	0	0	0	13	0.0369654
GTGGGTTTTGGACACTGGAACCGTGGGCATAGGCAATACC	GTGGGTTTTGGACACTGGAACCGTGGGCATCGGCAATACC	TRUE	0	0	0	12	0.0341219
GTGGGTTTTGGAAACTGGAACCGTGGGCATCGGCAATACC	GTGGGTTTTGGACACTGGAACCGTGGGCATCGGCAATACC	TRUE	0	0	0	12	0.0341219
GTGGGATTTGGACACTGGAACCGTGGGCATCGGCAATACC	GTGGGTTTTGGACACTGGAACCGTGGGCATCGGCAATACC	TRUE	0	0	0	12	0.0341219
GTGGGTTTTGGACACTGGAACCGTGGGCATCGGAAATACC	GTGGGTTTTGGACACTGGAACCGTGGGCATCGGCAATACC	TRUE	0	0	0	11	0.0312784
GTGGGTTTTCGACACTGGAACCGTGGGCATCGGCAATACC	GTGGGTTTTGGACACTGGAACCGTGGGCATCGGCAATACC	TRUE	0	0	0	11	0.0312784
GTGGGTTTTGGACACTGGAACCGTGGGCATCAGCAATACC	GTGGGTTTTGGACACTGGAACCGTGGGCATCGGCAATACC	TRUE	0	0	0	11	0.0312784
GTGGGTTTTGGACACTGGAACCGTGGGCATCGGCAATACA	GTGGGTTTTGGACACTGGAACCGTGGGCATCGGCAATACC	TRUE	0	0	0	11	0.0312784
GTGGGTTTTGGGCACTGGAACCGTGGGCATCGGCAATACC	GTGGGTTTTGGACACTGGAACCGTGGGCATCGGCAATACC	TRUE	0	0	0	11	0.0312784
GTGGGTTTTGGACACTGGAACCGTGGGTATCGGCAATACC	GTGGGTTTTGGACACTGGAACCGTGGGCATCGGCAATACC	TRUE	0	0	0	10	0.0284349
GTGGGTTTTGGACACTGGAACCTTGGGCATCGGCAATACC	GTGGGTTTTGGACACTGGAACCGTGGGCATCGGCAATACC	TRUE	0	0	0	10	0.0284349
GTGGGTTTTGGACACTGGAA---------TCGGCA-----	GTGGGTTTTGGACACTGGAACCGTGGGCATCGGCAATACC	FALSE	9	0	0	10	0.0284349
GTGGGTTTTNNACACTGGAACCGTGGGCATCGGCAATACC	GTGGGTTTTGGACACTGGAACCGTGGGCATCGGCAATACC	TRUE	0	0	0	9	0.0255914
GTGGGTTTTGGTCACTGGAACCGTGGGCATCGGCAATACC	GTGGGTTTTGGACACTGGAACCGTGGGCATCGGCAATACC	TRUE	0	0	0	9	0.0255914
GTGGGTTTTGGACACTGGAACCGTGGGCGTCGGCAATACC	GTGGGTTTTGGACACTGGAACCGTGGGCATCGGCAATACC	TRUE	0	0	0	8	0.022748
GTGGGTTTTGGACACTGGAACCATGGGCATCGGCAATACC	GTGGGTTTTGGACACTGGAACCGTGGGCATCGGCAATACC	TRUE	0	0	0	8	0.022748
GTGGGTTTTGGACACTAGAACCGTGGGCATCGGCAATACC	GTGGGTTTTGGACACTGGAACCGTGGGCATCGGCAATACC	TRUE	0	0	0	8	0.022748
GTGGGTTT-GGACACTGGAACCGTGGGCATCGGCAATACC	GTGGGTTTTGGACACTGGAACCGTGGGCATCGGCAATACC	TRUE	0	0	0	7	0.0199045
GTGCGTTTTGGACACTGGAACCGTGGGCATCGGCAATACC	GTGGGTTTTGGACACTGGAACCGTGGGCATCGGCAATACC	TRUE	0	0	0	7	0.0199045
GTGGGTTTTGGACACTGGAATCGTGGGCATCGGCAATACC	GTGGGTTTTGGACACTGGAACCGTGGGCATCGGCAATACC	FALSE	0	0	1	7	0.0199045
GTGGGTTTTGGACACTGGAACCGTGGGCATTGGCAATACC	GTGGGTTTTGGACACTGGAACCGTGGGCATCGGCAATACC	TRUE	0	0	0	7	0.0199045
GTGGGTTTTGGACACTGTAACCGTGGGCATCGGCAATACC	GTGGGTTTTGGACACTGGAACCGTGGGCATCGGCAATACC	TRUE	0	0	0	7	0.0199045
GTGGGTTTTGGACACTGGAACCGTGGGAATCGGCAATACC	GTGGGTTTTGGACACTGGAACCGTGGGCATCGGCAATACC	TRUE	0	0	0	7	0.0199045
GTGGGTTTTGGACACTGGAACCGTGAGCATCGGCAATACC	GTGGGTTTTGGACACTGGAACCGTGGGCATCGGCAATACC	TRUE	0	0	0	7	0.0199045
GTGGGTTTTGGACACTGGAACCGTGGGCATCGGCGATACC	GTGGGTTTTGGACACTGGAACCGTGGGCATCGGCAATACC	TRUE	0	0	0	7	0.0199045
GTGGGTTTTGGACACTGGAACCGTGGGCATCGGCTATACC	GTGGGTTTTGGACACTGGAACCGTGGGCATCGGCAATACC	TRUE	0	0	0	7	0.0199045
GTGGGTTTTGGATACTGGAACCGTGGGCATCGGCAATACC	GTGGGTTTTGGACACTGGAACCGTGGGCATCGGCAATACC	TRUE	0	0	0	6	0.017061
TTGGGTTTTGGACACTGGAACCGTGGGCATCGGCAATACC	GTGGGTTTTGGACACTGGAACCGTGGGCATCGGCAATACC	TRUE	0	0	0	6	0.017061
GTGGGTTTTGGACACTGGAACCGTGGGCATCGGCAATAGC	GTGGGTTTTGGACACTGGAACCGTGGGCATCGGCAATACC	TRUE	0	0	0	6	0.017061
GTGGGTTTTGGACACTGGAACCGTGGGCATCGGCAATACT	GTGGGTTTTGGACACTGGAACCGTGGGCATCGGCAATACC	TRUE	0	0	0	6	0.017061
GTGGGTTTTGGACACTGGAACCGTGGGCATCCGCAATACC	GTGGGTTTTGGACACTGGAACCGTGGGCATCGGCAATACC	TRUE	0	0	0	6	0.017061
GTGGGTTTTGGACACTGGAACCGTGG-CATCGGCAATACC	GTGGGTTTTGGACACTGGAACCGTGGGCATCGGCAATACC	TRUE	0	0	0	6	0.017061
GTGTGTTTTGGACACTGGAACCGTGGGCATCGGCAATACC	GTGGGTTTTGGACACTGGAACCGTGGGCATCGGCAATACC	TRUE	0	0	0	6	0.017061
GTGGGTTTTGGACAATGGAACCGTGGGCATCGGCAATACC	GTGGGTTTTGGACACTGGAACCGTGGGCATCGGCAATACC	TRUE	0	0	0	6	0.017061
GTGGGTTTTGAACACTGGAACCGTGGGCATCGGCAATACC	GTGGGTTTTGGACACTGGAACCGTGGGCATCGGCAATACC	TRUE	0	0	0	6	0.017061
GTGGGTTTTGGANACTGGAACCGTGGGCATCGGCAATACC	GTGGGTTTTGGACACTGGAACCGTGGGCATCGGCAATACC	TRUE	0	0	0	6	0.017061
GTGGGTTTTGGACACTGAAACCGTGGGCATCGGCAATACC	GTGGGTTTTGGACACTGGAACCGTGGGCATCGGCAATACC	TRUE	0	0	0	6	0.017061
GTGGGTTCTGGACACTGGAACCGTGGGCATCGGCAATACC	GTGGGTTTTGGACACTGGAACCGTGGGCATCGGCAATACC	TRUE	0	0	0	6	0.017061
GTGGGTTTTGGACACTGGAACCGTGGGCATCGGTAATACC	GTGGGTTTTGGACACTGGAACCGTGGGCATCGGCAATACC	TRUE	0	0	0	6	0.017061
GTGGGTTTTGGACACTGGANCCGTGGGCATCGGCAATACC	GTGGGTTTTGGACACTGGAACCGTGGGCATCGGCAATACC	FALSE	0	0	1	5	0.0142175
GTGGGTTTTGGACACTGGAACCGTGGGCATCGGCAATACG	GTGGGTTTTGGACACTGGAACCGTGGGCATCGGCAATACC	TRUE	0	0	0	5	0.0142175
GTGGGTTTTGGAGACTGGAACCGTGGGCATCGGCAATACC	GTGGGTTTTGGACACTGGAACCGTGGGCATCGGCAATACC	TRUE	0	0	0	5	0.0142175
GTCGGTTTTGGACACTGGAACCGTGGGCATCGGCAATACC	GTGGGTTTTGGACACTGGAACCGTGGGCATCGGCAATACC	TRUE	0	0	0	5	0.0142175
GTGGGTTTTGGACACCGGAACCGTGGGCATCGGCAATACC	GTGGGTTTTGGACACTGGAACCGTGGGCATCGGCAATACC	TRUE	0	0	0	5	0.0142175
GTGGTTTTTGGACACTGGAACCGTGGGCATCGGCAATACC	GTGGGTTTTGGACACTGGAACCGTGGGCATCGGCAATACC	TRUE	0	0	0	5	0.0142175
GTGGGTTTTGGACACTGGAACCGGGGGCATCGGCAATACC	GTGGGTTTTGGACACTGGAACCGTGGGCATCGGCAATACC	TRUE	0	0	0	5	0.0142175
GTGGGTTTTGGACTCTGGAACCGTGGGCATCGGCAATACC	GTGGGTTTTGGACACTGGAACCGTGGGCATCGGCAATACC	TRUE	0	0	0	5	0.0142175
GTGGGTTTTGGACGCTGGAACCGTGGGCATCGGCAATACC	GTGGGTTTTGGACACTGGAACCGTGGGCATCGGCAATACC	TRUE	0	0	0	5	0.0142175
GTGGGTTTTGGACACTGGAACCGAGGGCATCGGCAATACC	GTGGGTTTTGGACACTGGAACCGTGGGCATCGGCAATACC	TRUE	0	0	0	5	0.0142175
GTGGG---------------CCGTGGGCATCGGCAATACC	GTGGGTTTTGGACACTGGAACCGTGGGCATCGGCAATACC	FALSE	15	0	0	5	0.0142175
GTGGGTTTTGGACACTGGAACCGTGGGCATCGGCAAAACC	GTGGGTTTTGGACACTGGAACCGTGGGCATCGGCAATACC	TRUE	0	0	0	4	0.011374
GTGGGTTTTGGACACTGGAACCGTGGGCATCGGCAACACC	GTGGGTTTTGGACACTGGAACCGTGGGCATCGGCAATACC	TRUE	0	0	0	4	0.011374
GTGGGTTTTGGACACTGGAACCGTGGGCATCGCCAATACC	GTGGGTTTTGGACACTGGAACCGTGGGCATCGGCAATACC	TRUE	0	0	0	4	0.011374
GTGGGTTTTGGACACTGGCACCGTGGGCATCGGCAATACC	GTGGGTTTTGGACACTGGAACCGTGGGCATCGGCAATACC	TRUE	0	0	0	4	0.011374
GTGGGTTTTGGACATTGGAACCGTGGGCATCGGCAATACC	GTGGGTTTTGGACACTGGAACCGTGGGCATCGGCAATACC	TRUE	0	0	0	4	0.011374
GTGGGTTTTGGACACTGGAACCGTGGGCATCGGCAATAC-	GTGGGTTTTGGACACTGGAACCGTGGGCATCGGCAATACC	TRUE	0	0	0	4	0.011374
GTGGGTCTTGGACACTGGAACCGTGGGCATCGGCAATACC	GTGGGTTTTGGACACTGGAACCGTGGGCATCGGCAATACC	TRUE	0	0	0	4	0.011374
GTGGGTTTTGGACACTTGAACCGTGGGCATCGGCAATACC	GTGGGTTTTGGACACTGGAACCGTGGGCATCGGCAATACC	TRUE	0	0	0	4	0.011374
GTGGGTTTTGCACACTGGAACCGTGGGCATCGGCAATACC	GTGGGTTTTGGACACTGGAACCGTGGGCATCGGCAATACC	TRUE	0	0	0	4	0.011374
GTTGGTTTTGGACACTGGAACCGTGGGCATCGGCAATACC	GTGGGTTTTGGACACTGGAACCGTGGGCATCGGCAATACC	TRUE	0	0	0	4	0.011374
GTGGGTTTTGGACACGGGAACCGTGGGCATCGGCAATACC	GTGGGTTTTGGACACTGGAACCGTGGGCATCGGCAATACC	TRUE	0	0	0	4	0.011374
GTAGGTTTTGGACACTGGAACCGTGGGCATCGGCAATACC	GTGGGTTTTGGACACTGGAACCGTGGGCATCGGCAATACC	TRUE	0	0	0	4	0.011374
GCGGGTTTTGGACACTGGAACCGTGGGCATCGGCAATACC	GTGGGTTTTGGACACTGGAACCGTGGGCATCGGCAATACC	TRUE	0	0	0	4	0.011374
GTGGNNTTTNNACACTGGAACCGTGGGCATCGGCAATACC	GTGGGTTTTGGACACTGGAACCGTGGGCATCGGCAATACC	TRUE	0	0	0	4	0.011374
GTGGGTTTTGGACACTGGAACCGTGGGCATCGGCAATATC	GTGGGTTTTGGACACTGGAACCGTGGGCATCGGCAATACC	TRUE	0	0	0	4	0.011374
GTGGGTTTTGGACACT----CCGTGGGCATCGGCAATACC	GTGGGTTTTGGACACTGGAACCGTGGGCATCGGCAATACC	FALSE	4	0	0	4	0.011374
GTGGGTTTTGGACACTGGAACCGTGGGGATCGGCAATACC	GTGGGTTTTGGACACTGGAACCGTGGGCATCGGCAATACC	TRUE	0	0	0	4	0.011374
GTGGGTTTCGGACACTGGAACCGTGGGCATCGGCAATACC	GTGGGTTTTGGACACTGGAACCGTGGGCATCGGCAATACC	TRUE	0	0	0	4	0.011374
GTGAGTTTTGGACACTGGAACCGTGGGCATCGGCAATACC	GTGGGTTTTGGACACTGGAACCGTGGGCATCGGCAATACC	TRUE	0	0	0	4	0.011374
G-------------------CCGTGGGCATCGGCAATACC	GTGGGTTTTGGACACTGGAACCGTGGGCATCGGCAATACC	FALSE	19	0	0	4	0.011374
GTGGGTTTTGGACACTGGAACCGTCGGCATCGGCAATACC	GTGGGTTTTGGACACTGGAACCGTGGGCATCGGCAATACC	TRUE	0	0	0	4	0.011374
GTGGGTTTTGGACACTGGAACCGTGGACATCGGCAATACC	GTGGGTTTTGGACACTGGAACCGTGGGCATCGGCAATACC	TRUE	0	0	0	4	0.011374
GTGGGTTTTGGACACTGGAACCGCGGGCATCGGCAATACC	GTGGGTTTTGGACACTGGAACCGTGGGCATCGGCAATACC	TRUE	0	0	0	3	0.00853048
GTGGGTTTTGGACACTGGAACCGTAGGCATCGGCAATACC	GTGGGTTTTGGACACTGGAACCGTGGGCATCGGCAATACC	TRUE	0	0	0	3	0.00853048
GTGGGTTTTGGACACTGGAACCGTGGGCATCGGCAATAAC	GTGGGTTTTGGACACTGGAACCGTGGGCATCGGCAATACC	TRUE	0	0	0	3	0.00853048
GTGGGTTTTGGACACTGGGACCGTGGGCATCGGCAATACC	GTGGGTTTTGGACACTGGAACCGTGGGCATCGGCAATACC	TRUE	0	0	0	3	0.00853048
GTGGGTTTTGGACACTGGTACCGTGGGCATCGGCAATACC	GTGGGTTTTGGACACTGGAACCGTGGGCATCGGCAATACC	TRUE	0	0	0	3	0.00853048
GTGGGTTTTAGACACTGGAACCGTGGGCATCGGCAATACC	GTGGGTTTTGGACACTGGAACCGTGGGCATCGGCAATACC	TRUE	0	0	0	3	0.00853048
GTGGGTTTTGGACACTG-AACCGTGGGCATCGGCAATACC	GTGGGTTTTGGACACTGGAACCGTGGGCATCGGCAATACC	TRUE	0	0	0	3	0.00853048
GTGGGTTATGGACACTGGAACCTTGGGCATCGGCAATACC	GTGGGTTTTGGACACTGGAACCGTGGGCATCGGCAATACC	TRUE	0	0	0	3	0.00853048
ATGGGTTTTGGACACTGGAACCGTGGGCATCGGCAATACC	GTGGGTTTTGGACACTGGAACCGTGGGCATCGGCAATACC	TRUE	0	0	0	3	0.00853048
GTGGGATTTGGACACTCGAACCGTGGGCATCGGCAATACC	GTGGGTTTTGGACACTGGAACCGTGGGCATCGGCAATACC	TRUE	0	0	0	3	0.00853048
NTGGNNTTTNNACACTGGAACCGTGGGCATCGGCAATACC	GTGGGTTTTGGACACTGGAACCGTGGGCATCGGCAATACC	TRUE	0	0	0	3	0.00853048
GTGGGTTTTGGACACTNGAACCGTGGGCATCGGCAATACC	GTGGGTTTTGGACACTGGAACCGTGGGCATCGGCAATACC	TRUE	0	0	0	3	0.00853048
GTGGGGTTTGGACACTGGAACCGTGGGCATCGGCAATACC	GTGGGTTTTGGACACTGGAACCGTGGGCATCGGCAATACC	TRUE	0	0	0	3	0.00853048
GTGGGTTTTGGCCACTGGACCCGTGGGCATCGGCAATACC	GTGGGTTTTGGACACTGGAACCGTGGGCATCGGCAATACC	FALSE	0	0	1	3	0.00853048
GTGGATTTTGGACACTGGAACCGTGGGCATCGGCAATACC	GTGGGTTTTGGACACTGGAACCGTGGGCATCGGCAATACC	TRUE	0	0	0	3	0.00853048
GAGGGTTATGGACACTGGAACCGTGGGCATCGGCAATACC	GTGGGTTTTGGACACTGGAACCGTGGGCATCGGCAATACC	TRUE	0	0	0	3	0.00853048
GTGGGTTTTNGACACTGGAACCGTGGGCATCGGCAATACC	GTGGGTTTTGGACACTGGAACCGTGGGCATCGGCAATACC	TRUE	0	0	0	2	0.00568699
GTGGGATTTGGACACAGGAACCGTGGGCATCGGCAATACC	GTGGGTTTTGGACACTGGAACCGTGGGCATCGGCAATACC	TRUE	0	0	0	2	0.00568699
GTGGGTTTTGGANACTGGAANCGTGGGCATCGGCAATACC	GTGGGTTTTGGACACTGGAACCGTGGGCATCGGCAATACC	FALSE	0	0	1	2	0.00568699
GTGGGTTTTGGACACTGGAAGCGTGGGCATCGGCAATACC	GTGGGTTTTGGACACTGGAACCGTGGGCATCGGCAATACC	FALSE	0	0	1	2	0.00568699
GTGGGTTTTGGACACTGGAACCGTGTGAATCGGCAATACC	GTGGGTTTTGGACACTGGAACCGTGGGCATCGGCAATACC	TRUE	0	0	0	2	0.00568699
GTGGGTTTTGGACACTGGAACTGTGGGCATCGGCAATACC	GTGGGTTTTGGACACTGGAACCGTGGGCATCGGCAATACC	TRUE	0	0	0	2	0.00568699
GTGGGTTTTGGACACTGGAACCGTGGGCCTCGGCAATACC	GTGGGTTTTGGACACTGGAACCGTGGGCATCGGCAATACC	TRUE	0	0	0	2	0.00568699
GTGGGTTTTGTACACTGGAACCGTGGGCATCGGCAATACC	GTGGGTTTTGGACACTGGAACCGTGGGCATCGGCAATACC	TRUE	0	0	0	2	0.00568699
GTGGGTTTTTGACACTGGAACCGTGGGCATCGGCAATACC	GTGGGTTTTGGACACTGGAACCGTGGGCATCGGCAATACC	TRUE	0	0	0	2	0.00568699
GTGGGTTTTGGACACTGGAACGGTGTGCATCGGCAATACC	GTGGGTTTTGGACACTGGAACCGTGGGCATCGGCAATACC	TRUE	0	0	0	2	0.00568699
CTGGGTTTTGGACACTGGAACCTTGGGCATCGGCAATACC	GTGGGTTTTGGACACTGGAACCGTGGGCATCGGCAATACC	TRUE	0	0	0	2	0.00568699
GAGGGTTTTGGACAATGGAACCGTGGGCATCGGCAATACC	GTGGGTTTTGGACACTGGAACCGTGGGCATCGGCAATACC	TRUE	0	0	0	2	0.00568699
GTGGGTTTTGGACACTGGAACAGTGGGCATCGGCAATACC	GTGGGTTTTGGACACTGGAACCGTGGGCATCGGCAATACC	TRUE	0	0	0	2	0.00568699
GTGGGTTTTGGACA---------------TCGGCAATACC	GTGGGTTTTGGACACTGGAACCGTGGGCATCGGCAATACC	FALSE	15	0	0	2	0.00568699
GGGGGTTTTGGACACTGGAACCGTGGGCATCGGCAATACC	GTGGGTTTTGGACACTGGAACCGTGGGCATCGGCAATACC	TRUE	0	0	0	2	0.00568699
GTGGGTTTTGGACACTGGAACCGTTGGCATCTGCAATACC	GTGGGTTTTGGACACTGGAACCGTGGGCATCGGCAATACC	TRUE	0	0	0	2	0.00568699
GTGGGTTTTGGCCACTGGAACGGTGGGCATCGGCAATACC	GTGGGTTTTGGACACTGGAACCGTGGGCATCGGCAATACC	TRUE	0	0	0	2	0.00568699
GTGGGAATTGGACACTGGAACCGTGGGCATCGGCAATACC	GTGGGTTTTGGACACTGGAACCGTGGGCATCGGCAATACC	TRUE	0	0	0	2	0.00568699
CTGGGTTTTGGACACTGGAACCGTGGGCATCGTCAATACC	GTGGGTTTTGGACACTGGAACCGTGGGCATCGGCAATACC	TRUE	0	0	0	2	0.00568699
GTGGGTTTTGGACACTGGAA--------------------	GTGGGTTTTGGACACTGGAACCGTGGGCATCGGCAATACC	FALSE	49	0	0	2	0.00568699
GTGGGTTATGGACACTGGAACCGTGTGCATCGGCAATACC	GTGGGTTTTGGACACTGGAACCGTGGGCATCGGCAATACC	TRUE	0	0	0	2	0.00568699
GTGGGTTTTGGACAGTGGAACCGTGGGCATCGGCAATACC	GTGGGTTTTGGACACTGGAACCGTGGGCATCGGCAATACC	TRUE	0	0	0	2	0.00568699
GTGGGCTTTGGACACTGGAACCGTGGGCATCGGCAATACC	GTGGGTTTTGGACACTGGAACCGTGGGCATCGGCAATACC	TRUE	0	0	0	2	0.00568699
GTGGGTTTTGGACACTG---CCGTGGGCATCGGCAATACC	GTGGGTTTTGGACACTGGAACCGTGGGCATCGGCAATACC	FALSE	3	0	0	2	0.00568699
CTGGGTTATGGACACTGGAACCGTGGGCATCGGCAATACC	GTGGGTTTTGGACACTGGAACCGTGGGCATCGGCAATACC	TRUE	0	0	0	2	0.00568699
NTGGNNTTTNNACACTGGAANCGTGGGCATCGGCAATACC	GTGGGTTTTGGACACTGGAACCGTGGGCATCGGCAATACC	FALSE	0	0	1	2	0.00568699
GTGGGTTTTGGACACTGGAGACGTGGGCATCGGCAATACC	GTGGGTTTTGGACACTGGAACCGTGGGCATCGGCAATACC	FALSE	0	0	2	2	0.00568699
GTGGGTTATGGACACTGGAACCGTGGGAATCGGCAATACC	GTGGGTTTTGGACACTGGAACCGTGGGCATCGGCAATACC	TRUE	0	0	0	2	0.00568699
GTGGGTTTTGGACACTGGAACCGTGGGCAACGGCAATACC	GTGGGTTTTGGACACTGGAACCGTGGGCATCGGCAATACC	TRUE	0	0	0	2	0.00568699
GTGGGTTATGGACACTGGAACGGTGGGCATCGGCAATACC	GTGGGTTTTGGACACTGGAACCGTGGGCATCGGCAATACC	TRUE	0	0	0	2	0.00568699
GTGGGTTTTNGACANTGNNNCCGTGGGCATCGGCAATACC	GTGGGTTTTGGACACTGGAACCGTGGGCATCGGCAATACC	FALSE	0	0	1	1	0.00284349
GTGGGTTTTGGACACTGGAACCGTGGGCATCGGCTATACG	GTGGGTTTTGGACACTGGAACCGTGGGCATCGGCAATACC	TRUE	0	0	0	1	0.00284349
GTGGGTTTTGTACCCTGGACCCGTGGGCATCGGCAATACC	GTGGGTTTTGGACACTGGAACCGTGGGCATCGGCAATACC	FALSE	0	0	1	1	0.00284349
GTGGGTTTTGTCCACTGGAACCGTGGGCATCGGCAATACC	GTGGGTTTTGGACACTGGAACCGTGGGCATCGGCAATACC	TRUE	0	0	0	1	0.00284349
GTGGGTTTTGGACACTGGAACCGTGGGCATCGTCAATACA	GTGGGTTTTGGACACTGGAACCGTGGGCATCGGCAATACC	TRUE	0	0	0	1	0.00284349
GTGGGTTTTNGACANTGGAACCGTGGGCATCGGCAATACC	GTGGGTTTTGGACACTGGAACCGTGGGCATCGGCAATACC	TRUE	0	0	0	1	0.00284349
GTGGGTTTTGTACACTGTAACCGTGGGCATCTGCAATACC	GTGGGTTTTGGACACTGGAACCGTGGGCATCGGCAATACC	TRUE	0	0	0	1	0.00284349
GTGGGTTTTGGACACTGGAACCGTGGGCATCTTCAATACC	GTGGGTTTTGGACACTGGAACCGTGGGCATCGGCAATACC	TRUE	0	0	0	1	0.00284349
GTGGGTTTTGGACACTGGAACCGTGGGCATCGTCAATAGC	GTGGGTTTTGGACACTGGAACCGTGGGCATCGGCAATACC	TRUE	0	0	0	1	0.00284349
GTGGGTTTTGGACACTGGAACCGTGGGCATGGGCAATACC	GTGGGTTTTGGACACTGGAACCGTGGGCATCGGCAATACC	TRUE	0	0	0	1	0.00284349
GTGGGTTTTGTACACTGGAGCCGTGGGCATCGGCAATACC	GTGGGTTTTGGACACTGGAACCGTGGGCATCGGCAATACC	FALSE	0	0	1	1	0.00284349
GTGGGTTTTGGACACTGGAACCGTGGGCCTAGGCAATACC	GTGGGTTTTGGACACTGGAACCGTGGGCATCGGCAATACC	TRUE	0	0	0	1	0.00284349
GTGGGTTTTTGGCACTGGAGCCGTGGGCATCGGCAATACC	GTGGGTTTTGGACACTGGAACCGTGGGCATCGGCAATACC	FALSE	0	0	1	1	0.00284349
GTGGGTTTTGGACACTGTTGGACGCCGTGGGCATCGGCAA	GTGGGTTTTGGACACTGGAA----CCGTGGGCATCGGCAA	FALSE	0	4	1	1	0.00284349
GTGGNTTTTNNACACTGGAACCGTGGGCATCGGCAATACC	GTGGGTTTTGGACACTGGAACCGTGGGCATCGGCAATACC	TRUE	0	0	0	1	0.00284349
GTGGGTTTTGGACACTGGAACCGTGGGCATCGGCAGTACC	GTGGGTTTTGGACACTGGAACCGTGGGCATCGGCAATACC	TRUE	0	0	0	1	0.00284349
TTGGGTTTTGGACACTGTAACCGTGGGCATCGGCAATACC	GTGGGTTTTGGACACTGGAACCGTGGGCATCGGCAATACC	TRUE	0	0	0	1	0.00284349
TTGGGTTTTGGACACTGGAACCGTGTGAATCGGCAATACC	GTGGGTTTTGGACACTGGAACCGTGGGCATCGGCAATACC	TRUE	0	0	0	1	0.00284349
TTGGGTTTTGGACACTGCAACCGTGGGCTTCGGCAATACC	GTGGGTTTTGGACACTGGAACCGTGGGCATCGGCAATACC	TRUE	0	0	0	1	0.00284349
TTGGCTTATGGACACTGGAACCGTGTGCATCGGCAATACC	GTGGGTTTTGGACACTGGAACCGTGGGCATCGGCAATACC	TRUE	0	0	0	1	0.00284349
GTGGGTTTTGGACACTGGAACCGTGGGCATCGGCA-TACC	GTGGGTTTTGGACACTGGAACCGTGGGCATCGGCAATACC	TRUE	0	0	0	1	0.00284349
TGGGTTTTGGACACTGGACACCGTGGGCATCGGCAATACC	TGGGTTTTGGACACTGGA-ACCGTGGGCATCGGCAATACC	FALSE	0	1	0	1	0.00284349
TGGGGTTTTGGACCCTGAAACCGTGGGAATCGGCAATACC	GTGGGTTTTGGACACTGGAACCGTGGGCATCGGCAATACC	TRUE	0	0	0	1	0.00284349
NTGGGTTTTGGACACTGGAACCGTGGGCATCGGCAATACC	GTGGGTTTTGGACACTGGAACCGTGGGCATCGGCAATACC	TRUE	0	0	0	1	0.00284349
GTTGGTTTTGGGCACTGGAACCGTGGGCATCGGCAATACC	GTGGGTTTTGGACACTGGAACCGTGGGCATCGGCAATACC	TRUE	0	0	0	1	0.00284349
GTTGGTTTTGGACACTGTAACCGTGGGCATCGGCAATACC	GTGGGTTTTGGACACTGGAACCGTGGGCATCGGCAATACC	TRUE	0	0	0	1	0.00284349
GTTGGTTTTGGAAACTGGAACCGTGGGCATCGGCAATACC	GTGGGTTTTGGACACTGGAACCGTGGGCATCGGCAATACC	TRUE	0	0	0	1	0.00284349
GTTGCTTTTGGACACTGGAACCGTGGGCATCGGCATTACC	GTGGGTTTTGGACACTGGAACCGTGGGCATCGGCAATACC	TRUE	0	0	0	1	0.00284349
GTTGATTTTGGACACTGGAACCGTGGGCATCGGCAATACC	GTGGGTTTTGGACACTGGAACCGTGGGCATCGGCAATACC	TRUE	0	0	0	1	0.00284349
GTGTTTTTTGGACAATGGAACCGTTTGCATCTTCAATACC	GTGGGTTTTGGACACTGGAACCGTGGGCATCGGCAATACC	TRUE	0	0	0	1	0.00284349
GTGTGTTTTGGACACTGGAACCGTGTGCATCGGCAATACA	GTGGGTTTTGGACACTGGAACCGTGGGCATCGGCAATACC	TRUE	0	0	0	1	0.00284349
GTGTGTTTTGGACACTGGAACCGTGGGCATCGGAAATACC	GTGGGTTTTGGACACTGGAACCGTGGGCATCGGCAATACC	TRUE	0	0	0	1	0.00284349
GTGTGTTTTGGACACTGGAACCGTGGGCATCGGAAATACA	GTGGGTTTTGGACACTGGAACCGTGGGCATCGGCAATACC	TRUE	0	0	0	1	0.00284349
GTGGTTTTTGTACACTGGAACCGTGGGCATCGGCAATACC	GTGGGTTTTGGACACTGGAACCGTGGGCATCGGCAATACC	TRUE	0	0	0	1	0.00284349
GTGGTTTTTGGCCAGTGGAACCGTGGGCATCGGCAATACA	GTGGGTTTTGGACACTGGAACCGTGGGCATCGGCAATACC	TRUE	0	0	0	1	0.00284349
GTGGTTTTTGGACACTGGAACCGTGGTCATCGGCAATACC	GTGGGTTTTGGACACTGGAACCGTGGGCATCGGCAATACC	TRUE	0	0	0	1	0.00284349
GTGGTTTTTGACAATTGGAACCGTGGGCATCGGCAATACC	GTGGGTTTTGGACACTGGAACCGTGGGCATCGGCAATACC	TRUE	0	0	0	1	0.00284349
GTGTGTTTTGCACAATGGAACCGTGGGCATCGGCAATACC	GTGGGTTTTGGACACTGGAACCGTGGGCATCGGCAATACC	TRUE	0	0	0	1	0.00284349
GTGGGTTTTGGCCCTTGGA-CCGTGGGCATCGGCAATACC	GTGGGTTTTGGACACTGGAACCGTGGGCATCGGCAATACC	FALSE	1	0	0	1	0.00284349
GTGGGTTTTGTACACTGGAAACGTGGGCATCGGAAATACC	GTGGGTTTTGGACACTGGAACCGTGGGCATCGGCAATACC	FALSE	0	0	1	1	0.00284349
GTGGGTTTTGTAAACTGGAACCGTGGGCATCGGCAATACC	GTGGGTTTTGGACACTGGAACCGTGGGCATCGGCAATACC	TRUE	0	0	0	1	0.00284349
GTGGGTTTTGGCCACGGGACCCGTGGGCATCGGCAATACC	GTGGGTTTTGGACACTGGAACCGTGGGCATCGGCAATACC	FALSE	0	0	1	1	0.00284349
GTGGGTTTTGGCCACGGGAACCGTGGGCATCGGCAATACC	GTGGGTTTTGGACACTGGAACCGTGGGCATCGGCAATACC	TRUE	0	0	0	1	0.00284349
GTGGGTTTTGGCCAC----------GGCAGCGTAAATACA	GTGGGTTTTGGACACTGGAACCGTGGGCATCGGCAATACC	FALSE	10	0	0	1	0.00284349
GTGGGTTTTGGCACCTGGAACCGTGGGCATCGGCAATACC	GTGGGTTTTGGACACTGGAACCGTGGGCATCGGCAATACC	TRUE	0	0	0	1	0.00284349
GTGGGTTTTGGACACTGGAATCCGTGGGCATCGGCAATAC	GTGGGTTTTGGACACTGGAA-CCGTGGGCATCGGCAATAC	FALSE	0	1	0	1	0.00284349
GTGGGTTTTGGAGACTGGATCCGTGGGCATCGGCAATACC	GTGGGTTTTGGACACTGGAACCGTGGGCATCGGCAATACC	FALSE	0	0	1	1	0.00284349
GTGGGTTTTGGACACTGGACCCGCGGGCATCGGCAATACC	GTGGGTTTTGGACACTGGAACCGTGGGCATCGGCAATACC	FALSE	0	0	1	1	0.00284349
GTGGGTTTTGGACACTGGACCCGGGGGCATCGGCAATACC	GTGGGTTTTGGACACTGGAACCGTGGGCATCGGCAATACC	FALSE	0	0	1	1	0.00284349
GTGGGTTTTGGACTGAGGTACCGTGGGCATCGGCAATACC	GTGGGTTTTGGACACTGGAACCGTGGGCATCGGCAATACC	TRUE	0	0	0	1	0.00284349
GTGGGTTTTGGACTCTGGAACCGTTGGCATCGGCAATACC	GTGGGTTTTGGACACTGGAACCGTGGGCATCGGCAATACC	TRUE	0	0	0	1	0.00284349
GTGGGTTTTGGACACTGGANNCGTGGGCATCGGCAATACC	GTGGGTTTTGGACACTGGAACCGTGGGCATCGGCAATACC	FALSE	0	0	2	1	0.00284349
GTGGGTTTTGGACGCGGGAACCGTGGGCATCGGCAATACC	GTGGGTTTTGGACACTGGAACCGTGGGCATCGGCAATACC	TRUE	0	0	0	1	0.00284349
GTGGGTTTTGGACCCTGGAACCGTGGGCATCGGCAATTCC	GTGGGTTTTGGACACTGGAACCGTGGGCATCGGCAATACC	TRUE	0	0	0	1	0.00284349
GTGGGTTTTGGACCCTGGAAACGTGGGCATCGGCAATACC	GTGGGTTTTGGACACTGGAACCGTGGGCATCGGCAATACC	FALSE	0	0	1	1	0.00284349
GTGGGTTTTGGACACTGGATCCGTGTGCATCGTCAATACC	GTGGGTTTTGGACACTGGAACCGTGGGCATCGGCAATACC	FALSE	0	0	1	1	0.00284349
GTGGGTTTTGGACACTGGATCGGTGGGCATCGGCAATACA	GTGGGTTTTGGACACTGGAACCGTGGGCATCGGCAATACC	FALSE	0	0	1	1	0.00284349
GTGGGTTTTGGACACTGGATGCCGTGGGCATCGGCAATAC	GTGGGTTTTGGACACTGGAA-CCGTGGGCATCGGCAATAC	FALSE	0	1	1	1	0.00284349
GTGGGTTTTGGACACTGGAACCGTGGGCATCGGAAATACA	GTGGGTTTTGGACACTGGAACCGTGGGCATCGGCAATACC	TRUE	0	0	0	1	0.00284349
GTGGGTTTTGGACCCAGGAGCCGTGGGCATCGGCAATACC	GTGGGTTTTGGACACTGGAACCGTGGGCATCGGCAATACC	FALSE	0	0	1	1	0.00284349
GTGGGTTTTGGACACTGGTCGGATGCCCGTGGGCATCGGC	GTGGGTTTTGGACACTGGAA------CCGTGGGCATCGGC	FALSE	0	6	1	1	0.00284349
GTGGGTTTTGGACACTGNANCCGTGGGCATCGGCAATACC	GTGGGTTTTGGACACTGGAACCGTGGGCATCGGCAATACC	FALSE	0	0	1	1	0.00284349
GTGGGTTTTGGACACTTGAACCGGGGTCATCGGCAATACC	GTGGGTTTTGGACACTGGAACCGTGGGCATCGGCAATACC	TRUE	0	0	0	1	0.00284349
GTGGGTTTTGGACACTGTATCCGTGGGCATCGGCAATACC	GTGGGTTTTGGACACTGGAACCGTGGGCATCGGCAATACC	FALSE	0	0	1	1	0.00284349
GTGGGTTTTGGACACTGGAACGTTGTGCATCGGCAATACC	GTGGGTTTTGGACACTGGAACCGTGGGCATCGGCAATACC	TRUE	0	0	0	1	0.00284349
GTGGGTTTTGGACACTGGAACGGTTGGCATCGGCAATACC	GTGGGTTTTGGACACTGGAACCGTGGGCATCGGCAATACC	TRUE	0	0	0	1	0.00284349
GTGGGTTTTGGACACTGGAACGGTGGGCATCGGCAATTCC	GTGGGTTTTGGACACTGGAACCGTGGGCATCGGCAATACC	TRUE	0	0	0	1	0.00284349
GTGGGTTTTGGCCAGTGGAACCGTGGGCATCGGCAATACC	GTGGGTTTTGGACACTGGAACCGTGGGCATCGGCAATACC	TRUE	0	0	0	1	0.00284349
GTGGGTTTTGGTCACTGGACCCGTGGGCATCGGCAATACC	GTGGGTTTTGGACACTGGAACCGTGGGCATCGGCAATACC	FALSE	0	0	1	1	0.00284349
GTGGGTTTTGGACACTGGAACCGTGGGGATCGGAAATACC	GTGGGTTTTGGACACTGGAACCGTGGGCATCGGCAATACC	TRUE	0	0	0	1	0.00284349
GTGGGTTTTGGTCACTGGAACCGTGGGCTTCGGCAATAGC	GTGGGTTTTGGACACTGGAACCGTGGGCATCGGCAATACC	TRUE	0	0	0	1	0.00284349
GTGGGTTTTGGGCCCTGGGAACGTGGGCATCGGCAATACC	GTGGGTTTTGGACACTGGAACCGTGGGCATCGGCAATACC	FALSE	0	0	1	1	0.00284349
GTGGGTTTTGGGCACTGGAACGGTGGGCATCTTCAATACC	GTGGGTTTTGGACACTGGAACCGTGGGCATCGGCAATACC	TRUE	0	0	0	1	0.00284349
GTGGGTTTTGGACACTGGAACCGTGGGGATCGGCTTTACC	GTGGGTTTTGGACACTGGAACCGTGGGCATCGGCAATACC	TRUE	0	0	0	1	0.00284349
GTGGGTTTTGGACACTGGAACCGTGGGTATCGGCTATACC	GTGGGTTTTGGACACTGGAACCGTGGGCATCGGCAATACC	TRUE	0	0	0	1	0.00284349
GTGGGTTTTGGACACTGGAACCGTGGTCATCGGCAATACA	GTGGGTTTTGGACACTGGAACCGTGGGCATCGGCAATACC	TRUE	0	0	0	1	0.00284349
GTGGGTTTTGGCCCCTGGACCCGTGGGCATCGGCAATACC	GTGGGTTTTGGACACTGGAACCGTGGGCATCGGCAATACC	FALSE	0	0	1	1	0.00284349
GTGGGTTTTGGCCCCTGGAACCGTGGGCATCGGCAATACC	GTGGGTTTTGGACACTGGAACCGTGGGCATCGGCAATACC	TRUE	0	0	0	1	0.00284349
GTGGGTTTTGGACACTGGAACCGTGTGCATCGGCAATTCC	GTGGGTTTTGGACACTGGAACCGTGGGCATCGGCAATACC	TRUE	0	0	0	1	0.00284349
GTGGGTTTTGGCCACTCGAACGGTGGGCATCGGCAATACC	GTGGGTTTTGGACACTGGAACCGTGGGCATCGGCAATACC	TRUE	0	0	0	1	0.00284349
GTGGGTTTTGGACACTGGAACCGTGTGCATCGGCTATACC	GTGGGTTTTGGACACTGGAACCGTGGGCATCGGCAATACC	TRUE	0	0	0	1	0.00284349
GTGGGTTTTGGACACTGGAACCGTGTGCATGGGCAATACC	GTGGGTTTTGGACACTGGAACCGTGGGCATCGGCAATACC	TRUE	0	0	0	1	0.00284349
GTGGGTTTTGGACACTGGAACCGTGTGGATCGGCAATACC	GTGGGTTTTGGACACTGGAACCGTGGGCATCGGCAATACC	TRUE	0	0	0	1	0.00284349
GTGGGTTTTGGACACTGGAACCGTTGGAATCGGCAATACC	GTGGGTTTTGGACACTGGAACCGTGGGCATCGGCAATACC	TRUE	0	0	0	1	0.00284349
GTGGGTTTTGGACACTGGAACCGTTGGCATCGGCAATAAC	GTGGGTTTTGGACACTGGAACCGTGGGCATCGGCAATACC	TRUE	0	0	0	1	0.00284349
GTGGGTTTTGGCCACTGGAACGTTGGGCATCGGCAATAAC	GTGGGTTTTGGACACTGGAACCGTGGGCATCGGCAATACC	TRUE	0	0	0	1	0.00284349
GTGGGTTTTGGCCACTGGAACCGTGGTCATCGGCAATACC	GTGGGTTTTGGACACTGGAACCGTGGGCATCGGCAATACC	TRUE	0	0	0	1	0.00284349
GTGGGTTTTGGACACTGGAACCTTGGGCATCGGCAATTCC	GTGGGTTTTGGACACTGGAACCGTGGGCATCGGCAATACC	TRUE	0	0	0	1	0.00284349
GTGGGTTTTGGACACTGGAACCTTTGGCATCGGCAATAGC	GTGGGTTTTGGACACTGGAACCGTGGGCATCGGCAATACC	TRUE	0	0	0	1	0.00284349
GTGGGTTTTGGCCACTGGAACCGTGGGCATCGGCAATAGC	GTGGGTTTTGGACACTGGAACCGTGGGCATCGGCAATACC	TRUE	0	0	0	1	0.00284349
GTGGGTTTTGGACACTGGCACCGGGGGCAGCGGCAATACC	GTGGGTTTTGGACACTGGAACCGTGGGCATCGGCAATACC	TRUE	0	0	0	1	0.00284349
GTGGGTTTTGGACACTGGA-CCGTGGGCATCGGCAATACC	GTGGGTTTTGGACACTGGAACCGTGGGCATCGGCAATACC	FALSE	1	0	0	1	0.00284349
GTGGGTTTTGGACACTGGAACCGTGGGCATCGG-AATACC	GTGGGTTTTGGACACTGGAACCGTGGGCATCGGCAATACC	TRUE	0	0	0	1	0.00284349
GTGCGATTTGGACACTGGAACCGTGGGCATCGGCTATACC	GTGGGTTTTGGACACTGGAACCGTGGGCATCGGCAATACC	TRUE	0	0	0	1	0.00284349
GTGGCTTTTGGACACTGGAACGGTGTGCATCGGCAATACC	GTGGGTTTTGGACACTGGAACCGTGGGCATCGGCAATACC	TRUE	0	0	0	1	0.00284349
GTGGCTTTTGGACACTGGAACCTTGGGCATCGGCAATACC	GTGGGTTTTGGACACTGGAACCGTGGGCATCGGCAATACC	TRUE	0	0	0	1	0.00284349
GTGGCTTTTGGACACTGGAACCGTGGGCATCTGCAATACC	GTGGGTTTTGGACACTGGAACCGTGGGCATCGGCAATACC	TRUE	0	0	0	1	0.00284349
GTGGCTTTTGGACACTGGAACCGTGGGCATCGGCCATACC	GTGGGTTTTGGACACTGGAACCGTGGGCATCGGCAATACC	TRUE	0	0	0	1	0.00284349
GTGGCTTTTGGACACTGGAACCGTGGGCATCGGCAATAGC	GTGGGTTTTGGACACTGGAACCGTGGGCATCGGCAATACC	TRUE	0	0	0	1	0.00284349
GTGGCTTTTGGACACTCGAACCGTGGGCATCGGCAATACC	GTGGGTTTTGGACACTGGAACCGTGGGCATCGGCAATACC	TRUE	0	0	0	1	0.00284349
GTGGCTTTAGGACACTGGAACCGTGGGCATCGGCAATACC	GTGGGTTTTGGACACTGGAACCGTGGGCATCGGCAATACC	TRUE	0	0	0	1	0.00284349
GTGGCTTATGGACACTGGAACCGTGGGCATCGGCAATACC	GTGGGTTTTGGACACTGGAACCGTGGGCATCGGCAATACC	TRUE	0	0	0	1	0.00284349
GTGGCTTATGGACACTGGAACAGTGGGCATCGGCAATAGC	GTGGGTTTTGGACACTGGAACCGTGGGCATCGGCAATACC	TRUE	0	0	0	1	0.00284349
GTGGCTTATGCACACTGGAACCGTGTGCATCGGCAATACC	GTGGGTTTTGGACACTGGAACCGTGGGCATCGGCAATACC	TRUE	0	0	0	1	0.00284349
GTGGCTTATCGACACTGGAACCGTGGGCATCGGCAATACC	GTGGGTTTTGGACACTGGAACCGTGGGCATCGGCAATACC	TRUE	0	0	0	1	0.00284349
GTGGCATTTGGACACGGGAACCGTGGGCATCGGCAATACC	GTGGGTTTTGGACACTGGAACCGTGGGCATCGGCAATACC	TRUE	0	0	0	1	0.00284349
GTGGATTTTGGACACTGGAACCGTGTGCATCGGCAATACC	GTGGGTTTTGGACACTGGAACCGTGGGCATCGGCAATACC	TRUE	0	0	0	1	0.00284349
GTGG-TTTTGGACACTGGAACCGTGGGCATCGGCAATACC	GTGGGTTTTGGACACTGGAACCGTGGGCATCGGCAATACC	TRUE	0	0	0	1	0.00284349
GTGCTTTTTGGACACTGGAACCGTGGGCATCGGCAATACC	GTGGGTTTTGGACACTGGAACCGTGGGCATCGGCAATACC	TRUE	0	0	0	1	0.00284349
GTGCGTTTTGGACACTGGAACCTTGGGAATCGGCAATACC	GTGGGTTTTGGACACTGGAACCGTGGGCATCGGCAATACC	TRUE	0	0	0	1	0.00284349
GTGCGTTATGGACACTGGAACCGTGGGCATCGGCAATACC	GTGGGTTTTGGACACTGGAACCGTGGGCATCGGCAATACC	TRUE	0	0	0	1	0.00284349
GTGGGAAATGGACACTGGACCCGTGGGCATCGGCAATAAC	GTGGGTTTTGGACACTGGAACCGTGGGCATCGGCAATACC	FALSE	0	0	1	1	0.00284349
GTGGGAATTGGACCCTGGACCCGTGGGCATCGGCAATACC	GTGGGTTTTGGACACTGGAACCGTGGGCATCGGCAATACC	FALSE	0	0	1	1	0.00284349
GTGGGAATTGGGCCCTGGACTCGTGGGCATCGGCAATACC	GTGGGTTTTGGACACTGGAACCGTGGGCATCGGCAATACC	FALSE	0	0	2	1	0.00284349
GTGGGATTTGGACACTGGAAACGTGGGCATCGGCAATACC	GTGGGTTTTGGACACTGGAACCGTGGGCATCGGCAATACC	FALSE	0	0	1	1	0.00284349
GTGGGGGTTTGACCATGGACACGTGGGCATCGGCAATACC	GTGGGTTTTGGACACTGGAACCGTGGGCATCGGCAATACC	FALSE	0	0	2	1	0.00284349
GTGGGATTTGGGCACTGGAACGGTGGGCATCGGCAATACC	GTGGGTTTTGGACACTGGAACCGTGGGCATCGGCAATACC	TRUE	0	0	0	1	0.00284349
GTGGGATTTGGCCACTGGAACCGTGGGCATCGGCAATACC	GTGGGTTTTGGACACTGGAACCGTGGGCATCGGCAATACC	TRUE	0	0	0	1	0.00284349
GTGGGATTTGGACACTGGACCCGTGGGCATCGGCAATACC	GTGGGTTTTGGACACTGGAACCGTGGGCATCGGCAATACC	FALSE	0	0	1	1	0.00284349
GTGGGATTTGGACACTGGAACGGTGGGCATCGGCAATACC	GTGGGTTTTGGACACTGGAACCGTGGGCATCGGCAATACC	TRUE	0	0	0	1	0.00284349
GTGGGATTTGGACACTGGAACCGTGGGGATCGGCAATACC	GTGGGTTTTGGACACTGGAACCGTGGGCATCGGCAATACC	TRUE	0	0	0	1	0.00284349
GTGGGATTTGGACACTGGAACCGTGGGCATCGGCTATACC	GTGGGTTTTGGACACTGGAACCGTGGGCATCGGCAATACC	TRUE	0	0	0	1	0.00284349
GTGGGATTTGGACACTGCAACCGTTGGCATCGGCAATACC	GTGGGTTTTGGACACTGGAACCGTGGGCATCGGCAATACC	TRUE	0	0	0	1	0.00284349
GTGGGAGTTTGGCACTGGAAACGTGGGCATCGGCAATACC	GTGGGTTTTGGACACTGGAACCGTGGGCATCGGCAATACC	FALSE	0	0	1	1	0.00284349
GTGGGATTTGGACACTCGAACGGTGTGCATCGGCTATACA	GTGGGTTTTGGACACTGGAACCGTGGGCATCGGCAATACC	TRUE	0	0	0	1	0.00284349
GTGGGATTTGGACACAGGAACCGTGGGCATGGGCAATACC	GTGGGTTTTGGACACTGGAACCGTGGGCATCGGCAATACC	TRUE	0	0	0	1	0.00284349
GTGGGATTTGGACACAGGAACCGTGGGCATCGGCCAGACC	GTGGGTTTTGGACACTGGAACCGTGGGCATCGGCAATACC	TRUE	0	0	0	1	0.00284349
GTGGGATTAGGCAACTCGACCCGTGGGCATCGGCAATACC	GTGGGTTTTGGACACTGGAACCGTGGGCATCGGCAATACC	FALSE	0	0	1	1	0.00284349
GTGGGATTAGGACACTGGAACCGTGGGCATCGTCTATACG	GTGGGTTTTGGACACTGGAACCGTGGGCATCGGCAATACC	TRUE	0	0	0	1	0.00284349
GTGGGATATGGACACTGGAACCGTGGTCATCGGCAATTCC	GTGGGTTTTGGACACTGGAACCGTGGGCATCGGCAATACC	TRUE	0	0	0	1	0.00284349
GTGGGATATGGACACTCGAACCGTGGGCATCGGCAATACC	GTGGGTTTTGGACACTGGAACCGTGGGCATCGGCAATACC	TRUE	0	0	0	1	0.00284349
GTGCGGATTGGACACTGGACCCGTGGGCATCGGCAATACC	GTGGGTTTTGGACACTGGAACCGTGGGCATCGGCAATACC	FALSE	0	0	1	1	0.00284349
GTCGGTTTTNNACACTGGAACCGTGGGCATCGGCAATACC	GTGGGTTTTGGACACTGGAACCGTGGGCATCGGCAATACC	TRUE	0	0	0	1	0.00284349
GTGGGTAATGGACACTCGAACCGTGGGCATCGGCAATACC	GTGGGTTTTGGACACTGGAACCGTGGGCATCGGCAATACC	TRUE	0	0	0	1	0.00284349
GTCGGTTTTGGACACTGGANCCGTGGGCATCGGCAATACC	GTGGGTTTTGGACACTGGAACCGTGGGCATCGGCAATACC	FALSE	0	0	1	1	0.00284349
CTGGGTTTTGGACACTGGATCCGTGGGCATCGGCAATACC	GTGGGTTTTGGACACTGGAACCGTGGGCATCGGCAATACC	FALSE	0	0	1	1	0.00284349
CTGGGTTTTGGACACTGGAACGGTGGGCATCGTCAATACC	GTGGGTTTTGGACACTGGAACCGTGGGCATCGGCAATACC	TRUE	0	0	0	1	0.00284349
CTGGGTTTTGGACACTGGAACGGTGGGCATCGGCAATACC	GTGGGTTTTGGACACTGGAACCGTGGGCATCGGCAATACC	TRUE	0	0	0	1	0.00284349
CTGGGTTTTGGACACTGGAACCGTGGGCATCGGCAATTCC	GTGGGTTTTGGACACTGGAACCGTGGGCATCGGCAATACC	TRUE	0	0	0	1	0.00284349
CTGGGTTTTGGACACTGCAACCGTGGGCATCGGCAATACC	GTGGGTTTTGGACACTGGAACCGTGGGCATCGGCAATACC	TRUE	0	0	0	1	0.00284349
CTGGGTTTTGGACACTCGAGCCGTGGGCATCGGCAATACC	GTGGGTTTTGGACACTGGAACCGTGGGCATCGGCAATACC	FALSE	0	0	1	1	0.00284349
CTGGGTTTTGGACACTCGAACCGTGGGCATCGGCAATACC	GTGGGTTTTGGACACTGGAACCGTGGGCATCGGCAATACC	TRUE	0	0	0	1	0.00284349
CTGGGTTTTCGACACTGGAACGGTGGGCATCGTCAATAAC	GTGGGTTTTGGACACTGGAACCGTGGGCATCGGCAATACC	TRUE	0	0	0	1	0.00284349
CTGGGTTTAGGACACTGGAACCGTGGGCATCGGCAATACC	GTGGGTTTTGGACACTGGAACCGTGGGCATCGGCAATACC	TRUE	0	0	0	1	0.00284349
CTGGGTTATGGACACTGGAACCGTGGGCATCGGCAATAGC	GTGGGTTTTGGACACTGGAACCGTGGGCATCGGCAATACC	TRUE	0	0	0	1	0.00284349
CTGGGATTTGGACACTGGAACCGTGGGCATCGGCAATACC	GTGGGTTTTGGACACTGGAACCGTGGGCATCGGCAATACC	TRUE	0	0	0	1	0.00284349
CTGGGATTTGGACACAGGAACCGTGGGCATCGGCAATACC	GTGGGTTTTGGACACTGGAACCGTGGGCATCGGCAATACC	TRUE	0	0	0	1	0.00284349
CAGGGTTTTGGACACTGGAACGGTGGGGATCGGCAATACC	GTGGGTTTTGGACACTGGAACCGTGGGCATCGGCAATACC	TRUE	0	0	0	1	0.00284349
CAGGGTTTTGGACACTGGAACCGTGGGCATCGGCAATACC	GTGGGTTTTGGACACTGGAACCGTGGGCATCGGCAATACC	TRUE	0	0	0	1	0.00284349
CAGGGTTATGCACACTCGAACGGTGGGCATCGGCAATACC	GTGGGTTTTGGACACTGGAACCGTGGGCATCGGCAATACC	TRUE	0	0	0	1	0.00284349
CAGGGTATTGGACACTGGAACCGTGGGCATCGGCAATACC	GTGGGTTTTGGACACTGGAACCGTGGGCATCGGCAATACC	TRUE	0	0	0	1	0.00284349
CAGGGATTTGGACACTGGAACGGTGGGCATCGGCATTACC	GTGGGTTTTGGACACTGGAACCGTGGGCATCGGCAATACC	TRUE	0	0	0	1	0.00284349
G--GGTTTTGGACACTGGAACCGTGGGCATCGGCAATACC	GTGGGTTTTGGACACTGGAACCGTGGGCATCGGCAATACC	TRUE	0	0	0	1	0.00284349
GAGGCTTTTGGACACTGCAACCGTGGGCATCGGCAATACC	GTGGGTTTTGGACACTGGAACCGTGGGCATCGGCAATACC	TRUE	0	0	0	1	0.00284349
GAGGGATTTGGACACTGGAACCGTGGGCATCGGCAATACC	GTGGGTTTTGGACACTGGAACCGTGGGCATCGGCAATACC	TRUE	0	0	0	1	0.00284349
GCGGGTTTTGGACACTGGACCCGTGGGCATCGGCAATACC	GTGGGTTTTGGACACTGGAACCGTGGGCATCGGCAATACC	FALSE	0	0	1	1	0.00284349
GTCGGTTTTGGACACTGGAACCGTTGGCATCGGCAATACC	GTGGGTTTTGGACACTGGAACCGTGGGCATCGGCAATACC	TRUE	0	0	0	1	0.00284349
GTCGGTTTTGGACACTGGAACCGTGGGCATCGGCAATACG	GTGGGTTTTGGACACTGGAACCGTGGGCATCGGCAATACC	TRUE	0	0	0	1	0.00284349
GTCGGTATAGGACACTGGAACCGTGGGCATCGGCAATACC	GTGGGTTTTGGACACTGGAACCGTGGGCATCGGCAATACC	TRUE	0	0	0	1	0.00284349
GTCGGTAATGCACACTGGAACCGTGGGCATCGGCAATACC	GTGGGTTTTGGACACTGGAACCGTGGGCATCGGCAATACC	TRUE	0	0	0	1	0.00284349
GTCGGAATAGGACACTGGAACCGTGGGCATCGGCAATTCC	GTGGGTTTTGGACACTGGAACCGTGGGCATCGGCAATACC	TRUE	0	0	0	1	0.00284349
GGGGGTTTTGGCCCCTGGACCCGTGGGCATCGGCAATACC	GTGGGTTTTGGACACTGGAACCGTGGGCATCGGCAATACC	FALSE	0	0	1	1	0.00284349
GGGGGTTTTGGACACTGGACCCGGGGGCATCGGCAATACC	GTGGGTTTTGGACACTGGAACCGTGGGCATCGGCAATACC	FALSE	0	0	1	1	0.00284349
GATGTTTATGCACACTGGAACCTTGGGCTTCGTCAATACC	GTGGGTTTTGGACACTGGAACCGTGGGCATCGGCAATACC	TRUE	0	0	0	1	0.00284349
GAGGGGTTTGGACACTGGACCCGTGGGCATCGGCACTACC	GTGGGTTTTGGACACTGGAACCGTGGGCATCGGCAATACC	FALSE	0	0	1	1	0.00284349
GAGGGTTTTGGACACTGGAACCGTGGGGATCGGCAATACC	GTGGGTTTTGGACACTGGAACCGTGGGCATCGGCAATACC	TRUE	0	0	0	1	0.00284349
GAGGGTTTTGGACACTGGAACCGTGGGCATGGGCAATACC	GTGGGTTTTGGACACTGGAACCGTGGGCATCGGCAATACC	TRUE	0	0	0	1	0.00284349
GAGGGTTTTGGACACTGGAACCGTGGGCAGCGGCAATACC	GTGGGTTTTGGACACTGGAACCGTGGGCATCGGCAATACC	TRUE	0	0	0	1	0.00284349
GAGGGTTTTGGACACTGCAACCGTGGGCATCGGCAATACC	GTGGGTTTTGGACACTGGAACCGTGGGCATCGGCAATACC	TRUE	0	0	0	1	0.00284349
GAGGGTTTTCCACACTGGAACCGTGGGCATCGGCAATACC	GTGGGTTTTGGACACTGGAACCGTGGGCATCGGCAATACC	TRUE	0	0	0	1	0.00284349
GAGGGTTATGGACACTGGAAACGTGGGCATCGGCAATACC	GTGGGTTTTGGACACTGGAACCGTGGGCATCGGCAATACC	FALSE	0	0	1	1	0.00284349
GAGGGTATTGGACACTGGAACCGTGGGCATCGGCAATAGC	GTGGGTTTTGGACACTGGAACCGTGGGCATCGGCAATACC	TRUE	0	0	0	1	0.00284349
GTGGGGTTTGGGCACTGGAACCGTGGGCATCGGCAATACC	GTGGGTTTTGGACACTGGAACCGTGGGCATCGGCAATACC	TRUE	0	0	0	1	0.00284349
GTGGGTAT-GGACACTGGAACCGTGGGCATCGGCAATACC	GTGGGTTTTGGACACTGGAACCGTGGGCATCGGCAATACC	TRUE	0	0	0	1	0.00284349
GTGGGTTTTGGACACTGGAACCGTGGGCATAGGCATTACC	GTGGGTTTTGGACACTGGAACCGTGGGCATCGGCAATACC	TRUE	0	0	0	1	0.00284349
GTGGGTTTTGGACAC-------GTGGGCATCGGCAATACC	GTGGGTTTTGGACACTGGAACCGTGGGCATCGGCAATACC	FALSE	7	0	0	1	0.00284349
GTGGGTTTTGGACACTGATACCGTGGGCATCGGCAATACC	GTGGGTTTTGGACACTGGAACCGTGGGCATCGGCAATACC	TRUE	0	0	0	1	0.00284349
GTGGGTTTTGGACACTCGAACGTTGGGCATCGGCAATACC	GTGGGTTTTGGACACTGGAACCGTGGGCATCGGCAATACC	TRUE	0	0	0	1	0.00284349
GTGGGTTTTGGACACTCGAACGGTGGGCATCGTCAATACC	GTGGGTTTTGGACACTGGAACCGTGGGCATCGGCAATACC	TRUE	0	0	0	1	0.00284349
GTGGGTTTTGGACACTCGAACCGTGTGCATCGGCAATACC	GTGGGTTTTGGACACTGGAACCGTGGGCATCGGCAATACC	TRUE	0	0	0	1	0.00284349
GTGGGTTTTGGACACTCGAACCGTGGGCATCGGCATTACC	GTGGGTTTTGGACACTGGAACCGTGGGCATCGGCAATACC	TRUE	0	0	0	1	0.00284349
GTGGGTTTTGGACACTCGAACCGTGGGCATCGGCAATTCC	GTGGGTTTTGGACACTGGAACCGTGGGCATCGGCAATACC	TRUE	0	0	0	1	0.00284349
GTGGGTTTTGGACACTCGAACCGTGGGCATCGGCAATACG	GTGGGTTTTGGACACTGGAACCGTGGGCATCGGCAATACC	TRUE	0	0	0	1	0.00284349
GTGGGTTTTGGACACTCCAACCGTGGGCATCGGCAATACC	GTGGGTTTTGGACACTGGAACCGTGGGCATCGGCAATACC	TRUE	0	0	0	1	0.00284349
GTGGGTTTTGGACACTCCAACCGGGGGCATCGGCAATACC	GTGGGTTTTGGACACTGGAACCGTGGGCATCGGCAATACC	TRUE	0	0	0	1	0.00284349
GTGGGTTTTGGACACT--AACCGTGGGCATCGGCAATACC	GTGGGTTTTGGACACTGGAACCGTGGGCATCGGCAATACC	TRUE	0	0	0	1	0.00284349
GTGGGTTTTGGACACGGTAGCCGTGGGCATCGGCAATACC	GTGGGTTTTGGACACTGGAACCGTGGGCATCGGCAATACC	FALSE	0	0	1	1	0.00284349
GTGGGTTTTGGACACAGGACCCGTTGGCATCTGCAATACC	GTGGGTTTTGGACACTGGAACCGTGGGCATCGGCAATACC	FALSE	0	0	1	1	0.00284349
GTGGGTTTTGGACACAGGAACCGTGGGCTTCGGCAATACC	GTGGGTTTTGGACACTGGAACCGTGGGCATCGGCAATACC	TRUE	0	0	0	1	0.00284349
GTGGGTTTTGGACACAGGAACCGTGGGCATCTGCAATACC	GTGGGTTTTGGACACTGGAACCGTGGGCATCGGCAATACC	TRUE	0	0	0	1	0.00284349
GTGGGTTTTGGACACAGGAACCGTGGGCATCGGCTATACC	GTGGGTTTTGGACACTGGAACCGTGGGCATCGGCAATACC	TRUE	0	0	0	1	0.00284349
GTGGGTTTTGGACACAGGAACCGTGGGCATCGGCAATTCC	GTGGGTTTTGGACACTGGAACCGTGGGCATCGGCAATACC	TRUE	0	0	0	1	0.00284349
GTGGGTTTTGGACACAGCAACCGTGGGCATCGGCAATACC	GTGGGTTTTGGACACTGGAACCGTGGGCATCGGCAATACC	TRUE	0	0	0	1	0.00284349
GTGGGTTTTGGACACTGCAACCGTGGGCATCGGCAATTCC	GTGGGTTTTGGACACTGGAACCGTGGGCATCGGCAATACC	TRUE	0	0	0	1	0.00284349
GTGGGTTTTGGACACTGCAACCGTGTGCATCGGCAATACC	GTGGGTTTTGGACACTGGAACCGTGGGCATCGGCAATACC	TRUE	0	0	0	1	0.00284349
GTGGGTTTTGGACACTGCAACGGTTGGCATCGGCAATACC	GTGGGTTTTGGACACTGGAACCGTGGGCATCGGCAATACC	TRUE	0	0	0	1	0.00284349
GTGGGTTTTGGACACTGGAACCGTGCGCATCGGCAATACC	GTGGGTTTTGGACACTGGAACCGTGGGCATCGGCAATACC	TRUE	0	0	0	1	0.00284349
GTGGGTTTTGGACACTGGAACCGTGGGCATAGGAAATAGC	GTGGGTTTTGGACACTGGAACCGTGGGCATCGGCAATACC	TRUE	0	0	0	1	0.00284349
GTGGGTTTTGGACACTGGAACCGTGGGCAT-GGCAATACC	GTGGGTTTTGGACACTGGAACCGTGGGCATCGGCAATACC	TRUE	0	0	0	1	0.00284349
GTGGGTTTTGGACACTGGAACCGTGGGCAGCGGCCATACC	GTGGGTTTTGGACACTGGAACCGTGGGCATCGGCAATACC	TRUE	0	0	0	1	0.00284349
GTGGGTTTTGGACACTGGAACCGTGGGCAGCGGCAATACC	GTGGGTTTTGGACACTGGAACCGTGGGCATCGGCAATACC	TRUE	0	0	0	1	0.00284349
GTGGGTTTTGGACACTGGAACCGTGGGCACCGGCAATACC	GTGGGTTTTGGACACTGGAACCGTGGGCATCGGCAATACC	TRUE	0	0	0	1	0.00284349
GTGGGTTTTGGACACTGGAACCGTGGGAATCGGCAATTCC	GTGGGTTTTGGACACTGGAACCGTGGGCATCGGCAATACC	TRUE	0	0	0	1	0.00284349
GTGGGTTTTGGACACTGGAACCGTGGGAATCGGCAATAAC	GTGGGTTTTGGACACTGGAACCGTGGGCATCGGCAATACC	TRUE	0	0	0	1	0.00284349
GTGGGTTTTGGACACTGGAACCGCGGGCCTCGGCAATACC	GTGGGTTTTGGACACTGGAACCGTGGGCATCGGCAATACC	TRUE	0	0	0	1	0.00284349
GTGGGTTTTGGACACTGCAGACGTGGGCATCGGCAATACC	GTGGGTTTTGGACACTGGAACCGTGGGCATCGGCAATACC	FALSE	0	0	2	1	0.00284349
GTGGGTTTTGGACACTGGAACCG-GGGCATCGGCAATACC	GTGGGTTTTGGACACTGGAACCGTGGGCATCGGCAATACC	TRUE	0	0	0	1	0.00284349
GTGGGTTTTGGACACTGGAACCCTGGGCATCGGCAATACC	GTGGGTTTTGGACACTGGAACCGTGGGCATCGGCAATACC	TRUE	0	0	0	1	0.00284349
GTGGGTTTTGGACACTGGAAACGTTGTCATCGGCAATACC	GTGGGTTTTGGACACTGGAACCGTGGGCATCGGCAATACC	FALSE	0	0	1	1	0.00284349
GTGGGTTTTGGACACTGGAA-CGTGGGCATCGGCAATACC	GTGGGTTTTGGACACTGGAACCGTGGGCATCGGCAATACC	FALSE	1	0	0	1	0.00284349
CAGGCTTTTGGACACAGGAACCGTGGGCATCGGCAATACC	GTGGGTTTTGGACACTGGAACCGTGGGCATCGGCAATACC	TRUE	0	0	0	1	0.00284349
GTGGGTTTTGGACACTGCCTCCGTGGGCATCGGCAATACC	GTGGGTTTTGGACACTGGAACCGTGGGCATCGGCAATACC	FALSE	0	0	1	1	0.00284349
GTGGGTTTTGGACACTGCAGCCGTGGGCATCGGCAATACC	GTGGGTTTTGGACACTGGAACCGTGGGCATCGGCAATACC	FALSE	0	0	1	1	0.00284349
GTGGGTTTTGGACAC------CGTGGGCATCGGCAATACC	GTGGGTTTTGGACACTGGAACCGTGGGCATCGGCAATACC	FALSE	6	0	0	1	0.00284349
GTGGGTTTTGGACAATGGAACCGTGTGAATCGGCAATTCC	GTGGGTTTTGGACACTGGAACCGTGGGCATCGGCAATACC	TRUE	0	0	0	1	0.00284349
GTGGGTATTGGACACTCGAACCGTGGGCATCGGCAATACC	GTGGGTTTTGGACACTGGAACCGTGGGCATCGGCAATACC	TRUE	0	0	0	1	0.00284349
GTGGGTTTTGGACA---------------------ATACC	GTGGGTTTTGGACACTGGAACCGTGGGCATCGGCAATACC	FALSE	21	0	0	1	0.00284349
GTGGGTTATGGACACTGTAACCGTGGGCATCGGCAATACC	GTGGGTTTTGGACACTGGAACCGTGGGCATCGGCAATACC	TRUE	0	0	0	1	0.00284349
GTGGGTTATGGACACTGGTACCGTGGGCATCGGCAATACC	GTGGGTTTTGGACACTGGAACCGTGGGCATCGGCAATACC	TRUE	0	0	0	1	0.00284349
GTGGGTTATGGACACTGGAACGGTGGGGATCGGCAATACC	GTGGGTTTTGGACACTGGAACCGTGGGCATCGGCAATACC	TRUE	0	0	0	1	0.00284349
GTGGGTTATGGACACTGGAACCTTGGTCATCGGCAATACG	GTGGGTTTTGGACACTGGAACCGTGGGCATCGGCAATACC	TRUE	0	0	0	1	0.00284349
GTGGGTTATGGACACTGGAACCGTGTGCATCGGCATTACC	GTGGGTTTTGGACACTGGAACCGTGGGCATCGGCAATACC	TRUE	0	0	0	1	0.00284349
GTGGGTTATGGACACTGGAACCGCGGGCACCGGCAATACC	GTGGGTTTTGGACACTGGAACCGTGGGCATCGGCAATACC	TRUE	0	0	0	1	0.00284349
GTGGGTTATGGACACCGGAACCGTGGGCATCGGCAATACC	GTGGGTTTTGGACACTGGAACCGTGGGCATCGGCAATACC	TRUE	0	0	0	1	0.00284349
GTGGGTTATGGACACAGGAACCGTGGGCATCGGCAATAGG	GTGGGTTTTGGACACTGGAACCGTGGGCATCGGCAATACC	TRUE	0	0	0	1	0.00284349
GTGGGTTATCGACACTGCAACCGTTGGCATCGGCAATACC	GTGGGTTTTGGACACTGGAACCGTGGGCATCGGCAATACC	TRUE	0	0	0	1	0.00284349
GTGGGTTATCGACACTGCAAACGTGGGCATCGGCAATACC	GTGGGTTTTGGACACTGGAACCGTGGGCATCGGCAATACC	FALSE	0	0	1	1	0.00284349
GTGGGTNTTGGACNCTGGAACCGTGGGCATCGGCAATACC	GTGGGTTTTGGACACTGGAACCGTGGGCATCGGCAATACC	TRUE	0	0	0	1	0.00284349
GTGGGTGTTGGACCCGGGAACCGTGGGCATCGGCAATACC	GTGGGTTTTGGACACTGGAACCGTGGGCATCGGCAATACC	TRUE	0	0	0	1	0.00284349
GTGGGTGTTGGACACTGGACCCGTGGGCATCGGCAATACC	GTGGGTTTTGGACACTGGAACCGTGGGCATCGGCAATACC	FALSE	0	0	1	1	0.00284349
GTGGGTATTGGACACTGGAACCGTTGGCATCGGCAATACC	GTGGGTTTTGGACACTGGAACCGTGGGCATCGGCAATACC	TRUE	0	0	0	1	0.00284349
GTGGGTATTGGACACTGGAACCGTGGGCATCTGCAATACC	GTGGGTTTTGGACACTGGAACCGTGGGCATCGGCAATACC	TRUE	0	0	0	1	0.00284349
GTGGGTATTGGACACTGGAACCGTGGGCATCGTCAATACC	GTGGGTTTTGGACACTGGAACCGTGGGCATCGGCAATACC	TRUE	0	0	0	1	0.00284349
GTGGGTATTGGACACTGCAACCGTGGGCATCGGCAATACC	GTGGGTTTTGGACACTGGAACCGTGGGCATCGGCAATACC	TRUE	0	0	0	1	0.00284349
GTGGGTTATGGACCCTGGAACCGTGGGCATCGGCAATACC	GTGGGTTTTGGACACTGGAACCGTGGGCATCGGCAATACC	TRUE	0	0	0	1	0.00284349
GTGGGTTATGGAGCCTCGAACCGTGGGCATCGGCAATACC	GTGGGTTTTGGACACTGGAACCGTGGGCATCGGCAATACC	TRUE	0	0	0	1	0.00284349
GTGGGTTATGGCCACTGGAACGGTGGGCATCGGCAATACC	GTGGGTTTTGGACACTGGAACCGTGGGCATCGGCAATACC	TRUE	0	0	0	1	0.00284349
GTGGGTTTTGGAAACTGCAACCGTGGGCATCGGCAATACC	GTGGGTTTTGGACACTGGAACCGTGGGCATCGGCAATACC	TRUE	0	0	0	1	0.00284349
GTGGGTTTTGGAACCTGGAACCGTGGGCATCGGCAATACA	GTGGGTTTTGGACACTGGAACCGTGGGCATCGGCAATACC	TRUE	0	0	0	1	0.00284349
GTGGGTTTTGGAAACTGGAACCTTGGGCATCGGCAATACC	GTGGGTTTTGGACACTGGAACCGTGGGCATCGGCAATACC	TRUE	0	0	0	1	0.00284349
GTGGGTTTTGGAAACTGGAACCGTTGGCATCTTCAATACC	GTGGGTTTTGGACACTGGAACCGTGGGCATCGGCAATACC	TRUE	0	0	0	1	0.00284349
GTGGGTTTTGGAAACTGGAACCGTGTGCATCGGCAATACC	GTGGGTTTTGGACACTGGAACCGTGGGCATCGGCAATACC	TRUE	0	0	0	1	0.00284349
GTGGGTTTTGGAAACTGGAACCGTGGGCATCGGCAATACA	GTGGGTTTTGGACACTGGAACCGTGGGCATCGGCAATACC	TRUE	0	0	0	1	0.00284349
GTGGGTTTTGGAAACTGGAAAGGTGGGCATCGGCAATACC	GTGGGTTTTGGACACTGGAACCGTGGGCATCGGCAATACC	FALSE	0	0	1	1	0.00284349
GTGGGTTTTGGAAACTGGAAACGTGGGCATCGGCAATACC	GTGGGTTTTGGACACTGGAACCGTGGGCATCGGCAATACC	FALSE	0	0	1	1	0.00284349
GTGGGTTTTGGAAACTCGAACCTTGGGCATCGGCAATACC	GTGGGTTTTGGACACTGGAACCGTGGGCATCGGCAATACC	TRUE	0	0	0	1	0.00284349
GTGGGTTATGTACAATGGAACCGTGGGCATCGGCAATACG	GTGGGTTTTGGACACTGGAACCGTGGGCATCGGCAATACC	TRUE	0	0	0	1	0.00284349
GTGGGTTTTGCACACTGGAACCGTGGGCATAGGCAATACC	GTGGGTTTTGGACACTGGAACCGTGGGCATCGGCAATACC	TRUE	0	0	0	1	0.00284349
GTGGGTTTTGAACACTGGAAACGTGGGCATCGGCAATACC	GTGGGTTTTGGACACTGGAACCGTGGGCATCGGCAATACC	FALSE	0	0	1	1	0.00284349
GTGGGTTTTG-ACACTGGAACCGTGGGCATCGGCAATACC	GTGGGTTTTGGACACTGGAACCGTGGGCATCGGCAATACC	TRUE	0	0	0	1	0.00284349
GTGGGTTTTCGACACTGGAACCGTGGGCATCGGCACTACC	GTGGGTTTTGGACACTGGAACCGTGGGCATCGGCAATACC	TRUE	0	0	0	1	0.00284349
GTGGGTTTGGGCCACTGGAACCGTGGGCATCGGCAATACC	GTGGGTTTTGGACACTGGAACCGTGGGCATCGGCAATACC	TRUE	0	0	0	1	0.00284349
GTGGGTTTAGGACACTGGAACCGTGTGCATCGGCAATTCC	GTGGGTTTTGGACACTGGAACCGTGGGCATCGGCAATACC	TRUE	0	0	0	1	0.00284349
GTGGGTTTAGGACACTGGAAACGTGGGCATCGGCAATACC	GTGGGTTTTGGACACTGGAACCGTGGGCATCGGCAATACC	FALSE	0	0	1	1	0.00284349
TTGGGTTTTGGAGACTGGAACCGTGGGCATCGGCAATACC	GTGGGTTTTGGACACTGGAACCGTGGGCATCGGCAATACC	TRUE	0	0	0	1	0.00284349

## Sheet: tGD, F4, Bottle 1
Aligned_Sequence	Reference_Sequence	Unedited	n_deleted	n_inserted	n_mutated	#Reads	%Reads	Flies # estimate
GTGGGTTTTGGACACTGGAACCGTGGGCATCGGCAATACC	GTGGGTTTTGGACACTGGAACCGTGGGCATCGGCAATACC	TRUE	0	0	0	32744	90.7463	47	Wild Type
GTGGGTTTTGGACACTGG--------GCATCGGCAATACC	GTGGGTTTTGGACACTGGAACCGTGGGCATCGGCAATACC	FALSE	8	0	0	1852	5.13261	3
GTGGGTTTTGGCCACTGGAACCGTGGGCATCGGCAATACC	GTGGGTTTTGGACACTGGAACCGTGGGCATCGGCAATACC	TRUE	0	0	0	44	0.121941
GTGGGTTATGGACACTGGAACCGTGGGCATCGGCAATACC	GTGGGTTTTGGACACTGGAACCGTGGGCATCGGCAATACC	TRUE	0	0	0	34	0.0942272
GAGGGTTTTGGACACTGGAACCGTGGGCATCGGCAATACC	GTGGGTTTTGGACACTGGAACCGTGGGCATCGGCAATACC	TRUE	0	0	0	33	0.0914558
GTGGGTTTTGGACACTGGAACGGTGGGCATCGGCAATACC	GTGGGTTTTGGACACTGGAACCGTGGGCATCGGCAATACC	TRUE	0	0	0	33	0.0914558
GTGGGTTTTGGACCCTGGAACCGTGGGCATCGGCAATACC	GTGGGTTTTGGACACTGGAACCGTGGGCATCGGCAATACC	TRUE	0	0	0	31	0.085913
GTGGGTTTTGGACACTGGAACCGTGTGCATCGGCAATACC	GTGGGTTTTGGACACTGGAACCGTGGGCATCGGCAATACC	TRUE	0	0	0	26	0.0720561
GTGGGTTTTGGACACTGGACCCGTGGGCATCGGCAATACC	GTGGGTTTTGGACACTGGAACCGTGGGCATCGGCAATACC	FALSE	0	0	1	25	0.0692847
GTGGGTTTTGGACACTGGAACCGTTGGCATCGGCAATACC	GTGGGTTTTGGACACTGGAACCGTGGGCATCGGCAATACC	TRUE	0	0	0	24	0.0665133
GTGGGTTTTGGACACTGGAACCGTGGGCATCGGCAATTCC	GTGGGTTTTGGACACTGGAACCGTGGGCATCGGCAATACC	TRUE	0	0	0	24	0.0665133
GTGGGTTTTGGACACTGGAGCCGTGGGCATCGGCAATACC	GTGGGTTTTGGACACTGGAACCGTGGGCATCGGCAATACC	FALSE	0	0	1	24	0.0665133
GTGGGTTTTGGACACTGGAACCGTGGGCATCGACAATACC	GTGGGTTTTGGACACTGGAACCGTGGGCATCGGCAATACC	TRUE	0	0	0	23	0.0637419
GTGGGTTTTGGACACTGGAACCGTGGGCATCGTCAATACC	GTGGGTTTTGGACACTGGAACCGTGGGCATCGGCAATACC	TRUE	0	0	0	21	0.0581992
GTGGGTTTTGGACACTGGAACCGTGGGCATCTGCAATACC	GTGGGTTTTGGACACTGGAACCGTGGGCATCGGCAATACC	TRUE	0	0	0	20	0.0554278
GTGGGTATTGGACACTGGAACCGTGGGCATCGGCAATACC	GTGGGTTTTGGACACTGGAACCGTGGGCATCGGCAATACC	TRUE	0	0	0	20	0.0554278
GTGGGTTTTGGACACTGGAACCGTGGGCATCGGCAATCCC	GTGGGTTTTGGACACTGGAACCGTGGGCATCGGCAATACC	TRUE	0	0	0	19	0.0526564
GTGGGATTTGGACACTGGAACCGTGGGCATCGGCAATACC	GTGGGTTTTGGACACTGGAACCGTGGGCATCGGCAATACC	TRUE	0	0	0	18	0.049885
GTGGGTTTTGGACACTCGAACCGTGGGCATCGGCAATACC	GTGGGTTTTGGACACTGGAACCGTGGGCATCGGCAATACC	TRUE	0	0	0	18	0.049885
GTGGGTTTTGGACACTGGAACCGTGGTCATCGGCAATACC	GTGGGTTTTGGACACTGGAACCGTGGGCATCGGCAATACC	TRUE	0	0	0	17	0.0471136
GTGGGTTTTGGACACTGGAACCTTGGGCATCGGCAATACC	GTGGGTTTTGGACACTGGAACCGTGGGCATCGGCAATACC	TRUE	0	0	0	16	0.0443422
GTGGGTTTTGGACACAGGAACCGTGGGCATCGGCAATACC	GTGGGTTTTGGACACTGGAACCGTGGGCATCGGCAATACC	TRUE	0	0	0	14	0.0387994
GTGGCTTTTGGACACTGGAACCGTGGGCATCGGCAATACC	GTGGGTTTTGGACACTGGAACCGTGGGCATCGGCAATACC	TRUE	0	0	0	13	0.036028
GTGGGTTTAGGACACTGGAACCGTGGGCATCGGCAATACC	GTGGGTTTTGGACACTGGAACCGTGGGCATCGGCAATACC	TRUE	0	0	0	13	0.036028
CTGGGTTTTGGACACTGGAACCGTGGGCATCGGCAATACC	GTGGGTTTTGGACACTGGAACCGTGGGCATCGGCAATACC	TRUE	0	0	0	13	0.036028
GTGGGTTTTGGACACTGGATCCGTGGGCATCGGCAATACC	GTGGGTTTTGGACACTGGAACCGTGGGCATCGGCAATACC	FALSE	0	0	1	12	0.0332567
GTGGGTTTTGGACACTGGAAACGTGGGCATCGGCAATACC	GTGGGTTTTGGACACTGGAACCGTGGGCATCGGCAATACC	FALSE	0	0	1	12	0.0332567
GTGGTTTTTGGACACTGGAACCGTGGGCATCGGCAATACC	GTGGGTTTTGGACACTGGAACCGTGGGCATCGGCAATACC	TRUE	0	0	0	12	0.0332567
GTGGGTTTTGGACACTGGAACCGTGGGCTTCGGCAATACC	GTGGGTTTTGGACACTGGAACCGTGGGCATCGGCAATACC	TRUE	0	0	0	11	0.0304853
GTGGGTTTTGGACACTGGAACCGTGGGCATCGGCATTACC	GTGGGTTTTGGACACTGGAACCGTGGGCATCGGCAATACC	TRUE	0	0	0	11	0.0304853
GTGGGTTTTGGACACTAGAACCGTGGGCATCGGCAATACC	GTGGGTTTTGGACACTGGAACCGTGGGCATCGGCAATACC	TRUE	0	0	0	11	0.0304853
GTGGGTTTTGGACACTTGAACCGTGGGCATCGGCAATACC	GTGGGTTTTGGACACTGGAACCGTGGGCATCGGCAATACC	TRUE	0	0	0	11	0.0304853
GTGGGTTTTGGACACTGGAACCGTGGGCATTGGCAATACC	GTGGGTTTTGGACACTGGAACCGTGGGCATCGGCAATACC	TRUE	0	0	0	11	0.0304853
GTGGGTTTTGGAAACTGGAACCGTGGGCATCGGCAATACC	GTGGGTTTTGGACACTGGAACCGTGGGCATCGGCAATACC	TRUE	0	0	0	10	0.0277139
GTGGGTTTTGTACACTGGAACCGTGGGCATCGGCAATACC	GTGGGTTTTGGACACTGGAACCGTGGGCATCGGCAATACC	TRUE	0	0	0	10	0.0277139
GTGGGTTTTGGACACTGGAACCGTGGGCATCAGCAATACC	GTGGGTTTTGGACACTGGAACCGTGGGCATCGGCAATACC	TRUE	0	0	0	10	0.0277139
GTGGGTTTTCGACACTGGAACCGTGGGCATCGGCAATACC	GTGGGTTTTGGACACTGGAACCGTGGGCATCGGCAATACC	TRUE	0	0	0	10	0.0277139
GTGGGTTTTGGANACTGGAACCGTGGGCATCGGCAATACC	GTGGGTTTTGGACACTGGAACCGTGGGCATCGGCAATACC	TRUE	0	0	0	9	0.0249425
GTGGGTTTTGGACACTGGAACCGTGGGCATCGGCAATACG	GTGGGTTTTGGACACTGGAACCGTGGGCATCGGCAATACC	TRUE	0	0	0	9	0.0249425
GTGGGTTTTGGTCACTGGAACCGTGGGCATCGGCAATACC	GTGGGTTTTGGACACTGGAACCGTGGGCATCGGCAATACC	TRUE	0	0	0	9	0.0249425
GTGGGTTTTGGACACTGAAACCGTGGGCATCGGCAATACC	GTGGGTTTTGGACACTGGAACCGTGGGCATCGGCAATACC	TRUE	0	0	0	9	0.0249425
GTGGGTTTTGGACACTGGAACCGTGAGCATCGGCAATACC	GTGGGTTTTGGACACTGGAACCGTGGGCATCGGCAATACC	TRUE	0	0	0	9	0.0249425
GTGGGTTTTGGACACTGGAACCGTGGGAATCGGCAATACC	GTGGGTTTTGGACACTGGAACCGTGGGCATCGGCAATACC	TRUE	0	0	0	9	0.0249425
GTGGGTTTTGGACACTGGAACCGTGGGCATCGGCAACACC	GTGGGTTTTGGACACTGGAACCGTGGGCATCGGCAATACC	TRUE	0	0	0	9	0.0249425
GTGGGTTTTGGACACTGGAACCGTGGGCATCGGCAATACA	GTGGGTTTTGGACACTGGAACCGTGGGCATCGGCAATACC	TRUE	0	0	0	8	0.0221711
GTGGGTTTTGGACACCGGAACCGTGGGCATCGGCAATACC	GTGGGTTTTGGACACTGGAACCGTGGGCATCGGCAATACC	TRUE	0	0	0	8	0.0221711
GTGGGTTTTGGACACTGGAACCGTAGGCATCGGCAATACC	GTGGGTTTTGGACACTGGAACCGTGGGCATCGGCAATACC	TRUE	0	0	0	8	0.0221711
GTGGGTTTTGGACACTGCAACCGTGGGCATCGGCAATACC	GTGGGTTTTGGACACTGGAACCGTGGGCATCGGCAATACC	TRUE	0	0	0	8	0.0221711
GTGGGTTTTGGACTCTGGAACCGTGGGCATCGGCAATACC	GTGGGTTTTGGACACTGGAACCGTGGGCATCGGCAATACC	TRUE	0	0	0	8	0.0221711
GTGGGTTTTGGACACTGGAACCGTGGACATCGGCAATACC	GTGGGTTTTGGACACTGGAACCGTGGGCATCGGCAATACC	TRUE	0	0	0	8	0.0221711
GTGGGTTTTGGACACTGGAACCGTGG-CATCGGCAATACC	GTGGGTTTTGGACACTGGAACCGTGGGCATCGGCAATACC	TRUE	0	0	0	8	0.0221711
GTGGGTTTTTGACACTGGAACCGTGGGCATCGGCAATACC	GTGGGTTTTGGACACTGGAACCGTGGGCATCGGCAATACC	TRUE	0	0	0	7	0.0193997
GTGGGTTTTGGACAC------CGTGGGCATCGGCAATACC	GTGGGTTTTGGACACTGGAACCGTGGGCATCGGCAATACC	FALSE	6	0	0	7	0.0193997
GTGGGTTTTGGACACTGGAACCGTGGGCATCGGCAATAAC	GTGGGTTTTGGACACTGGAACCGTGGGCATCGGCAATACC	TRUE	0	0	0	7	0.0193997
GTGGGTTTTGGACACTGGAACCGTGGGCATCGGCTATACC	GTGGGTTTTGGACACTGGAACCGTGGGCATCGGCAATACC	TRUE	0	0	0	7	0.0193997
GTTGGTTTTGGACACTGGAACCGTGGGCATCGGCAATACC	GTGGGTTTTGGACACTGGAACCGTGGGCATCGGCAATACC	TRUE	0	0	0	7	0.0193997
GTGGGTTTTGGACAATGGAACCGTGGGCATCGGCAATACC	GTGGGTTTTGGACACTGGAACCGTGGGCATCGGCAATACC	TRUE	0	0	0	7	0.0193997
GTGGGTTTTGGGCACTGGAACCGTGGGCATCGGCAATACC	GTGGGTTTTGGACACTGGAACCGTGGGCATCGGCAATACC	TRUE	0	0	0	7	0.0193997
GTGGGTTTTGGACACTGGAACCGCGGGCATCGGCAATACC	GTGGGTTTTGGACACTGGAACCGTGGGCATCGGCAATACC	TRUE	0	0	0	7	0.0193997
GTGGGTTTTGGACACTGGAACCGTGGGGATCGGCAATACC	GTGGGTTTTGGACACTGGAACCGTGGGCATCGGCAATACC	TRUE	0	0	0	7	0.0193997
GTAGGTTTTGGACACTGGAACCGTGGGCATCGGCAATACC	GTGGGTTTTGGACACTGGAACCGTGGGCATCGGCAATACC	TRUE	0	0	0	6	0.0166283
GTGGGTTTTGGACACTGGAACCGTGGGCATCCGCAATACC	GTGGGTTTTGGACACTGGAACCGTGGGCATCGGCAATACC	TRUE	0	0	0	6	0.0166283
GTGGGTTT-GGACACTGGAACCGTGGGCATCGGCAATACC	GTGGGTTTTGGACACTGGAACCGTGGGCATCGGCAATACC	TRUE	0	0	0	6	0.0166283
GTGGGTTTTGAACACTGGAACCGTGGGCATCGGCAATACC	GTGGGTTTTGGACACTGGAACCGTGGGCATCGGCAATACC	TRUE	0	0	0	6	0.0166283
GTGGGTTTTGGACACTGGAACCGTGGGCATCGGCAATAC-	GTGGGTTTTGGACACTGGAACCGTGGGCATCGGCAATACC	TRUE	0	0	0	6	0.0166283
GTGGGTTTTGGACACTGGAACCGGGGGCATCGGCAATACC	GTGGGTTTTGGACACTGGAACCGTGGGCATCGGCAATACC	TRUE	0	0	0	6	0.0166283
GTGGGTTCTGGACACTGGAACCGTGGGCATCGGCAATACC	GTGGGTTTTGGACACTGGAACCGTGGGCATCGGCAATACC	TRUE	0	0	0	6	0.0166283
GTGGGTTTTGGAGACTGGAACCGTGGGCATCGGCAATACC	GTGGGTTTTGGACACTGGAACCGTGGGCATCGGCAATACC	TRUE	0	0	0	6	0.0166283
GTGGGTTTTGGACACTGTAACCGTGGGCATCGGCAATACC	GTGGGTTTTGGACACTGGAACCGTGGGCATCGGCAATACC	TRUE	0	0	0	6	0.0166283
GTGGGTCTTGGACACTGGAACCGTGGGCATCGGCAATACC	GTGGGTTTTGGACACTGGAACCGTGGGCATCGGCAATACC	TRUE	0	0	0	6	0.0166283
GTGGGTTTTGGACACT----CCGTGGGCATCGGCAATACC	GTGGGTTTTGGACACTGGAACCGTGGGCATCGGCAATACC	FALSE	4	0	0	6	0.0166283
GTGTGTTTTGGACACTGGAACCGTGGGCATCGGCAATACC	GTGGGTTTTGGACACTGGAACCGTGGGCATCGGCAATACC	TRUE	0	0	0	6	0.0166283
NTGGGTTTTGGACACTGGAACCGTGGGCATCGGCAATACC	GTGGGTTTTGGACACTGGAACCGTGGGCATCGGCAATACC	TRUE	0	0	0	6	0.0166283
GTGGGTTTTGGACACTGGAACCGTGGGTATCGGCAATACC	GTGGGTTTTGGACACTGGAACCGTGGGCATCGGCAATACC	TRUE	0	0	0	5	0.0138569
GTGGGTTTTGGCCACTGG--------GCATCGGCAATACC	GTGGGTTTTGGACACTGGAACCGTGGGCATCGGCAATACC	FALSE	8	0	0	5	0.0138569
GTGAGTTTTGGACACTGGAACCGTGGGCATCGGCAATACC	GTGGGTTTTGGACACTGGAACCGTGGGCATCGGCAATACC	TRUE	0	0	0	5	0.0138569
GTGGGTTTTGGACACTGGANCCGTGGGCATCGGCAATACC	GTGGGTTTTGGACACTGGAACCGTGGGCATCGGCAATACC	FALSE	0	0	1	5	0.0138569
GTGGGTTTTGGACACTGGAACTGTGGGCATCGGCAATACC	GTGGGTTTTGGACACTGGAACCGTGGGCATCGGCAATACC	TRUE	0	0	0	5	0.0138569
TTGGGTTTTGGACACTGGAACCGTGGGCATCGGCAATACC	GTGGGTTTTGGACACTGGAACCGTGGGCATCGGCAATACC	TRUE	0	0	0	5	0.0138569
GTGGGTTTTGGACACTGGAACCGTGGGCATCGGCAAAACC	GTGGGTTTTGGACACTGGAACCGTGGGCATCGGCAATACC	TRUE	0	0	0	5	0.0138569
GTGGGTTTTGGACACTGGAACCGTGGGCATAGGCAATACC	GTGGGTTTTGGACACTGGAACCGTGGGCATCGGCAATACC	TRUE	0	0	0	5	0.0138569
GTGGGTTTTGGACACTGG--------GCATCGTCAATACC	GTGGGTTTTGGACACTGGAACCGTGGGCATCGGCAATACC	FALSE	8	0	0	5	0.0138569
GTGGGTTTTGGACACTGGAACCGTGGGCATCGGTAATACC	GTGGGTTTTGGACACTGGAACCGTGGGCATCGGCAATACC	TRUE	0	0	0	5	0.0138569
GTGGGTTTTGCACACTGGAACCGTGGGCATCGGCAATACC	GTGGGTTTTGGACACTGGAACCGTGGGCATCGGCAATACC	TRUE	0	0	0	5	0.0138569
GTGGGTTTTNNACACTGGAACCGTGGGCATCGGCAATACC	GTGGGTTTTGGACACTGGAACCGTGGGCATCGGCAATACC	TRUE	0	0	0	5	0.0138569
GTGGGTTTTGGACACTGGAACCGAGGGCATCGGCAATACC	GTGGGTTTTGGACACTGGAACCGTGGGCATCGGCAATACC	TRUE	0	0	0	5	0.0138569
GTGGGTTTTAGACACTGGAACCGTGGGCATCGGCAATACC	GTGGGTTTTGGACACTGGAACCGTGGGCATCGGCAATACC	TRUE	0	0	0	5	0.0138569
GTGGGTTTTGGACACTGGAACCATGGGCATCGGCAATACC	GTGGGTTTTGGACACTGGAACCGTGGGCATCGGCAATACC	TRUE	0	0	0	5	0.0138569
GTGGGTTTTGGACACTGGAACAGTGGGCATCGGCAATACC	GTGGGTTTTGGACACTGGAACCGTGGGCATCGGCAATACC	TRUE	0	0	0	5	0.0138569
GTGGGTTTCGGACACTGGAACCGTGGGCATCGGCAATACC	GTGGGTTTTGGACACTGGAACCGTGGGCATCGGCAATACC	TRUE	0	0	0	5	0.0138569
GTGGGTTTTGGACGCTGGAACCGTGGGCATCGGCAATACC	GTGGGTTTTGGACACTGGAACCGTGGGCATCGGCAATACC	TRUE	0	0	0	5	0.0138569
GTGGGTTTTGGACACTGGA-CCGTGGGCATCGGCAATACC	GTGGGTTTTGGACACTGGAACCGTGGGCATCGGCAATACC	FALSE	1	0	0	4	0.0110856		y1b
GTGGGTTTTGGACACTGGAACCGTGGGCATCGGCAATATC	GTGGGTTTTGGACACTGGAACCGTGGGCATCGGCAATACC	TRUE	0	0	0	4	0.0110856
GAGGGTTATGGACACTGGAACCGTGGGCATCGGCAATACC	GTGGGTTTTGGACACTGGAACCGTGGGCATCGGCAATACC	TRUE	0	0	0	4	0.0110856
GTGGGTTTTNGACACTGGAACCGTGGGCATCGGCAATACC	GTGGGTTTTGGACACTGGAACCGTGGGCATCGGCAATACC	TRUE	0	0	0	4	0.0110856
GTGGGTTTTGGACACTGGAACCGTGGGCATCGGCAATAGC	GTGGGTTTTGGACACTGGAACCGTGGGCATCGGCAATACC	TRUE	0	0	0	4	0.0110856
GTGGGTTTTGGACACTGGAACCGTGGGCATCGGAAATACC	GTGGGTTTTGGACACTGGAACCGTGGGCATCGGCAATACC	TRUE	0	0	0	4	0.0110856
GTGGGTTTTGGACACTGGAACCGTGGGCATCGGGAATACC	GTGGGTTTTGGACACTGGAACCGTGGGCATCGGCAATACC	TRUE	0	0	0	4	0.0110856
GTGGGTTTTGGACACTGGAACCGTCGGCATCGGCAATACC	GTGGGTTTTGGACACTGGAACCGTGGGCATCGGCAATACC	TRUE	0	0	0	4	0.0110856
GCGGGTTTTGGACACTGGAACCGTGGGCATCGGCAATACC	GTGGGTTTTGGACACTGGAACCGTGGGCATCGGCAATACC	TRUE	0	0	0	4	0.0110856
GTGGGTTTTGGACACTGGAA---------TCGGCAATACC	GTGGGTTTTGGACACTGGAACCGTGGGCATCGGCAATACC	FALSE	9	0	0	4	0.0110856
GTGGGTTTTGGACACTGGGACCGTGGGCATCGGCAATACC	GTGGGTTTTGGACACTGGAACCGTGGGCATCGGCAATACC	TRUE	0	0	0	3	0.00831416
GTGGGTTTTGGACAGTGGAACCGTGGGCATCGGCAATACC	GTGGGTTTTGGACACTGGAACCGTGGGCATCGGCAATACC	TRUE	0	0	0	3	0.00831416
GTGGGTTTTGGACACTNGAACCGTGGGCATCGGCAATACC	GTGGGTTTTGGACACTGGAACCGTGGGCATCGGCAATACC	TRUE	0	0	0	3	0.00831416
GTGGGTGTTGGACACTGGAACCGTGGGCATCGGCAATACC	GTGGGTTTTGGACACTGGAACCGTGGGCATCGGCAATACC	TRUE	0	0	0	3	0.00831416
GTGGGTTTTGGACACTGGAATCGTGGGCATCGGCAATACC	GTGGGTTTTGGACACTGGAACCGTGGGCATCGGCAATACC	FALSE	0	0	1	3	0.00831416
GTGGGTTTTGGACCCTGG--------GCATCGGCAATACC	GTGGGTTTTGGACACTGGAACCGTGGGCATCGGCAATACC	FALSE	8	0	0	3	0.00831416
GTGGGTTTTGGACACGGGAACCGTGGGCATCGGCAATACC	GTGGGTTTTGGACACTGGAACCGTGGGCATCGGCAATACC	TRUE	0	0	0	3	0.00831416
GTGGGTTTTGGACACTGG--------GCATCGGCAATAAC	GTGGGTTTTGGACACTGGAACCGTGGGCATCGGCAATACC	FALSE	8	0	0	3	0.00831416
GTGGGTTTTGGACATTGGAACCGTGGGCATCGGCAATACC	GTGGGTTTTGGACACTGGAACCGTGGGCATCGGCAATACC	TRUE	0	0	0	3	0.00831416
GTGGGTTTTGGACACAGGAGCCGTGGGCATCGGCAATACC	GTGGGTTTTGGACACTGGAACCGTGGGCATCGGCAATACC	FALSE	0	0	1	3	0.00831416
GTCGGTTTTGGACACTGGAACCGTGGGCATCGGCAATACC	GTGGGTTTTGGACACTGGAACCGTGGGCATCGGCAATACC	TRUE	0	0	0	3	0.00831416
GTGGGGTTTGGACACTGGAACCGTGGGCATCGGCAATACC	GTGGGTTTTGGACACTGGAACCGTGGGCATCGGCAATACC	TRUE	0	0	0	3	0.00831416
CAGGGTTTTGGACACTGGAACCGTGGGCATCGGCAATACC	GTGGGTTTTGGACACTGGAACCGTGGGCATCGGCAATACC	TRUE	0	0	0	3	0.00831416
ATGGGTTTTGGACACTGGAACCGTGGGCATCGGCAATACC	GTGGGTTTTGGACACTGGAACCGTGGGCATCGGCAATACC	TRUE	0	0	0	3	0.00831416
CTGGGTTTAGGACACTGGAACCGTGGGCATCGGCAATACC	GTGGGTTTTGGACACTGGAACCGTGGGCATCGGCAATACC	TRUE	0	0	0	3	0.00831416
GTGGGTTTTGGCCCCTGGAACCGTGGGCATCGGCAATACC	GTGGGTTTTGGACACTGGAACCGTGGGCATCGGCAATACC	TRUE	0	0	0	3	0.00831416
GTGGGTTTTGGATACTGGAACCGTGGGCATCGGCAATACC	GTGGGTTTTGGACACTGGAACCGTGGGCATCGGCAATACC	TRUE	0	0	0	3	0.00831416
GTGGGTTTTGGACACTGGAACG---------------ACC	GTGGGTTTTGGACACTGGAACCGTGGGCATCGGCAATACC	TRUE	0	0	0	2	0.00554278
GAGGGTTTTGGACACTGCAACCGTGGGCATCGGCAATACC	GTGGGTTTTGGACACTGGAACCGTGGGCATCGGCAATACC	TRUE	0	0	0	2	0.00554278
GTGGGTTTTGTTG-------CCGTGGGCATCGGCAATACC	GTGGGTTTTGGACACTGGAACCGTGGGCATCGGCAATACC	FALSE	7	0	0	2	0.00554278
GTGGGTTTTGGACACTCGAACCGTGGGCATCGGCAATTCC	GTGGGTTTTGGACACTGGAACCGTGGGCATCGGCAATACC	TRUE	0	0	0	2	0.00554278
GTGGGTTTTGGACACTCGAACGGTGGGCATCGGCAATACC	GTGGGTTTTGGACACTGGAACCGTGGGCATCGGCAATACC	TRUE	0	0	0	2	0.00554278
GTGGGTTTTGTACACTGGAGCCGTGGGCATCGGCAATACC	GTGGGTTTTGGACACTGGAACCGTGGGCATCGGCAATACC	FALSE	0	0	1	2	0.00554278
GTGGGTTTTGGACACTGGAACCGTGCGCATCGGCAATACC	GTGGGTTTTGGACACTGGAACCGTGGGCATCGGCAATACC	TRUE	0	0	0	2	0.00554278
GTGGGTTTGGGACACTGGAACCGTGGGCATCGGCAATACC	GTGGGTTTTGGACACTGGAACCGTGGGCATCGGCAATACC	TRUE	0	0	0	2	0.00554278
GTGGGTTTTGGACACTGGAACCGTGGGCCTCGGCAATACC	GTGGGTTTTGGACACTGGAACCGTGGGCATCGGCAATACC	TRUE	0	0	0	2	0.00554278
GTGGGTTTTGG---------------GCATCGGCAATACC	GTGGGTTTTGGACACTGGAACCGTGGGCATCGGCAATACC	FALSE	15	0	0	2	0.00554278
GAGGCTTTTGGACACTGGAACCGTGGGCATCGGCAATACC	GTGGGTTTTGGACACTGGAACCGTGGGCATCGGCAATACC	TRUE	0	0	0	2	0.00554278
GTGGGTTTTGGACACTGGAACCGTGGCCATCGGCAATACC	GTGGGTTTTGGACACTGGAACCGTGGGCATCGGCAATACC	TRUE	0	0	0	2	0.00554278
GTGGGTTTTGGACACTGGAACCGTGGGCAACGGCAATACC	GTGGGTTTTGGACACTGGAACCGTGGGCATCGGCAATACC	TRUE	0	0	0	2	0.00554278
GTGGGTTTTGGACACTGGAACCGTGGGCACCGGCAATACC	GTGGGTTTTGGACACTGGAACCGTGGGCATCGGCAATACC	TRUE	0	0	0	2	0.00554278
GTGGGTTTTGGACACTGGAGACGTGGGCATCGGCAATACC	GTGGGTTTTGGACACTGGAACCGTGGGCATCGGCAATACC	FALSE	0	0	2	2	0.00554278
GTGGGTTTTGGACACTGGAACCGTGGGCATCGGCGATACC	GTGGGTTTTGGACACTGGAACCGTGGGCATCGGCAATACC	TRUE	0	0	0	2	0.00554278
GTGGGTTTTGGACACTGGAACCGTGGGCAT-GGCAATACC	GTGGGTTTTGGACACTGGAACCGTGGGCATCGGCAATACC	TRUE	0	0	0	2	0.00554278
GTGGGTTTTGGACACTGGAACCGTGGGCATCGGCAGTACC	GTGGGTTTTGGACACTGGAACCGTGGGCATCGGCAATACC	TRUE	0	0	0	2	0.00554278
GTGGGTTTTGGACAC----------------------ACC	GTGGGTTTTGGACACTGGAACCGTGGGCATCGGCAATACC	FALSE	22	0	0	2	0.00554278
GTGGGTTTTGGACACTGGAACCGTGGGCATCGG-AATACC	GTGGGTTTTGGACACTGGAACCGTGGGCATCGGCAATACC	TRUE	0	0	0	2	0.00554278
NTGGNNTTTNNACACTGGAANCGTGGGCATCGGCAATACC	GTGGGTTTTGGACACTGGAACCGTGGGCATCGGCAATACC	FALSE	0	0	1	2	0.00554278
TGGGTTTTGGACACTGGGCACCGTGGGCATCGGCAATACC	TGGGTTTTGGACACTGGA-ACCGTGGGCATCGGCAATACC	FALSE	0	1	0	2	0.00554278
GTGGGTTTTGGACACTGGAACCGTGGGCATCGGCAATGCC	GTGGGTTTTGGACACTGGAACCGTGGGCATCGGCAATACC	TRUE	0	0	0	2	0.00554278
GTGGGTTTTGGACACTG-AACCGTGGGCATCGGCAATACC	GTGGGTTTTGGACACTGGAACCGTGGGCATCGGCAATACC	TRUE	0	0	0	2	0.00554278
GTGGGTTTTGGACACTGGAA---------TCGGCA-----	GTGGGTTTTGGACACTGGAACCGTGGGCATCGGCAATACC	FALSE	9	0	0	2	0.00554278
GTGGGTTTTGGACACTGGTACCGTGGGCATCGGCAATACC	GTGGGTTTTGGACACTGGAACCGTGGGCATCGGCAATACC	TRUE	0	0	0	2	0.00554278
GTGGGTTTTGGACACTGTAACCGTGGTCATCGGCAATACC	GTGGGTTTTGGACACTGGAACCGTGGGCATCGGCAATACC	TRUE	0	0	0	2	0.00554278
GTGGGTATTGGACACTGGAACCGTGGGCATCTGCAATACC	GTGGGTTTTGGACACTGGAACCGTGGGCATCGGCAATACC	TRUE	0	0	0	2	0.00554278
GTGGGTTTTGGACACTGG--------GCATCGGCATTACC	GTGGGTTTTGGACACTGGAACCGTGGGCATCGGCAATACC	FALSE	8	0	0	2	0.00554278
GTGGGCTTTGGACACTGGAACCGTGGGCATCGGCAATACC	GTGGGTTTTGGACACTGGAACCGTGGGCATCGGCAATACC	TRUE	0	0	0	2	0.00554278
GTGGGTTTTGGACACTGGAACCGTGGTCATCGTCAATACC	GTGGGTTTTGGACACTGGAACCGTGGGCATCGGCAATACC	TRUE	0	0	0	2	0.00554278
GTGGGTTTTGGANACTGGAANCGTGGGCATCGGCAATACC	GTGGGTTTTGGACACTGGAACCGTGGGCATCGGCAATACC	FALSE	0	0	1	2	0.00554278
GTGGGTTTTGGACACTGGAA--------------------	GTGGGTTTTGGACACTGGAACCGTGGGCATCGGCAATACC	FALSE	49	0	0	2	0.00554278
GTGGGTTTTGGCCACTGGACCCGTGGGCATCGGCAATACC	GTGGGTTTTGGACACTGGAACCGTGGGCATCGGCAATACC	FALSE	0	0	1	2	0.00554278
GTGGGTTTTGGACACTGGAA--------ATCGGCAATACC	GTGGGTTTTGGACACTGGAACCGTGGGCATCGGCAATACC	FALSE	8	0	0	2	0.00554278
GTGGG---------------CCGTGGGCATCGGCAATACC	GTGGGTTTTGGACACTGGAACCGTGGGCATCGGCAATACC	FALSE	15	0	0	2	0.00554278
GTGGGTTTTGGACACTGCAGACGTGGGCATCGGCAATACC	GTGGGTTTTGGACACTGGAACCGTGGGCATCGGCAATACC	FALSE	0	0	2	2	0.00554278
GTGGG----------------------CATCGGCAATACC	GTGGGTTTTGGACACTGGAACCGTGGGCATCGGCAATACC	FALSE	22	0	0	2	0.00554278
GTGGGTTATGGACACTGGAACCGTGGTCATCGGCAATACC	GTGGGTTTTGGACACTGGAACCGTGGGCATCGGCAATACC	TRUE	0	0	0	2	0.00554278
GTGGGTTTTGGACACTGGAA-CGTGGGCATCGGCAATACC	GTGGGTTTTGGACACTGGAACCGTGGGCATCGGCAATACC	FALSE	1	0	0	2	0.00554278
GTGCGTTTTGGACACTGGAACCGTGGGCATCGGCAATACC	GTGGGTTTTGGACACTGGAACCGTGGGCATCGGCAATACC	TRUE	0	0	0	2	0.00554278
GTGGGTTTTGGACACTGGAAACGTGGGCATCGGCAATCCC	GTGGGTTTTGGACACTGGAACCGTGGGCATCGGCAATACC	FALSE	0	0	1	2	0.00554278
GTGGGTTTTGGACACTGATACCGTGGGCATCGGCAATACC	GTGGGTTTTGGACACTGGAACCGTGGGCATCGGCAATACC	TRUE	0	0	0	2	0.00554278
GTGGGTTTTGGACACTGT--------GCATCGGCAATACC	GTGGGTTTTGGACACTGGAACCGTGGGCATCGGCAATACC	FALSE	8	0	0	2	0.00554278
GTGGGTTTTGGACACTGGAACCGTGGGCATCTGAAATACC	GTGGGTTTTGGACACTGGAACCGTGGGCATCGGCAATACC	TRUE	0	0	0	1	0.00277139
GTGGGTTTTGGACACTGGAACCGTGGGCATCGGCATTTCC	GTGGGTTTTGGACACTGGAACCGTGGGCATCGGCAATACC	TRUE	0	0	0	1	0.00277139
GTGGGTTTTGGACACTGGAACCGTGTGCATCGTCAATACC	GTGGGTTTTGGACACTGGAACCGTGGGCATCGGCAATACC	TRUE	0	0	0	1	0.00277139
GTGGGTTTTGGACACTGGAACCGTGGGGATCGGCAATTCC	GTGGGTTTTGGACACTGGAACCGTGGGCATCGGCAATACC	TRUE	0	0	0	1	0.00277139
GTGGGTTTTGGACACTGGAACGGTGGGCATCGTCAATACC	GTGGGTTTTGGACACTGGAACCGTGGGCATCGGCAATACC	TRUE	0	0	0	1	0.00277139
GTGGGTTTTGGACACTGGAACCGTGTGCATCTGCAATACC	GTGGGTTTTGGACACTGGAACCGTGGGCATCGGCAATACC	TRUE	0	0	0	1	0.00277139
GTGGGTTTTGGACACTGGAACCGTTGGCATCGACAATACC	GTGGGTTTTGGACACTGGAACCGTGGGCATCGGCAATACC	TRUE	0	0	0	1	0.00277139
GTGGGTTTTGGACACTGGAACCTTGGGCATCGGCAATTCC	GTGGGTTTTGGACACTGGAACCGTGGGCATCGGCAATACC	TRUE	0	0	0	1	0.00277139
GTGGGTTTTGGACACTGGAACCGTGGNCATCGGCAATACC	GTGGGTTTTGGACACTGGAACCGTGGGCATCGGCAATACC	TRUE	0	0	0	1	0.00277139
GTGGGTTTTGGACACTGGAACCGTTGGCATCGGAAATACC	GTGGGTTTTGGACACTGGAACCGTGGGCATCGGCAATACC	TRUE	0	0	0	1	0.00277139
GTGGGTTTTGGACACTGGAACCGTTGTCATCGGCAATACC	GTGGGTTTTGGACACTGGAACCGTGGGCATCGGCAATACC	TRUE	0	0	0	1	0.00277139
GTGGGTTTTGGACACTGGAACGGTGTGCATCGGCAATACC	GTGGGTTTTGGACACTGGAACCGTGGGCATCGGCAATACC	TRUE	0	0	0	1	0.00277139
GTGGGTTTTGGACACTGGAACCGTGGGCATNGGCAATACC	GTGGGTTTTGGACACTGGAACCGTGGGCATCGGCAATACC	TRUE	0	0	0	1	0.00277139
GTGGGTTTTGGACACTGGAACCTTGGGCATCGTCAATAAC	GTGGGTTTTGGACACTGGAACCGTGGGCATCGGCAATACC	TRUE	0	0	0	1	0.00277139
GTGGGTTTTGGACACTGGAACGGTGGGCATCGGCAAAACC	GTGGGTTTTGGACACTGGAACCGTGGGCATCGGCAATACC	TRUE	0	0	0	1	0.00277139
GTGGGTTTTGGACACTGGAACCGTTGGCATCGGCAATTCC	GTGGGTTTTGGACACTGGAACCGTGGGCATCGGCAATACC	TRUE	0	0	0	1	0.00277139
GTGGGTTTTGGACACTGGAACCGTGGGCGTCGGCAATACC	GTGGGTTTTGGACACTGGAACCGTGGGCATCGGCAATACC	TRUE	0	0	0	1	0.00277139
GTGGGTTTTGGACACTGGAACCTTGGTCATCGGCAATACC	GTGGGTTTTGGACACTGGAACCGTGGGCATCGGCAATACC	TRUE	0	0	0	1	0.00277139
GTGGGTTTTGGACACTGGAACGGTGGGCATCGACAATACC	GTGGGTTTTGGACACTGGAACCGTGGGCATCGGCAATACC	TRUE	0	0	0	1	0.00277139
GTGGGTTTTGGACACTGGAACCGTGTGCATCGGCAAAACC	GTGGGTTTTGGACACTGGAACCGTGGGCATCGGCAATACC	TRUE	0	0	0	1	0.00277139
AGTGCACTGGGGCCCTGGGACCCCGTGGGCATCGGCAATA	TGGGTTTTGGA-CACTGGAA--CCGTGGGCATCGGCAATA	FALSE	0	2	0	1	0.00277139
GTGGGTTTTGGACACTGGAACGGTGTGCATCGTCAATACC	GTGGGTTTTGGACACTGGAACCGTGGGCATCGGCAATACC	TRUE	0	0	0	1	0.00277139
GTGGTGTTTGGACACTGGAAAGGTGGGCATCGGCACTACC	GTGGGTTTTGGACACTGGAACCGTGGGCATCGGCAATACC	FALSE	0	0	1	1	0.00277139
GTGGNNTTTNNACAGTGGAACCGTGGGCATCGGCAATACC	GTGGGTTTTGGACACTGGAACCGTGGGCATCGGCAATACC	TRUE	0	0	0	1	0.00277139
GTGGNNTTTNNACACTGGAACCGTGGGCATCGGCAATACC	GTGGGTTTTGGACACTGGAACCGTGGGCATCGGCAATACC	TRUE	0	0	0	1	0.00277139
GTGGNNTTTNNACACTGG--------GCATCGGCAATACC	GTGGGTTTTGGACACTGGAACCGTGGGCATCGGCAATACC	FALSE	8	0	0	1	0.00277139
GTGGGTTTTTGACCCTGGGACCGTGGGCATCGGCAATACC	GTGGGTTTTGGACACTGGAACCGTGGGCATCGGCAATACC	TRUE	0	0	0	1	0.00277139
GTGGGTTTTTGACCCTGGAACCGTGGGCATCGGCAATACC	GTGGGTTTTGGACACTGGAACCGTGGGCATCGGCAATACC	TRUE	0	0	0	1	0.00277139
GTGGGTTTTTGACACTGGAACCGTGGGCATCGTCAATAAC	GTGGGTTTTGGACACTGGAACCGTGGGCATCGGCAATACC	TRUE	0	0	0	1	0.00277139
GTGGGTTTTTGACACTGGAACCGTGGGCATCGGGAATACC	GTGGGTTTTGGACACTGGAACCGTGGGCATCGGCAATACC	TRUE	0	0	0	1	0.00277139
GTGGGTTTTTGACACTGGAACCGTGGGCATCGGCAATACG	GTGGGTTTTGGACACTGGAACCGTGGGCATCGGCAATACC	TRUE	0	0	0	1	0.00277139
GTGGGTTTTTGACACAGGAACCGTGGGCATCGGCAATACC	GTGGGTTTTGGACACTGGAACCGTGGGCATCGGCAATACC	TRUE	0	0	0	1	0.00277139
GTGGGTTTTTGAAACTCGAACCGTGGGCATCGTCAATACC	GTGGGTTTTGGACACTGGAACCGTGGGCATCGGCAATACC	TRUE	0	0	0	1	0.00277139
GTGGGTTTTT-ACACTGGAACCGTGGGCATCGGCAATACC	GTGGGTTTTGGACACTGGAACCGTGGGCATCGGCAATACC	TRUE	0	0	0	1	0.00277139
GTGGGTTTTGTCCACTGGAACCGTGGGCATCGGCAATACC	GTGGGTTTTGGACACTGGAACCGTGGGCATCGGCAATACC	TRUE	0	0	0	1	0.00277139
GTGGGTTTTGTAGCCGTGAGCCGTGGGCATCGGCAATACC	GTGGGTTTTGGACACTGGAACCGTGGGCATCGGCAATACC	FALSE	0	0	1	1	0.00277139
GTGGGTTTTGTACCCTGGAGCCGTGGGCATCGGCAATACC	GTGGGTTTTGGACACTGGAACCGTGGGCATCGGCAATACC	FALSE	0	0	1	1	0.00277139
GTGGGTTTTGTACCCTGGAACCGTGGGCATCGGCAATACC	GTGGGTTTTGGACACTGGAACCGTGGGCATCGGCAATACC	TRUE	0	0	0	1	0.00277139
GTGGGTTTTGTACACTGGACCCGTGGTCATCGGCAATACC	GTGGGTTTTGGACACTGGAACCGTGGGCATCGGCAATACC	FALSE	0	0	1	1	0.00277139
GTGGGTTTTGTACACTGGAACGGTGGGCATCGGCAATACC	GTGGGTTTTGGACACTGGAACCGTGGGCATCGGCAATACC	TRUE	0	0	0	1	0.00277139
GTGGGTTTTGTACACTGGAACCGTGGGCATCCGCAATTAC	GTGGGTTTTGGACACTGGAACCGTGGGCATCGGCAATACC	TRUE	0	0	0	1	0.00277139
GTGGGTTTTGTACACTCGAACCGTGGGCATCGGCAATACC	GTGGGTTTTGGACACTGGAACCGTGGGCATCGGCAATACC	TRUE	0	0	0	1	0.00277139
GTGGGTTTTGGTCAGTGGAACCGTGGGCATCGGCAATACC	GTGGGTTTTGGACACTGGAACCGTGGGCATCGGCAATACC	TRUE	0	0	0	1	0.00277139
GTGGGTTTTGGGCCCTGGAACCGTGGGCATCGGCAATACC	GTGGGTTTTGGACACTGGAACCGTGGGCATCGGCAATACC	TRUE	0	0	0	1	0.00277139
GTGGNTTTTNNACACTGGAACCGTGGGCATCGGCAATACC	GTGGGTTTTGGACACTGGAACCGTGGGCATCGGCAATACC	TRUE	0	0	0	1	0.00277139
GTGGTTTTACGACACTGGAACCGTGGGCATCGGCAATACC	GTGGGTTTTGGACACTGGAACCGTGGGCATCGGCAATACC	TRUE	0	0	0	1	0.00277139
GTGGGTTTTGGACACTGGAACGTTGGGCATCGGCAATACC	GTGGGTTTTGGACACTGGAACCGTGGGCATCGGCAATACC	TRUE	0	0	0	1	0.00277139
GTGGTTTTTGGACACTGG--------GCATCGGCAATACC	GTGGGTTTTGGACACTGGAACCGTGGGCATCGGCAATACC	FALSE	8	0	0	1	0.00277139
TTTTGGACACTGCCCACACACCGTGGGCATCGGCAATACC	TTTTGGACACTGGA-----ACCGTGGGCATCGGCAATACC	FALSE	0	5	0	1	0.00277139
TTGGGTTTTGGCCCGGGGACCCGTGGGCATCGGCAATACC	GTGGGTTTTGGACACTGGAACCGTGGGCATCGGCAATACC	FALSE	0	0	1	1	0.00277139
TTGGGTTTTGGCCACTGGAACCGTGGGCATCGGCAATACC	GTGGGTTTTGGACACTGGAACCGTGGGCATCGGCAATACC	TRUE	0	0	0	1	0.00277139
TTGGGTTTTGGACACTGGACCCGTGGGCATAGGCAATACC	GTGGGTTTTGGACACTGGAACCGTGGGCATCGGCAATACC	FALSE	0	0	1	1	0.00277139
TTGGACACTGGACATCGGCACCGTGGGCATCGGCAATACC	TTGGACACTGGA-------ACCGTGGGCATCGGCAATACC	FALSE	0	7	0	1	0.00277139
TGGGTTTTGGACACTTGACACCGTGGGCATCGGCAATACC	TGGGTTTTGGACACTGGA-ACCGTGGGCATCGGCAATACC	FALSE	0	1	0	1	0.00277139
TGGGTTTTGGACACTGGACACCGTGGGCATCGGCAATACC	TGGGTTTTGGACACTGGA-ACCGTGGGCATCGGCAATACC	FALSE	0	1	0	1	0.00277139
TGGGGTTTTGGGCCCAGGGACCGTGGGCATCGGCAATACC	GTGGGTTTTGGACACTGGAACCGTGGGCATCGGCAATACC	TRUE	0	0	0	1	0.00277139
GTTGTTTTTGTAAACTGGAACCGTGTGCATCGGCAATACC	GTGGGTTTTGGACACTGGAACCGTGGGCATCGGCAATACC	TRUE	0	0	0	1	0.00277139
GTTGGTTTTTGACCCTGGAACCGTGGGCATCGGCAATACC	GTGGGTTTTGGACACTGGAACCGTGGGCATCGGCAATACC	TRUE	0	0	0	1	0.00277139
GTTGGTTTTGTACACTGGAACAGTGGGCATCGTCAATACC	GTGGGTTTTGGACACTGGAACCGTGGGCATCGGCAATACC	TRUE	0	0	0	1	0.00277139
GTTGGTTTTGGACACTGGAACCGTTGGCATCGGCAATACC	GTGGGTTTTGGACACTGGAACCGTGGGCATCGGCAATACC	TRUE	0	0	0	1	0.00277139
GTTGGTTTTGGACACTGGAAACGTGGGCATCGGCAATACC	GTGGGTTTTGGACACTGGAACCGTGGGCATCGGCAATACC	FALSE	0	0	1	1	0.00277139
GTTGGTTTTGGACAATTGAAACGTTGGCATCGGCAATACC	GTGGGTTTTGGACACTGGAACCGTGGGCATCGGCAATACC	FALSE	0	0	1	1	0.00277139
GTTGGGTTTGGGCCCTGGGACCGTGGGCATCGGCAATACC	GTGGGTTTTGGACACTGGAACCGTGGGCATCGGCAATACC	TRUE	0	0	0	1	0.00277139
GTTGGATATGTACACTGGATCCGTGGGCATCGGCTATACC	GTGGGTTTTGGACACTGGAACCGTGGGCATCGGCAATACC	FALSE	0	0	1	1	0.00277139
GTGTGTTTTGGACACTGGAACCGTGGGCATAGGAAATACC	GTGGGTTTTGGACACTGGAACCGTGGGCATCGGCAATACC	TRUE	0	0	0	1	0.00277139
GTGTGTTTTGGACACTGG--------GCATCGGCAATACC	GTGGGTTTTGGACACTGGAACCGTGGGCATCGGCAATACC	FALSE	8	0	0	1	0.00277139
GTGGTTTTTGGACACTGGAACCTTGGGCATCGGCAATACC	GTGGGTTTTGGACACTGGAACCGTGGGCATCGGCAATACC	TRUE	0	0	0	1	0.00277139
GTGGTTTTTGGACACTGGAACCGTTTGCATATTCAATACA	GTGGGTTTTGGACACTGGAACCGTGGGCATCGGCAATACC	TRUE	0	0	0	1	0.00277139
GTGGTTTTTGGACACTGGAACCGTTGGCATAGGCAATACC	GTGGGTTTTGGACACTGGAACCGTGGGCATCGGCAATACC	TRUE	0	0	0	1	0.00277139
GTGGGTTTTGGGCCCTCGCCCCGTGGGCATCGGCAATACC	GTGGGTTTTGGACACTGGAACCGTGGGCATCGGCAATACC	FALSE	0	0	1	1	0.00277139
GTGGGTTTTGGGCAGTGGAACGGTGGGCATCGGCAATACC	GTGGGTTTTGGACACTGGAACCGTGGGCATCGGCAATACC	TRUE	0	0	0	1	0.00277139
GTGGGTTTTGGGCAGGGGCACGGTGGGCATCGGCAATACC	GTGGGTTTTGGACACTGGAACCGTGGGCATCGGCAATACC	TRUE	0	0	0	1	0.00277139
GTGGGTTTTGGGCACTGGAACGGTGGGCATCGGCAATACC	GTGGGTTTTGGACACTGGAACCGTGGGCATCGGCAATACC	TRUE	0	0	0	1	0.00277139
GTGGGTTTTGGACACTTG--------GCATCGGCAATACC	GTGGGTTTTGGACACTGGAACCGTGGGCATCGGCAATACC	FALSE	8	0	0	1	0.00277139
GTGGGTTTTGGACACTGTAACCTTGGGCATCGGCAATACC	GTGGGTTTTGGACACTGGAACCGTGGGCATCGGCAATACC	TRUE	0	0	0	1	0.00277139
GTGGGTTTTGGACACTGTAACCGTGGGCCTCGGCAATACC	GTGGGTTTTGGACACTGGAACCGTGGGCATCGGCAATACC	TRUE	0	0	0	1	0.00277139
GTGGGTTTTGGACACTGTAACCGTGGGCATCGTCAATACC	GTGGGTTTTGGACACTGGAACCGTGGGCATCGGCAATACC	TRUE	0	0	0	1	0.00277139
GTGGGTTTTGGACACTGGTCGGATGCCCGTGGGCATCGGC	GTGGGTTTTGGACACTGGAA------CCGTGGGCATCGGC	FALSE	0	6	1	1	0.00277139
GTGGGTTTTGGACACTGGT-CCGTGGGCATCGGCAATACC	GTGGGTTTTGGACACTGGAACCGTGGGCATCGGCAATACC	FALSE	1	0	0	1	0.00277139
GTGGGTTTTGGACACTGGT--------CATCGGCAATACC	GTGGGTTTTGGACACTGGAACCGTGGGCATCGGCAATACC	FALSE	8	0	0	1	0.00277139
GTGGGTTTTGGACACTGGGA--------ATCGGCAATACC	GTGGGTTTTGGACACTGGAACCGTGGGCATCGGCAATACC	FALSE	8	0	0	1	0.00277139
GTGGGTTTTGGACACTGGCACGGTGGGCATCGGCAATACC	GTGGGTTTTGGACACTGGAACCGTGGGCATCGGCAATACC	TRUE	0	0	0	1	0.00277139
GTGGGTTTTGGACACTGGCACCGTGGGCATCGGCAATACC	GTGGGTTTTGGACACTGGAACCGTGGGCATCGGCAATACC	TRUE	0	0	0	1	0.00277139
GTGGGTTTTGGACACTGGATGCCCGTGGGCATCGGCAATA	GTGGGTTTTGGACACTGGAA--CCGTGGGCATCGGCAATA	FALSE	0	2	1	1	0.00277139
GTGGGTTTTGGACACTGGATCCGTGGGCTTCGGCAATACC	GTGGGTTTTGGACACTGGAACCGTGGGCATCGGCAATACC	FALSE	0	0	1	1	0.00277139
GTGGGTTTTGGACACTGGATCCGTGGGCATCGGCAATTCC	GTGGGTTTTGGACACTGGAACCGTGGGCATCGGCAATACC	FALSE	0	0	1	1	0.00277139
GTGGGTTTTGGACACTGGATCCGTCGGCATCGGCAATACC	GTGGGTTTTGGACACTGGAACCGTGGGCATCGGCAATACC	FALSE	0	0	1	1	0.00277139
GTGGGTTTTGGACACTGGANNCGTGGGCATCGGCAATACC	GTGGGTTTTGGACACTGGAACCGTGGGCATCGGCAATACC	FALSE	0	0	2	1	0.00277139
GTGGGTTTTGGACACTGGAGTGCCGTGGGCATCGGCAATA	GTGGGTTTTGGACACTGGAA--CCGTGGGCATCGGCAATA	FALSE	0	2	1	1	0.00277139
GTGGGTTTTGGACACTGGAGCCGTGGGCATCGGCAAAACC	GTGGGTTTTGGACACTGGAACCGTGGGCATCGGCAATACC	FALSE	0	0	1	1	0.00277139
GTGGGTTTTGGACACTGGACCCTTGGGCATCGGCAATACG	GTGGGTTTTGGACACTGGAACCGTGGGCATCGGCAATACC	FALSE	0	0	1	1	0.00277139
GTGGGTTTTGGACACTGGACCCGTGGGCTTCGGCAATACC	GTGGGTTTTGGACACTGGAACCGTGGGCATCGGCAATACC	FALSE	0	0	1	1	0.00277139
GTGGGTTTTGGACACTGGAATCCGTGGGCATCGGCAATAC	GTGGGTTTTGGACACTGGAA-CCGTGGGCATCGGCAATAC	FALSE	0	1	0	1	0.00277139
GTGGGTTTTGGACACTGGAANCGTGGGCATCGGCAATACC	GTGGGTTTTGGACACTGGAACCGTGGGCATCGGCAATACC	FALSE	0	0	1	1	0.00277139
GTGGGTTTTGGACACTTG--------GCATCGGCAATTCC	GTGGGTTTTGGACACTGGAACCGTGGGCATCGGCAATACC	FALSE	8	0	0	1	0.00277139
GTGGGTTTTGGACACTTGGACCGTGGGCATCGGCAATACC	GTGGGTTTTGGACACTGGAACCGTGGGCATCGGCAATACC	TRUE	0	0	0	1	0.00277139
GTGGGTTTTGGACCATGGAACCGTGGGCATCGGCAATACC	GTGGGTTTTGGACACTGGAACCGTGGGCATCGGCAATACC	TRUE	0	0	0	1	0.00277139
GTGGGTTTTGGCAAGGGGAACCGTGGGCATCGGCAATACC	GTGGGTTTTGGACACTGGAACCGTGGGCATCGGCAATACC	TRUE	0	0	0	1	0.00277139
GTGGGTTTTGGGCACTGGAACCGTTGGCATAGGCAATACC	GTGGGTTTTGGACACTGGAACCGTGGGCATCGGCAATACC	TRUE	0	0	0	1	0.00277139
GTGGGTTTTGGGCACTGG--------GCATCGGCAATACC	GTGGGTTTTGGACACTGGAACCGTGGGCATCGGCAATACC	FALSE	8	0	0	1	0.00277139
GTGGGTTTTGGCCCTTCGAACCGTGGGCATCGGCAATACC	GTGGGTTTTGGACACTGGAACCGTGGGCATCGGCAATACC	TRUE	0	0	0	1	0.00277139
GTGGGTTTTGGCCACTGGCCCCGTGGGCATCGGCAATCCC	GTGGGTTTTGGACACTGGAACCGTGGGCATCGGCAATACC	FALSE	0	0	1	1	0.00277139
GTGGGTTTTGGCCACTGGATCCGTGGGCATCGGCAATACC	GTGGGTTTTGGACACTGGAACCGTGGGCATCGGCAATACC	FALSE	0	0	1	1	0.00277139
GTGGGTTTTGGCCACTGGAGACGTGGGCATCGGCAATACC	GTGGGTTTTGGACACTGGAACCGTGGGCATCGGCAATACC	FALSE	0	0	2	1	0.00277139
GTGGGTTTTGGCCACTGGAACGGTGGGCATCGGGAATACC	GTGGGTTTTGGACACTGGAACCGTGGGCATCGGCAATACC	TRUE	0	0	0	1	0.00277139
GTGGGTTTTGGCCACTGGAACGGTGGGCATCGGCAATACC	GTGGGTTTTGGACACTGGAACCGTGGGCATCGGCAATACC	TRUE	0	0	0	1	0.00277139
GTGGGTTTTGGCCACTGGAACCGTTGGCATCGGCTATACC	GTGGGTTTTGGACACTGGAACCGTGGGCATCGGCAATACC	TRUE	0	0	0	1	0.00277139
GTGGGTTTTGGAGACTGGAACCGTGTGCATCGGCAATACC	GTGGGTTTTGGACACTGGAACCGTGGGCATCGGCAATACC	TRUE	0	0	0	1	0.00277139
GTGGGTTTTGGACCCTGGAACCGTGGGCATCGGCAATCCC	GTGGGTTTTGGACACTGGAACCGTGGGCATCGGCAATACC	TRUE	0	0	0	1	0.00277139
GTGGGTTTTGGAGACTGGAAAGGTGGGCATCGGCAATACC	GTGGGTTTTGGACACTGGAACCGTGGGCATCGGCAATACC	FALSE	0	0	1	1	0.00277139
GTGGGTTTTGGACTCTGGATCCGTGGGCATCGGCAATACC	GTGGGTTTTGGACACTGGAACCGTGGGCATCGGCAATACC	FALSE	0	0	1	1	0.00277139
GTGGGTTTTGGACTCTGGAAACGTGGGCATCGGCAATACC	GTGGGTTTTGGACACTGGAACCGTGGGCATCGGCAATACC	FALSE	0	0	1	1	0.00277139
GTGGGTTTTGGACGCTGGAGCCGTGGGCATCGGCAATACC	GTGGGTTTTGGACACTGGAACCGTGGGCATCGGCAATACC	FALSE	0	0	1	1	0.00277139
GTGGGTTTTGGACCCTGGCGACGTGGGCATCGGCAATACC	GTGGGTTTTGGACACTGGAACCGTGGGCATCGGCAATACC	FALSE	0	0	2	1	0.00277139
GTGGGTTTTGGACCCTGGACCCGTGGGCATCGGCAATACC	GTGGGTTTTGGACACTGGAACCGTGGGCATCGGCAATACC	FALSE	0	0	1	1	0.00277139
GTGGGTTTTGGACCCTGGAATCGTGGGCATCGGCAATACC	GTGGGTTTTGGACACTGGAACCGTGGGCATCGGCAATACC	FALSE	0	0	1	1	0.00277139
GTGGGTTTTGGACCCTGGAACCGTTGGCATCGGCAATACC	GTGGGTTTTGGACACTGGAACCGTGGGCATCGGCAATACC	TRUE	0	0	0	1	0.00277139
GTGGGTTTTGGACCCTGGAACCGTGTGCATCGTCAATACC	GTGGGTTTTGGACACTGGAACCGTGGGCATCGGCAATACC	TRUE	0	0	0	1	0.00277139
GTGGGTTTTGGACACTGNANCCGTGGGCATCGGCAATACC	GTGGGTTTTGGACACTGGAACCGTGGGCATCGGCAATACC	FALSE	0	0	1	1	0.00277139
GTGGGTTTTGGACACTGGAAACTTGGGCATCTGCAATACC	GTGGGTTTTGGACACTGGAACCGTGGGCATCGGCAATACC	FALSE	0	0	1	1	0.00277139
GTGGGTTTTGGACACTGGAACCGTGGGCATCGGCAATACT	GTGGGTTTTGGACACTGGAACCGTGGGCATCGGCAATACC	TRUE	0	0	0	1	0.00277139
GTCGGTTATGGACACTGGAACCGTGGGCATCGGAAATACC	GTGGGTTTTGGACACTGGAACCGTGGGCATCGGCAATACC	TRUE	0	0	0	1	0.00277139
GTGGATTATGGAAACTGCATCCGTGGGCATCGGCAATACC	GTGGGTTTTGGACACTGGAACCGTGGGCATCGGCAATACC	FALSE	0	0	1	1	0.00277139
GTGG-TTTTGGACACTGGAACCGTGGGCATCGGCAATACC	GTGGGTTTTGGACACTGGAACCGTGGGCATCGGCAATACC	TRUE	0	0	0	1	0.00277139
GTGG--TTTGGACACTGGAACCGTGGGCATCGGCAATACC	GTGGGTTTTGGACACTGGAACCGTGGGCATCGGCAATACC	TRUE	0	0	0	1	0.00277139
GTGCGTTTTCGACACTGGAACCGTGGGCATCGGCAATACC	GTGGGTTTTGGACACTGGAACCGTGGGCATCGGCAATACC	TRUE	0	0	0	1	0.00277139
GTGCGTTTAGGACACTGGAACCGTGGGCATCGTCAATACC	GTGGGTTTTGGACACTGGAACCGTGGGCATCGGCAATACC	TRUE	0	0	0	1	0.00277139
GTGCCTTTTCGACACTGGAACCGTGGGCATCGGCAATTCC	GTGGGTTTTGGACACTGGAACCGTGGGCATCGGCAATACC	TRUE	0	0	0	1	0.00277139
GTCGGTTTTGGACACTGGGACCGTGGGCATCGGCAATACC	GTGGGTTTTGGACACTGGAACCGTGGGCATCGGCAATACC	TRUE	0	0	0	1	0.00277139
GTCGGTTTAGGACACTGCAACCGTGGGCATCGGCAATACC	GTGGGTTTTGGACACTGGAACCGTGGGCATCGGCAATACC	TRUE	0	0	0	1	0.00277139
GTCGGTTTAGGACACTCGAACCGTGGGCATCGGCAATACC	GTGGGTTTTGGACACTGGAACCGTGGGCATCGGCAATACC	TRUE	0	0	0	1	0.00277139
GTCGGATTTGGACACTGGAACCGTGGGCATCGGCAATACC	GTGGGTTTTGGACACTGGAACCGTGGGCATCGGCAATACC	TRUE	0	0	0	1	0.00277139
GTGGGTTTTGGACACTGGAACCGTGGGCATCGGCAAGACC	GTGGGTTTTGGACACTGGAACCGTGGGCATCGGCAATACC	TRUE	0	0	0	1	0.00277139
GTCGG---------------CCGTGGGCATCGGCAATACC	#REF!	FALSE	15	0	0	1	0.00277139
GTCGCTTTTGGACACTGGAACCGTGGGCATCGGCAATACC	GTGGGTTTTGGACACTGGAACCGTGGGCATCGGCAATACC	TRUE	0	0	0	1	0.00277139
GTCCGTTTTGGACACTGGAACCGTGGGCATCGGCAATACC	GTGGGTTTTGGACACTGGAACCGTGGGCATCGGCAATACC	TRUE	0	0	0	1	0.00277139
GTCCCAAAAGCACACTGGAACCGTGGGCATCGGCAATCCC	GTGGGTTTTGGACACTGGAACCGTGGGCATCGGCAATACC	TRUE	0	0	0	1	0.00277139
GTAAGTTTTGGACACTGGAACCGTGGGCATCGGCAATACC	GTGGGTTTTGGACACTGGAACCGTGGGCATCGGCAATACC	TRUE	0	0	0	1	0.00277139
GGTGGTTTTTGACCCTGGGAACGTGGGCATCGGCAATACC	GTGGGTTTTGGACACTGGAACCGTGGGCATCGGCAATACC	FALSE	0	0	1	1	0.00277139
GGGGGTTTTGGACACTGGACCCGTGGGCATCGGCAATACC	GTGGGTTTTGGACACTGGAACCGTGGGCATCGGCAATACC	FALSE	0	0	1	1	0.00277139
GGGGGTTTGGGACCCTGGAACCGTGGGCATCGGCAATACC	GTGGGTTTTGGACACTGGAACCGTGGGCATCGGCAATACC	TRUE	0	0	0	1	0.00277139
GGGGGGTTTGGCCACTGG--------GCATCGGCAATACC	GTGGGTTTTGGACACTGGAACCGTGGGCATCGGCAATACC	FALSE	8	0	0	1	0.00277139
GTGGCTATTGGACACAGGAACCGTGGGCATCGGCAATACC	GTGGGTTTTGGACACTGGAACCGTGGGCATCGGCAATACC	TRUE	0	0	0	1	0.00277139
GTGGCTTATGGACACTGGAACCGTGGGCATCGGCAATACC	GTGGGTTTTGGACACTGGAACCGTGGGCATCGGCAATACC	TRUE	0	0	0	1	0.00277139
GTGGCTTATGGACCCTGGAACCGTGGGCATCGGCAATACC	GTGGGTTTTGGACACTGGAACCGTGGGCATCGGCAATACC	TRUE	0	0	0	1	0.00277139
GTGGCTTTTGGACACTGGAACCGTGGGCATCGGCAATAGC	GTGGGTTTTGGACACTGGAACCGTGGGCATCGGCAATACC	TRUE	0	0	0	1	0.00277139
GTGGGT------------------GGGCATCGGCAATACC	GTGGGTTTTGGACACTGGAACCGTGGGCATCGGCAATACC	FALSE	18	0	0	1	0.00277139
GTGGGGATTGGACCCTGGAACCGTGGGCATCGGCAATACC	GTGGGTTTTGGACACTGGAACCGTGGGCATCGGCAATACC	TRUE	0	0	0	1	0.00277139
GTGGGGATTGGACACAGGAACCGTGGGCATCGGCAATACC	GTGGGTTTTGGACACTGGAACCGTGGGCATCGGCAATACC	TRUE	0	0	0	1	0.00277139
GTGGGATTTGGCCACTGGCACCGTGGGCATCGGCAATACC	GTGGGTTTTGGACACTGGAACCGTGGGCATCGGCAATACC	TRUE	0	0	0	1	0.00277139
GTGGGATTTGGCCACTCGAACCGTGGGCATCGGCAATACC	GTGGGTTTTGGACACTGGAACCGTGGGCATCGGCAATACC	TRUE	0	0	0	1	0.00277139
GTGGGATTTGGACCCTGGAACCGTGGGCATCGGCAATACC	GTGGGTTTTGGACACTGGAACCGTGGGCATCGGCAATACC	TRUE	0	0	0	1	0.00277139
GTGGGATTTGGACACTGGAACGGTGTGCATCGGCAATACC	GTGGGTTTTGGACACTGGAACCGTGGGCATCGGCAATACC	TRUE	0	0	0	1	0.00277139
GTGGGATTTGGACACTCGAACCGTGGGCATCGGCAATACG	GTGGGTTTTGGACACTGGAACCGTGGGCATCGGCAATACC	TRUE	0	0	0	1	0.00277139
GTGGGATTTGGACACTCGAACCGTGGGCATCGGCAATACC	GTGGGTTTTGGACACTGGAACCGTGGGCATCGGCAATACC	TRUE	0	0	0	1	0.00277139
GTGGGATTACGACACTGG--------GCATCGGCAATACC	GTGGGTTTTGGACACTGGAACCGTGGGCATCGGCAATACC	FALSE	8	0	0	1	0.00277139
GTGGGATATTGAGCCTCGAAACGTGGGCATCGGCAATACC	GTGGGTTTTGGACACTGGAACCGTGGGCATCGGCAATACC	FALSE	0	0	1	1	0.00277139
GTGGGATATGGACACTGGAACGGTGGGCATCGGCAATACC	GTGGGTTTTGGACACTGGAACCGTGGGCATCGGCAATACC	TRUE	0	0	0	1	0.00277139
GTGGGATATGGACACTGGAACCGTGGGCATCGGCAATACC	GTGGGTTTTGGACACTGGAACCGTGGGCATCGGCAATACC	TRUE	0	0	0	1	0.00277139
GTGGGAGTTTGACACTGGAACCGTGGGCATCGGCAATACC	GTGGGTTTTGGACACTGGAACCGTGGGCATCGGCAATACC	TRUE	0	0	0	1	0.00277139
GTGGGAGTTGGACACAGGCACCGTGGGCAGCGGCCATACC	GTGGGTTTTGGACACTGGAACCGTGGGCATCGGCAATACC	TRUE	0	0	0	1	0.00277139
GTGGGAATTGGGGCCTGGAACCGTGGGCATCTGCAATACC	GTGGGTTTTGGACACTGGAACCGTGGGCATCGGCAATACC	TRUE	0	0	0	1	0.00277139
GTGGGAATTGGACACTGGAACCGTGGGCATCGGCAATACC	GTGGGTTTTGGACACTGGAACCGTGGGCATCGGCAATACC	TRUE	0	0	0	1	0.00277139
GTGGGAATTGGACACAGGAACCGTGGGCATCGGCAATACC	GTGGGTTTTGGACACTGGAACCGTGGGCATCGGCAATACC	TRUE	0	0	0	1	0.00277139
GTGGCTTTTGGACACTGGAACGGTGGGCATCGGCAATACC	GTGGGTTTTGGACACTGGAACCGTGGGCATCGGCAATACC	TRUE	0	0	0	1	0.00277139
GAGTATTTTGGACACTCGAACCGTGGGCATCGGCAATACC	GTGGGTTTTGGACACTGGAACCGTGGGCATCGGCAATACC	TRUE	0	0	0	1	0.00277139
GAGGGTTTTGGACACTGGATCCGTGTGCATCGGCAATACC	GTGGGTTTTGGACACTGGAACCGTGGGCATCGGCAATACC	FALSE	0	0	1	1	0.00277139
GAGGGTTTTGGACACTGGAACGGTGGGCATCGGCAATACC	GTGGGTTTTGGACACTGGAACCGTGGGCATCGGCAATACC	TRUE	0	0	0	1	0.00277139
CTGGGTTTTGGACACTGGAACGGTGGGCATCGGCAATACC	GTGGGTTTTGGACACTGGAACCGTGGGCATCGGCAATACC	TRUE	0	0	0	1	0.00277139
CTGGGTTTTGGACACTGGAACCGTGGTCATCGGCAATACA	GTGGGTTTTGGACACTGGAACCGTGGGCATCGGCAATACC	TRUE	0	0	0	1	0.00277139
CTGGGTTTTGGACACTGGAACCGTGGGCATCGTCATTAGC	GTGGGTTTTGGACACTGGAACCGTGGGCATCGGCAATACC	TRUE	0	0	0	1	0.00277139
CTGGGTTTTGGACACTGGAACCGTGGGCATCGTCAATACC	GTGGGTTTTGGACACTGGAACCGTGGGCATCGGCAATACC	TRUE	0	0	0	1	0.00277139
CTGGGTTTTGGACACGGGCACCGTGGGCAGCGGCAATACC	GTGGGTTTTGGACACTGGAACCGTGGGCATCGGCAATACC	TRUE	0	0	0	1	0.00277139
CTGGGTTTTGCACACTCGATCCGTGGGCATCGGCAATACC	GTGGGTTTTGGACACTGGAACCGTGGGCATCGGCAATACC	FALSE	0	0	1	1	0.00277139
CTGGGTTTAGCACACTGG--------GCATCGGCAATACC	GTGGGTTTTGGACACTGGAACCGTGGGCATCGGCAATACC	FALSE	8	0	0	1	0.00277139
CTGGGTTATGGACACTGGAACCGTGGGCATCGGCAATACC	GTGGGTTTTGGACACTGGAACCGTGGGCATCGGCAATACC	TRUE	0	0	0	1	0.00277139
CTGGGTTATGGACACTGG--------GCATCGGCAATACC	GTGGGTTTTGGACACTGGAACCGTGGGCATCGGCAATACC	FALSE	8	0	0	1	0.00277139
CTGGGTTATGGACACTCGAACCGTGGGCATCGGCAATACC	GTGGGTTTTGGACACTGGAACCGTGGGCATCGGCAATACC	TRUE	0	0	0	1	0.00277139
CTGGGTTATGGACACAGTAGCCGTGGGCTTCGGCAATAGC	GTGGGTTTTGGACACTGGAACCGTGGGCATCGGCAATACC	FALSE	0	0	1	1	0.00277139
CTGGGTTATGGACACAGGAACCGTGGGCTTCGGCAATACC	GTGGGTTTTGGACACTGGAACCGTGGGCATCGGCAATACC	TRUE	0	0	0	1	0.00277139
CTGGGTTAAGGACACTGGAACCGTGGGCATCGGCAATACC	GTGGGTTTTGGACACTGGAACCGTGGGCATCGGCAATACC	TRUE	0	0	0	1	0.00277139
CTGGGTATTGCACACTGGAACCGTGGGCATCGGCAATACC	GTGGGTTTTGGACACTGGAACCGTGGGCATCGGCAATACC	TRUE	0	0	0	1	0.00277139
CTGGGATTTGGACACTGGAACCGTGGGCATCGGCAATACC	GTGGGTTTTGGACACTGGAACCGTGGGCATCGGCAATACC	TRUE	0	0	0	1	0.00277139
CTGGGAAATTGACACTGGAACCGTGGGCATCGGCAATACC	GTGGGTTTTGGACACTGGAACCGTGGGCATCGGCAATACC	TRUE	0	0	0	1	0.00277139
CTGGCTTATGGACACTGGAACCGTGGGCATCGGCAATAGC	GTGGGTTTTGGACACTGGAACCGTGGGCATCGGCAATACC	TRUE	0	0	0	1	0.00277139
CTGGCTATTGGACACTGGAACCGTGGGCATCGGCAATACC	GTGGGTTTTGGACACTGGAACCGTGGGCATCGGCAATACC	TRUE	0	0	0	1	0.00277139
CAGGGTTTAGGACACTGGAACCGTGGGCATCGGCAATTCC	GTGGGTTTTGGACACTGGAACCGTGGGCATCGGCAATACC	TRUE	0	0	0	1	0.00277139
CAGGGTTATGGACACTGGAACCGTGGGCATCGGCAATACC	GTGGGTTTTGGACACTGGAACCGTGGGCATCGGCAATACC	TRUE	0	0	0	1	0.00277139
CTGGGTTTTGGACACTGGAACCGTTTGCATCGGCAATACC	GTGGGTTTTGGACACTGGAACCGTGGGCATCGGCAATACC	TRUE	0	0	0	1	0.00277139
CTGGGTTTTGGACACTGGAACGGTGGGCATCGTCAATACC	GTGGGTTTTGGACACTGGAACCGTGGGCATCGGCAATACC	TRUE	0	0	0	1	0.00277139
GAGGGTTTTGGACACTGGAACCGTGTGCATCGGCAATACA	GTGGGTTTTGGACACTGGAACCGTGGGCATCGGCAATACC	TRUE	0	0	0	1	0.00277139
CTGGGTTTTGGACACTGGAACGGTGGGGATCGGCAATACC	GTGGGTTTTGGACACTGGAACCGTGGGCATCGGCAATACC	TRUE	0	0	0	1	0.00277139
GAGGGTTTTGGACACTGGAACCGTGGGCATCGGCAATACT	GTGGGTTTTGGACACTGGAACCGTGGGCATCGGCAATACC	TRUE	0	0	0	1	0.00277139
GAGGGTTTTGGACACTGG--------GCATCGGCAATACC	GTGGGTTTTGGACACTGGAACCGTGGGCATCGGCAATACC	FALSE	8	0	0	1	0.00277139
GAGGGTTTTGGACACTCGATCCGTGGGGATCGGCAATACC	GTGGGTTTTGGACACTGGAACCGTGGGCATCGGCAATACC	FALSE	0	0	1	1	0.00277139
GAGGGTTTTGGACACTCGAACCGTGGGCATCGGCAATACC	GTGGGTTTTGGACACTGGAACCGTGGGCATCGGCAATACC	TRUE	0	0	0	1	0.00277139
GAGGGTTTTGCACACTGGAACCGTGGGCATCGGCAATACC	GTGGGTTTTGGACACTGGAACCGTGGGCATCGGCAATACC	TRUE	0	0	0	1	0.00277139
GAGGGTTATGGACACTGGAACCTTGGGCATCGGCAATACC	GTGGGTTTTGGACACTGGAACCGTGGGCATCGGCAATACC	TRUE	0	0	0	1	0.00277139
GAGGGTTATGGACACTGGAACCGTGGGCATCGGCAATAGC	GTGGGTTTTGGACACTGGAACCGTGGGCATCGGCAATACC	TRUE	0	0	0	1	0.00277139
GAGGGTTATGCACACTGGAACCGTGGGCATCGGCAATACC	GTGGGTTTTGGACACTGGAACCGTGGGCATCGGCAATACC	TRUE	0	0	0	1	0.00277139
GAGGGTTATGCACACTGAAACCGTGTGCATCGGCAATACC	GTGGGTTTTGGACACTGGAACCGTGGGCATCGGCAATACC	TRUE	0	0	0	1	0.00277139
GAGGGTAATTGACACTTGAACCGTGGTAATCGGCAATACG	GTGGGTTTTGGACACTGGAACCGTGGGCATCGGCAATACC	TRUE	0	0	0	1	0.00277139
GAGGGATTAGGACAATCGAACAGTGGGCATCGGCAATACC	GTGGGTTTTGGACACTGGAACCGTGGGCATCGGCAATACC	TRUE	0	0	0	1	0.00277139
GAGGCTTTTGGAAACTGTAACCGTGGGGATCGGCAATACC	GTGGGTTTTGGACACTGGAACCGTGGGCATCGGCAATACC	TRUE	0	0	0	1	0.00277139
GAGGCTTATGGACACTCGAACCGTGGGCATCGGCAATACC	GTGGGTTTTGGACACTGGAACCGTGGGCATCGGCAATACC	TRUE	0	0	0	1	0.00277139
GAGCTTTTTTGACACTGGAACCGTGGGCATCTGCAATACA	GTGGGTTTTGGACACTGGAACCGTGGGCATCGGCAATACC	TRUE	0	0	0	1	0.00277139
GAGCGATTAGGAGACGGGAGCCGTGGGCATCGGCAATACC	GTGGGTTTTGGACACTGGAACCGTGGGCATCGGCAATACC	FALSE	0	0	1	1	0.00277139
G-GGGTTTTGGACACTGGAACCGTGGGCATCGGCAATACC	GTGGGTTTTGGACACTGGAACCGTGGGCATCGGCAATACC	TRUE	0	0	0	1	0.00277139
CTTGGTATTGGACACTGGAACCGTGGGCATCGGCAATACC	GTGGGTTTTGGACACTGGAACCGTGGGCATCGGCAATACC	TRUE	0	0	0	1	0.00277139
CTGTGAATTGGACACTGGAACCGTGGGCATCGGCAATACC	GTGGGTTTTGGACACTGGAACCGTGGGCATCGGCAATACC	TRUE	0	0	0	1	0.00277139
CTGGGTTTTGGACACTGTAACCGTGGGCATCGGCAATACC	GTGGGTTTTGGACACTGGAACCGTGGGCATCGGCAATACC	TRUE	0	0	0	1	0.00277139
GTGGGTAATGGACACTGGAACCGTGTGCATCGGCAATACC	GTGGGTTTTGGACACTGGAACCGTGGGCATCGGCAATACC	TRUE	0	0	0	1	0.00277139
GTGGGTATTCGACACTGGAACCGTGGGCATCGGCAATACC	GTGGGTTTTGGACACTGGAACCGTGGGCATCGGCAATACC	TRUE	0	0	0	1	0.00277139
GTGGGTATTGGACACTGG--------GCATCGGCAATACC	GTGGGTTTTGGACACTGGAACCGTGGGCATCGGCAATACC	FALSE	8	0	0	1	0.00277139
GTGGGTTTTGGACACTGG--------GCATCGGCAATCCC	GTGGGTTTTGGACACTGGAACCGTGGGCATCGGCAATACC	FALSE	8	0	0	1	0.00277139
GTGGGTTTTGGACACTGG--------GCATCGGAAATACC	GTGGGTTTTGGACACTGGAACCGTGGGCATCGGCAATACC	FALSE	8	0	0	1	0.00277139
GTGGGTTTTGGACACTGG--------GCATCGACAATACC	GTGGGTTTTGGACACTGGAACCGTGGGCATCGGCAATACC	FALSE	8	0	0	1	0.00277139
GTGGGTTTTGGACACTGG--------GCATCAGCAATACC	GTGGGTTTTGGACACTGGAACCGTGGGCATCGGCAATACC	FALSE	8	0	0	1	0.00277139
GTGGGTTTTGGACACTGCCAACGTGGGCATCGGCAATACC	GTGGGTTTTGGACACTGGAACCGTGGGCATCGGCAATACC	FALSE	0	0	1	1	0.00277139
GTGGGTTTTGGACACTGCATCCGTGGGCATCGGCAATACC	GTGGGTTTTGGACACTGGAACCGTGGGCATCGGCAATACC	FALSE	0	0	1	1	0.00277139
GTGGGTTTTGGACACTGCAGCCGTGGGCATCGGCAATACC	GTGGGTTTTGGACACTGGAACCGTGGGCATCGGCAATACC	FALSE	0	0	1	1	0.00277139
GTGGGTTTTGGACACTGCAACCGTGTGCATCGGCAATACC	GTGGGTTTTGGACACTGGAACCGTGGGCATCGGCAATACC	TRUE	0	0	0	1	0.00277139
GTGGGTTTTGGACACTGA--------GCATCGGCAATACC	GTGGGTTTTGGACACTGGAACCGTGGGCATCGGCAATACC	FALSE	8	0	0	1	0.00277139
GTGGGTTTTGGACACTG---CCGTGGGCATCGGCAATACC	GTGGGTTTTGGACACTGGAACCGTGGGCATCGGCAATACC	FALSE	3	0	0	1	0.00277139
GTGGGTTTTGGACACTCGAACCGTGGGCATCTTCAATACC	GTGGGTTTTGGACACTGGAACCGTGGGCATCGGCAATACC	TRUE	0	0	0	1	0.00277139
GTGGGTTTTGGACACTCGAACCGTGGGCATCGTCAATTCC	GTGGGTTTTGGACACTGGAACCGTGGGCATCGGCAATACC	TRUE	0	0	0	1	0.00277139
GTGGGTTTTGGACACTCGAACCGTGGGCATCGTCAATACC	GTGGGTTTTGGACACTGGAACCGTGGGCATCGGCAATACC	TRUE	0	0	0	1	0.00277139
GTGGGTTTTGGACACTCGAACCGTGGGCATCGGCAATACG	GTGGGTTTTGGACACTGGAACCGTGGGCATCGGCAATACC	TRUE	0	0	0	1	0.00277139
GTGGGTTTTGGACACTCGAAAGGTGGGCATCGGCAATACC	GTGGGTTTTGGACACTGGAACCGTGGGCATCGGCAATACC	FALSE	0	0	1	1	0.00277139
GTGGGTTTTGGACACT----CCGTGGGCATCGGCAATTCC	GTGGGTTTTGGACACTGGAACCGTGGGCATCGGCAATACC	FALSE	4	0	0	1	0.00277139
GTGGGTTTTGGACACGGGAACGGTGGGCATCGGCAATACC	GTGGGTTTTGGACACTGGAACCGTGGGCATCGGCAATACC	TRUE	0	0	0	1	0.00277139
GTGGGTTTTGGACACCGG--------GCATCGGCAATACC	GTGGGTTTTGGACACTGGAACCGTGGGCATCGGCAATACC	FALSE	8	0	0	1	0.00277139
GTGGGTTTTGGACACAGGATCCGTGGGCATCGGCAATACC	GTGGGTTTTGGACACTGGAACCGTGGGCATCGGCAATACC	FALSE	0	0	1	1	0.00277139
GTGGGTTTTGGACACAGGAACCGTGGTCATCGGCAATACC	GTGGGTTTTGGACACTGGAACCGTGGGCATCGGCAATACC	TRUE	0	0	0	1	0.00277139
GTGGGTTTTGGACACTGG--------GCATCGGCAAAACC	GTGGGTTTTGGACACTGGAACCGTGGGCATCGGCAATACC	FALSE	8	0	0	1	0.00277139
GTGGGTTTTGGACACTGG--------GCATCGGCGATACC	GTGGGTTTTGGACACTGGAACCGTGGGCATCGGCAATACC	FALSE	8	0	0	1	0.00277139
GTGGGTTTTGGACACAGGAACCGTGGGCTTCGGCAATACC	GTGGGTTTTGGACACTGGAACCGTGGGCATCGGCAATACC	TRUE	0	0	0	1	0.00277139
GTGGGTTTTGGACACTGG--------GCATTGGCAATACC	GTGGGTTTTGGACACTGGAACCGTGGGCATCGGCAATACC	FALSE	8	0	0	1	0.00277139
GTGGGTTTTGGACACTGGAACCGTGGGCATCGCCAATACC	GTGGGTTTTGGACACTGGAACCGTGGGCATCGGCAATACC	TRUE	0	0	0	1	0.00277139
GTGGGTTTTGGACACTGGAACCGTGGGCATATGCAATACC	GTGGGTTTTGGACACTGGAACCGTGGGCATCGGCAATACC	TRUE	0	0	0	1	0.00277139
GTGGGTTTTGGACACTGGAACCGTGGGCATAGTCAATACC	GTGGGTTTTGGACACTGGAACCGTGGGCATCGGCAATACC	TRUE	0	0	0	1	0.00277139
GTGGGTTTTGGACACTGGAACCGTGGGCAGCGGCAATACC	GTGGGTTTTGGACACTGGAACCGTGGGCATCGGCAATACC	TRUE	0	0	0	1	0.00277139
GTGGGTTTTGGACACTGGAACCGTGGGCAGCGGCAAGACC	GTGGGTTTTGGACACTGGAACCGTGGGCATCGGCAATACC	TRUE	0	0	0	1	0.00277139
GTGGGTTTTGGACACTGGAACCGTGGGCACCGGCACTACC	GTGGGTTTTGGACACTGGAACCGTGGGCATCGGCAATACC	TRUE	0	0	0	1	0.00277139
GTGGGTTTTGGACACTGGAACCGTGAGCATCGACAATACC	GTGGGTTTTGGACACTGGAACCGTGGGCATCGGCAATACC	TRUE	0	0	0	1	0.00277139
GTGGGTTTTGGACACTGGAACCGGTGGCATCGGCAATACC	GTGGGTTTTGGACACTGGAACCGTGGGCATCGGCAATACC	TRUE	0	0	0	1	0.00277139
GTGGGTTTTGGACACTGGAACCGCGGGCCTCGGCAATACC	GTGGGTTTTGGACACTGGAACCGTGGGCATCGGCAATACC	TRUE	0	0	0	1	0.00277139
GTGGGTTTTGGACACTGGAACCGCGGGCACCGGCAATACC	GTGGGTTTTGGACACTGGAACCGTGGGCATCGGCAATACC	TRUE	0	0	0	1	0.00277139
GTGGGTTTTGGACACTGGAACCCTGGGCATCGGCAATACC	GTGGGTTTTGGACACTGGAACCGTGGGCATCGGCAATACC	TRUE	0	0	0	1	0.00277139
GTGGGTTTTGGACACTGGAACATGCCGTGGGCATCGGCAA	GTGGGTTTTGGACACTGGAA----CCGTGGGCATCGGCAA	FALSE	0	4	0	1	0.00277139
GTGGGTTTTGGACACTGGAACACGTGGCCGTGGGCATCGG	GTGGGTTTTGGACACTGGAA-------CCGTGGGCATCGG	FALSE	0	7	0	1	0.00277139
GTGGGTTTTGGACACTGGAAAGGTGGGCATCGGCAATACC	GTGGGTTTTGGACACTGGAACCGTGGGCATCGGCAATACC	FALSE	0	0	1	1	0.00277139
GTGGGTTTTGGACACTGGAAACGTGGGCATCGGGAATACC	GTGGGTTTTGGACACTGGAACCGTGGGCATCGGCAATACC	FALSE	0	0	1	1	0.00277139
GTGGGTTTTGGACACTGGAAACGTGGGCATCGGCTATACC	GTGGGTTTTGGACACTGGAACCGTGGGCATCGGCAATACC	FALSE	0	0	1	1	0.00277139
GTGGGTTTTGGACACTGGAAACGTGGGCATAGGCAATACC	GTGGGTTTTGGACACTGGAACCGTGGGCATCGGCAATACC	FALSE	0	0	1	1	0.00277139
GTGGGTTTTGGACACTGGAAACGTCGGCATCGGCAATACC	GTGGGTTTTGGACACTGGAACCGTGGGCATCGGCAATACC	FALSE	0	0	1	1	0.00277139
GTGGGTTTTGGACACTGGAAACCTGGGCATCGGCAATACC	GTGGGTTTTGGACACTGGAACCGTGGGCATCGGCAATACC	FALSE	0	0	1	1	0.00277139
GTGGGTTTTGGACACAGGAACCGTGGGGATCGGCAATACC	GTGGGTTTTGGACACTGGAACCGTGGGCATCGGCAATACC	TRUE	0	0	0	1	0.00277139
GTGGGTTTTGGACAC-----CCGTGGGCATCGGCAATACC	GTGGGTTTTGGACACTGGAACCGTGGGCATCGGCAATACC	FALSE	5	0	0	1	0.00277139
GTGGGTATTGGCCACTGGAACCGTGGGCATCGGCAATACC	GTGGGTTTTGGACACTGGAACCGTGGGCATCGGCAATACC	TRUE	0	0	0	1	0.00277139
GTGGGTTTAGGACACTCGAACGGTGGGCATCGGCAATACC	GTGGGTTTTGGACACTGGAACCGTGGGCATCGGCAATACC	TRUE	0	0	0	1	0.00277139
GTGGGTTGTGGTCACAGGAACCGTGGGCATCGGCAATACC	GTGGGTTTTGGACACTGGAACCGTGGGCATCGGCAATACC	TRUE	0	0	0	1	0.00277139
GTGGGTTCTGGACAC------CGTGGGCATCGGCAATACC	GTGGGTTTTGGACACTGGAACCGTGGGCATCGGCAATACC	FALSE	6	0	0	1	0.00277139
GTGGGTTATTGAAACTGGAACCTTGGGCATCGGCAATACC	GTGGGTTTTGGACACTGGAACCGTGGGCATCGGCAATACC	TRUE	0	0	0	1	0.00277139
GTGGGTTATGGGCACTCGAACCGTGGGCATCGGCAATACC	GTGGGTTTTGGACACTGGAACCGTGGGCATCGGCAATACC	TRUE	0	0	0	1	0.00277139
GTGGGTTATGGACTCTGGT--------CATCGGGAATACC	GTGGGTTTTGGACACTGGAACCGTGGGCATCGGCAATACC	FALSE	8	0	0	1	0.00277139
GTGGGTTATGGACCCTGGAACCGTGGGCATCGGCAATACC	GTGGGTTTTGGACACTGGAACCGTGGGCATCGGCAATACC	TRUE	0	0	0	1	0.00277139
GTGGGTTATGGACACTGGATCCGTGGGCATCGGCAATACC	GTGGGTTTTGGACACTGGAACCGTGGGCATCGGCAATACC	FALSE	0	0	1	1	0.00277139
GTGGGTTATGGACACTGGAACCTTGGGCATCGGCAATACC	GTGGGTTTTGGACACTGGAACCGTGGGCATCGGCAATACC	TRUE	0	0	0	1	0.00277139
GTGGGTTATGGACACTGGAACCGTGGGCATCGGCAATTCC	GTGGGTTTTGGACACTGGAACCGTGGGCATCGGCAATACC	TRUE	0	0	0	1	0.00277139
GTGGGTTATGGACACTGG--------GCTTCGGCAATACC	GTGGGTTTTGGACACTGGAACCGTGGGCATCGGCAATACC	FALSE	8	0	0	1	0.00277139
GTGGGTTATGGACACTCGAACCGTGGGCATCGGCAATACC	GTGGGTTTTGGACACTGGAACCGTGGGCATCGGCAATACC	TRUE	0	0	0	1	0.00277139
GTGGGTTATGGACACTCGAAACGTGGGCATCGGCAATACC	GTGGGTTTTGGACACTGGAACCGTGGGCATCGGCAATACC	FALSE	0	0	1	1	0.00277139
GTGGGTTATGGACAATGGAACCGTGGGCATCGGCAATACC	GTGGGTTTTGGACACTGGAACCGTGGGCATCGGCAATACC	TRUE	0	0	0	1	0.00277139
GTGGGTTATCGACACTGGAACCGTGGGCATCGGCAATACC	GTGGGTTTTGGACACTGGAACCGTGGGCATCGGCAATACC	TRUE	0	0	0	1	0.00277139
GTGGGTTAAGGAAACTGTAACCGTGGGCATCGGCAATACC	GTGGGTTTTGGACACTGGAACCGTGGGCATCGGCAATACC	TRUE	0	0	0	1	0.00277139
GTGGGTTAACGACACTGGAACCGTGGGCATCGGCAATACC	GTGGGTTTTGGACACTGGAACCGTGGGCATCGGCAATACC	TRUE	0	0	0	1	0.00277139
GTGGGTGTTGGGGACTGGATCCGTGGGCATCGGCAATACC	GTGGGTTTTGGACACTGGAACCGTGGGCATCGGCAATACC	FALSE	0	0	1	1	0.00277139
GTGGGTGTTGGGCACTGGAACCGTGGGCATCGGCAATACC	GTGGGTTTTGGACACTGGAACCGTGGGCATCGGCAATACC	TRUE	0	0	0	1	0.00277139
GTGGGTATTGGTCACAGGCACCGTGGGCATCGGCAATACC	GTGGGTTTTGGACACTGGAACCGTGGGCATCGGCAATACC	TRUE	0	0	0	1	0.00277139
GTGGGTTT-GGCCACTGGAACCGTGGGCATCGGCAATACC	GTGGGTTTTGGACACTGGAACCGTGGGCATCGGCAATACC	TRUE	0	0	0	1	0.00277139
GTGGGTTTAGGACACTGG--------GCATCGGCAATACC	GTGGGTTTTGGACACTGGAACCGTGGGCATCGGCAATACC	FALSE	8	0	0	1	0.00277139
GTGGGTTTTGGACAC-------GTGGGCATCGGCAATACC	GTGGGTTTTGGACACTGGAACCGTGGGCATCGGCAATACC	FALSE	7	0	0	1	0.00277139
GTGGGTTTAGGACACTGGAACCGTGGGCATCGTCAATACC	GTGGGTTTTGGACACTGGAACCGTGGGCATCGGCAATACC	TRUE	0	0	0	1	0.00277139
GTGGGTTTTGGACAATGGAACCGTGGGCATCGTCAATACC	GTGGGTTTTGGACACTGGAACCGTGGGCATCGGCAATACC	TRUE	0	0	0	1	0.00277139
GTGGGTTTTGGACAATCGAACCGTGGGCATCGGCAATACC	GTGGGTTTTGGACACTGGAACCGTGGGCATCGGCAATACC	TRUE	0	0	0	1	0.00277139
GTGGGTTTTGGAC-CGGGAACCGTGGGCATCGGCAATACC	GTGGGTTTTGGACACTGGAACCGTGGGCATCGGCAATACC	TRUE	0	0	0	1	0.00277139
GTGGGTTTTGGAC--TGGAACCGTGGGCATCGGCAATACC	GTGGGTTTTGGACACTGGAACCGTGGGCATCGGCAATACC	TRUE	0	0	0	1	0.00277139
GTGGGTTTTGGAACCTGGAAACGTGTGCATCGGCAATACC	GTGGGTTTTGGACACTGGAACCGTGGGCATCGGCAATACC	FALSE	0	0	1	1	0.00277139
GTGGGTTTTGGAAACTGGAACCTTGGGCATCGGCAATAAC	GTGGGTTTTGGACACTGGAACCGTGGGCATCGGCAATACC	TRUE	0	0	0	1	0.00277139
GTGGGTTTTGGAAACTGGAACCGTTGGCATCGGCAATACC	GTGGGTTTTGGACACTGGAACCGTGGGCATCGGCAATACC	TRUE	0	0	0	1	0.00277139
GTGGGTTTTGGAAACTGGAACCGTGGGCATCGGCAATACA	GTGGGTTTTGGACACTGGAACCGTGGGCATCGGCAATACC	TRUE	0	0	0	1	0.00277139
GTGGGTTTTGGAAACTGGAA-CGTGGGCATCGGCAATACC	GTGGGTTTTGGACACTGGAACCGTGGGCATCGGCAATACC	FALSE	1	0	0	1	0.00277139
GTGGGTTTTGCACACTGGAACCGTGGGCTTCGGCAATACC	GTGGGTTTTGGACACTGGAACCGTGGGCATCGGCAATACC	TRUE	0	0	0	1	0.00277139
GTGGGTTTTGCACACTGGAACCGTGGGAATCGGCAATTCC	GTGGGTTTTGGACACTGGAACCGTGGGCATCGGCAATACC	TRUE	0	0	0	1	0.00277139
GTGGGTTTTGCACACTCGAACGGTGGGCATCGGCAATTCC	GTGGGTTTTGGACACTGGAACCGTGGGCATCGGCAATACC	TRUE	0	0	0	1	0.00277139
GTGGGTTTTCGACACTGTAACCGTGGGCATCGGCAATACC	GTGGGTTTTGGACACTGGAACCGTGGGCATCGGCAATACC	TRUE	0	0	0	1	0.00277139
GTGGGTTTTCGACACTGGAACCGTGGGCATCGGCAATTCC	GTGGGTTTTGGACACTGGAACCGTGGGCATCGGCAATACC	TRUE	0	0	0	1	0.00277139
GTGGGTTTTCGACACTGCAACCGTGTGCATCGGCAATACC	GTGGGTTTTGGACACTGGAACCGTGGGCATCGGCAATACC	TRUE	0	0	0	1	0.00277139
GTGGGTTTTAGACACTGG--------GCATCGGCAATACC	GTGGGTTTTGGACACTGGAACCGTGGGCATCGGCAATACC	FALSE	8	0	0	1	0.00277139
GTGGGTTTGGGCC-CTTGAACCGTGGGCATCGGCAATACC	GTGGGTTTTGGACACTGGAACCGTGGGCATCGGCAATACC	TRUE	0	0	0	1	0.00277139
GTGGGTTTAGGACCCTGGAACCGTGGGCATCGGCAATACC	GTGGGTTTTGGACACTGGAACCGTGGGCATCGGCAATACC	TRUE	0	0	0	1	0.00277139
GTGGGTTTAGGACACTGTAACCGTGGGCATCGGCAATACC	GTGGGTTTTGGACACTGGAACCGTGGGCATCGGCAATACC	TRUE	0	0	0	1	0.00277139
TTTTGGACACTGCCGGCGGACCGTGGGCATCGGCAATACC	TTTTGGACACTG-----GAACCGTGGGCATCGGCAATACC	TRUE	0	0	0	1	0.00277139
						36083	Total Reads

## Sheet: tGD, F4, Bottle 2
Aligned_Sequence	Reference_Sequence	Unedited	n_deleted	n_inserted	n_mutated	#Reads	%Reads	Flies # estimate
GTGGGTTTTGGACACTGGAACCGTGGGCATCGGCAATACC	GTGGGTTTTGGACACTGGAACCGTGGGCATCGGCAATACC	TRUE	0	0	0	26384	86.0563	45	Wild type
GTGGGTTTTGGACACTGG---------CATCGGCAATACC	GTGGGTTTTGGACACTGGAACCGTGGGCATCGGCAATACC	FALSE	9	0	0	887	2.89311	2
TGGGTTTTTGGACAC------CGTGGGCATCGGCAATACC	TGGGTTTT-GGACACTGGAACCGTGGGCATCGGCAATACC	FALSE	6	0	0	743	2.42343	1
GTGGGTTTTGGACACT----CCGTGGGCATCGGCAATACC	GTGGGTTTTGGACACTGGAACCGTGGGCATCGGCAATACC	FALSE	4	0	0	649	2.11683	1
GTGGGTTTTGGACACTGGAT-AGTGGGCATCGGCAATACC	GTGGGTTTTGGACACTGGAACCGTGGGCATCGGCAATACC	FALSE	1	0	1	624	2.03529	1
GTGGGTTTTGGACAC------CGTGGGCATCGGCAATACC	GTGGGTTTTGGACACTGGAACCGTGGGCATCGGCAATACC	FALSE	6	0	0	34	0.110897
GTGGGTTATGGACACTGGAACCGTGGGCATCGGCAATACC	GTGGGTTTTGGACACTGGAACCGTGGGCATCGGCAATACC	TRUE	0	0	0	32	0.104374
GTGGGTTTTGGCCACTGGAACCGTGGGCATCGGCAATACC	GTGGGTTTTGGACACTGGAACCGTGGGCATCGGCAATACC	TRUE	0	0	0	30	0.0978505
TGGGTTTTTGGACACTGGAACCGTGGGCATCGGCAATACC	TGGGTTTT-GGACACTGGAACCGTGGGCATCGGCAATACC	TRUE	0	0	0	27	0.0880655
GTGGGTTTTGGACACTGGAACCGTGTGCATCGGCAATACC	GTGGGTTTTGGACACTGGAACCGTGGGCATCGGCAATACC	TRUE	0	0	0	23	0.0750188
GTGGGTTTTGGACACTGGACCCGTGGGCATCGGCAATACC	GTGGGTTTTGGACACTGGAACCGTGGGCATCGGCAATACC	FALSE	0	0	1	23	0.0750188
GTGGGTTTTGGACACTGGAACGGTGGGCATCGGCAATACC	GTGGGTTTTGGACACTGGAACCGTGGGCATCGGCAATACC	TRUE	0	0	0	22	0.0717571
GAGGGTTTTGGACACTGGAACCGTGGGCATCGGCAATACC	GTGGGTTTTGGACACTGGAACCGTGGGCATCGGCAATACC	TRUE	0	0	0	20	0.0652337
GTGGGTTTTGGACACTGGATCCGTGGGCATCGGCAATACC	GTGGGTTTTGGACACTGGAACCGTGGGCATCGGCAATACC	FALSE	0	0	1	20	0.0652337
GTGGGTTTTGGACCCTGGAACCGTGGGCATCGGCAATACC	GTGGGTTTTGGACACTGGAACCGTGGGCATCGGCAATACC	TRUE	0	0	0	19	0.061972
GTGGGTTTTGGACACTGGAACCGTGGGCATCGACAATACC	GTGGGTTTTGGACACTGGAACCGTGGGCATCGGCAATACC	TRUE	0	0	0	19	0.061972
GTGGGTTTTGGACACTGGAACCGTTGGCATCGGCAATACC	GTGGGTTTTGGACACTGGAACCGTGGGCATCGGCAATACC	TRUE	0	0	0	18	0.0587103
CTGGGTTTTGGACACTGGAACCGTGGGCATCGGCAATACC	GTGGGTTTTGGACACTGGAACCGTGGGCATCGGCAATACC	TRUE	0	0	0	18	0.0587103
GTGGGTTTTGGACACTGGAGCCGTGGGCATCGGCAATACC	GTGGGTTTTGGACACTGGAACCGTGGGCATCGGCAATACC	FALSE	0	0	1	18	0.0587103
GTGGGTTTTGGACACTCGAACCGTGGGCATCGGCAATACC	GTGGGTTTTGGACACTGGAACCGTGGGCATCGGCAATACC	TRUE	0	0	0	18	0.0587103
GTGGGTATTGGACACTGGAACCGTGGGCATCGGCAATACC	GTGGGTTTTGGACACTGGAACCGTGGGCATCGGCAATACC	TRUE	0	0	0	17	0.0554486
GTGGGTTTTGGACACTGGAACCGTGGGCATCTGCAATACC	GTGGGTTTTGGACACTGGAACCGTGGGCATCGGCAATACC	TRUE	0	0	0	16	0.052187
GTGGGATTTGGACACTGGAACCGTGGGCATCGGCAATACC	GTGGGTTTTGGACACTGGAACCGTGGGCATCGGCAATACC	TRUE	0	0	0	15	0.0489253
GTGGGTTTTGGACACTGGAACCGTGGGCATCGGCAATTCC	GTGGGTTTTGGACACTGGAACCGTGGGCATCGGCAATACC	TRUE	0	0	0	14	0.0456636
TGGGTTTTGGACACTGGACACCGTGGGCATCGGCAATACC	TGGGTTTTGGACACTGGA-ACCGTGGGCATCGGCAATACC	FALSE	0	1	0	14	0.0456636
GTGGGTTTTGGAAACTGGAACCGTGGGCATCGGCAATACC	GTGGGTTTTGGACACTGGAACCGTGGGCATCGGCAATACC	TRUE	0	0	0	14	0.0456636
GTGGGTTTTGGACACTGGAACCTTGGGCATCGGCAATACC	GTGGGTTTTGGACACTGGAACCGTGGGCATCGGCAATACC	TRUE	0	0	0	13	0.0424019
GTGGGTTTTGGACACTGGAACCGTGGGCTTCGGCAATACC	GTGGGTTTTGGACACTGGAACCGTGGGCATCGGCAATACC	TRUE	0	0	0	13	0.0424019
GTGGGTTTTGGACACAGGAACCGTGGGCATCGGCAATACC	GTGGGTTTTGGACACTGGAACCGTGGGCATCGGCAATACC	TRUE	0	0	0	13	0.0424019
GTGGGTTTTGGACACTGGAACCGTGGTCATCGGCAATACC	GTGGGTTTTGGACACTGGAACCGTGGGCATCGGCAATACC	TRUE	0	0	0	12	0.0391402
GTGGGTTTTGGACACTGGAACCGTGGGCATCGGCTATACC	GTGGGTTTTGGACACTGGAACCGTGGGCATCGGCAATACC	TRUE	0	0	0	11	0.0358785
GTGGGTTTTGGACACTGGAAACGTGGGCATCGGCAATACC	GTGGGTTTTGGACACTGGAACCGTGGGCATCGGCAATACC	FALSE	0	0	1	10	0.0326168
GTGGCTTTTGGACACTGGAACCGTGGGCATCGGCAATACC	GTGGGTTTTGGACACTGGAACCGTGGGCATCGGCAATACC	TRUE	0	0	0	10	0.0326168
GTGGGTTTTGGACACTGCAACCGTGGGCATCGGCAATACC	GTGGGTTTTGGACACTGGAACCGTGGGCATCGGCAATACC	TRUE	0	0	0	9	0.0293552
GTGGGTTTTGGACACTGGAACCGTGGGCATCGTCAATACC	GTGGGTTTTGGACACTGGAACCGTGGGCATCGGCAATACC	TRUE	0	0	0	9	0.0293552
GTGGGTTTTGGACACTGGA-CCGTGGGCATCGGCAATACC	GTGGGTTTTGGACACTGGAACCGTGGGCATCGGCAATACC	FALSE	1	0	0	9	0.0293552		y1b
GTGGGTTTTGGACACTGAAACCGTGGGCATCGGCAATACC	GTGGGTTTTGGACACTGGAACCGTGGGCATCGGCAATACC	TRUE	0	0	0	9	0.0293552
GTGGGTTTTGGACACTGGAACCGTGGGCATCAGCAATACC	GTGGGTTTTGGACACTGGAACCGTGGGCATCGGCAATACC	TRUE	0	0	0	9	0.0293552
GTGGGTTTTTGACACTGGAACCGTGGGCATCGGCAATACC	GTGGGTTTTGGACACTGGAACCGTGGGCATCGGCAATACC	TRUE	0	0	0	8	0.0260935
GTGGGTTTAGGACACTGGAACCGTGGGCATCGGCAATACC	GTGGGTTTTGGACACTGGAACCGTGGGCATCGGCAATACC	TRUE	0	0	0	8	0.0260935
GTGGGTTTTGGACAC----------------------ACC	GTGGGTTTTGGACACTGGAACCGTGGGCATCGGCAATACC	FALSE	22	0	0	8	0.0260935
GTGGGTTTTGGGCACTGGAACCGTGGGCATCGGCAATACC	GTGGGTTTTGGACACTGGAACCGTGGGCATCGGCAATACC	TRUE	0	0	0	8	0.0260935
GTGGGTTTTGGACACTTGAACCGTGGGCATCGGCAATACC	GTGGGTTTTGGACACTGGAACCGTGGGCATCGGCAATACC	TRUE	0	0	0	8	0.0260935
GTGGGTTTTGG---------------GCATCGGCAATACC	GTGGGTTTTGGACACTGGAACCGTGGGCATCGGCAATACC	FALSE	15	0	0	8	0.0260935
GTGGGTTTTGGACGCTGGAACCGTGGGCATCGGCAATACC	GTGGGTTTTGGACACTGGAACCGTGGGCATCGGCAATACC	TRUE	0	0	0	8	0.0260935
GTGGGTTTTGGACACCGGAACCGTGGGCATCGGCAATACC	GTGGGTTTTGGACACTGGAACCGTGGGCATCGGCAATACC	TRUE	0	0	0	7	0.0228318
GTGGGTTTTGGACACTAGAACCGTGGGCATCGGCAATACC	GTGGGTTTTGGACACTGGAACCGTGGGCATCGGCAATACC	TRUE	0	0	0	7	0.0228318
GTGGGTTTTCGACACTGGAACCGTGGGCATCGGCAATACC	GTGGGTTTTGGACACTGGAACCGTGGGCATCGGCAATACC	TRUE	0	0	0	7	0.0228318
GTGGGTTTTGGACACTGTAACCGTGGGCATCGGCAATACC	GTGGGTTTTGGACACTGGAACCGTGGGCATCGGCAATACC	TRUE	0	0	0	7	0.0228318
GTGGGTTTTGGANACTGGAACCGTGGGCATCGGCAATACC	GTGGGTTTTGGACACTGGAACCGTGGGCATCGGCAATACC	TRUE	0	0	0	7	0.0228318
GTGGGTTTTGGACACTGGAACCGTGGGCATCGGCAATAAC	GTGGGTTTTGGACACTGGAACCGTGGGCATCGGCAATACC	TRUE	0	0	0	7	0.0228318
GTGGGTTTTGGACACTGGAACCGTGGGCATCGGCAATACA	GTGGGTTTTGGACACTGGAACCGTGGGCATCGGCAATACC	TRUE	0	0	0	7	0.0228318
GTGGGTTTTGGACACTGGAACCGTGGGCATCGGAAATACC	GTGGGTTTTGGACACTGGAACCGTGGGCATCGGCAATACC	TRUE	0	0	0	7	0.0228318
GTGGGTTTTGGACACTGGAATCGTGGGCATCGGCAATACC	GTGGGTTTTGGACACTGGAACCGTGGGCATCGGCAATACC	FALSE	0	0	1	7	0.0228318
GTGGGTTTTAGACACTGGAACCGTGGGCATCGGCAATACC	GTGGGTTTTGGACACTGGAACCGTGGGCATCGGCAATACC	TRUE	0	0	0	7	0.0228318
GTGGGTTTTGGACACTGGAACCGTGGGCATTGGCAATACC	GTGGGTTTTGGACACTGGAACCGTGGGCATCGGCAATACC	TRUE	0	0	0	7	0.0228318
GTGCGTTTTGGACACTGGAACCGTGGGCATCGGCAATACC	GTGGGTTTTGGACACTGGAACCGTGGGCATCGGCAATACC	TRUE	0	0	0	6	0.0195701
GTGGGTTTTGGACACTGGAACCGTGGGCATCGGCAATGCC	GTGGGTTTTGGACACTGGAACCGTGGGCATCGGCAATACC	TRUE	0	0	0	6	0.0195701
GTGGGTTTTGGACACTGGAACCGTGAGCATCGGCAATACC	GTGGGTTTTGGACACTGGAACCGTGGGCATCGGCAATACC	TRUE	0	0	0	6	0.0195701
GTGGGTTTTGTACACTGGAACCGTGGGCATCGGCAATACC	GTGGGTTTTGGACACTGGAACCGTGGGCATCGGCAATACC	TRUE	0	0	0	6	0.0195701
GTGGC---------------CCGTGGGCATCGGCAATACC	GTGGGTTTTGGACACTGGAACCGTGGGCATCGGCAATACC	FALSE	15	0	0	6	0.0195701
GTGGGTTTTGGACACTGGAACCGTGGGAATCGGCAATACC	GTGGGTTTTGGACACTGGAACCGTGGGCATCGGCAATACC	TRUE	0	0	0	6	0.0195701
GTTGGTTTTGGACACTGGAACCGTGGGCATCGGCAATACC	GTGGGTTTTGGACACTGGAACCGTGGGCATCGGCAATACC	TRUE	0	0	0	6	0.0195701
GTGAGTTTTGGACACTGGAACCGTGGGCATCGGCAATACC	GTGGGTTTTGGACACTGGAACCGTGGGCATCGGCAATACC	TRUE	0	0	0	6	0.0195701
GTGGGGTTTGGACACTGGAACCGTGGGCATCGGCAATACC	GTGGGTTTTGGACACTGGAACCGTGGGCATCGGCAATACC	TRUE	0	0	0	6	0.0195701
GTGGGTTTTGGACACTGGAACCGTGGGCATCGGTAATACC	GTGGGTTTTGGACACTGGAACCGTGGGCATCGGCAATACC	TRUE	0	0	0	6	0.0195701
GTGGGTTTTGGACACTGGAACCGTGGGCATAGGCAATACC	GTGGGTTTTGGACACTGGAACCGTGGGCATCGGCAATACC	TRUE	0	0	0	5	0.0163084
GTGGGTTTTGGACACTGGGACCGTGGGCATCGGCAATACC	GTGGGTTTTGGACACTGGAACCGTGGGCATCGGCAATACC	TRUE	0	0	0	5	0.0163084
GTGTGTTTTGGACACTGGAACCGTGGGCATCGGCAATACC	GTGGGTTTTGGACACTGGAACCGTGGGCATCGGCAATACC	TRUE	0	0	0	5	0.0163084
GTGGGTTTTG----------CCGTGGGCATCGGCAATACC	GTGGGTTTTGGACACTGGAACCGTGGGCATCGGCAATACC	FALSE	10	0	0	5	0.0163084
GTAGGTTTTGGACACTGGAACCGTGGGCATCGGCAATACC	GTGGGTTTTGGACACTGGAACCGTGGGCATCGGCAATACC	TRUE	0	0	0	5	0.0163084
GTGGGTTTTGGACACTGGAACCGTGGGCATCGGCAATCCC	GTGGGTTTTGGACACTGGAACCGTGGGCATCGGCAATACC	TRUE	0	0	0	5	0.0163084
GTGGGTTTTGGACACTGGAACCGTGGGCATCGGCATTACC	GTGGGTTTTGGACACTGGAACCGTGGGCATCGGCAATACC	TRUE	0	0	0	5	0.0163084
GTGGGTTTTGGACACTGGAACCGTAGGCATCGGCAATACC	GTGGGTTTTGGACACTGGAACCGTGGGCATCGGCAATACC	TRUE	0	0	0	5	0.0163084
GTGGGTTTTGGACACTGGAACCGCGGGCATCGGCAATACC	GTGGGTTTTGGACACTGGAACCGTGGGCATCGGCAATACC	TRUE	0	0	0	5	0.0163084
GTGGGTTTTGGACACTGGAGTGCCGTGGGCATCGGCAATA	GTGGGTTTTGGACACTGGAA--CCGTGGGCATCGGCAATA	FALSE	0	2	1	5	0.0163084
GTGGGTTTTGGACACTGGAACCGTGGGCATCGGCAATACG	GTGGGTTTTGGACACTGGAACCGTGGGCATCGGCAATACC	TRUE	0	0	0	5	0.0163084
GTGGGTTTTGGACACTGGAACCGTGGGCATCGGCAATACT	GTGGGTTTTGGACACTGGAACCGTGGGCATCGGCAATACC	TRUE	0	0	0	5	0.0163084
GTGGGTTTTGGACACTGGCACCGTGGGCATCGGCAATACC	GTGGGTTTTGGACACTGGAACCGTGGGCATCGGCAATACC	TRUE	0	0	0	5	0.0163084
GTGGGTTTTGGACACTGGAACTGTGGGCATCGGCAATACC	GTGGGTTTTGGACACTGGAACCGTGGGCATCGGCAATACC	TRUE	0	0	0	5	0.0163084
GTGGGTTTCGGACACTGGAACCGTGGGCATCGGCAATACC	GTGGGTTTTGGACACTGGAACCGTGGGCATCGGCAATACC	TRUE	0	0	0	5	0.0163084
GTGGGTTTTGGACAATGGAACCGTGGGCATCGGCAATACC	GTGGGTTTTGGACACTGGAACCGTGGGCATCGGCAATACC	TRUE	0	0	0	5	0.0163084
GTGGGTTTTGGACACTGGAACCGTGGGCATCGGCAAAACC	GTGGGTTTTGGACACTGGAACCGTGGGCATCGGCAATACC	TRUE	0	0	0	4	0.0130467
GTGGGTTTTGGACACTGT---------CATCGGCAATACC	GTGGGTTTTGGACACTGGAACCGTGGGCATCGGCAATACC	FALSE	9	0	0	4	0.0130467
GTGGGTTTTGGACACTGGAACCGTGGGCATCGGCAATAGC	GTGGGTTTTGGACACTGGAACCGTGGGCATCGGCAATACC	TRUE	0	0	0	4	0.0130467
GTGGGTTTTGGACACTGGTCGGATGCCCGTGGGCATCGGC	GTGGGTTTTGGACACTGGAA------CCGTGGGCATCGGC	FALSE	0	6	1	4	0.0130467
GTGGGTTTT------TGGACCCCGTGGGCATCGGCAATAC	GTGGGTTTTGGACACTGGAA-CCGTGGGCATCGGCAATAC	FALSE	0	1	1	4	0.0130467
GTGGGTTTTGGAGACTGGAACCGTGGGCATCGGCAATACC	GTGGGTTTTGGACACTGGAACCGTGGGCATCGGCAATACC	TRUE	0	0	0	4	0.0130467
GTGGGTTT-GGACACTGGAACCGTGGGCATCGGCAATACC	GTGGGTTTTGGACACTGGAACCGTGGGCATCGGCAATACC	TRUE	0	0	0	4	0.0130467
GTGGGTTTTGGACACTCG----GTGGGCATCGGCAATACC	GTGGGTTTTGGACACTGGAACCGTGGGCATCGGCAATACC	FALSE	4	0	0	4	0.0130467
GTGGGTTTTGCACACTGGAACCGTGGGCATCGGCAATACC	GTGGGTTTTGGACACTGGAACCGTGGGCATCGGCAATACC	TRUE	0	0	0	4	0.0130467
GTGGGTTTTGGACACTGGAACCGTGGGCATCGGCGATACC	GTGGGTTTTGGACACTGGAACCGTGGGCATCGGCAATACC	TRUE	0	0	0	4	0.0130467
GTGGGTTTTGGACACTGGAACCGTGGGGATCGGCAATACC	GTGGGTTTTGGACACTGGAACCGTGGGCATCGGCAATACC	TRUE	0	0	0	4	0.0130467
GTGGTTTTTGGACACTGGAACCGTGGGCATCGGCAATACC	GTGGGTTTTGGACACTGGAACCGTGGGCATCGGCAATACC	TRUE	0	0	0	4	0.0130467
GTGGGTTTTGGACACTGG--------GCATCGGCAATACC	GTGGGTTTTGGACACTGGAACCGTGGGCATCGGCAATACC	FALSE	8	0	0	4	0.0130467
GTGGGTTTTNNACACTGGAACCGTGGGCATCGGCAATACC	GTGGGTTTTGGACACTGGAACCGTGGGCATCGGCAATACC	TRUE	0	0	0	4	0.0130467
GTGGGTTTTGGACACTGGAGACGTGGGCATCGGCAATACC	GTGGGTTTTGGACACTGGAACCGTGGGCATCGGCAATACC	FALSE	0	0	2	4	0.0130467
GTGGGTTTTGGACACTGGAACCATGGGCATCGGCAATACC	GTGGGTTTTGGACACTGGAACCGTGGGCATCGGCAATACC	TRUE	0	0	0	4	0.0130467
GTGGGTTTTGGTCACTGGAACCGTGGGCATCGGCAATACC	GTGGGTTTTGGACACTGGAACCGTGGGCATCGGCAATACC	TRUE	0	0	0	4	0.0130467
GTGGGTTTTGGACACTGGAACCGTGGACATCGGCAATACC	GTGGGTTTTGGACACTGGAACCGTGGGCATCGGCAATACC	TRUE	0	0	0	4	0.0130467
GTGGGTTTTGGACACTGGAACCGTGG-CATCGGCAATACC	GTGGGTTTTGGACACTGGAACCGTGGGCATCGGCAATACC	TRUE	0	0	0	4	0.0130467
GTGGGTTTTGGACAC-------GTGGGCATCGGCAATACC	GTGGGTTTTGGACACTGGAACCGTGGGCATCGGCAATACC	FALSE	7	0	0	3	0.00978505
GTGGGTTTTGGACACTGGAACCGTGGGCATCGG-AATACC	GTGGGTTTTGGACACTGGAACCGTGGGCATCGGCAATACC	TRUE	0	0	0	3	0.00978505
GTGGGTTTTGGACACTGGAACCGTGGGTATCGGCAATACC	GTGGGTTTTGGACACTGGAACCGTGGGCATCGGCAATACC	TRUE	0	0	0	3	0.00978505
GTGGGTTTTGGACTCTGGAACCGTGGGCATCGGCAATACC	GTGGGTTTTGGACACTGGAACCGTGGGCATCGGCAATACC	TRUE	0	0	0	3	0.00978505
GTGGGTTCTGGACACTGGAACCGTGGGCATCGGCAATACC	GTGGGTTTTGGACACTGGAACCGTGGGCATCGGCAATACC	TRUE	0	0	0	3	0.00978505
GTGGGTTTTGGACACTGGAT-TGTGGGCATCGGCAATACC	GTGGGTTTTGGACACTGGAACCGTGGGCATCGGCAATACC	FALSE	1	0	1	3	0.00978505
GTGGGTTTTGGACACTGGAA--------------------	GTGGGTTTTGGACACTGGAACCGTGGGCATCGGCAATACC	FALSE	49	0	0	3	0.00978505
GTGGGTTTTGGACACTGGAACCGAGGGCATCGGCAATACC	GTGGGTTTTGGACACTGGAACCGTGGGCATCGGCAATACC	TRUE	0	0	0	3	0.00978505
GTGGGTTTTGGACACT---ACCGTGGGCATCGGCAATACC	GTGGGTTTTGGACACTGGAACCGTGGGCATCGGCAATACC	TRUE	0	0	0	3	0.00978505
GTGGGTTTTGGACACTGGTACCGTGGGCATCGGCAATACC	GTGGGTTTTGGACACTGGAACCGTGGGCATCGGCAATACC	TRUE	0	0	0	3	0.00978505
GTGGGTTTTGGACACGGGAACCGTGGGCATCGGCAATACC	GTGGGTTTTGGACACTGGAACCGTGGGCATCGGCAATACC	TRUE	0	0	0	3	0.00978505
GTGGGTTTTGAACACTGGAACCGTGGGCATCGGCAATACC	GTGGGTTTTGGACACTGGAACCGTGGGCATCGGCAATACC	TRUE	0	0	0	3	0.00978505
GTGGGTTTTGGACACTGGAACCGTGGGCATCGGCAGTACC	GTGGGTTTTGGACACTGGAACCGTGGGCATCGGCAATACC	TRUE	0	0	0	3	0.00978505
GTGGGTTTTGGACACTG-AACCGTGGGCATCGGCAATACC	GTGGGTTTTGGACACTGGAACCGTGGGCATCGGCAATACC	TRUE	0	0	0	3	0.00978505
#REF!	GTGGGTTTTGGACACTGGAACCGTGGGCATCGGCAATACC	FALSE	57	0	0	3	0.00978505
GAGGGTTTTGGACACTGG---------CATCGGCAATACC	GTGGGTTTTGGACACTGGAACCGTGGGCATCGGCAATACC	FALSE	9	0	0	3	0.00978505
GTGG-TTTTGGACACTGGAACCGTGGGCATCGGCAATACC	GTGGGTTTTGGACACTGGAACCGTGGGCATCGGCAATACC	TRUE	0	0	0	3	0.00978505
GTGGGATTTGGACACT----CCGTGGGCATCGGCAATACC	GTGGGTTTTGGACACTGGAACCGTGGGCATCGGCAATACC	FALSE	4	0	0	3	0.00978505
GCGGGTTTTGGACACTGGAACCGTGGGCATCGGCAATACC	GTGGGTTTTGGACACTGGAACCGTGGGCATCGGCAATACC	TRUE	0	0	0	3	0.00978505
GTGGATTTTGGACACTGGAACCGTGGGCATCGGCAATACC	GTGGGTTTTGGACACTGGAACCGTGGGCATCGGCAATACC	TRUE	0	0	0	3	0.00978505
GGGGGTTTTGGACACTGGAACCGTGGGCATCGGCAATACC	GTGGGTTTTGGACACTGGAACCGTGGGCATCGGCAATACC	TRUE	0	0	0	3	0.00978505
GTGGNNTTTNNACACTGGAACCGTGGGCATCGGCAATACC	GTGGGTTTTGGACACTGGAACCGTGGGCATCGGCAATACC	TRUE	0	0	0	3	0.00978505
GTGGGTTTTGGACACTGGAA---------TCGGCA-----	GTGGGTTTTGGACACTGGAACCGTGGGCATCGGCAATACC	FALSE	9	0	0	2	0.00652337
GTGGGTTTTGGACACTGGAACCGTGGGCATCGGCCATACC	GTGGGTTTTGGACACTGGAACCGTGGGCATCGGCAATACC	TRUE	0	0	0	2	0.00652337
GTGGGTTTTGGCCCCTGGAACCGTGGGCATCGGCAATACC	GTGGGTTTTGGACACTGGAACCGTGGGCATCGGCAATACC	TRUE	0	0	0	2	0.00652337
GTCGGTTTTGGACACTGGAACCGTGGGCATCGGCAATACC	GTGGGTTTTGGACACTGGAACCGTGGGCATCGGCAATACC	TRUE	0	0	0	2	0.00652337
GTGGGTTTTGGACACTGGAACCGTGGGCATCGGGAATACC	GTGGGTTTTGGACACTGGAACCGTGGGCATCGGCAATACC	TRUE	0	0	0	2	0.00652337
GTGGGTTTTGGGCACTGG---------CATCGGCAATACC	GTGGGTTTTGGACACTGGAACCGTGGGCATCGGCAATACC	FALSE	9	0	0	2	0.00652337
NTGGNNTTTNNACACTGGAACCGTGGGCATCGGCAATACC	GTGGGTTTTGGACACTGGAACCGTGGGCATCGGCAATACC	TRUE	0	0	0	2	0.00652337
GTGGGTTTTGGACACTGGAT-AGTGGGCATCTGCAATACC	GTGGGTTTTGGACACTGGAACCGTGGGCATCGGCAATACC	FALSE	1	0	1	2	0.00652337
GTGGGTTTTGGACA---------------TCGGCAATACC	GTGGGTTTTGGACACTGGAACCGTGGGCATCGGCAATACC	FALSE	15	0	0	2	0.00652337
GTGGG----------------------CATCGGCAATACC	GTGGGTTTTGGACACTGGAACCGTGGGCATCGGCAATACC	FALSE	22	0	0	2	0.00652337
GTGGGTTTTGGACACTCGAACGGTGGGCATCGGCAATACC	GTGGGTTTTGGACACTGGAACCGTGGGCATCGGCAATACC	TRUE	0	0	0	2	0.00652337
GTGGGTTTTGGACACT----CCGTGTGCATCGGCAATACC	GTGGGTTTTGGACACTGGAACCGTGGGCATCGGCAATACC	FALSE	4	0	0	2	0.00652337
GTGGGTTTTGGACACTGG---------CATCGTCAATACC	GTGGGTTTTGGACACTGGAACCGTGGGCATCGGCAATACC	FALSE	9	0	0	2	0.00652337
GTGGGTTTTGGACAC----ACCGTGGGCATCGGCAATACC	GTGGGTTTTGGACACTGGAACCGTGGGCATCGGCAATACC	TRUE	0	0	0	2	0.00652337
TGGGTTTTTGGACAA------CGTGGGCATCGGCAATACC	TGGGTTTT-GGACACTGGAACCGTGGGCATCGGCAATACC	FALSE	6	0	0	2	0.00652337
GTGGGTTTTGGACACTGGAACCGTTTGCATCGGCAATACC	GTGGGTTTTGGACACTGGAACCGTGGGCATCGGCAATACC	TRUE	0	0	0	2	0.00652337
GTGGGTTTTGTTG-------CCGTGGGCATCGGCAATACC	GTGGGTTTTGGACACTGGAACCGTGGGCATCGGCAATACC	FALSE	7	0	0	2	0.00652337
GTGGGTTTTGGACACTGGAACCGTTGTCATCGGCAATACC	GTGGGTTTTGGACACTGGAACCGTGGGCATCGGCAATACC	TRUE	0	0	0	2	0.00652337
GGGGTTTTTGGACAC------CGTGGGCATCGGCAATACC	TGGGTTTT-GGACACTGGAACCGTGGGCATCGGCAATACC	FALSE	6	0	0	2	0.00652337
GTGGGTTTTGGACACTGGAATCAAAAAATTGCCGTGGGCA	GTGGGTTTTGGACACTGGAA-----------CCGTGGGCA	FALSE	0	11	0	2	0.00652337
GTGGGTTTTGGACACT----CCGTGGGCATCTGCAATACC	GTGGGTTTTGGACACTGGAACCGTGGGCATCGGCAATACC	FALSE	4	0	0	2	0.00652337
TGGGTTTTGGACACTGGACATCGTGGGCATCGGCAATACC	TGGGTTTTGGACACTGGA-ACCGTGGGCATCGGCAATACC	FALSE	0	1	1	2	0.00652337
GTGGGTTATGGACACT----CCGTGGGCATCGGCAATACC	GTGGGTTTTGGACACTGGAACCGTGGGCATCGGCAATACC	FALSE	4	0	0	2	0.00652337
GTGGTTTTTGGACACTGGAACCGTGTGCATCGGCAATACC	GTGGGTTTTGGACACTGGAACCGTGGGCATCGGCAATACC	TRUE	0	0	0	2	0.00652337
GTGGGTTATGGACACTGGAACGGTGGGCATCGGCAATACC	GTGGGTTTTGGACACTGGAACCGTGGGCATCGGCAATACC	TRUE	0	0	0	2	0.00652337
GTGGGTTTTGGACACTGGAACCGTGGGCATCG-CAATACC	GTGGGTTTTGGACACTGGAACCGTGGGCATCGGCAATACC	TRUE	0	0	0	2	0.00652337
GTGGGTTTTGGACATTGGAACCGTGGGCATCGGCAATACC	GTGGGTTTTGGACACTGGAACCGTGGGCATCGGCAATACC	TRUE	0	0	0	2	0.00652337
TGGGTTTTTGGACACTGG---------CATCGGCAATACC	TGGGTTTT-GGACACTGGAACCGTGGGCATCGGCAATACC	FALSE	9	0	0	2	0.00652337
GTGGGTTTTGGACACTGGAACCGTGGGCATCGCCAATACC	GTGGGTTTTGGACACTGGAACCGTGGGCATCGGCAATACC	TRUE	0	0	0	2	0.00652337
ATGGGTTTTGGACACTGGAACCGTGGGCATCGGCAATACC	GTGGGTTTTGGACACTGGAACCGTGGGCATCGGCAATACC	TRUE	0	0	0	2	0.00652337
GTGGGTTTTGGACCCT----CCGTGGGCATCGGCAATACC	GTGGGTTTTGGACACTGGAACCGTGGGCATCGGCAATACC	FALSE	4	0	0	2	0.00652337
GTGGGTTTTGGACACTGGAACCGTGGGCATCGGCAATAC-	GTGGGTTTTGGACACTGGAACCGTGGGCATCGGCAATACC	TRUE	0	0	0	2	0.00652337
GTGGGTTTTGGACCCTGGACCCGTGGGCATCGGCAATACC	GTGGGTTTTGGACACTGGAACCGTGGGCATCGGCAATACC	FALSE	0	0	1	2	0.00652337
CAGGGTTTTGGACACTGGAACCGTGGGCATCGGCAATACC	GTGGGTTTTGGACACTGGAACCGTGGGCATCGGCAATACC	TRUE	0	0	0	2	0.00652337
GTGGGTTTTGGCCACTGG---------CATCGGCAATACC	GTGGGTTTTGGACACTGGAACCGTGGGCATCGGCAATACC	FALSE	9	0	0	2	0.00652337
GTGGGTTATGCACACTGGAACCGTGGGCATCGGCAATACC	GTGGGTTTTGGACACTGGAACCGTGGGCATCGGCAATACC	TRUE	0	0	0	2	0.00652337
GTGGGTTATGGACACTGG---------CATCGGCAATACC	GTGGGTTTTGGACACTGGAACCGTGGGCATCGGCAATACC	FALSE	9	0	0	2	0.00652337
GTGGGTTTTGGACACTGGAACCGTGGGCATCGGCAACACC	GTGGGTTTTGGACACTGGAACCGTGGGCATCGGCAATACC	TRUE	0	0	0	2	0.00652337
TTGGGTTTTGGACACTGGAACCGTGGGCATCGGCAATACC	GTGGGTTTTGGACACTGGAACCGTGGGCATCGGCAATACC	TRUE	0	0	0	2	0.00652337
GTGGGTTTTGGACACTGGAACCGTGGGCTTCGGCAATTCC	GTGGGTTTTGGACACTGGAACCGTGGGCATCGGCAATACC	TRUE	0	0	0	1	0.00326168
GTTGGTTTTCGCCACTGCAACCGTGGGCATCGGCAATACC	GTGGGTTTTGGACACTGGAACCGTGGGCATCGGCAATACC	TRUE	0	0	0	1	0.00326168
GTTGGTTATGGAAACTGGAACGGTGGGCATCGGCAATACC	GTGGGTTTTGGACACTGGAACCGTGGGCATCGGCAATACC	TRUE	0	0	0	1	0.00326168
TGGGTTTTTGGACACTGGAT-AGTGGGCATCGGCAATACC	TGGGTTTT-GGACACTGGAACCGTGGGCATCGGCAATACC	FALSE	1	0	1	1	0.00326168
GTGGGTTTTGGACACTGGAACCGTGTGAATCGGCAATTCC	GTGGGTTTTGGACACTGGAACCGTGGGCATCGGCAATACC	TRUE	0	0	0	1	0.00326168
TGTGGTTTTGGGCCCTGGAACCGTGGGCATCGGCAATACC	GTGGGTTTTGGACACTGGAACCGTGGGCATCGGCAATACC	TRUE	0	0	0	1	0.00326168
GTGTGTTTTGGACACTGGAACCGTGGGCATCGGCAATACG	GTGGGTTTTGGACACTGGAACCGTGGGCATCGGCAATACC	TRUE	0	0	0	1	0.00326168
GTGGGTTTTGGACACTGGAACCGTTGGCATCTGCAATACC	GTGGGTTTTGGACACTGGAACCGTGGGCATCGGCAATACC	TRUE	0	0	0	1	0.00326168
TGTGTTTTTGGACAC------CGTGGGCATCGGCAATACC	TGGGTTTT-GGACACTGGAACCGTGGGCATCGGCAATACC	FALSE	6	0	0	1	0.00326168
GTGTGTTTTGGACAATGGAT-AGTGGGCATCGGCAATACC	GTGGGTTTTGGACACTGGAACCGTGGGCATCGGCAATACC	FALSE	1	0	1	1	0.00326168
GTGGGTTTTGGACACTGGAACCGTGTGCATCGGCAATTCC	GTGGGTTTTGGACACTGGAACCGTGGGCATCGGCAATACC	TRUE	0	0	0	1	0.00326168
GTGGGTTTTGGACACTGGAACCGTGTGCATCGTCAATACA	GTGGGTTTTGGACACTGGAACCGTGGGCATCGGCAATACC	TRUE	0	0	0	1	0.00326168
TTGGACACTGGACATCGGCACCGTGGGCATCGGCAATACC	TTGGACACTGGA-------ACCGTGGGCATCGGCAATACC	FALSE	0	7	0	1	0.00326168
GTGGGTTTTGGACACTGGAACCGTGTGCATCGTCATTACC	GTGGGTTTTGGACACTGGAACCGTGGGCATCGGCAATACC	TRUE	0	0	0	1	0.00326168
GTGTGGTTTGGACCCTGGACCCGTGGGCATCGGCAATACC	GTGGGTTTTGGACACTGGAACCGTGGGCATCGGCAATACC	FALSE	0	0	1	1	0.00326168
GTGTGATTTGGACACAGGAACCGTGGGCATCGGCAATACC	GTGGGTTTTGGACACTGGAACCGTGGGCATCGGCAATACC	TRUE	0	0	0	1	0.00326168
GTGGGTTTTGGACACTGGAACCGTTGGAATCGGCAATACC	GTGGGTTTTGGACACTGGAACCGTGGGCATCGGCAATACC	TRUE	0	0	0	1	0.00326168
GTGGTTTTTGGCCACTGGACCCGTGGGCATCGGCAATACC	GTGGGTTTTGGACACTGGAACCGTGGGCATCGGCAATACC	FALSE	0	0	1	1	0.00326168
GTGGGTTTTGGACACTGGAACCGTGTGCATCGGCAATACA	GTGGGTTTTGGACACTGGAACCGTGGGCATCGGCAATACC	TRUE	0	0	0	1	0.00326168
TGGGTTTTTGGACAC------CGTGGACATCGGCAATACC	TGGGTTTT-GGACACTGGAACCGTGGGCATCGGCAATACC	FALSE	6	0	0	1	0.00326168
GTGGGTTTTGGACACTGGAACCGTGGGCTTCGGCAATAGC	GTGGGTTTTGGACACTGGAACCGTGGGCATCGGCAATACC	TRUE	0	0	0	1	0.00326168
TGGGTTTTTGGACAC------CGTGGGCTTCGGCAATACC	TGGGTTTT-GGACACTGGAACCGTGGGCATCGGCAATACC	FALSE	6	0	0	1	0.00326168
TGGGTTTTTGGACAC------CGTGGGCATCGGCGATACC	TGGGTTTT-GGACACTGGAACCGTGGGCATCGGCAATACC	FALSE	6	0	0	1	0.00326168
TGGGTTTTAGGACAC------CGTGGGCATCGGCAATACC	TGGGTTTT-GGACACTGGAACCGTGGGCATCGGCAATACC	FALSE	6	0	0	1	0.00326168
TGGGTTATTGGACAC------CGTGGGCATCGGCATTACC	TGGGTT-TTGGACACTGGAACCGTGGGCATCGGCAATACC	FALSE	6	0	0	1	0.00326168
TGGGTTATGGACACTGGACACCGTGGGCATCGGCAATACC	TGGGTTTTGGACACTGGA-ACCGTGGGCATCGGCAATACC	FALSE	0	1	0	1	0.00326168
TGGGTTTTTGGACAC------CGTGGGCATCGGTAATACC	TGGGTTTT-GGACACTGGAACCGTGGGCATCGGCAATACC	FALSE	6	0	0	1	0.00326168
TGGGTGTTTGGA------AACCGTGGGAATCGGCAATAAC	TGGGT-TTTGGACACTGGAACCGTGGGCATCGGCAATACC	TRUE	0	0	0	1	0.00326168
TGGGTATTTGGACACTGGAACCGTGGGCATCGGCAATACC	TGGGT-TTTGGACACTGGAACCGTGGGCATCGGCAATACC	TRUE	0	0	0	1	0.00326168
TGGGGTTTTGGACACTGGAACCGTGGGCATCGGCAATACC	GTGGGTTTTGGACACTGGAACCGTGGGCATCGGCAATACC	TRUE	0	0	0	1	0.00326168
TGGGGTTTTGGACAC------CGTGGGCATCGGCAATACC	TGGG-TTTTGGACACTGGAACCGTGGGCATCGGCAATACC	FALSE	6	0	0	1	0.00326168
TGGGTTTTTGGACAC------CGTGGGCATCGTCAATACC	TGGGTTTT-GGACACTGGAACCGTGGGCATCGGCAATACC	FALSE	6	0	0	1	0.00326168
TGCGTTTATGGACACTGGAACCGTTGGCATCGGCAATATC	TGGGTTT-TGGACACTGGAACCGTGGGCATCGGCAATACC	TRUE	0	0	0	1	0.00326168
NTGTGTTTTGGACACAGGAACCGTGGGCATCTCCATTACC	GTGGGTTTTGGACACTGGAACCGTGGGCATCGGCAATACC	TRUE	0	0	0	1	0.00326168
GTGGTTTTTGGACACTGGAACCGTGTGCATCGTCAATACC	GTGGGTTTTGGACACTGGAACCGTGGGCATCGGCAATACC	TRUE	0	0	0	1	0.00326168
TGGGTTTTTGGACAC------CGTGGGAATCGGCAATACC	TGGGTTTT-GGACACTGGAACCGTGGGCATCGGCAATACC	FALSE	6	0	0	1	0.00326168
GTGGGTTTTGGACACTGGAACCGTGGGCATGGGCAATACC	GTGGGTTTTGGACACTGGAACCGTGGGCATCGGCAATACC	TRUE	0	0	0	1	0.00326168
GTGGGTTTTGGACACTGGAACCGTGGGCATCGGCAATATC	GTGGGTTTTGGACACTGGAACCGTGGGCATCGGCAATACC	TRUE	0	0	0	1	0.00326168
GTGGGTTTTGGACACTGGAACCGTGGGCATGGGGAATACC	GTGGGTTTTGGACACTGGAACCGTGGGCATCGGCAATACC	TRUE	0	0	0	1	0.00326168
GTGGGTTTTGGACACTGGAACCGTGGGCATNGGCAATCCC	GTGGGTTTTGGACACTGGAACCGTGGGCATCGGCAATACC	TRUE	0	0	0	1	0.00326168
TGGGTTTTTGGACACCGGAACCGTGGGCATCGGCAATACC	TGGGTTTT-GGACACTGGAACCGTGGGCATCGGCAATACC	TRUE	0	0	0	1	0.00326168
TGGGTTTTTGGACACGG------TGGGCATCTGCAATACC	TGGGTTTT-GGACACTGGAACCGTGGGCATCGGCAATACC	FALSE	6	0	0	1	0.00326168
NTGGGTTTTGGACACTGGAACCGTGGGCATCGGCAATACC	GTGGGTTTTGGACACTGGAACCGTGGGCATCGGCAATACC	TRUE	0	0	0	1	0.00326168
GTGGGTTTTGGACACTGGAACCGTGGGCCTCGGCAATACC	GTGGGTTTTGGACACTGGAACCGTGGGCATCGGCAATACC	TRUE	0	0	0	1	0.00326168
TGGGTTTTTGGACACT----CCGTGGGCATCGGCAATACC	TGGGTTTT-GGACACTGGAACCGTGGGCATCGGCAATACC	FALSE	4	0	0	1	0.00326168
GTTGTTTTTGGACACTGGAACCGTGGGCATCGGCACTACC	GTGGGTTTTGGACACTGGAACCGTGGGCATCGGCAATACC	TRUE	0	0	0	1	0.00326168
GTTGGTTTTTG-----GAAAACGTGGGCATCGGCAATACC	GTGGGTTTTGGACACTGGAACCGTGGGCATCGGCAATACC	FALSE	0	0	1	1	0.00326168
GTGGGTTTTGGACACTGGAACCGTGGGCGTCGGCAATACC	GTGGGTTTTGGACACTGGAACCGTGGGCATCGGCAATACC	TRUE	0	0	0	1	0.00326168
GTTGGTTTTGGACACTGG---------CATCGGCAATACC	GTGGGTTTTGGACACTGGAACCGTGGGCATCGGCAATACC	FALSE	9	0	0	1	0.00326168
GTGGGTTTTGGACACTGGAACGTTGGGCATCGGCAATACC	GTGGGTTTTGGACACTGGAACCGTGGGCATCGGCAATACC	TRUE	0	0	0	1	0.00326168
GTGGGTTTTGGACACTGGAACCTTGGGCATCTGCAATACC	GTGGGTTTTGGACACTGGAACCGTGGGCATCGGCAATACC	TRUE	0	0	0	1	0.00326168
GTGGGTTTTGGCCACTGGACCCGTGGGCATCGGCAATACC	GTGGGTTTTGGACACTGGAACCGTGGGCATCGGCAATACC	FALSE	0	0	1	1	0.00326168
GTGGGTTTTGGACACTGTAGCCGTGGGCATCGGCAATACC	GTGGGTTTTGGACACTGGAACCGTGGGCATCGGCAATACC	FALSE	0	0	1	1	0.00326168
GTGGGTTTTGGACACTGTAACCGTGTGCATCGGCAATACC	GTGGGTTTTGGACACTGGAACCGTGGGCATCGGCAATACC	TRUE	0	0	0	1	0.00326168
GTGGGTTTTGGCCACTGGAACCGGGGGCATCGGCAATACC	GTGGGTTTTGGACACTGGAACCGTGGGCATCGGCAATACC	TRUE	0	0	0	1	0.00326168
GTGGGTTTTGGCCACTGGAACCGTAGGCATCGGCAATACC	GTGGGTTTTGGACACTGGAACCGTGGGCATCGGCAATACC	TRUE	0	0	0	1	0.00326168
GTGGGTTTTGGCCACTGGAACCGTGGGCATCGGCTATACC	GTGGGTTTTGGACACTGGAACCGTGGGCATCGGCAATACC	TRUE	0	0	0	1	0.00326168
GTGGGTTTTGGCCACTGGAACCGTGGGCATCTGCAATACC	GTGGGTTTTGGACACTGGAACCGTGGGCATCGGCAATACC	TRUE	0	0	0	1	0.00326168
GTGGGTTTTGGCCACTGGCACCGTTTGCATCGGCAATACC	GTGGGTTTTGGACACTGGAACCGTGGGCATCGGCAATACC	TRUE	0	0	0	1	0.00326168
GTGGGTTTTGGACACTNGAACCGTGGGCATCGGCAATACC	GTGGGTTTTGGACACTGGAACCGTGGGCATCGGCAATACC	TRUE	0	0	0	1	0.00326168
GTGGGTTTTGGACACTGGT-CCGTGGGCATCGGCAATACC	GTGGGTTTTGGACACTGGAACCGTGGGCATCGGCAATACC	FALSE	1	0	0	1	0.00326168
GTGGGTTTTGGCCCCTGGACCCGGGGGCATCGGCAATCCC	GTGGGTTTTGGACACTGGAACCGTGGGCATCGGCAATACC	FALSE	0	0	1	1	0.00326168
GTGGGTTTTGGCCCGTGGAACCGTGGGCATCGGCAATACC	GTGGGTTTTGGACACTGGAACCGTGGGCATCGGCAATACC	TRUE	0	0	0	1	0.00326168
GTGGGTTTTGGACACTGGCCCCGTGGGCATCGGCAATACC	GTGGGTTTTGGACACTGGAACCGTGGGCATCGGCAATACC	FALSE	0	0	1	1	0.00326168
GTGGGTTTTGGACACTGGATCCGTTGGCATCGGCAATACC	GTGGGTTTTGGACACTGGAACCGTGGGCATCGGCAATACC	FALSE	0	0	1	1	0.00326168
GTGGGTTTTGGCCCTTGGA-CCGTGGGCATCGGCAATACC	GTGGGTTTTGGACACTGGAACCGTGGGCATCGGCAATACC	FALSE	1	0	0	1	0.00326168
GTGGGTTTTGGACACTGTGACCGTGGGCATCGGCAATACC	GTGGGTTTTGGACACTGGAACCGTGGGCATCGGCAATACC	TRUE	0	0	0	1	0.00326168
GTGGGTTTTGGCCACTCGCACCGTGGGCATCGGCAATACC	GTGGGTTTTGGACACTGGAACCGTGGGCATCGGCAATACC	TRUE	0	0	0	1	0.00326168
GTGGGTTTTGGACACTGGATCCGTGGGCTTCGGCAATACC	GTGGGTTTTGGACACTGGAACCGTGGGCATCGGCAATACC	FALSE	0	0	1	1	0.00326168
GTGGGTTTTGGACCCTGGAACCGTGGGCATCGTCAATACC	GTGGGTTTTGGACACTGGAACCGTGGGCATCGGCAATACC	TRUE	0	0	0	1	0.00326168
GTGGGTTTTGGACGCT----CCGTGGGCATCGGCAATACC	GTGGGTTTTGGACACTGGAACCGTGGGCATCGGCAATACC	FALSE	4	0	0	1	0.00326168
GTGGGTTTTGGAGACTGGATCCGTGGGCATCGGCAATACC	GTGGGTTTTGGACACTGGAACCGTGGGCATCGGCAATACC	FALSE	0	0	1	1	0.00326168
GTGGGTTTTGGACCGTGGAACCGTGGGCATCGGCAATACC	GTGGGTTTTGGACACTGGAACCGTGGGCATCGGCAATACC	TRUE	0	0	0	1	0.00326168
GTGGGTTTTGGACCCTGGCACCGTGGGCATCGGCAATACC	GTGGGTTTTGGACACTGGAACCGTGGGCATCGGCAATACC	TRUE	0	0	0	1	0.00326168
GTGGGTTTTGGACCCTGGAACCGTGGGCATTGGCAATACC	GTGGGTTTTGGACACTGGAACCGTGGGCATCGGCAATACC	TRUE	0	0	0	1	0.00326168
GTGGGTTTTGGANACTGGAANCGTGGGCATCGGCAATACC	GTGGGTTTTGGACACTGGAACCGTGGGCATCGGCAATACC	FALSE	0	0	1	1	0.00326168
GTGGGTTTTGGATACTGG---------CATCGGCAATACC	GTGGGTTTTGGACACTGGAACCGTGGGCATCGGCAATACC	FALSE	9	0	0	1	0.00326168
GTGGGTTTTGGACACTTG---------CATCGGCAATACC	GTGGGTTTTGGACACTGGAACCGTGGGCATCGGCAATACC	FALSE	9	0	0	1	0.00326168
GTGGGTTTTGGATACTGGAACCGTGGGCATCGGCAATACC	GTGGGTTTTGGACACTGGAACCGTGGGCATCGGCAATACC	TRUE	0	0	0	1	0.00326168
GTGGGTTTTGGACCATGGACCCGTGGGCATCGGCAATACC	GTGGGTTTTGGACACTGGAACCGTGGGCATCGGCAATACC	FALSE	0	0	1	1	0.00326168
GTGGGTTTTGGACAGAGGAACGGTGGGCATCGGCAATACC	GTGGGTTTTGGACACTGGAACCGTGGGCATCGGCAATACC	TRUE	0	0	0	1	0.00326168
GTGGGTTTTGGACACTTTAGCCGTGGGCATCGGCAATACC	GTGGGTTTTGGACACTGGAACCGTGGGCATCGGCAATACC	FALSE	0	0	1	1	0.00326168
GTGGGTTTTGGCCAATGAACCCGTGGGCATCGGCAATACC	GTGGGTTTTGGACACTGGAACCGTGGGCATCGGCAATACC	FALSE	0	0	1	1	0.00326168
GTGGGTTTTGGCCACGGGAACCGTGGGCATCGGCAATACC	GTGGGTTTTGGACACTGGAACCGTGGGCATCGGCAATACC	TRUE	0	0	0	1	0.00326168
GTGGGTTTTGGACACTGGATCCGTGTGCATCGGCAATACC	GTGGGTTTTGGACACTGGAACCGTGGGCATCGGCAATACC	FALSE	0	0	1	1	0.00326168
GTGGGTTTTGGACACTGGATCCGTGGGCATCTGCAATACC	GTGGGTTTTGGACACTGGAACCGTGGGCATCGGCAATACC	FALSE	0	0	1	1	0.00326168
GTGGGTTTTTGAAACTGGAACCGTGGGCATCGGCAATACC	GTGGGTTTTGGACACTGGAACCGTGGGCATCGGCAATACC	TRUE	0	0	0	1	0.00326168
GTGGGTTTTNNACACTGGAACCGTGGGAATCGGCAATACC	GTGGGTTTTGGACACTGGAACCGTGGGCATCGGCAATACC	TRUE	0	0	0	1	0.00326168
GTGGGTTTTGGACACTGGACCCGTGGGCATAGGCAATACC	GTGGGTTTTGGACACTGGAACCGTGGGCATCGGCAATACC	FALSE	0	0	1	1	0.00326168
GTGGGTTTTGGACACTGGACACTTTGGACACGATGCCGTG	GTGGGTTTTGGACACTGGAA---------------CCGTG	FALSE	0	15	1	1	0.00326168
GTGGGTTTTGGACACTGGACACGTGGGCATCGGCAATACC	GTGGGTTTTGGACACTGGAACCGTGGGCATCGGCAATACC	FALSE	0	0	2	1	0.00326168
GTGGGTTTTGGACACTGGAATTGTGGGCATCGGCAATACC	GTGGGTTTTGGACACTGGAACCGTGGGCATCGGCAATACC	FALSE	0	0	1	1	0.00326168
GTGGGTTTTNGACACTGGAACCGTGGGCATCGGCAATACC	GTGGGTTTTGGACACTGGAACCGTGGGCATCGGCAATACC	TRUE	0	0	0	1	0.00326168
GTGGGTTTTGGACACTGGAATCGTGGACATCGGCAATACC	GTGGGTTTTGGACACTGGAACCGTGGGCATCGGCAATACC	FALSE	0	0	1	1	0.00326168
GTGGGTTTTTG-----GAAAACGTGGGCATCGGAAATACC	GTGGGTTTTGGACACTGGAACCGTGGGCATCGGCAATACC	FALSE	0	0	1	1	0.00326168
GTGGGTTTTGTACACTGGAACCGTGGGCATCGGCATTACC	GTGGGTTTTGGACACTGGAACCGTGGGCATCGGCAATACC	TRUE	0	0	0	1	0.00326168
GTGGGTTTTGGAGACTGGAACCGCGGGCATCGGCAATACC	GTGGGTTTTGGACACTGGAACCGTGGGCATCGGCAATACC	TRUE	0	0	0	1	0.00326168
GTGGGTTTTGGACACTGGAACGGTGTGCATCGGCAATACC	GTGGGTTTTGGACACTGGAACCGTGGGCATCGGCAATACC	TRUE	0	0	0	1	0.00326168
GTGGGTTTTGGACACTGGAACGGTGGGCATCGTCAATACC	GTGGGTTTTGGACACTGGAACCGTGGGCATCGGCAATACC	TRUE	0	0	0	1	0.00326168
GTGGGTTTTGGACACTGGAACGGTGGGCATCGGCATTACC	GTGGGTTTTGGACACTGGAACCGTGGGCATCGGCAATACC	TRUE	0	0	0	1	0.00326168
GTGGGTTTTTG-CAC----ACCGTGGGCATCGGCAATACC	GTGGGTTTTGGACACTGGAACCGTGGGCATCGGCAATACC	TRUE	0	0	0	1	0.00326168
GTGGGTTTTGGACACTGGAACGGTGGGCATCGGCATTAAC	GTGGGTTTTGGACACTGGAACCGTGGGCATCGGCAATACC	TRUE	0	0	0	1	0.00326168
GTGGGTTTTGTTCCCTGGAACCGTGGGCATCGGCAATACC	GTGGGTTTTGGACACTGGAACCGTGGGCATCGGCAATACC	TRUE	0	0	0	1	0.00326168
GTGGGTTTTGGACACTGGAGCCTTGGGCATCGGCAATACC	GTGGGTTTTGGACACTGGAACCGTGGGCATCGGCAATACC	FALSE	0	0	1	1	0.00326168
GTGGGTTTTGGGCACTGGAAACGTGGGCATCGGCAATACC	GTGGGTTTTGGACACTGGAACCGTGGGCATCGGCAATACC	FALSE	0	0	1	1	0.00326168
GTGGGTTTTGGACACTGGAT-AGTGGGCATCGGCAATAAC	GTGGGTTTTGGACACTGGAACCGTGGGCATCGGCAATACC	FALSE	1	0	1	1	0.00326168
GTGGGTTTTGGGCACTGGAACCGTGGGCATCGGCAAAACC	GTGGGTTTTGGACACTGGAACCGTGGGCATCGGCAATACC	TRUE	0	0	0	1	0.00326168
GTGGGTTTTGGGCACTGGAACGGTGGGCATCGGCAATACC	GTGGGTTTTGGACACTGGAACCGTGGGCATCGGCAATACC	TRUE	0	0	0	1	0.00326168
GTGGGTTTTGGACACTGGAT-AGTTGGCATCGGCAATACC	GTGGGTTTTGGACACTGGAACCGTGGGCATCGGCAATACC	FALSE	1	0	1	1	0.00326168
GTGGGTTTTGGACACTGGAT-AGTGGGCATCGTCAATACC	GTGGGTTTTGGACACTGGAACCGTGGGCATCGGCAATACC	FALSE	1	0	1	1	0.00326168
GTGGGTTTTGGGGACTTGAACCGTGGGCATCGGCAATACC	GTGGGTTTTGGACACTGGAACCGTGGGCATCGGCAATACC	TRUE	0	0	0	1	0.00326168
GTGGGTTTTGGACACTGGAT-AGTGGGCATCGGCAATACA	GTGGGTTTTGGACACTGGAACCGTGGGCATCGGCAATACC	FALSE	1	0	1	1	0.00326168
GTGGGTTTTGGACACTGGAT-AGGGGGCATCGGCAATACC	GTGGGTTTTGGACACTGGAACCGTGGGCATCGGCAATACC	FALSE	1	0	1	1	0.00326168
GTGGGTTTTGTACACTGGAAACGTGGGCATCTTCAATACC	GTGGGTTTTGGACACTGGAACCGTGGGCATCGGCAATACC	FALSE	0	0	1	1	0.00326168
GTGGGTTTTGGTCACTGGAT-AGTGGGCATCGGCAATACC	GTGGGTTTTGGACACTGGAACCGTGGGCATCGGCAATACC	FALSE	1	0	1	1	0.00326168
GTGGGTTTTGGTGCCTGGAGCCGTGGGCATCGGCAATACC	GTGGGTTTTGGACACTGGAACCGTGGGCATCGGCAATACC	FALSE	0	0	1	1	0.00326168
GTGGGTTTTGTAAAATGGAACCGTGGGCATCGGCAATACA	GTGGGTTTTGGACACTGGAACCGTGGGCATCGGCAATACC	TRUE	0	0	0	1	0.00326168
GTGGGTTTTGGACACTGGANNCGTGGGCATCGGCAATACC	GTGGGTTTTGGACACTGGAACCGTGGGCATCGGCAATACC	FALSE	0	0	2	1	0.00326168
GTGGGTTTTGGACACTGGANCCGTGGGCATCGGCAATACC	GTGGGTTTTGGACACTGGAACCGTGGGCATCGGCAATACC	FALSE	0	0	1	1	0.00326168
GTGGGTTTTGTACACTGG---------CATCGGCAATACC	GTGGGTTTTGGACACTGGAACCGTGGGCATCGGCAATACC	FALSE	9	0	0	1	0.00326168
GTGGGTTTTGGACACTGTTGGACGCCGTGGGCATCGGCAA	GTGGGTTTTGGACACTGGAA----CCGTGGGCATCGGCAA	FALSE	0	4	1	1	0.00326168
GTGGGTTTTGGACACTGGAA-AGTGGGCATCGGCAATACC	GTGGGTTTTGGACACTGGAACCGTGGGCATCGGCAATACC	FALSE	1	0	0	1	0.00326168
GTGGGTTTTGGACACTGGAACCGTGGGCATCGGCA-TACC	GTGGGTTTTGGACACTGGAACCGTGGGCATCGGCAATACC	TRUE	0	0	0	1	0.00326168
GTGGGATTTGGACACTGCAACCGTGGGCATCGGCAATACC	GTGGGTTTTGGACACTGGAACCGTGGGCATCGGCAATACC	TRUE	0	0	0	1	0.00326168
GTGGGATTTGGACACAGGAACCGTGGGCATCGGCAATACC	GTGGGTTTTGGACACTGGAACCGTGGGCATCGGCAATACC	TRUE	0	0	0	1	0.00326168
GTGGGATATGGCCACTGGAACCGTGGGCATCGGCAATACC	GTGGGTTTTGGACACTGGAACCGTGGGCATCGGCAATACC	TRUE	0	0	0	1	0.00326168
GTGGGAATTGGGCACTGGACCCGTGGGCATCGGCAATACC	GTGGGTTTTGGACACTGGAACCGTGGGCATCGGCAATACC	FALSE	0	0	1	1	0.00326168
GTGGGAATTGGACACTGGAACCGTGGGCATCGGCAATAGC	GTGGGTTTTGGACACTGGAACCGTGGGCATCGGCAATACC	TRUE	0	0	0	1	0.00326168
GTGGGAATTGGACACTGGAACCGTGGGCATCGGCAATACC	GTGGGTTTTGGACACTGGAACCGTGGGCATCGGCAATACC	TRUE	0	0	0	1	0.00326168
GTGGGAATTGGACACATGAAACGTGGGCATCGGCAATACC	GTGGGTTTTGGACACTGGAACCGTGGGCATCGGCAATACC	FALSE	0	0	1	1	0.00326168
GTGGG---------------CCGTGGGCATCGGCAATACC	GTGGGTTTTGGACACTGGAACCGTGGGCATCGGCAATACC	FALSE	15	0	0	1	0.00326168
GTGGCTTTTGGACACTGGAACCGTGTGCATCGGCAATACC	GTGGGTTTTGGACACTGGAACCGTGGGCATCGGCAATACC	TRUE	0	0	0	1	0.00326168
GTGGCTTTTGCACACTGGAACCGTGGGCATCGGCAATTCC	GTGGGTTTTGGACACTGGAACCGTGGGCATCGGCAATACC	TRUE	0	0	0	1	0.00326168
GTGGCTTTTGCACACTGGAACCGTGGGCATCGGCAATACC	GTGGGTTTTGGACACTGGAACCGTGGGCATCGGCAATACC	TRUE	0	0	0	1	0.00326168
GTGGCTTATGGACACTGGAACCGTTGGCATCGGCAATACC	GTGGGTTTTGGACACTGGAACCGTGGGCATCGGCAATACC	TRUE	0	0	0	1	0.00326168
GTGGCTTATGGACACTGGAACCGTGGGGATCGGCAATACC	GTGGGTTTTGGACACTGGAACCGTGGGCATCGGCAATACC	TRUE	0	0	0	1	0.00326168
GTGGCTTATGGACACTGGAACCGTGGGCATCGGCAATACC	GTGGGTTTTGGACACTGGAACCGTGGGCATCGGCAATACC	TRUE	0	0	0	1	0.00326168
GTGGCTAATGGACACTGGAACCGTGTGCATGGGCAATACC	GTGGGTTTTGGACACTGGAACCGTGGGCATCGGCAATACC	TRUE	0	0	0	1	0.00326168
GTGGC---------------CCGTGTGCATCGGCAATACC	GTGGGTTTTGGACACTGGAACCGTGGGCATCGGCAATACC	FALSE	15	0	0	1	0.00326168
GTGGATTTTGGACACT----CCGTGGGCATCGGCAATACC	GTGGGTTTTGGACACTGGAACCGTGGGCATCGGCAATACC	FALSE	4	0	0	1	0.00326168
GTGGATAATGGACACTGGAACCGTGGGCATCGGCAATACC	GTGGGTTTTGGACACTGGAACCGTGGGCATCGGCAATACC	TRUE	0	0	0	1	0.00326168
GTGG-TTTTGGACACTGG---------CATCGGCAATACC	GTGGGTTTTGGACACTGGAACCGTGGGCATCGGCAATACC	FALSE	9	0	0	1	0.00326168
GTGG-TTTTGGACACAGGAAACGTGGGCATCGGCAATACC	GTGGGTTTTGGACACTGGAACCGTGGGCATCGGCAATACC	FALSE	0	0	1	1	0.00326168
GTGCGTTTTGGACACTGGAT-AGTGTGCATCGTCAATACC	GTGGGTTTTGGACACTGGAACCGTGGGCATCGGCAATACC	FALSE	1	0	1	1	0.00326168
GTGCGTTTTGGACACTGGAACCTTGGGCATGGGCATTACC	GTGGGTTTTGGACACTGGAACCGTGGGCATCGGCAATACC	TRUE	0	0	0	1	0.00326168
GTGGGATTTGGACACTCG----GTGGGCATCGGCAATACC	GTGGGTTTTGGACACTGGAACCGTGGGCATCGGCAATACC	FALSE	4	0	0	1	0.00326168
GTGGGATTTGGACACTGGAACCGTGGGCATCGGCAATTCC	GTGGGTTTTGGACACTGGAACCGTGGGCATCGGCAATACC	TRUE	0	0	0	1	0.00326168
GTGCGTATTGGACACTCGAACCGTTGGCATCGGCAATTCC	GTGGGTTTTGGACACTGGAACCGTGGGCATCGGCAATACC	TRUE	0	0	0	1	0.00326168
GTGGGATTTGGACACTGGAACCGTGTGCATCGGCAATTCC	GTGGGTTTTGGACACTGGAACCGTGGGCATCGGCAATACC	TRUE	0	0	0	1	0.00326168
GTGGGTTATGGACACTGGAACCGTGTGCATCGGCAATACC	GTGGGTTTTGGACACTGGAACCGTGGGCATCGGCAATACC	TRUE	0	0	0	1	0.00326168
GTGGGTTATGGACACTGGAACCGTGGGCATCGGCAATACA	GTGGGTTTTGGACACTGGAACCGTGGGCATCGGCAATACC	TRUE	0	0	0	1	0.00326168
GTGGGTTATGGACACTGCAACCGTGTGCATCGGCAATACC	GTGGGTTTTGGACACTGGAACCGTGGGCATCGGCAATACC	TRUE	0	0	0	1	0.00326168
GTGGGTTATGGACACTGCAACCGTGGGCATCGGCAATACC	GTGGGTTTTGGACACTGGAACCGTGGGCATCGGCAATACC	TRUE	0	0	0	1	0.00326168
GTGGGTTATGGAAACTGGAACCGTGGGCATCGGCAATACC	GTGGGTTTTGGACACTGGAACCGTGGGCATCGGCAATACC	TRUE	0	0	0	1	0.00326168
GTGGGTTAAGGACACTGGAACGGTGGGCATCGGCAATACC	GTGGGTTTTGGACACTGGAACCGTGGGCATCGGCAATACC	TRUE	0	0	0	1	0.00326168
GTGGGTGTTTGGCCATGGACCCGTGGGCATCGGCAATACC	GTGGGTTTTGGACACTGGAACCGTGGGCATCGGCAATACC	FALSE	0	0	1	1	0.00326168
GTGGGTGTTGGACACTGGAACCGTGGGCATCGGCAATACC	GTGGGTTTTGGACACTGGAACCGTGGGCATCGGCAATACC	TRUE	0	0	0	1	0.00326168
GTGGGTGATGGACACTGGAACCGTGGGCATCGGCAATACC	GTGGGTTTTGGACACTGGAACCGTGGGCATCGGCAATACC	TRUE	0	0	0	1	0.00326168
GTGGGTCTTGGACACTGGAACCGTGGGCATCGGCAATACC	GTGGGTTTTGGACACTGGAACCGTGGGCATCGGCAATACC	TRUE	0	0	0	1	0.00326168
GTGGGTATTGGACACTGGAGCCGTGGGCATCGGCAATACC	GTGGGTTTTGGACACTGGAACCGTGGGCATCGGCAATACC	FALSE	0	0	1	1	0.00326168
GTGGGTATTGGACACTGGAACCTTTGGCATCGGCAATACT	GTGGGTTTTGGACACTGGAACCGTGGGCATCGGCAATACC	TRUE	0	0	0	1	0.00326168
GTGGGTATTGGACACTGGAACCGTGGGCATCGGCAATAGC	GTGGGTTTTGGACACTGGAACCGTGGGCATCGGCAATACC	TRUE	0	0	0	1	0.00326168
GTGGGTATTGGACACTGG---------CATCGGCAATACC	GTGGGTTTTGGACACTGGAACCGTGGGCATCGGCAATACC	FALSE	9	0	0	1	0.00326168
GTGGGTATTGGACACT----CCGTGGGCATCGGCAATACC	GTGGGTTTTGGACACTGGAACCGTGGGCATCGGCAATACC	FALSE	4	0	0	1	0.00326168
GTGGGTATTGGACACAGGAACCGTGGGCATCGGCAATACA	GTGGGTTTTGGACACTGGAACCGTGGGCATCGGCAATACC	TRUE	0	0	0	1	0.00326168
GTGGGGTTTGGACACTGGAGCCGTGGGCATCGGCAAAACC	GTGGGTTTTGGACACTGGAACCGTGGGCATCGGCAATACC	FALSE	0	0	1	1	0.00326168
GTGGGGTTTGGACACTGGAACCGTGGGGATCGGCAATACG	GTGGGTTTTGGACACTGGAACCGTGGGCATCGGCAATACC	TRUE	0	0	0	1	0.00326168
GTGGGCTTTGGACACTGGAACCGTGTGCATCGGCAATACC	GTGGGTTTTGGACACTGGAACCGTGGGCATCGGCAATACC	TRUE	0	0	0	1	0.00326168
GTGGGATTTTGACACTGGGCCCGTGGGCATCGGCAATACC	GTGGGTTTTGGACACTGGAACCGTGGGCATCGGCAATACC	FALSE	0	0	1	1	0.00326168
GTGGGATTTGGACACTGGAACCGTTGGCATCGGCAATACC	GTGGGTTTTGGACACTGGAACCGTGGGCATCGGCAATACC	TRUE	0	0	0	1	0.00326168
GTGCGTTTTCGACACTGGAACCGTGGGCATCGGCAATACC	GTGGGTTTTGGACACTGGAACCGTGGGCATCGGCAATACC	TRUE	0	0	0	1	0.00326168
GTGCGTATAGGACACTGGAACCGTGGGCATCGGCAATACC	GTGGGTTTTGGACACTGGAACCGTGGGCATCGGCAATACC	TRUE	0	0	0	1	0.00326168
GTGGGTTATGGACACTGGAT-AGTGTGCATCGGCAATACC	GTGGGTTTTGGACACTGGAACCGTGGGCATCGGCAATACC	FALSE	1	0	1	1	0.00326168
GAGGGTATTGGACACTGGAACCGTGGGCATCGGCAATACC	GTGGGTTTTGGACACTGGAACCGTGGGCATCGGCAATACC	TRUE	0	0	0	1	0.00326168
GAGGCTTATGGACACTGGAACGGTGGGCATCGGCAATACC	GTGGGTTTTGGACACTGGAACCGTGGGCATCGGCAATACC	TRUE	0	0	0	1	0.00326168
CTGGGTTTTTGACACTGGAACGGTGGGCATCGTCTATACC	GTGGGTTTTGGACACTGGAACCGTGGGCATCGGCAATACC	TRUE	0	0	0	1	0.00326168
CTGGGTTTTTGACACTGCAACCGTGGGCATCGGCAATACC	GTGGGTTTTGGACACTGGAACCGTGGGCATCGGCAATACC	TRUE	0	0	0	1	0.00326168
CTGGGTTTTGTACACTGGAACCGTGGTCATCGGCAATACC	GTGGGTTTTGGACACTGGAACCGTGGGCATCGGCAATACC	TRUE	0	0	0	1	0.00326168
CTGGGTTTTGTACACTGGAACCGTGGGCATCGGCAATACC	GTGGGTTTTGGACACTGGAACCGTGGGCATCGGCAATACC	TRUE	0	0	0	1	0.00326168
CTGGGTTTTGGTCACTGGAACCGTGGGCATCGGCAATACC	GTGGGTTTTGGACACTGGAACCGTGGGCATCGGCAATACC	TRUE	0	0	0	1	0.00326168
CTGGGTTTTGGACCCAGGAACCGTGGGCATCGGCAATACC	GTGGGTTTTGGACACTGGAACCGTGGGCATCGGCAATACC	TRUE	0	0	0	1	0.00326168
CTGGGTTTTGGACACTGCAACCGTGGGCATCGGCAATACC	GTGGGTTTTGGACACTGGAACCGTGGGCATCGGCAATACC	TRUE	0	0	0	1	0.00326168
CTGGGTTTTGGACAATGGAACCGTGGGCATCGGCAATACC	GTGGGTTTTGGACACTGGAACCGTGGGCATCGGCAATACC	TRUE	0	0	0	1	0.00326168
CTGGGTTATGGACACT----CCGTGGGCATCGGCAATACC	GTGGGTTTTGGACACTGGAACCGTGGGCATCGGCAATACC	FALSE	4	0	0	1	0.00326168
CTGGGTTATGGACACAGGAACCGTGGGCATCGGCAATACC	GTGGGTTTTGGACACTGGAACCGTGGGCATCGGCAATACC	TRUE	0	0	0	1	0.00326168
CTGGGTATTGGACACT----CCGTGGGCATCGGCAATACG	GTGGGTTTTGGACACTGGAACCGTGGGCATCGGCAATACC	FALSE	4	0	0	1	0.00326168
CTGGGATATGGACACTGGAACCGTGGGCATCGGCAATACC	GTGGGTTTTGGACACTGGAACCGTGGGCATCGGCAATACC	TRUE	0	0	0	1	0.00326168
CTGCGTTTTGGACACTGGAACCGTGGGCATCGGCAATACC	GTGGGTTTTGGACACTGGAACCGTGGGCATCGGCAATACC	TRUE	0	0	0	1	0.00326168
CCGGGTTTTGGACACTGGAACCGTGGGCATCGTCAATACC	GTGGGTTTTGGACACTGGAACCGTGGGCATCGGCAATACC	TRUE	0	0	0	1	0.00326168
CAGGGTTTTGGACACTGGAT-AGTGGGCATCGGCAATACC	GTGGGTTTTGGACACTGGAACCGTGGGCATCGGCAATACC	FALSE	1	0	1	1	0.00326168
CAGGGTTTTGAACACTGAAACTGTGGCCATCGGCAATACC	GTGGGTTTTGGACACTGGAACCGTGGGCATCGGCAATACC	TRUE	0	0	0	1	0.00326168
CAGGCTTATGGACACTGGAACCGTGGGCATCGGCATTACC	GTGGGTTTTGGACACTGGAACCGTGGGCATCGGCAATACC	TRUE	0	0	0	1	0.00326168
AGGGTTTTTGGACAC------CGTGGGCATCGGCAATACC	TGGGTTTT-GGACACTGGAACCGTGGGCATCGGCAATACC	FALSE	6	0	0	1	0.00326168
AGGGTTATTGGACAC------CGTGGGCATCGGCAATACC	TGGGTT-TTGGACACTGGAACCGTGGGCATCGGCAATACC	FALSE	6	0	0	1	0.00326168
#REF!	GTGGGTTTTGGACACTGGAA-CCGTGGGCATCGGCAATAC	FALSE	0	1	1	1	0.00326168
GAGGCTTTTGGACACTGGAACCGTGGGCATCGGCAATACC	GTGGGTTTTGGACACTGGAACCGTGGGCATCGGCAATACC	TRUE	0	0	0	1	0.00326168
GAGGGTATTGGACACTGGAACCGTGGGGATCGGCAATACC	GTGGGTTTTGGACACTGGAACCGTGGGCATCGGCAATACC	TRUE	0	0	0	1	0.00326168
GTGCGATTTGGACACTGGAACCGTGGGCATCGGCAATACC	GTGGGTTTTGGACACTGGAACCGTGGGCATCGGCAATACC	TRUE	0	0	0	1	0.00326168
GAGGGTTATGGACACTGCAACCGTGGGCATCGGCAATACC	GTGGGTTTTGGACACTGGAACCGTGGGCATCGGCAATACC	TRUE	0	0	0	1	0.00326168
GTGCGATTAGGAGACTGGAACCGTGGGCATCGGCAATACC	GTGGGTTTTGGACACTGGAACCGTGGGCATCGGCAATACC	TRUE	0	0	0	1	0.00326168
GTGCCTTTTGGACACTGGAACCGTGTGCATCGGCAATACC	GTGGGTTTTGGACACTGGAACCGTGGGCATCGGCAATACC	TRUE	0	0	0	1	0.00326168
GTCGGTTTTGGACACTGGAACGGTGGGCATCGGCAATACC	GTGGGTTTTGGACACTGGAACCGTGGGCATCGGCAATACC	TRUE	0	0	0	1	0.00326168
GTCGGTTTTGGACACTGCAT-TGTGGGCATCGGCAAAACC	GTGGGTTTTGGACACTGGAACCGTGGGCATCGGCAATACC	FALSE	1	0	1	1	0.00326168
GTAGGTTTTCGACACTGGAAACGTGGGCATCGGCAATACC	GTGGGTTTTGGACACTGGAACCGTGGGCATCGGCAATACC	FALSE	0	0	1	1	0.00326168
GGTTTTGGACACTTTTGGA--CGTGGGCATCGGCAATACC	GGTTTTGGACACT---GGAACCGTGGGCATCGGCAATACC	FALSE	2	0	0	1	0.00326168
GGTTTTGGACACTGGACACACCGTGGGCATCGGCAATACC	GGTTTTGGACACTGGA---ACCGTGGGCATCGGCAATACC	FALSE	0	3	0	1	0.00326168
GGGGGTTTTGGGCCCAGGAACCGTGGGCATCGGCAATACC	GTGGGTTTTGGACACTGGAACCGTGGGCATCGGCAATACC	TRUE	0	0	0	1	0.00326168
GGGGGTTTTGGCCCCTGGAACCGTGGGCATCGGCAATACC	GTGGGTTTTGGACACTGGAACCGTGGGCATCGGCAATACC	TRUE	0	0	0	1	0.00326168
GGGGGTTTTGGCCACTGGACCCGTGGGCATCGGCAATACC	GTGGGTTTTGGACACTGGAACCGTGGGCATCGGCAATACC	FALSE	0	0	1	1	0.00326168
GGGGGTTTTGGACCCTGGAACCGTGGGCATCGGCAATACC	GTGGGTTTTGGACACTGGAACCGTGGGCATCGGCAATACC	TRUE	0	0	0	1	0.00326168
GGGGGTTTTGGACACT----CCTTGTGCATCGTCAATACA	GTGGGTTTTGGACACTGGAACCGTGGGCATCGGCAATACC	FALSE	4	0	0	1	0.00326168
GGGGGTTTTGCACTCTGGAACCGTGGGCATCGGCAATACC	GTGGGTTTTGGACACTGGAACCGTGGGCATCGGCAATACC	TRUE	0	0	0	1	0.00326168
GCGGGTTTTGGACACTGG---------CATCGGCAATACC	GTGGGTTTTGGACACTGGAACCGTGGGCATCGGCAATACC	FALSE	9	0	0	1	0.00326168
GCGGGTTTTGGACACT----CCGTGGGCATCGGCAATACC	GTGGGTTTTGGACACTGGAACCGTGGGCATCGGCAATACC	FALSE	4	0	0	1	0.00326168
GAGGGTTTTGGACACTGGAACCGTGGGCATCGGCAATCCC	GTGGGTTTTGGACACTGGAACCGTGGGCATCGGCAATACC	TRUE	0	0	0	1	0.00326168
GAGGGTTTTGGACACTGGAAACGTGGGCATCGGCAATACC	GTGGGTTTTGGACACTGGAACCGTGGGCATCGGCAATACC	FALSE	0	0	1	1	0.00326168
GAGGGTTTTGGACACT----CCGTGGGCATCGGCAATACC	GTGGGTTTTGGACACTGGAACCGTGGGCATCGGCAATACC	FALSE	4	0	0	1	0.00326168
GAGGGTTTTGGAAACTGGAACCGTGTTAATCGGCAATACC	GTGGGTTTTGGACACTGGAACCGTGGGCATCGGCAATACC	TRUE	0	0	0	1	0.00326168
GAGGGTTTTGCACACTGGAACCGTGGGCATCGGCAATACC	GTGGGTTTTGGACACTGGAACCGTGGGCATCGGCAATACC	TRUE	0	0	0	1	0.00326168
GAGGGTTATGGACACTGGAACCGTGGGCATCGGCAATACC	GTGGGTTTTGGACACTGGAACCGTGGGCATCGGCAATACC	TRUE	0	0	0	1	0.00326168
GTGGGTTATGGACACTGGAACCGTTGGCATCGGCAATACC	GTGGGTTTTGGACACTGGAACCGTGGGCATCGGCAATACC	TRUE	0	0	0	1	0.00326168
GTGGGTTATGGCCACTGGAAACGTGGGCATAGGCAATACC	GTGGGTTTTGGACACTGGAACCGTGGGCATCGGCAATACC	FALSE	0	0	1	1	0.00326168
GTGGGTTTTGGACACTGGAACCGTGGGCATCGACAATTCC	GTGGGTTTTGGACACTGGAACCGTGGGCATCGGCAATACC	TRUE	0	0	0	1	0.00326168
GTGGGTTTTGGACACTGG---------CATCTGCAATACC	GTGGGTTTTGGACACTGGAACCGTGGGCATCGGCAATACC	FALSE	9	0	0	1	0.00326168
GTGGGTTTTGGACACTGG---------CATCGGCAATGCC	GTGGGTTTTGGACACTGGAACCGTGGGCATCGGCAATACC	FALSE	9	0	0	1	0.00326168
GTGGGTTTTGGACACTGG---------CATCGGCAATCCC	GTGGGTTTTGGACACTGGAACCGTGGGCATCGGCAATACC	FALSE	9	0	0	1	0.00326168
GTGGGTTTTGGACACTGG---------CATCGGCAATATC	GTGGGTTTTGGACACTGGAACCGTGGGCATCGGCAATACC	FALSE	9	0	0	1	0.00326168
GTGGGTTTTGGACACTGG---------CATCGGCAATACT	GTGGGTTTTGGACACTGGAACCGTGGGCATCGGCAATACC	FALSE	9	0	0	1	0.00326168
GTGGGTTTTGGACACTGCAGACGTGGGCATCGGCAATACC	GTGGGTTTTGGACACTGGAACCGTGGGCATCGGCAATACC	FALSE	0	0	2	1	0.00326168
GTGGGTTTTGGACACTGCAACGGTGGGCATCGGCAATACC	GTGGGTTTTGGACACTGGAACCGTGGGCATCGGCAATACC	TRUE	0	0	0	1	0.00326168
GTGGGTTTTGGACACTGCAACCGTGGGCATCGGCAATACA	GTGGGTTTTGGACACTGGAACCGTGGGCATCGGCAATACC	TRUE	0	0	0	1	0.00326168
GTGGGTTTTGGACACTGCAAAGGTGGGCATCGGCAATACC	GTGGGTTTTGGACACTGGAACCGTGGGCATCGGCAATACC	FALSE	0	0	1	1	0.00326168
GTGGGTTTTGGACACTGCAAACGTGGGCATCGGCAATACC	GTGGGTTTTGGACACTGGAACCGTGGGCATCGGCAATACC	FALSE	0	0	1	1	0.00326168
GTGGGTTTTGGACACTG---CCGTGGGCATCGGCAATACC	GTGGGTTTTGGACACTGGAACCGTGGGCATCGGCAATACC	FALSE	3	0	0	1	0.00326168
GTGGGTTTTGGACACTCGAT-AGTGGGCATCGGCAATACC	GTGGGTTTTGGACACTGGAACCGTGGGCATCGGCAATACC	FALSE	1	0	1	1	0.00326168
GTGGGTTTTGGACACTCGAAGCGTGGGCATCGGCAATACC	GTGGGTTTTGGACACTGGAACCGTGGGCATCGGCAATACC	FALSE	0	0	1	1	0.00326168
GTGGGTTTTGGACACTCGAACCGTGGGCATCGGCTATACC	GTGGGTTTTGGACACTGGAACCGTGGGCATCGGCAATACC	TRUE	0	0	0	1	0.00326168
GTGGGTTTTGGACACTCGAACCGTGGGCATCGGCAATTCC	GTGGGTTTTGGACACTGGAACCGTGGGCATCGGCAATACC	TRUE	0	0	0	1	0.00326168
GTGGGTTTTGGACACTCGAAAGGTGGGCATCGGCAATACC	GTGGGTTTTGGACACTGGAACCGTGGGCATCGGCAATACC	FALSE	0	0	1	1	0.00326168
GTGGGTTTTGGACACTCCAACCGTGGGCATCGGCAATACC	GTGGGTTTTGGACACTGGAACCGTGGGCATCGGCAATACC	TRUE	0	0	0	1	0.00326168
GTGGGTTTTGGACACTAGAACCGTGGGCTTCGGCAATACC	GTGGGTTTTGGACACTGGAACCGTGGGCATCGGCAATACC	TRUE	0	0	0	1	0.00326168
GTGGGTTTTGGACACTAAAACCGTGGGCATCGGCAATACC	GTGGGTTTTGGACACTGGAACCGTGGGCATCGGCAATACC	TRUE	0	0	0	1	0.00326168
GTGGGTTTTGGACACT----CCGTGGGCATTGGCAATACC	GTGGGTTTTGGACACTGGAACCGTGGGCATCGGCAATACC	FALSE	4	0	0	1	0.00326168
GTGGGTTTTGGACACT----CCGTGGGCATCGGCAATGCC	GTGGGTTTTGGACACTGGAACCGTGGGCATCGGCAATACC	FALSE	4	0	0	1	0.00326168
GTGGGTTTTGGACACT----CCGTGGGCATCGGCAATATC	GTGGGTTTTGGACACTGGAACCGTGGGCATCGGCAATACC	FALSE	4	0	0	1	0.00326168
GTGGGTTTTGGACACTGG---------CATCGGCAATTCC	GTGGGTTTTGGACACTGGAACCGTGGGCATCGGCAATACC	FALSE	9	0	0	1	0.00326168
GTGGGTTTTGGACACTGG---------CATTGACAATACC	GTGGGTTTTGGACACTGGAACCGTGGGCATCGGCAATACC	FALSE	9	0	0	1	0.00326168
GTGGGTTTTGGACACT----CCGTGGGCATCGGCAATAAC	GTGGGTTTTGGACACTGGAACCGTGGGCATCGGCAATACC	FALSE	4	0	0	1	0.00326168
GTGGGTTTTGGACACTGG---------CTTCGGCAATACC	GTGGGTTTTGGACACTGGAACCGTGGGCATCGGCAATACC	FALSE	9	0	0	1	0.00326168
GTGGGTTTTGGACACTGGAACCGTGGGCATC--CAATACC	GTGGGTTTTGGACACTGGAACCGTGGGCATCGGCAATACC	TRUE	0	0	0	1	0.00326168
GTGGGTTTTGGACACTGGAACCGTGGGCAT-GGCAATACC	GTGGGTTTTGGACACTGGAACCGTGGGCATCGGCAATACC	TRUE	0	0	0	1	0.00326168
GTGGGTTTTGGACACTGGAACCGTGGGCAGCGGCAATACC	GTGGGTTTTGGACACTGGAACCGTGGGCATCGGCAATACC	TRUE	0	0	0	1	0.00326168
GTGGGTTTTGGACACTGGAACCGTGGGCACCGGCAATACC	GTGGGTTTTGGACACTGGAACCGTGGGCATCGGCAATACC	TRUE	0	0	0	1	0.00326168
GTGGGTTTTGGACACTGGAACCGTGGGCAACGGCAATACC	GTGGGTTTTGGACACTGGAACCGTGGGCATCGGCAATACC	TRUE	0	0	0	1	0.00326168
GTGGGTTTTGGACACTGGAACCGTGGGAATCGGCTATACC	GTGGGTTTTGGACACTGGAACCGTGGGCATCGGCAATACC	TRUE	0	0	0	1	0.00326168
GTGGGTTTTGGACACTGGAACCGTGGGAATCGGCATTACC	GTGGGTTTTGGACACTGGAACCGTGGGCATCGGCAATACC	TRUE	0	0	0	1	0.00326168
GTGGGTTTTGGACACTGGAACCGTG--CATCGGCAATACC	GTGGGTTTTGGACACTGGAACCGTGGGCATCGGCAATACC	TRUE	0	0	0	1	0.00326168
GTGGGTTTTGGACACTGGAACCGTCGGCATCGGCAATACC	GTGGGTTTTGGACACTGGAACCGTGGGCATCGGCAATACC	TRUE	0	0	0	1	0.00326168
GTGGGTTTTGGACACTGGAACCGGTGGCATCGGCAATACC	GTGGGTTTTGGACACTGGAACCGTGGGCATCGGCAATACC	TRUE	0	0	0	1	0.00326168
GTGGGTTTTGGACACTGGAACCCTGGGCATCGGCAATACC	GTGGGTTTTGGACACTGGAACCGTGGGCATCGGCAATACC	TRUE	0	0	0	1	0.00326168
GTGGGTTTTGGACACTGGAACAGTGGGCATCGGCAATACC	GTGGGTTTTGGACACTGGAACCGTGGGCATCGGCAATACC	TRUE	0	0	0	1	0.00326168
GTGGGTTTTGGACACTGGAAAGTTGGGCATCGGGAATACC	GTGGGTTTTGGACACTGGAACCGTGGGCATCGGCAATACC	FALSE	0	0	1	1	0.00326168
GTGGGTTTTGGACACTGGAAAGGTGGGCATCGGCAATACC	GTGGGTTTTGGACACTGGAACCGTGGGCATCGGCAATACC	FALSE	0	0	1	1	0.00326168
GTGGGTTTTGGACACTGGAAACGTGGTCATCGGCAATACC	GTGGGTTTTGGACACTGGAACCGTGGGCATCGGCAATACC	FALSE	0	0	1	1	0.00326168
GTGGGTTTTGGACACTGGAAACGTGGGCATCGGGAATACA	GTGGGTTTTGGACACTGGAACCGTGGGCATCGGCAATACC	FALSE	0	0	1	1	0.00326168
GTGGGTTTTGGACACTGGAAACGTGGGCATCGGCAATAGC	GTGGGTTTTGGACACTGGAACCGTGGGCATCGGCAATACC	FALSE	0	0	1	1	0.00326168
GTGGGTTTTGGACACTGGAAACGTGGGCATCGGCAATAAC	GTGGGTTTTGGACACTGGAACCGTGGGCATCGGCAATACC	FALSE	0	0	1	1	0.00326168
GTGGGTTTTGGACACTGGAAACGCTGGCATCGGCAATACC	GTGGGTTTTGGACACTGGAACCGTGGGCATCGGCAATACC	FALSE	0	0	1	1	0.00326168
GTGGGTTTTGGACACTGGAA-CGTGGGCATCGGCAATACC	GTGGGTTTTGGACACTGGAACCGTGGGCATCGGCAATACC	FALSE	1	0	0	1	0.00326168
#REF!	GTGGGTTTTGGACACTGGAACCGTGGGCATCGGCAATACC	FALSE	0	0	1	1	0.00326168
GTGGGTTTTGGACACT----CCGTGGGCATCGGCAATACT	GTGGGTTTTGGACACTGGAACCGTGGGCATCGGCAATACC	FALSE	4	0	0	1	0.00326168
GTGGGTTTTGGACACT----CCGTGGGCATCGACAATACC	GTGGGTTTTGGACACTGGAACCGTGGGCATCGGCAATACC	FALSE	4	0	0	1	0.00326168
GTGGGTTGTGGACACTGGAACCGTGGGCATCGGCAATACC	GTGGGTTTTGGACACTGGAACCGTGGGCATCGGCAATACC	TRUE	0	0	0	1	0.00326168
GTGGGTTTTGCACACTGGAACGGTGGGCATCGGCAATACC	GTGGGTTTTGGACACTGGAACCGTGGGCATCGGCAATACC	TRUE	0	0	0	1	0.00326168
GTGGGTTTTGCACACAGGAACCGTGGGCATCGGCAATACC	GTGGGTTTTGGACACTGGAACCGTGGGCATCGGCAATACC	TRUE	0	0	0	1	0.00326168
GTGGGTTTTGACCCCGGGACCCGTGGGCATCGGCAATACC	GTGGGTTTTGGACACTGGAACCGTGGGCATCGGCAATACC	FALSE	0	0	1	1	0.00326168
GTGGGTTTTGAACACT----CCGTGGGCATCGGCAATACC	GTGGGTTTTGGACACTGGAACCGTGGGCATCGGCAATACC	FALSE	4	0	0	1	0.00326168
GTGGGTTTTCGANACTGGAACCGTGGGCATCGGCAATACC	GTGGGTTTTGGACACTGGAACCGTGGGCATCGGCAATACC	TRUE	0	0	0	1	0.00326168
GTGGGTTTTCGACACTGGAACCGTGTGCATCGGCAATACC	GTGGGTTTTGGACACTGGAACCGTGGGCATCGGCAATACC	TRUE	0	0	0	1	0.00326168
GTGGGTTTTCGACACTGGAACCGTGGGAATCGGCAATACC	GTGGGTTTTGGACACTGGAACCGTGGGCATCGGCAATACC	TRUE	0	0	0	1	0.00326168
GTGGGTTTTCGACACT----CCGTGGGCATCGGCAATACC	GTGGGTTTTGGACACTGGAACCGTGGGCATCGGCAATACC	FALSE	4	0	0	1	0.00326168
GTGGGTTTTCCACACTGCAACCGTGGGCATCGGCAATACC	GTGGGTTTTGGACACTGGAACCGTGGGCATCGGCAATACC	TRUE	0	0	0	1	0.00326168
GTGGGTTTTAGACACT----CCGTGGGCATCGGCAATACC	GTGGGTTTTGGACACTGGAACCGTGGGCATCGGCAATACC	FALSE	4	0	0	1	0.00326168
GTGGGTTTT------TGGACCTCGTGGGCATCGGCAATAC	GTGGGTTTTGGACACTGGAAC-CGTGGGCATCGGCAATAC	FALSE	0	1	1	1	0.00326168
GTGGGTTTT------TGGACCACGTGGGCATCGGCAATAC	GTGGGTTTTGGACACTGGAAC-CGTGGGCATCGGCAATAC	FALSE	0	1	1	1	0.00326168
GTGGGTTTGGGCC-CTGGGACCGTGGGCATCGGCAATACC	GTGGGTTTTGGACACTGGAACCGTGGGCATCGGCAATACC	TRUE	0	0	0	1	0.00326168
GTGGGTTTGGGACACTGGAACCGTGGGCATCGGCAATACC	GTGGGTTTTGGACACTGGAACCGTGGGCATCGGCAATACC	TRUE	0	0	0	1	0.00326168
GTGGGTTTAGGACACTGGACCCGTGGGCATCGGCAATACC	GTGGGTTTTGGACACTGGAACCGTGGGCATCGGCAATACC	FALSE	0	0	1	1	0.00326168
GTGGGTTTAGGACACTGGAACCGTGGGCATCGTCAATACC	GTGGGTTTTGGACACTGGAACCGTGGGCATCGGCAATACC	TRUE	0	0	0	1	0.00326168
GTGGGTTTAGGACACTCGAACGGTGGGCATCGGCAATACC	GTGGGTTTTGGACACTGGAACCGTGGGCATCGGCAATACC	TRUE	0	0	0	1	0.00326168
GTGGGTTTAGGACACTCGAACCGTTGGAATCGGAAATACC	GTGGGTTTTGGACACTGGAACCGTGGGCATCGGCAATACC	TRUE	0	0	0	1	0.00326168
GTGGGTTTAGGACACT----CCGTGGGCATCGGCAATACC	GTGGGTTTTGGACACTGGAACCGTGGGCATCGGCAATACC	FALSE	4	0	0	1	0.00326168
GTGGGTTTAGGACACGGGAGCCGTGGGCATCGGCAATACC	GTGGGTTTTGGACACTGGAACCGTGGGCATCGGCAATACC	FALSE	0	0	1	1	0.00326168
GTGGGTTTACGACACTGGAACCGTGGGCATCGGCAATACC	GTGGGTTTTGGACACTGGAACCGTGGGCATCGGCAATACC	TRUE	0	0	0	1	0.00326168
GTGGGTTT------------CCGTGGGCATCGGCAATACC	GTGGGTTTTGGACACTGGAACCGTGGGCATCGGCAATACC	FALSE	12	0	0	1	0.00326168
GTGGGTTTTGCACACTGG---------CATCTGCAATACC	GTGGGTTTTGGACACTGGAACCGTGGGCATCGGCAATACC	FALSE	9	0	0	1	0.00326168
GTGGGTTTTGCCCACGGGAACCGTGGGCATCGGCAATACC	GTGGGTTTTGGACACTGGAACCGTGGGCATCGGCAATACC	TRUE	0	0	0	1	0.00326168
GTGGGTTTTGGACACT----CCGTGGGCACCGGCAATACC	GTGGGTTTTGGACACTGGAACCGTGGGCATCGGCAATACC	FALSE	4	0	0	1	0.00326168
GTGGGTTTTGG---------CCGTGGGCATCGGCAATACC	GTGGGTTTTGGACACTGGAACCGTGGGCATCGGCAATACC	FALSE	9	0	0	1	0.00326168
GTGGGTTTTGGACACT----CCGTGGGAATCGGCAATACC	GTGGGTTTTGGACACTGGAACCGTGGGCATCGGCAATACC	FALSE	4	0	0	1	0.00326168
GTGGGTTTTGGACACT----CCGTGG-CATCGGCAATACC	GTGGGTTTTGGACACTGGAACCGTGGGCATCGGCAATACC	FALSE	4	0	0	1	0.00326168
GTGGGTTTTGGACACT----CCATGGGCATCGGCAATACC	GTGGGTTTTGGACACTGGAACCGTGGGCATCGGCAATACC	FALSE	4	0	0	1	0.00326168
GTGGGTTTTGGACACGGGAGCCGTGGGCATCGGCAATACC	GTGGGTTTTGGACACTGGAACCGTGGGCATCGGCAATACC	FALSE	0	0	1	1	0.00326168
GTGGGTTTTGGACACGG------TGTGCATCGGCAATACC	GTGGGTTTTGGACACTGGAACCGTGGGCATCGGCAATACC	FALSE	6	0	0	1	0.00326168
GTGGGTTTTGGACACG----CCGTGGGCATCGGCAATACC	GTGGGTTTTGGACACTGGAACCGTGGGCATCGGCAATACC	FALSE	4	0	0	1	0.00326168
GTGGGTTTTGGACACCGG---------CATCGGCAATACC	GTGGGTTTTGGACACTGGAACCGTGGGCATCGGCAATACC	FALSE	9	0	0	1	0.00326168
GTGGGTTTTGGACACAGTAGCCGTGGGCATCGGCAATACC	GTGGGTTTTGGACACTGGAACCGTGGGCATCGGCAATACC	FALSE	0	0	1	1	0.00326168
GTGGGTTTTGGACACAGGAT-AGTGGGCATCGGCAATACC	GTGGGTTTTGGACACTGGAACCGTGGGCATCGGCAATACC	FALSE	1	0	1	1	0.00326168
GTGGGTTTTGGACACAGGACCGGTGGGCATCGGCAATACC	GTGGGTTTTGGACACTGGAACCGTGGGCATCGGCAATACC	FALSE	0	0	1	1	0.00326168
GTGGGTTTTGGACAC-----CCGTGGGCATCGGCAATACC	GTGGGTTTTGGACACTGGAACCGTGGGCATCGGCAATACC	FALSE	5	0	0	1	0.00326168
GTGGGTTTTGGACAC------CGTGGGCATCGGCAATGCC	GTGGGTTTTGGACACTGGAACCGTGGGCATCGGCAATACC	FALSE	6	0	0	1	0.00326168
GTGGGTTTTGGACAATGGAACGGTGGGCATAGGCAATAAC	GTGGGTTTTGGACACTGGAACCGTGGGCATCGGCAATACC	TRUE	0	0	0	1	0.00326168
GTGGGTTTTGGACAATGGAACCGTGGGGATCGGCAATACC	GTGGGTTTTGGACACTGGAACCGTGGGCATCGGCAATACC	TRUE	0	0	0	1	0.00326168
GTGGGTTTTGGACAATGGAACCGTGGGCATCTGCAATACC	GTGGGTTTTGGACACTGGAACCGTGGGCATCGGCAATACC	TRUE	0	0	0	1	0.00326168
GTGGGTTTTGGACAATGGAACCGTGGGCATCGGCAATCCC	GTGGGTTTTGGACACTGGAACCGTGGGCATCGGCAATACC	TRUE	0	0	0	1	0.00326168
GTGGGTTTTGGACAATGGAAAGGTGTGCATCGGCTATACC	GTGGGTTTTGGACACTGGAACCGTGGGCATCGGCAATACC	FALSE	0	0	1	1	0.00326168
GTGGGTTTTGGAACCTGGAACCGTGGGCATCGGCAATACC	GTGGGTTTTGGACACTGGAACCGTGGGCATCGGCAATACC	TRUE	0	0	0	1	0.00326168
GTGGGTTTTGGAAACTGGAT-AGTGGGCATCGGCAATACC	GTGGGTTTTGGACACTGGAACCGTGGGCATCGGCAATACC	FALSE	1	0	1	1	0.00326168
GTGGGTTTTGGAAACT----CCGTGGGCATCGGCAATAAC	GTGGGTTTTGGACACTGGAACCGTGGGCATCGGCAATACC	FALSE	4	0	0	1	0.00326168
GTGGGTTTTGG-CACGTGAACCGTGGGCATCGGCAATACC	GTGGGTTTTGGACACTGGAACCGTGGGCATCGGCAATACC	TRUE	0	0	0	1	0.00326168
TTGGTTTTTGGACAC------CGTGGGCATCGGCAATACC	TGGGTTTT-GGACACTGGAACCGTGGGCATCGGCAATACC	FALSE	6	0	0	1	0.00326168
						30659	Total Reads

## Sheet: tGD, F4, Bottle 3
Aligned_Sequence	Reference_Sequence	Unedited	n_deleted	n_inserted	n_mutated	#Reads	%Reads	Flies # estimate
GTGGGTTTTGGACACTGGAACCGTGGGCATCGGCAATACC	GTGGGTTTTGGACACTGGAACCGTGGGCATCGGCAATACC	TRUE	0	0	0	16004	81.7156	43	Wild type
GTGGGTTTTGGACACTGGAA--------------------	GTGGGTTTTGGACACTGGAACCGTGGGCATCGGCAATACC	FALSE	49	0	0	1984	10.1302	5
GTGGGTTTTGGACACTGGA-CCGTGGGCATCGGCAATACC	GTGGGTTTTGGACACTGGAACCGTGGGCATCGGCAATACC	FALSE	1	0	0	433	2.21088	1	y1b
TGGGTTTTGGACACTGGACACCGTGGGCATCGGCAATACC	TGGGTTTTGGACACTGGA-ACCGTGGGCATCGGCAATACC	FALSE	0	1	0	311	1.58795	1
GTGGGTTTTGGCCACTGGAACCGTGGGCATCGGCAATACC	GTGGGTTTTGGACACTGGAACCGTGGGCATCGGCAATACC	TRUE	0	0	0	31	0.158284
GTGGGTTTTGGACCCTGGAACCGTGGGCATCGGCAATACC	GTGGGTTTTGGACACTGGAACCGTGGGCATCGGCAATACC	TRUE	0	0	0	23	0.117437
GTGGGTTTTGGACACTGGACCCGTGGGCATCGGCAATACC	GTGGGTTTTGGACACTGGAACCGTGGGCATCGGCAATACC	FALSE	0	0	1	22	0.112331
GTGGGTTATGGACACTGGAACCGTGGGCATCGGCAATACC	GTGGGTTTTGGACACTGGAACCGTGGGCATCGGCAATACC	TRUE	0	0	0	21	0.107225
GTGGGTTTTGGACACTGGAACCGTGTGCATCGGCAATACC	GTGGGTTTTGGACACTGGAACCGTGGGCATCGGCAATACC	TRUE	0	0	0	20	0.102119
CTGGGTTTTGGACACTGGAACCGTGGGCATCGGCAATACC	GTGGGTTTTGGACACTGGAACCGTGGGCATCGGCAATACC	TRUE	0	0	0	19	0.097013
GAGGGTTTTGGACACTGGAACCGTGGGCATCGGCAATACC	GTGGGTTTTGGACACTGGAACCGTGGGCATCGGCAATACC	TRUE	0	0	0	19	0.097013
GTGGGTTTTGGACACTGGAGCCGTGGGCATCGGCAATACC	GTGGGTTTTGGACACTGGAACCGTGGGCATCGGCAATACC	FALSE	0	0	1	14	0.0714833
GTGGGTTTTGGACACTCGAACCGTGGGCATCGGCAATACC	GTGGGTTTTGGACACTGGAACCGTGGGCATCGGCAATACC	TRUE	0	0	0	14	0.0714833
GTGGGTTTTGGACACTGGAACCGTTGGCATCGGCAATACC	GTGGGTTTTGGACACTGGAACCGTGGGCATCGGCAATACC	TRUE	0	0	0	14	0.0714833
GTGGGTTTTGGACACTGGATCCGTGGGCATCGGCAATACC	GTGGGTTTTGGACACTGGAACCGTGGGCATCGGCAATACC	FALSE	0	0	1	14	0.0714833
GTGGGTTTTGGACACTGCAACCGTGGGCATCGGCAATACC	GTGGGTTTTGGACACTGGAACCGTGGGCATCGGCAATACC	TRUE	0	0	0	14	0.0714833
GTGGGTATTGGACACTGGAACCGTGGGCATCGGCAATACC	GTGGGTTTTGGACACTGGAACCGTGGGCATCGGCAATACC	TRUE	0	0	0	13	0.0663773
GTGGGATTTGGACACTGGAACCGTGGGCATCGGCAATACC	GTGGGTTTTGGACACTGGAACCGTGGGCATCGGCAATACC	TRUE	0	0	0	12	0.0612714
GTGGGTTTTGGACACTGGAACCGTGGGCATCGTCAATACC	GTGGGTTTTGGACACTGGAACCGTGGGCATCGGCAATACC	TRUE	0	0	0	12	0.0612714
GTGGGTTTAGGACACTGGAACCGTGGGCATCGGCAATACC	GTGGGTTTTGGACACTGGAACCGTGGGCATCGGCAATACC	TRUE	0	0	0	12	0.0612714
GTGGGTTTTGGACACTGGAACCGTGGGCATCTGCAATACC	GTGGGTTTTGGACACTGGAACCGTGGGCATCGGCAATACC	TRUE	0	0	0	12	0.0612714
GTGGGTTTTGGACACTGGAACGGTGGGCATCGGCAATACC	GTGGGTTTTGGACACTGGAACCGTGGGCATCGGCAATACC	TRUE	0	0	0	11	0.0561654
GTGGGTTTTGGACACTGTAA--------------------	GTGGGTTTTGGACACTGGAACCGTGGGCATCGGCAATACC	FALSE	49	0	0	10	0.0510595
GTGGGTTTTGGACACAGGAACCGTGGGCATCGGCAATACC	GTGGGTTTTGGACACTGGAACCGTGGGCATCGGCAATACC	TRUE	0	0	0	10	0.0510595
GTGGCTTTTGGACACTGGAACCGTGGGCATCGGCAATACC	GTGGGTTTTGGACACTGGAACCGTGGGCATCGGCAATACC	TRUE	0	0	0	10	0.0510595
GTGGGTTTTGGACACTGGAACCGTGGTCATCGGCAATACC	GTGGGTTTTGGACACTGGAACCGTGGGCATCGGCAATACC	TRUE	0	0	0	9	0.0459535
GTGGGTTTTGGACACT----CCGTGGGCATCGGCAATACC	GTGGGTTTTGGACACTGGAACCGTGGGCATCGGCAATACC	FALSE	4	0	0	8	0.0408476
GTGGGTTTTGCACACTGGAACCGTGGGCATCGGCAATACC	GTGGGTTTTGGACACTGGAACCGTGGGCATCGGCAATACC	TRUE	0	0	0	8	0.0408476
GTGGGTTTTGGAAACTGGAACCGTGGGCATCGGCAATACC	GTGGGTTTTGGACACTGGAACCGTGGGCATCGGCAATACC	TRUE	0	0	0	8	0.0408476
GTGGGTTTTGGACACTGGAACCGTGGGCATCGACAATACC	GTGGGTTTTGGACACTGGAACCGTGGGCATCGGCAATACC	TRUE	0	0	0	8	0.0408476
GTGGGGTTTGGACACTGGAACCGTGGGCATCGGCAATACC	GTGGGTTTTGGACACTGGAACCGTGGGCATCGGCAATACC	TRUE	0	0	0	7	0.0357416
GTGGGTTTTGGACACTGGAACCGTGGGCATCGGCAATTCC	GTGGGTTTTGGACACTGGAACCGTGGGCATCGGCAATACC	TRUE	0	0	0	7	0.0357416
GTGGGTTTTGGACACTGGAAACGTGGGCATCGGCAATACC	GTGGGTTTTGGACACTGGAACCGTGGGCATCGGCAATACC	FALSE	0	0	1	7	0.0357416
GTGGATTTTGGACACTGGAACCGTGGGCATCGGCAATACC	GTGGGTTTTGGACACTGGAACCGTGGGCATCGGCAATACC	TRUE	0	0	0	7	0.0357416
GTGGGTTTTGGACACTGGAACCGTGGGCATCGGCTATACC	GTGGGTTTTGGACACTGGAACCGTGGGCATCGGCAATACC	TRUE	0	0	0	7	0.0357416
GTGGGTTTTGGACACTGGAACCGTGGGCTTCGGCAATACC	GTGGGTTTTGGACACTGGAACCGTGGGCATCGGCAATACC	TRUE	0	0	0	7	0.0357416
GTGGGTTTTGGGCACTGGAACCGTGGGCATCGGCAATACC	GTGGGTTTTGGACACTGGAACCGTGGGCATCGGCAATACC	TRUE	0	0	0	6	0.0306357
GTGGGTTTTGGACACTGGAACCTTGGGCATCGGCAATACC	GTGGGTTTTGGACACTGGAACCGTGGGCATCGGCAATACC	TRUE	0	0	0	6	0.0306357
GTGGGTTTTGGACACTGGAACCGTGGGCATCGGAAATACC	GTGGGTTTTGGACACTGGAACCGTGGGCATCGGCAATACC	TRUE	0	0	0	6	0.0306357
GTGGGTTTTGGACACTGAAACCGTGGGCATCGGCAATACC	GTGGGTTTTGGACACTGGAACCGTGGGCATCGGCAATACC	TRUE	0	0	0	5	0.0255297
GTTGGTTTTGGACACTGGAACCGTGGGCATCGGCAATACC	GTGGGTTTTGGACACTGGAACCGTGGGCATCGGCAATACC	TRUE	0	0	0	5	0.0255297
GTGGGTTTTGGACACTGGAACCGTGGGCATCGGCAATAAC	GTGGGTTTTGGACACTGGAACCGTGGGCATCGGCAATACC	TRUE	0	0	0	5	0.0255297
GTGGTTTTTGGACACTGGAACCGTGGGCATCGGCAATACC	GTGGGTTTTGGACACTGGAACCGTGGGCATCGGCAATACC	TRUE	0	0	0	5	0.0255297
GTGGGTTTTGGACACTGGAACCGTGGGGATCGGCAATACC	GTGGGTTTTGGACACTGGAACCGTGGGCATCGGCAATACC	TRUE	0	0	0	5	0.0255297
GTGGGTTTTAGACACTGGAACCGTGGGCATCGGCAATACC	GTGGGTTTTGGACACTGGAACCGTGGGCATCGGCAATACC	TRUE	0	0	0	5	0.0255297
GTGGGTTTTCGACACTGGAACCGTGGGCATCGGCAATACC	GTGGGTTTTGGACACTGGAACCGTGGGCATCGGCAATACC	TRUE	0	0	0	5	0.0255297
GTGGGTTTTGGACACTGGAACCGTGGGCATCAGCAATACC	GTGGGTTTTGGACACTGGAACCGTGGGCATCGGCAATACC	TRUE	0	0	0	5	0.0255297
GTGGGTTTTGGACACTTGAACCGTGGGCATCGGCAATACC	GTGGGTTTTGGACACTGGAACCGTGGGCATCGGCAATACC	TRUE	0	0	0	5	0.0255297
GTGGGTTTTGGACACTGGAACCGTGGGCATCGGTAATACC	GTGGGTTTTGGACACTGGAACCGTGGGCATCGGCAATACC	TRUE	0	0	0	5	0.0255297
GTGGGTTTTTGACACTGGAA--------------------	GTGGGTTTTGGACACTGGAACCGTGGGCATCGGCAATACC	FALSE	49	0	0	4	0.0204238
GTGGGTTTTGGACACTGGAACCGTGGGAATCGGCAATACC	GTGGGTTTTGGACACTGGAACCGTGGGCATCGGCAATACC	TRUE	0	0	0	4	0.0204238
GTGGGTTTTGGACACTGGAACCGGGGGCATCGGCAATACC	GTGGGTTTTGGACACTGGAACCGTGGGCATCGGCAATACC	TRUE	0	0	0	4	0.0204238
GTGTGTTTTGGACACTGGAA--------------------	GTGGGTTTTGGACACTGGAACCGTGGGCATCGGCAATACC	FALSE	49	0	0	4	0.0204238
GTGGGTTTTGGACACTGGAACCGTGGGCATCGGCAATACA	GTGGGTTTTGGACACTGGAACCGTGGGCATCGGCAATACC	TRUE	0	0	0	4	0.0204238
GTGGGTTTTGGACACTGGAACTGTGGGCATCGGCAATACC	GTGGGTTTTGGACACTGGAACCGTGGGCATCGGCAATACC	TRUE	0	0	0	4	0.0204238
GTGCGTTTTGGACACTGGAACCGTGGGCATCGGCAATACC	GTGGGTTTTGGACACTGGAACCGTGGGCATCGGCAATACC	TRUE	0	0	0	4	0.0204238
GTGGGTTTTGGACACTGGAACCGTGGGCATCGGCATTACC	GTGGGTTTTGGACACTGGAACCGTGGGCATCGGCAATACC	TRUE	0	0	0	4	0.0204238
GTGGGTTT-GGACACTGGAACCGTGGGCATCGGCAATACC	GTGGGTTTTGGACACTGGAACCGTGGGCATCGGCAATACC	TRUE	0	0	0	4	0.0204238
GTCGGTTTTGGACACTGGAACCGTGGGCATCGGCAATACC	GTGGGTTTTGGACACTGGAACCGTGGGCATCGGCAATACC	TRUE	0	0	0	4	0.0204238
GTGGGTTTTGGACACTGGAACCGTGGGCATTGGCAATACC	GTGGGTTTTGGACACTGGAACCGTGGGCATCGGCAATACC	TRUE	0	0	0	4	0.0204238
GTGGGTTTTGGACACTGTAACCGTGGGCATCGGCAATACC	GTGGGTTTTGGACACTGGAACCGTGGGCATCGGCAATACC	TRUE	0	0	0	4	0.0204238
GTGGGTTTTGGACACTGGAACCGTGGGCATCGGCAATACG	GTGGGTTTTGGACACTGGAACCGTGGGCATCGGCAATACC	TRUE	0	0	0	4	0.0204238
GTGGGTTTTGGACACTGGAACCGTGGGCATCGGCAATAGC	GTGGGTTTTGGACACTGGAACCGTGGGCATCGGCAATACC	TRUE	0	0	0	3	0.0153178
GTGGGTTTTGGACACTGGAACCGTCGGCATCGGCAATACC	GTGGGTTTTGGACACTGGAACCGTGGGCATCGGCAATACC	TRUE	0	0	0	3	0.0153178
GTGGGTTTTGGACACTGGAAACCGTGGGCATCGGCAATAC	GTGGGTTTTGGACACTGGAA-CCGTGGGCATCGGCAATAC	FALSE	0	1	0	3	0.0153178
GTGGGTTTTGGACACTGGAACCGTGGGCATCGGCAATCCC	GTGGGTTTTGGACACTGGAACCGTGGGCATCGGCAATACC	TRUE	0	0	0	3	0.0153178
GTGGGTTTTGGACACTGGAACCATGGGCATCGGCAATACC	GTGGGTTTTGGACACTGGAACCGTGGGCATCGGCAATACC	TRUE	0	0	0	3	0.0153178
GTGGGTTTTGGACACTGGAACCGAGGGCATCGGCAATACC	GTGGGTTTTGGACACTGGAACCGTGGGCATCGGCAATACC	TRUE	0	0	0	3	0.0153178
GTGGGTTTTGGACACTGGAACCGCGGGCATCGGCAATACC	GTGGGTTTTGGACACTGGAACCGTGGGCATCGGCAATACC	TRUE	0	0	0	3	0.0153178
GTGGGTTTTGGACACTGGAACCGTGGGCATCGGCAATAC-	GTGGGTTTTGGACACTGGAACCGTGGGCATCGGCAATACC	TRUE	0	0	0	3	0.0153178
GTGGGTTTTGGACACTG---CCGTGGGCATCGGCAATACC	GTGGGTTTTGGACACTGGAACCGTGGGCATCGGCAATACC	FALSE	3	0	0	3	0.0153178
GTGGGTTTTGGACACTGGAACCGTGGGCATCGGCAATACT	GTGGGTTTTGGACACTGGAACCGTGGGCATCGGCAATACC	TRUE	0	0	0	3	0.0153178
GTGGGTTTTGGACACTGGCACCGTGGGCATCGGCAATACC	GTGGGTTTTGGACACTGGAACCGTGGGCATCGGCAATACC	TRUE	0	0	0	3	0.0153178
GTGGGTTTTGAACACTGGAACCGTGGGCATCGGCAATACC	GTGGGTTTTGGACACTGGAACCGTGGGCATCGGCAATACC	TRUE	0	0	0	3	0.0153178
GTGGGTTTTGGACACTGGAATCCGTGGGCATCGGCAATAC	GTGGGTTTTGGACACTGGAA-CCGTGGGCATCGGCAATAC	FALSE	0	1	0	3	0.0153178
GTGGGTTTTTGACACTGGAACCGTGGGCATCGGCAATACC	GTGGGTTTTGGACACTGGAACCGTGGGCATCGGCAATACC	TRUE	0	0	0	3	0.0153178
GTGGGTTTTGGACACTGGAT--------------------	GTGGGTTTTGGACACTGGAACCGTGGGCATCGGCAATACC	FALSE	49	0	1	3	0.0153178
GTGGGTTTTGGACACTG-AACCGTGGGCATCGGCAATACC	GTGGGTTTTGGACACTGGAACCGTGGGCATCGGCAATACC	TRUE	0	0	0	3	0.0153178
GTGGCTTATGGACACTGGAACCGTGGGCATCGGCAATACC	GTGGGTTTTGGACACTGGAACCGTGGGCATCGGCAATACC	TRUE	0	0	0	3	0.0153178
GTGGGTTTTGGTCACTGGAACCGTGGGCATCGGCAATACC	GTGGGTTTTGGACACTGGAACCGTGGGCATCGGCAATACC	TRUE	0	0	0	3	0.0153178
ATGGGTTTTGGACACTGGAACCGTGGGCATCGGCAATACC	GTGGGTTTTGGACACTGGAACCGTGGGCATCGGCAATACC	TRUE	0	0	0	3	0.0153178
GTGGGTTTTGGACAATGGAACCGTGGGCATCGGCAATACC	GTGGGTTTTGGACACTGGAACCGTGGGCATCGGCAATACC	TRUE	0	0	0	2	0.0102119
GTGGGTTTTGGACACTAGAACCGTGGGCATCGGCAATACC	GTGGGTTTTGGACACTGGAACCGTGGGCATCGGCAATACC	TRUE	0	0	0	2	0.0102119
GTGGGTTTTGGACAC-----CCGTGGGCATCGGCAATACC	GTGGGTTTTGGACACTGGAACCGTGGGCATCGGCAATACC	FALSE	5	0	0	2	0.0102119
GTGGGTTTTGGACACTA-----------------------	GTGGGTTTTGGACACTGGAACCGTGGGCATCGGCAATACC	FALSE	49	0	0	2	0.0102119
GTGGGTTTTGGACAC------CGTGGGCATCGGCAATACC	GTGGGTTTTGGACACTGGAACCGTGGGCATCGGCAATACC	FALSE	6	0	0	2	0.0102119
#REF!	GTGGGTTTTGGACACTGGAACCGTGGGCATCGGCAATACC	FALSE	49	0	0	2	0.0102119
GTGGGTTTTGGACACTGGAACCGTGGGCATCGGCAACACC	GTGGGTTTTGGACACTGGAACCGTGGGCATCGGCAATACC	TRUE	0	0	0	2	0.0102119
GTGGGTTTTGGACACTGGAACCGTGGGCATCGGCAGTACC	GTGGGTTTTGGACACTGGAACCGTGGGCATCGGCAATACC	TRUE	0	0	0	2	0.0102119
GTGGGTTTTGGACACTGGAACCGTGGGCATCGGGAATACC	GTGGGTTTTGGACACTGGAACCGTGGGCATCGGCAATACC	TRUE	0	0	0	2	0.0102119
GTGGGTTTTGGACACTGGGACCGTGGGCATCGGCAATACC	GTGGGTTTTGGACACTGGAACCGTGGGCATCGGCAATACC	TRUE	0	0	0	2	0.0102119
GTGGGTTTTGGACACTGGTACCGTGGGCATCGGCAATACC	GTGGGTTTTGGACACTGGAACCGTGGGCATCGGCAATACC	TRUE	0	0	0	2	0.0102119
GTGGGTTTTGGACACTGGTCGGATGCCCGTGGGCATCGGC	GTGGGTTTTGGACACTGGAA------CCGTGGGCATCGGC	FALSE	0	6	1	2	0.0102119
GTGGGTTTTGGACACTNGAACCGTGGGCATCGGCAATACC	GTGGGTTTTGGACACTGGAACCGTGGGCATCGGCAATACC	TRUE	0	0	0	2	0.0102119
GTGGGTTTTGGACTCTGGAACCGTGGGCATCGGCAATACC	GTGGGTTTTGGACACTGGAACCGTGGGCATCGGCAATACC	TRUE	0	0	0	2	0.0102119
GTGGGTTTTGGAGACTGGAACCGTGGGCATCGGCAATACC	GTGGGTTTTGGACACTGGAACCGTGGGCATCGGCAATACC	TRUE	0	0	0	2	0.0102119
GTGGGTTTTGGANACTGGAACCGTGGGCATCGGCAATACC	GTGGGTTTTGGACACTGGAACCGTGGGCATCGGCAATACC	TRUE	0	0	0	2	0.0102119
GTGGGTTTTGGTCACTGGAA--------------------	GTGGGTTTTGGACACTGGAACCGTGGGCATCGGCAATACC	FALSE	49	0	0	2	0.0102119
GTGGTTTTTGGACACTGGAA--------------------	GTGGGTTTTGGACACTGGAACCGTGGGCATCGGCAATACC	FALSE	49	0	0	2	0.0102119
GTTGGTTTTGGACACTGGAA--------------------	GTGGGTTTTGGACACTGGAACCGTGGGCATCGGCAATACC	FALSE	49	0	0	2	0.0102119
TGGGTTTTGGACACTCGACACCGTGGGCATCGGCAATACC	TGGGTTTTGGACACTGGA-ACCGTGGGCATCGGCAATACC	FALSE	0	1	0	2	0.0102119
GTGGGTTTTGCACACTGGAACCGTGGGCTTCGGCAATACC	GTGGGTTTTGGACACTGGAACCGTGGGCATCGGCAATACC	TRUE	0	0	0	2	0.0102119
GTGGGTTTTGGACACTGGAACCGTGAGCATCGGCAATACC	GTGGGTTTTGGACACTGGAACCGTGGGCATCGGCAATACC	TRUE	0	0	0	2	0.0102119
TTGGGTTTTGGACACTGGAACCGTGGGCATCGGCAATACC	GTGGGTTTTGGACACTGGAACCGTGGGCATCGGCAATACC	TRUE	0	0	0	2	0.0102119
CTGGGTATTGGACACTGGAACCGTGGGCATCGGCAATACC	GTGGGTTTTGGACACTGGAACCGTGGGCATCGGCAATACC	TRUE	0	0	0	2	0.0102119
GTAGGTTTTGGACACTGGAACCGTGGGCATCGGCAATACC	GTGGGTTTTGGACACTGGAACCGTGGGCATCGGCAATACC	TRUE	0	0	0	2	0.0102119
GTGAGTTTTGGACACTGGAACCGTGGGCATCGGCAATACC	GTGGGTTTTGGACACTGGAACCGTGGGCATCGGCAATACC	TRUE	0	0	0	2	0.0102119
GTGGCTATTGGACACTGGAACCGTGGGCATCGGCAATACC	GTGGGTTTTGGACACTGGAACCGTGGGCATCGGCAATACC	TRUE	0	0	0	2	0.0102119
GTGGGGTTTGGACACTGGAA--------------------	GTGGGTTTTGGACACTGGAACCGTGGGCATCGGCAATACC	FALSE	49	0	0	2	0.0102119
GTGGGTGTTGGACACTGGAACCGTGGGCATCGGCAATACC	GTGGGTTTTGGACACTGGAACCGTGGGCATCGGCAATACC	TRUE	0	0	0	2	0.0102119
CTGGGTTTAGGACACTGGAACCGTGGGCATCGGCAATACC	GTGGGTTTTGGACACTGGAACCGTGGGCATCGGCAATACC	TRUE	0	0	0	2	0.0102119
GGGGGTTTTGGACACTGGAACCGTGGGCATCGGCAATACC	GTGGGTTTTGGACACTGGAACCGTGGGCATCGGCAATACC	TRUE	0	0	0	2	0.0102119
AGGGTTTTGGACACTGGACACCGTGGGCATCGGCAATACC	TGGGTTTTGGACACTGGA-ACCGTGGGCATCGGCAATACC	FALSE	0	1	0	1	0.00510595
GAGGGATTTGGACACTGGA-CCGTGTGCATCGGCAATACC	GTGGGTTTTGGACACTGGAACCGTGGGCATCGGCAATACC	FALSE	1	0	0	1	0.00510595
TGGGTTTTGGACACTGGATACCGTGGGCATCGGCAATACC	TGGGTTTTGGACACTGGA-ACCGTGGGCATCGGCAATACC	FALSE	0	1	0	1	0.00510595
GTGGGTTTTGGACACTGGTA--------------------	GTGGGTTTTGGACACTGGAACCGTGGGCATCGGCAATACC	FALSE	49	0	0	1	0.00510595
GAGGGTTTTGGACACTGCAACCGTGGGCATCGGCAATACC	GTGGGTTTTGGACACTGGAACCGTGGGCATCGGCAATACC	TRUE	0	0	0	1	0.00510595
GAGGGTTTTGGAAACTGGAACCGTGGGCATCGGCAATACC	GTGGGTTTTGGACACTGGAACCGTGGGCATCGGCAATACC	TRUE	0	0	0	1	0.00510595
GAGGGTTTTGCACACTGGAACCGTGGGCATCGGCAATACC	GTGGGTTTTGGACACTGGAACCGTGGGCATCGGCAATACC	TRUE	0	0	0	1	0.00510595
GAGGGTTTTGCACAATCGAACCGTGGGCATCGGCAATACC	GTGGGTTTTGGACACTGGAACCGTGGGCATCGGCAATACC	TRUE	0	0	0	1	0.00510595
GTGGGTTTTGGACACTGTAACCGTGGGCATCGTCAATACC	GTGGGTTTTGGACACTGGAACCGTGGGCATCGGCAATACC	TRUE	0	0	0	1	0.00510595
GTGGGTTTTGGACACTGTAGCCGTGGGCATCGGCAATACC	GTGGGTTTTGGACACTGGAACCGTGGGCATCGGCAATACC	FALSE	0	0	1	1	0.00510595
GAGGGATTTGGACACTGGAACCGTGGGCATCGGCAATACC	GTGGGTTTTGGACACTGGAACCGTGGGCATCGGCAATACC	TRUE	0	0	0	1	0.00510595
GTGGGTTTTGGACACTTGAA--------------------	GTGGGTTTTGGACACTGGAACCGTGGGCATCGGCAATACC	FALSE	49	0	0	1	0.00510595
GTGGGTTTTGGACATTGGAACCGTGGGCATCGGCAATACC	GTGGGTTTTGGACACTGGAACCGTGGGCATCGGCAATACC	TRUE	0	0	0	1	0.00510595
TGGGTTTTGGACACAGTACACCGTGGGCATCGGCAATACC	TGGGTTTTGGACACTGGA-ACCGTGGGCATCGGCAATACC	FALSE	0	1	0	1	0.00510595
GTGGGTTTTGGACCCTGGA-CCGTGGGCATCGGCAATACC	GTGGGTTTTGGACACTGGAACCGTGGGCATCGGCAATACC	FALSE	1	0	0	1	0.00510595
GAGGCTTATGGACACTGGAACCGTGTGCATCGGCAATACC	GTGGGTTTTGGACACTGGAACCGTGGGCATCGGCAATACC	TRUE	0	0	0	1	0.00510595
GTGGGTTTTGGACCCTGGAACCGTGGGCATCGGCACTACC	GTGGGTTTTGGACACTGGAACCGTGGGCATCGGCAATACC	TRUE	0	0	0	1	0.00510595
GTGGGTTTTGGACCCTGGAACCGTGGGCATGGGCAATACC	GTGGGTTTTGGACACTGGAACCGTGGGCATCGGCAATACC	TRUE	0	0	0	1	0.00510595
GTGGGTTTTGGACCCTGGAGCCGTGGGCATCGGCAATACC	GTGGGTTTTGGACACTGGAACCGTGGGCATCGGCAATACC	FALSE	0	0	1	1	0.00510595
GTGGGTTTTGGACCCTGGATCCGTGGGCATCGGCAATACC	GTGGGTTTTGGACACTGGAACCGTGGGCATCGGCAATACC	FALSE	0	0	1	1	0.00510595
GTGGGTTTTGGACGCTGGAACCGTGGGCATCGGCAATACC	GTGGGTTTTGGACACTGGAACCGTGGGCATCGGCAATACC	TRUE	0	0	0	1	0.00510595
GTGGGTTTTGGACTCTGGAA--------------------	GTGGGTTTTGGACACTGGAACCGTGGGCATCGGCAATACC	FALSE	49	0	0	1	0.00510595
CTTGGTTTTGCACACTGTAACCGTGGGCATCGGCAATACC	GTGGGTTTTGGACACTGGAACCGTGGGCATCGGCAATACC	TRUE	0	0	0	1	0.00510595
TGGGTTTTGGACACTGGACACCGTGTGCATCGGCAATACC	TGGGTTTTGGACACTGGA-ACCGTGGGCATCGGCAATACC	FALSE	0	1	0	1	0.00510595
GTGGGTTTTGGACACTGGGACCGTGGGCATCGGCAATCCC	GTGGGTTTTGGACACTGGAACCGTGGGCATCGGCAATACC	TRUE	0	0	0	1	0.00510595
GAGGGTTTTGGACACTGCAACCGTTGGCATCGGCAATACC	GTGGGTTTTGGACACTGGAACCGTGGGCATCGGCAATACC	TRUE	0	0	0	1	0.00510595
GTGGGTTTTGGACACTGGGA--------------------	GTGGGTTTTGGACACTGGAACCGTGGGCATCGGCAATACC	FALSE	49	0	0	1	0.00510595
GTGGGTTTTGGACACTGGCACTGCCGTGGGCATCGGCAAT	GTGGGTTTTGGACACTGGAA---CCGTGGGCATCGGCAAT	FALSE	0	3	0	1	0.00510595
GGGGGTTTTGGACACTGGAA--------------------	GTGGGTTTTGGACACTGGAACCGTGGGCATCGGCAATACC	FALSE	49	0	0	1	0.00510595
GTGGGTTTTGGACACTGGAAGCGTGGGCATCGGCAATACC	GTGGGTTTTGGACACTGGAACCGTGGGCATCGGCAATACC	FALSE	0	0	1	1	0.00510595
GCGGGTTTTGGACACTGGAACCGTGGGCATCGGCAATACC	GTGGGTTTTGGACACTGGAACCGTGGGCATCGGCAATACC	TRUE	0	0	0	1	0.00510595
GTGGGTTTTGGACACTGGACACGTGGGCATCGGCAATACC	GTGGGTTTTGGACACTGGAACCGTGGGCATCGGCAATACC	FALSE	0	0	2	1	0.00510595
TTGGGTTTTGGACACGGGACCCGTGGGCATCGGCAATACC	GTGGGTTTTGGACACTGGAACCGTGGGCATCGGCAATACC	FALSE	0	0	1	1	0.00510595
GTGGGTTTTGGACACTGGACCCGTGGGCATCGGCAATAAC	GTGGGTTTTGGACACTGGAACCGTGGGCATCGGCAATACC	FALSE	0	0	1	1	0.00510595
GAGGGTTTTGGACACTGGAACGGTGGGCATCGGCAATACC	GTGGGTTTTGGACACTGGAACCGTGGGCATCGGCAATACC	TRUE	0	0	0	1	0.00510595
GTGGGTTTTGGACACTGGACCCGTGGGCATCGGCAATCCC	GTGGGTTTTGGACACTGGAACCGTGGGCATCGGCAATACC	FALSE	0	0	1	1	0.00510595
GTGGGTTTTGGACACTGGACCCGTGGGCGTCGTCAATACC	GTGGGTTTTGGACACTGGAACCGTGGGCATCGGCAATACC	FALSE	0	0	1	1	0.00510595
GTGGGTTTTGGACACTGGAG--------------------	GTGGGTTTTGGACACTGGAACCGTGGGCATCGGCAATACC	FALSE	49	0	1	1	0.00510595
GTGGGTTTTGGACACTGGAGACGTGGGCATCGGCAATACC	GTGGGTTTTGGACACTGGAACCGTGGGCATCGGCAATACC	FALSE	0	0	2	1	0.00510595
GAGGGTTTTGGACACTGGAACCGTTGTCATCCGCAATACC	GTGGGTTTTGGACACTGGAACCGTGGGCATCGGCAATACC	TRUE	0	0	0	1	0.00510595
GTGGGTTTTGGACACTGGAGCCGTGGGCATCGTCAATACC	GTGGGTTTTGGACACTGGAACCGTGGGCATCGGCAATACC	FALSE	0	0	1	1	0.00510595
TGGGTTTTGGCCAGTGGACACCGTGGGCATCGGCAATACC	TGGGTTTTGGACACTGGA-ACCGTGGGCATCGGCAATACC	FALSE	0	1	0	1	0.00510595
GTGGGTTTTGGACACTGGAGCGGTGGGCATCGGCAATACC	GTGGGTTTTGGACACTGGAACCGTGGGCATCGGCAATACC	FALSE	0	0	1	1	0.00510595
GTGGGTTTTGGACACTGGAGTGCCGTGGGCATCGGCAATA	GTGGGTTTTGGACACTGGAA--CCGTGGGCATCGGCAATA	FALSE	0	2	1	1	0.00510595
GAGGGTTTTGGACACTGGAACCGTGGGCATCGTCAATACC	GTGGGTTTTGGACACTGGAACCGTGGGCATCGGCAATACC	TRUE	0	0	0	1	0.00510595
GTGGGTTTTGGACACTGGAT-CGTGGGCATCGGCAATACC	GTGGGTTTTGGACACTGGAACCGTGGGCATCGGCAATACC	FALSE	1	0	1	1	0.00510595
GAGGGTTTTGGACACTGGAACCGTGGGCATCGGCAATACG	GTGGGTTTTGGACACTGGAACCGTGGGCATCGGCAATACC	TRUE	0	0	0	1	0.00510595
GTGGGTTTTGGACACTGGC-CCGTGGGCATCGGCAATACC	GTGGGTTTTGGACACTGGAACCGTGGGCATCGGCAATACC	FALSE	1	0	0	1	0.00510595
GAGGGTTTTGGACACTGGAACCGTGGGCAGCGGCAATTCC	GTGGGTTTTGGACACTGGAACCGTGGGCATCGGCAATACC	TRUE	0	0	0	1	0.00510595
CTGGGTTTTGGTCACAGGAACCGTGGGCATCGGCAATACC	GTGGGTTTTGGACACTGGAACCGTGGGCATCGGCAATACC	TRUE	0	0	0	1	0.00510595
GTGGGTTTTGGAGACTGGAACCGTTGGCATCGGCAATACC	GTGGGTTTTGGACACTGGAACCGTGGGCATCGGCAATACC	TRUE	0	0	0	1	0.00510595
CTGGGTTTTGGACACTGGACCCGTGGGCATCGGCAATACC	GTGGGTTTTGGACACTGGAACCGTGGGCATCGGCAATACC	FALSE	0	0	1	1	0.00510595
GTGGTTTTTGGACACTGGAACCGTGGGCATCGGCAATAAC	GTGGGTTTTGGACACTGGAACCGTGGGCATCGGCAATACC	TRUE	0	0	0	1	0.00510595
GTGTGGTTTGGACACTGGAA--------------------	GTGGGTTTTGGACACTGGAACCGTGGGCATCGGCAATACC	FALSE	49	0	0	1	0.00510595
GTGTGTTTTGGACAATGGAACCGTGGGCATCGTCAATACC	GTGGGTTTTGGACACTGGAACCGTGGGCATCGGCAATACC	TRUE	0	0	0	1	0.00510595
GTGTGTTTTGGACACTGGA-CCGTGGGCATCGGCAATACC	GTGGGTTTTGGACACTGGAACCGTGGGCATCGGCAATACC	FALSE	1	0	0	1	0.00510595
CTGGCTTTTGGACACTGGAACCGTGGGCATCGGCAATACC	GTGGGTTTTGGACACTGGAACCGTGGGCATCGGCAATACC	TRUE	0	0	0	1	0.00510595
GTGTGTTTTGGACACTGGAACCTTGGGCATCGGCAATTCC	GTGGGTTTTGGACACTGGAACCGTGGGCATCGGCAATACC	TRUE	0	0	0	1	0.00510595
GTGTGTTTTGGACTCAGGAACCGTGGGCATCGGCAATACC	GTGGGTTTTGGACACTGGAACCGTGGGCATCGGCAATACC	TRUE	0	0	0	1	0.00510595
CTGGATTTTGTACACTGGAACCGTGGGCATCGGCAATACC	GTGGGTTTTGGACACTGGAACCGTGGGCATCGGCAATACC	TRUE	0	0	0	1	0.00510595
AGTGCACTGGGGCCCTGGGACCCCGTGGGCATCGGCAATA	TGGGTTTTGGA-CACTGGAA--CCGTGGGCATCGGCAATA	FALSE	0	2	0	1	0.00510595
GTTGGTTTTGGGCTCTGGAA--------------------	GTGGGTTTTGGACACTGGAACCGTGGGCATCGGCAATACC	FALSE	49	0	0	1	0.00510595
GTTGTATTTGTAAACTCGAAAGTTGGGCATCGGCAATACC	GTGGGTTTTGGACACTGGAACCGTGGGCATCGGCAATACC	FALSE	0	0	1	1	0.00510595
GTTGTTTTTGAAAACTGGAACCGTGGGCATCGGCAATACC	GTGGGTTTTGGACACTGGAACCGTGGGCATCGGCAATACC	TRUE	0	0	0	1	0.00510595
NNGGGTTTTNGACANTGGANCCGTGGGCATCGGCAATACC	GTGGGTTTTGGACACTGGAACCGTGGGCATCGGCAATACC	FALSE	0	0	1	1	0.00510595
NTGGGTTTTGGACACTGGAA--------------------	GTGGGTTTTGGACACTGGAACCGTGGGCATCGGCAATACC	FALSE	49	0	0	1	0.00510595
NTGGGTTTTGGACACTGGAACCGTGGGCATCGGCAATACC	GTGGGTTTTGGACACTGGAACCGTGGGCATCGGCAATACC	TRUE	0	0	0	1	0.00510595
TCGGTTTTGGACACTGGACACCGTGGGCATCGGCAATACC	TGGGTTTTGGACACTGGA-ACCGTGGGCATCGGCAATACC	FALSE	0	1	0	1	0.00510595
TGGCTTTTGGACACTGGACACCGTGGGCATCGGCAATACC	TGGGTTTTGGACACTGGA-ACCGTGGGCATCGGCAATACC	FALSE	0	1	0	1	0.00510595
TGGGTTATGGACACTGGACACCGTGGGCATCGGCAATACC	TGGGTTTTGGACACTGGA-ACCGTGGGCATCGGCAATACC	FALSE	0	1	0	1	0.00510595
TGGGTTTTCGACACTGGACACCGTGGGCATCGGCAATACC	TGGGTTTTGGACACTGGA-ACCGTGGGCATCGGCAATACC	FALSE	0	1	0	1	0.00510595
TGGGTTTTGGAAAAGGAACACCGTGGGCATCGGCAATACC	TGGGTTTTGGACACTGGA-ACCGTGGGCATCGGCAATACC	FALSE	0	1	0	1	0.00510595
TGGGTTTTGGACAAGGGACACCGTGGGCATCGGCAATACC	TGGGTTTTGGACACTGGA-ACCGTGGGCATCGGCAATACC	FALSE	0	1	0	1	0.00510595
TGGGTTTTGGACAATGGACACCGTGGGCATCGGCAATACC	TGGGTTTTGGACACTGGA-ACCGTGGGCATCGGCAATACC	FALSE	0	1	0	1	0.00510595
#REF!	GTGGGTTTTGGACACTGGAACCGTGGGCATCGGCAATACC	FALSE	0	0	1	1	0.00510595
CTGGGTTATGGAAACTGCAACCGTGTGCATGGGCAATACC	GTGGGTTTTGGACACTGGAACCGTGGGCATCGGCAATACC	TRUE	0	0	0	1	0.00510595
GTGGGTTTTGGATACAGGAACCGTGGGCATCGGCAATACC	GTGGGTTTTGGACACTGGAACCGTGGGCATCGGCAATACC	TRUE	0	0	0	1	0.00510595
CTGGGTTATGGACACTGGAACCGTGGGCATCGGCAATTCC	GTGGGTTTTGGACACTGGAACCGTGGGCATCGGCAATACC	TRUE	0	0	0	1	0.00510595
GTGGGTTTTGGATACTGGAACCGTGGGCATCGGCAATACC	GTGGGTTTTGGACACTGGAACCGTGGGCATCGGCAATACC	TRUE	0	0	0	1	0.00510595
GTGGGTTTTGGCCAAGGGAACCGTGGGCATCGGCAATACC	GTGGGTTTTGGACACTGGAACCGTGGGCATCGGCAATACC	TRUE	0	0	0	1	0.00510595
GTGGGTTTTGGACACTGGAACGGTGGGCATCGTCAATACC	GTGGGTTTTGGACACTGGAACCGTGGGCATCGGCAATACC	TRUE	0	0	0	1	0.00510595
CTGGGTTTTGGACACTGGAACCGTGTGCATCGGCAATACC	GTGGGTTTTGGACACTGGAACCGTGGGCATCGGCAATACC	TRUE	0	0	0	1	0.00510595
GTGGGTTTTGGCCACTGGAACCGTTGGCATCGGCAATACC	GTGGGTTTTGGACACTGGAACCGTGGGCATCGGCAATACC	TRUE	0	0	0	1	0.00510595
GTGGGTTTTGGCCACTGGACCCGTGGGCATCGGCAATACC	GTGGGTTTTGGACACTGGAACCGTGGGCATCGGCAATACC	FALSE	0	0	1	1	0.00510595
GTGGGTTTTGGGAACTGGAACCGTGGGCATCGGCAATACC	GTGGGTTTTGGACACTGGAACCGTGGGCATCGGCAATACC	TRUE	0	0	0	1	0.00510595
GTGGGTTTTGGGAACTTGATAGGTGGGCATCGGCAATACC	GTGGGTTTTGGACACTGGAACCGTGGGCATCGGCAATACC	FALSE	0	0	2	1	0.00510595
CTGGGTTTTGGACACTGGA-CCGTGGGCATCGGCAATACC	GTGGGTTTTGGACACTGGAACCGTGGGCATCGGCAATACC	FALSE	1	0	0	1	0.00510595
GTGGGTTTTGGGCACTGGACCCGTGGGCATCGGCAATACC	GTGGGTTTTGGACACTGGAACCGTGGGCATCGGCAATACC	FALSE	0	0	1	1	0.00510595
CTGGGTTTTGGACACTGGA-CCGTGGGCAACGGCAATACC	GTGGGTTTTGGACACTGGAACCGTGGGCATCGGCAATACC	FALSE	1	0	0	1	0.00510595
CTGGGTTTTGGACACTCGAACCGTGGGGATCGGCAATACC	GTGGGTTTTGGACACTGGAACCGTGGGCATCGGCAATACC	TRUE	0	0	0	1	0.00510595
GTGGGTTTTGTACACTCGAACCGTGGGCATCGGCAATACC	GTGGGTTTTGGACACTGGAACCGTGGGCATCGGCAATACC	TRUE	0	0	0	1	0.00510595
TGGGTTTTGGACACTGGACACCGTGGGCATCGGCAATTCC	TGGGTTTTGGACACTGGA-ACCGTGGGCATCGGCAATACC	FALSE	0	1	0	1	0.00510595
GTGGGTTTTGTACACTGGAA--------------------	GTGGGTTTTGGACACTGGAACCGTGGGCATCGGCAATACC	FALSE	49	0	0	1	0.00510595
GTGGGTTTTGTACACTGGAACCGTGGGCATCGGCAATACC	GTGGGTTTTGGACACTGGAACCGTGGGCATCGGCAATACC	TRUE	0	0	0	1	0.00510595
GTGGGTTTTGTTG-------CCGTGGGCATCGGCAATACC	GTGGGTTTTGGACACTGGAACCGTGGGCATCGGCAATACC	FALSE	7	0	0	1	0.00510595
GTGGGTTTTNGACACTGGAACCGTGGGCATCGGCAATACC	GTGGGTTTTGGACACTGGAACCGTGGGCATCGGCAATACC	TRUE	0	0	0	1	0.00510595
GTGGGTTTTNGACANTGGAACCGTGGGCATCGGCAATACC	GTGGGTTTTGGACACTGGAACCGTGGGCATCGGCAATACC	TRUE	0	0	0	1	0.00510595
GTGGGTTTTNNACACTGGAACCGTGGGCATCGGCAATACC	GTGGGTTTTGGACACTGGAACCGTGGGCATCGGCAATACC	TRUE	0	0	0	1	0.00510595
TGGGTTTTGGACACTGGACACCGTGGGCATCGGCAATGCC	TGGGTTTTGGACACTGGA-ACCGTGGGCATCGGCAATACC	FALSE	0	1	0	1	0.00510595
GTGGGTTTTGGCCACTGGA-CCGTGGGCAGCGGCAATCCC	GTGGGTTTTGGACACTGGAACCGTGGGCATCGGCAATACC	FALSE	1	0	0	1	0.00510595
GTGGGTTTTGCACACTGGAACCGTGGGCATCGGCACTACC	GTGGGTTTTGGACACTGGAACCGTGGGCATCGGCAATACC	TRUE	0	0	0	1	0.00510595
GTGGGTTTTGGACACTGGAACGGTGGGCATCGGCAATTCC	GTGGGTTTTGGACACTGGAACCGTGGGCATCGGCAATACC	TRUE	0	0	0	1	0.00510595
GTGGGTTTTGGACACTGGA-CCGTGGGCTTCGGCAATACC	GTGGGTTTTGGACACTGGAACCGTGGGCATCGGCAATACC	FALSE	1	0	0	1	0.00510595
GTGGGTTTTGGACACTCGACCCGTGGGCATCGGCAATACC	GTGGGTTTTGGACACTGGAACCGTGGGCATCGGCAATACC	FALSE	0	0	1	1	0.00510595
GTGGGTTATGGACACTGGAACCGTGGGCATCGGCAATCCC	GTGGGTTTTGGACACTGGAACCGTGGGCATCGGCAATACC	TRUE	0	0	0	1	0.00510595
GTGGGTTATGGACACTGGAACCGTGGGCAGCGGCAATACC	GTGGGTTTTGGACACTGGAACCGTGGGCATCGGCAATACC	TRUE	0	0	0	1	0.00510595
GTGGGTTATGGACACTGGAACCGTAGGCATCGGCAATACC	GTGGGTTTTGGACACTGGAACCGTGGGCATCGGCAATACC	TRUE	0	0	0	1	0.00510595
GTGGGTTATGGACACAGGAACCGTGGGCATCGGCAATAGC	GTGGGTTTTGGACACTGGAACCGTGGGCATCGGCAATACC	TRUE	0	0	0	1	0.00510595
GTGGGTTTTGGACACTGCAGCCGTGGGCATCGGCAATACC	GTGGGTTTTGGACACTGGAACCGTGGGCATCGGCAATACC	FALSE	0	0	1	1	0.00510595
GTGGGTTTTGGACACTGCAGTGCCGTGGGCATCGTCAATA	GTGGGTTTTGGACACTGGAA--CCGTGGGCATCGGCAATA	FALSE	0	2	1	1	0.00510595
GTGGGTTTTGGACACTGG---------CATCGGCAATACC	GTGGGTTTTGGACACTGGAACCGTGGGCATCGGCAATACC	FALSE	9	0	0	1	0.00510595
GTGGGTTATGGAAGCTGGAACCGTGGGCATCGGCAATACC	GTGGGTTTTGGACACTGGAACCGTGGGCATCGGCAATACC	TRUE	0	0	0	1	0.00510595
GTGGGTTTTGGACACTGGA-CCGTGGGCATCGGGAATACC	GTGGGTTTTGGACACTGGAACCGTGGGCATCGGCAATACC	FALSE	1	0	0	1	0.00510595
GTGGGTTATCGACACTGGAACCGTGGGCATCGGCATTACC	GTGGGTTTTGGACACTGGAACCGTGGGCATCGGCAATACC	TRUE	0	0	0	1	0.00510595
GTGGGTTTTGGACACTCGAACCGTTGGCATCGGCAATACC	GTGGGTTTTGGACACTGGAACCGTGGGCATCGGCAATACC	TRUE	0	0	0	1	0.00510595
GTGGGTTTTGGACACTGGAA---------TCGGCA-----	GTGGGTTTTGGACACTGGAACCGTGGGCATCGGCAATACC	FALSE	9	0	0	1	0.00510595
GTGGGTTTTGGACACTGGAA-CGTGGGCATCGGCAATACA	GTGGGTTTTGGACACTGGAACCGTGGGCATCGGCAATACC	FALSE	1	0	0	1	0.00510595
GTGGGTTTTGGACACTGGAA-CGTGGGCATCGGCAATACC	GTGGGTTTTGGACACTGGAACCGTGGGCATCGGCAATACC	FALSE	1	0	0	1	0.00510595
GTGGGTCTTGGACACTGGAACCGTGGGCATCGGCAATACC	GTGGGTTTTGGACACTGGAACCGTGGGCATCGGCAATACC	TRUE	0	0	0	1	0.00510595
GTGGGTTTTGGACACTGGAACAGTGGGCATCGGCAATACC	GTGGGTTTTGGACACTGGAACCGTGGGCATCGGCAATACC	TRUE	0	0	0	1	0.00510595
GTGGGTATTGGACACTGGAACCTTGGGCATCGGCAATACC	GTGGGTTTTGGACACTGGAACCGTGGGCATCGGCAATACC	TRUE	0	0	0	1	0.00510595
GTGGGTTTTGGACACTGGAACCCTGGGCATCGTCAATACC	GTGGGTTTTGGACACTGGAACCGTGGGCATCGGCAATACC	TRUE	0	0	0	1	0.00510595
GTGGGTTTTGGACACTGGAACCG--GGCATCGGCAATACC	GTGGGTTTTGGACACTGGAACCGTGGGCATCGGCAATACC	TRUE	0	0	0	1	0.00510595
GTGGGTTTTGGACACTGGAACCG-GGGCATCGGCAATACC	GTGGGTTTTGGACACTGGAACCGTGGGCATCGGCAATACC	TRUE	0	0	0	1	0.00510595
GTGGGTATTGGACACTGGAACCGTGGTCATCGGCAATAGC	GTGGGTTTTGGACACTGGAACCGTGGGCATCGGCAATACC	TRUE	0	0	0	1	0.00510595
GTGGGTTTTGGACACTCGAACGGTGGGCATCGGCAATACC	GTGGGTTTTGGACACTGGAACCGTGGGCATCGGCAATACC	TRUE	0	0	0	1	0.00510595
GTGGGTTTTGGACACTCGAACCGTGGGGATGGGCATTACC	GTGGGTTTTGGACACTGGAACCGTGGGCATCGGCAATACC	TRUE	0	0	0	1	0.00510595
GTGGGTATTCGACACTGGAACCGTGGGCATCGGCAATACC	GTGGGTTTTGGACACTGGAACCGTGGGCATCGGCAATACC	TRUE	0	0	0	1	0.00510595
GTGGGTTTTGGACACAGGAACCGTGGGCATCGGCAATTCC	GTGGGTTTTGGACACTGGAACCGTGGGCATCGGCAATACC	TRUE	0	0	0	1	0.00510595
GTGGGTTTTGCACACTGGAACCGTGTGTATCGGCAATACC	GTGGGTTTTGGACACTGGAACCGTGGGCATCGGCAATACC	TRUE	0	0	0	1	0.00510595
GTGGGTTTTGCACACTGGAACGGTGGGCATCGGCAATACC	GTGGGTTTTGGACACTGGAACCGTGGGCATCGGCAATACC	TRUE	0	0	0	1	0.00510595
GTGGGTTTTGG---------CCGTGGGCATCGGCAATACC	GTGGGTTTTGGACACTGGAACCGTGGGCATCGGCAATACC	FALSE	9	0	0	1	0.00510595
GTGGGTTTTCGACACTGGAACCGTGGGCATCGGCAATTCC	GTGGGTTTTGGACACTGGAACCGTGGGCATCGGCAATACC	TRUE	0	0	0	1	0.00510595
GTGGGTTTTCGACACTGGA-CCGTGGGCATCGGCAATACC	GTGGGTTTTGGACACTGGAACCGTGGGCATCGGCAATACC	FALSE	1	0	0	1	0.00510595
GTGGGTTTTAGACACTGGAACCGTGGGCATCGGGAATACC	GTGGGTTTTGGACACTGGAACCGTGGGCATCGGCAATACC	TRUE	0	0	0	1	0.00510595
GTGGGTTTAGGACACTGGAACGGTGGGCATCGGCAATACC	GTGGGTTTTGGACACTGGAACCGTGGGCATCGGCAATACC	TRUE	0	0	0	1	0.00510595
GTGGGTTTTGGACACACGAACCGTGGGCATCGGCAATACC	GTGGGTTTTGGACACTGGAACCGTGGGCATCGGCAATACC	TRUE	0	0	0	1	0.00510595
GTGGGTTT-GGTCACTGGAACCGTGGGCATCGGCAATACC	GTGGGTTTTGGACACTGGAACCGTGGGCATCGGCAATACC	TRUE	0	0	0	1	0.00510595
GTGGGTTTTGGACACAGGAACCGTGGGCATCGGCAATAGC	GTGGGTTTTGGACACTGGAACCGTGGGCATCGGCAATACC	TRUE	0	0	0	1	0.00510595
GTGGGTTTTGGACACAGGCACGGTGGGCATCGGCAATACC	GTGGGTTTTGGACACTGGAACCGTGGGCATCGGCAATACC	TRUE	0	0	0	1	0.00510595
GTGGGTTTTGGACACTCGAACCGTGGGCATCGGCAATTCC	GTGGGTTTTGGACACTGGAACCGTGGGCATCGGCAATACC	TRUE	0	0	0	1	0.00510595
GTGGGTTTTGGACACAGTACGCGTGGGCATCGGCAATACC	GTGGGTTTTGGACACTGGAACCGTGGGCATCGGCAATACC	FALSE	0	0	2	1	0.00510595
GTGGGTTTTGGACACCGGAACCGTGGGCATCGGCAATACC	GTGGGTTTTGGACACTGGAACCGTGGGCATCGGCAATACC	TRUE	0	0	0	1	0.00510595
GTGGGTTTTGGACACGGGAGCCGTGGGCATCGGCAATACC	GTGGGTTTTGGACACTGGAACCGTGGGCATCGGCAATACC	FALSE	0	0	1	1	0.00510595
GTGGGTTTTGGACACGTGAACCGTGGGCATCGGCAATACC	GTGGGTTTTGGACACTGGAACCGTGGGCATCGGCAATACC	TRUE	0	0	0	1	0.00510595
GTGGGTTGTGGACACTGGAACCGTGGGCATCGGCAATACC	GTGGGTTTTGGACACTGGAACCGTGGGCATCGGCAATACC	TRUE	0	0	0	1	0.00510595
GTGGGTTATTGACACTGGACCCGTGGGCATCGGCAATACC	GTGGGTTTTGGACACTGGAACCGTGGGCATCGGCAATACC	FALSE	0	0	1	1	0.00510595
GTGGGTTATGGACACTGGAACCTTGGGCATCGGCAATACC	GTGGGTTTTGGACACTGGAACCGTGGGCATCGGCAATACC	TRUE	0	0	0	1	0.00510595
GTGGGTTTTGGACACTCCAACCGTGGGCATCGGCAATACC	GTGGGTTTTGGACACTGGAACCGTGGGCATCGGCAATACC	TRUE	0	0	0	1	0.00510595
GTGGGTTTTGGACACTCGAACCGTGGGCATCGGCAATACA	GTGGGTTTTGGACACTGGAACCGTGGGCATCGGCAATACC	TRUE	0	0	0	1	0.00510595
GTGGGTTATGGACACTGGAACCGTGGGCATCTGCAATACC	GTGGGTTTTGGACACTGGAACCGTGGGCATCGGCAATACC	TRUE	0	0	0	1	0.00510595
GTGGGTATTGGACACTGGAACCGTGGTCATCGGCAATACC	GTGGGTTTTGGACACTGGAACCGTGGGCATCGGCAATACC	TRUE	0	0	0	1	0.00510595
GTGGGTTTTGGACACTGGAACCGTAGGCATCGGCAATACC	GTGGGTTTTGGACACTGGAACCGTGGGCATCGGCAATACC	TRUE	0	0	0	1	0.00510595
GTGGGTTTTGGACACTGGAACCTTGGGCTTCGGCAATACC	GTGGGTTTTGGACACTGGAACCGTGGGCATCGGCAATACC	TRUE	0	0	0	1	0.00510595
GTGGGTTTTGGACACTGGAACCGTGGGCTTCGGCAATACA	GTGGGTTTTGGACACTGGAACCGTGGGCATCGGCAATACC	TRUE	0	0	0	1	0.00510595
GTGGGTTTTGGACACTGGAACCGTGGGCATCGTAAATACC	GTGGGTTTTGGACACTGGAACCGTGGGCATCGGCAATACC	TRUE	0	0	0	1	0.00510595
GTGGCGATTGGGCACTGGAACCGTGGGCATCGGCAATACC	GTGGGTTTTGGACACTGGAACCGTGGGCATCGGCAATACC	TRUE	0	0	0	1	0.00510595
GTGGGTTTTGGACACTGGAACCGTGGGCATCTGCAATACA	GTGGGTTTTGGACACTGGAACCGTGGGCATCGGCAATACC	TRUE	0	0	0	1	0.00510595
GTGG-TTTTGGACACTGGAACCGTGGGCATCGGCAATACC	GTGGGTTTTGGACACTGGAACCGTGGGCATCGGCAATACC	TRUE	0	0	0	1	0.00510595
GTGGGTTTTGGACACTGGAACCGTGGGCATCTGCAATACG	GTGGGTTTTGGACACTGGAACCGTGGGCATCGGCAATACC	TRUE	0	0	0	1	0.00510595
GTGCGTTTTCGACACTGGAACCGTGTGCATCGGCAATACC	GTGGGTTTTGGACACTGGAACCGTGGGCATCGGCAATACC	TRUE	0	0	0	1	0.00510595
GTGGGTTTTGGACACTGGAACCGTGGGCCTCGGCAATACC	GTGGGTTTTGGACACTGGAACCGTGGGCATCGGCAATACC	TRUE	0	0	0	1	0.00510595
GTGGGTTTTGGACACTGGAACCGTGGGCGTCGGCAATACC	GTGGGTTTTGGACACTGGAACCGTGGGCATCGGCAATACC	TRUE	0	0	0	1	0.00510595
GTGGGTTTTGGACACTGGAACCGTGGGCGTCGGCAATACT	GTGGGTTTTGGACACTGGAACCGTGGGCATCGGCAATACC	TRUE	0	0	0	1	0.00510595
GTGGGTTTTGGACACTGGAACCGTGGGCTTCGGAAATACC	GTGGGTTTTGGACACTGGAACCGTGGGCATCGGCAATACC	TRUE	0	0	0	1	0.00510595
GTCGGTTTTGGACACTGGAACGGTGGGCATCGGCAATACC	GTGGGTTTTGGACACTGGAACCGTGGGCATCGGCAATACC	TRUE	0	0	0	1	0.00510595
GTGGCTTATGGACACTGGA-CCGTTGGCATCGGCAATACC	GTGGGTTTTGGACACTGGAACCGTGGGCATCGGCAATACC	FALSE	1	0	0	1	0.00510595
GTGGGTTTTGGACACTGGAACCGTGGGGATCGGCATTACC	GTGGGTTTTGGACACTGGAACCGTGGGCATCGGCAATACC	TRUE	0	0	0	1	0.00510595
GTGGGTTTTGGACACTGGAACCGTGGGTATCGGCAATACC	GTGGGTTTTGGACACTGGAACCGTGGGCATCGGCAATACC	TRUE	0	0	0	1	0.00510595
GTCGGTTTAGGACACTGGAACCGTGGGCATCGGCAATACC	GTGGGTTTTGGACACTGGAACCGTGGGCATCGGCAATACC	TRUE	0	0	0	1	0.00510595
GTGGGTTTTGGACACTGGAACCGTGGTCATCGGCTATACC	GTGGGTTTTGGACACTGGAACCGTGGGCATCGGCAATACC	TRUE	0	0	0	1	0.00510595
GTGGGTTTTGGACACTGGAACCGTGGTCATCGTCAATACC	GTGGGTTTTGGACACTGGAACCGTGGGCATCGGCAATACC	TRUE	0	0	0	1	0.00510595
GTGGGTTTTGGACACTGGAACCGTGGTCATCTGAAATACC	GTGGGTTTTGGACACTGGAACCGTGGGCATCGGCAATACC	TRUE	0	0	0	1	0.00510595
GTCGGTATTGGACACTGGAACCGTGGGCATCGGCAATACC	GTGGGTTTTGGACACTGGAACCGTGGGCATCGGCAATACC	TRUE	0	0	0	1	0.00510595
GTGGGTTTTGGACACTGGAACCGTTGGCATCGTCAATACC	GTGGGTTTTGGACACTGGAACCGTGGGCATCGGCAATACC	TRUE	0	0	0	1	0.00510595
GTGGGTTTTGGACACTGGAACCGTTGTCATCGTCAATACC	GTGGGTTTTGGACACTGGAACCGTGGGCATCGGCAATACC	TRUE	0	0	0	1	0.00510595
GTGGGTTTTGCACAATGGAACCGTGGGCATCGGCAATACC	GTGGGTTTTGGACACTGGAACCGTGGGCATCGGCAATACC	TRUE	0	0	0	1	0.00510595
GTGGCTTATGGACACTGCAACCGTGGGCATCGGCAATACC	GTGGGTTTTGGACACTGGAACCGTGGGCATCGGCAATACC	TRUE	0	0	0	1	0.00510595
GTGGCTTTTGGACACAGGAACCGTGGGCATCGGCAATACC	GTGGGTTTTGGACACTGGAACCGTGGGCATCGGCAATACC	TRUE	0	0	0	1	0.00510595
GTGGGGTTTGGGGACTGGAGCCGTGGGCATCGGCAATACC	GTGGGTTTTGGACACTGGAACCGTGGGCATCGGCAATACC	FALSE	0	0	1	1	0.00510595
GTGGGTTTTGGACACTGGAACCGTGGGCATCGGCA-TACC	GTGGGTTTTGGACACTGGAACCGTGGGCATCGGCAATACC	TRUE	0	0	0	1	0.00510595
#REF!	GTGGGTTTTGGACACTGGAACCGTGGGCATCGGCAATACC	FALSE	0	0	1	1	0.00510595
GTGGGTTTTGGACACTGGAACCGTGGCCATCGGCAATACC	GTGGGTTTTGGACACTGGAACCGTGGGCATCGGCAATACC	TRUE	0	0	0	1	0.00510595
GTGGGGTTTGGGCACTGGAACCGTGGGCATCGGCAATACC	GTGGGTTTTGGACACTGGAACCGTGGGCATCGGCAATACC	TRUE	0	0	0	1	0.00510595
GTGGGTTTTGGACACTGGAACCGTGGGAATCTGCAATACC	GTGGGTTTTGGACACTGGAACCGTGGGCATCGGCAATACC	TRUE	0	0	0	1	0.00510595
GTGGGTTTTGGACACTGGAACCGTGGGCAACGGCAATACC	GTGGGTTTTGGACACTGGAACCGTGGGCATCGGCAATACC	TRUE	0	0	0	1	0.00510595
GTGGGTTTTGGACACTGGAACCGTGGGCATAGGCAATACC	GTGGGTTTTGGACACTGGAACCGTGGGCATCGGCAATACC	TRUE	0	0	0	1	0.00510595
GTGGGTTTTGGACACTGGAACCGTGGGCATCCGCAATACC	GTGGGTTTTGGACACTGGAACCGTGGGCATCGGCAATACC	TRUE	0	0	0	1	0.00510595
GTGGGATTTGGCCACTGGAACCGTGGGCATCGGCAATACC	GTGGGTTTTGGACACTGGAACCGTGGGCATCGGCAATACC	TRUE	0	0	0	1	0.00510595
GTGGGTTTTGGACACTGGAACCGTGGGCATCGG-AATACC	GTGGGTTTTGGACACTGGAACCGTGGGCATCGGCAATACC	TRUE	0	0	0	1	0.00510595
GTGGGATTTGGACACTGGAGCCGTGGGCATCGGCACTACC	GTGGGTTTTGGACACTGGAACCGTGGGCATCGGCAATACC	FALSE	0	0	1	1	0.00510595
GTGGGATTTGGACACTGGAACGGTGGGCATCGGCAATACC	GTGGGTTTTGGACACTGGAACCGTGGGCATCGGCAATACC	TRUE	0	0	0	1	0.00510595
GTGGCTTTTGGACACTGCA-CCTTGGGCATCGGCAATACC	GTGGGTTTTGGACACTGGAACCGTGGGCATCGGCAATACC	FALSE	1	0	0	1	0.00510595
GTGGGTTTTGGACACTGGAACCGTGGGCATCGGCAAGACC	GTGGGTTTTGGACACTGGAACCGTGGGCATCGGCAATACC	TRUE	0	0	0	1	0.00510595
GTGGGATTTGGACACTGGAACCGTGTGCATCGGCAATACC	GTGGGTTTTGGACACTGGAACCGTGGGCATCGGCAATACC	TRUE	0	0	0	1	0.00510595
GTGGGATTTGGACACTGGA-CCGTGGGCATCGGCAATACC	GTGGGTTTTGGACACTGGAACCGTGGGCATCGGCAATACC	FALSE	1	0	0	1	0.00510595
GTGGGATTTGGACACTCGAACCGTGGGCATCGGCAATACC	GTGGGTTTTGGACACTGGAACCGTGGGCATCGGCAATACC	TRUE	0	0	0	1	0.00510595
GTGGGATTTGGACA---------------TCGGCAATACC	GTGGGTTTTGGACACTGGAACCGTGGGCATCGGCAATACC	FALSE	15	0	0	1	0.00510595
GTGGGATTAGGACACTGGAACCGTGGGCATCGGCAATACC	GTGGGTTTTGGACACTGGAACCGTGGGCATCGGCAATACC	TRUE	0	0	0	1	0.00510595
GTGGGAATTGGGCACAGGAACCGTGGGCATCGGCAATACC	GTGGGTTTTGGACACTGGAACCGTGGGCATCGGCAATACC	TRUE	0	0	0	1	0.00510595
GTGGGAATTGGACACTGGAACCGTGGGCATCGGCAATACC	GTGGGTTTTGGACACTGGAACCGTGGGCATCGGCAATACC	TRUE	0	0	0	1	0.00510595
GTGGGAATTGGACACTGGAACCGTGGGCATCGGATATACC	GTGGGTTTTGGACACTGGAACCGTGGGCATCGGCAATACC	TRUE	0	0	0	1	0.00510595
GTGGCTTTTGGACACTGGAACGGTGGGCATCGGCAATACC	GTGGGTTTTGGACACTGGAACCGTGGGCATCGGCAATACC	TRUE	0	0	0	1	0.00510595
GGGGTTTTTGTCCACGGAACCCGTGGGCATCGGCAATACC	GTGGGTTTTGGACACTGGAACCGTGGGCATCGGCAATACC	FALSE	0	0	1	1	0.00510595
						19585	Total Reads

## Sheet: tGD, F8, Bottle 1
Aligned_Sequence	Reference_Sequence	Unedited	n_deleted	n_inserted	n_mutated	#Reads	%Reads	Flies # estimate
GTGGGTTTTGGACACTGGAACCGTGGGCATCGGCAATACC	GTGGGTTTTGGACACTGGAACCGTGGGCATCGGCAATACC	TRUE	0	0	0	16841	49.4204	27	Wild type
GTGGGTTTTGG---------------GCATCGGCAATACC	GTGGGTTTTGGACACTGGAACCGTGGGCATCGGCAATACC	FALSE	15	0	0	4295	12.6038	7
GTGGGTTTTGGACACTGGA-CCGTGGGCATCGGCAATACC	GTGGGTTTTGGACACTGGAACCGTGGGCATCGGCAATACC	FALSE	1	0	0	2080	6.10382	3	y1b
GTGGGTTTTGGACCCC---ACCGTGGGCATCGGCAATACC	GTGGGTTTTGGACACTGGAACCGTGGGCATCGGCAATACC	TRUE	0	0	0	1531	4.49277	2
GTGGGTTTTGGACAC------CGTGGGCATCGGCAATACC	GTGGGTTTTGGACACTGGAACCGTGGGCATCGGCAATACC	FALSE	6	0	0	1334	3.91466	2
GTGGGTTTTGGACACTGGATGCCGTGGGCATCGGCAATAC	GTGGGTTTTGGACACTGGAA-CCGTGGGCATCGGCAATAC	FALSE	0	1	1	935	2.74379	1
GTGGGTTTTGGACACT----CCGTGGGCATCGGCAATACC	GTGGGTTTTGGACACTGGAACCGTGGGCATCGGCAATACC	FALSE	4	0	0	836	2.45327	1
GTGGGTTTTGGACACTGGAA--------ATCGGCAATACC	GTGGGTTTTGGACACTGGAACCGTGGGCATCGGCAATACC	FALSE	8	0	0	779	2.286	1
GTGGGTTTTGGACACTGG--------GCATCGGCAATACC	GTGGGTTTTGGACACTGGAACCGTGGGCATCGGCAATACC	FALSE	8	0	0	765	2.24492	1
GTGGGTTTTGGACACTTGGACCGTGGGCATCGGCAATACC	GTGGGTTTTGGACACTGGAACCGTGGGCATCGGCAATACC	TRUE	0	0	0	657	1.92799	1
TTGGACACTGGTTTTGGACACCGTGGGCATCGGCAATACC	TTGGACACTGGA-------ACCGTGGGCATCGGCAATACC	FALSE	0	7	0	654	1.91918	1
GTGGGTTTTGGACACTGGT-CCGTGGGCATCGGCAATACC	GTGGGTTTTGGACACTGGAACCGTGGGCATCGGCAATACC	FALSE	1	0	0	628	1.84289	1
AGTGCACTGGGGCACTGGGACACCGTGGGCATCGGCAATA	TGGGTTTTGGA-CACTGGAA--CCGTGGGCATCGGCAATA	FALSE	0	2	0	143	0.419638	0
AGTGCACTGGGGCCCTGGGACACCGTGGGCATCGGCAATA	TGGGTTTTGGA-CACTGGAA--CCGTGGGCATCGGCAATA	FALSE	0	2	0	95	0.27878
AGTGCACAGGGGCCCTGGGACACCGTGGGCATCGGCAATA	TGGGTTTTGGA-CACTGGAA--CCGTGGGCATCGGCAATA	FALSE	0	2	0	50	0.146727
AGTGCACAGGGGCACTGGGACACCGTGGGCATCGGCAATA	TGGGTTTTGGA-CACTGGAA--CCGTGGGCATCGGCAATA	FALSE	0	2	0	42	0.12325
GGGGGCCTGGGACAC------CGTGGGCATCGGCAATACC	GTGGGTTTTGGACACTGGAACCGTGGGCATCGGCAATACC	FALSE	6	0	0	32	0.093905
TGCACTGGGGCCCTGGGCCACCGTGGGCATCGGCAATACC	GGTTTTGGA-CACTGGA--ACCGTGGGCATCGGCAATACC	FALSE	0	2	0	31	0.0909704
TGCACTGGGGCCCTGGGGCACCGTGGGCATCGGCAATACC	GGTTTTGGA-CACTGGA--ACCGTGGGCATCGGCAATACC	FALSE	0	2	0	28	0.0821669
GTGGGTTTTGGCCACTGGAACCGTGGGCATCGGCAATACC	GTGGGTTTTGGACACTGGAACCGTGGGCATCGGCAATACC	TRUE	0	0	0	27	0.0792323
ACTGCACAGGGGCCCTGGGACACCGTGGGCATCGGCAATA	TGGGTTTTGGA-CACTGGAA--CCGTGGGCATCGGCAATA	FALSE	0	2	0	24	0.0704287
TGCACAGGGGCCCTGGGCCACCGTGGGCATCGGCAATACC	GGTTTTGGA-CACTGGA--ACCGTGGGCATCGGCAATACC	FALSE	0	2	0	21	0.0616251
GGGGGCCTGGGCCAC------CGTGGGCATCGGCAATACC	GTGGGTTTTGGACACTGGAACCGTGGGCATCGGCAATACC	FALSE	6	0	0	20	0.0586906
TGCACAGGGGCCCTGGGGCACCGTGGGCATCGGCAATACC	GGTTTTGGA-CACTGGA--ACCGTGGGCATCGGCAATACC	FALSE	0	2	0	19	0.0557561
TGCACAGGGGCACAGGGACACCGTGGGCATCGGCAATACC	GGTTTTGG---ACACTGGAACCGTGGGCATCGGCAATACC	TRUE	0	0	0	19	0.0557561
TGCACTGGGGCACTGGGCCACCGTGGGCATCGGCAATACC	GGTTTTGGA-CACTGGA--ACCGTGGGCATCGGCAATACC	FALSE	0	2	0	19	0.0557561
GTGGGTTTTGGACACTGGAACCGTGTGCATCGGCAATACC	GTGGGTTTTGGACACTGGAACCGTGGGCATCGGCAATACC	TRUE	0	0	0	18	0.0528216
GTGGGTTATGGACACTGGAACCGTGGGCATCGGCAATACC	GTGGGTTTTGGACACTGGAACCGTGGGCATCGGCAATACC	TRUE	0	0	0	17	0.049887
GTGGGTTTTGGACACTGGAACGGTGGGCATCGGCAATACC	GTGGGTTTTGGACACTGGAACCGTGGGCATCGGCAATACC	TRUE	0	0	0	17	0.049887
GTGGGTTTTGGACACTGGACCCGTGGGCATCGGCAATACC	GTGGGTTTTGGACACTGGAACCGTGGGCATCGGCAATACC	FALSE	0	0	1	15	0.044018
ACTGCACAGGGGCACTGGGACACCGTGGGCATCGGCAATA	TGGGTTTTGGA-CACTGGAA--CCGTGGGCATCGGCAATA	FALSE	0	2	0	15	0.044018
GTGGGTTTTGGACACTGGAACCGTTGGCATCGGCAATACC	GTGGGTTTTGGACACTGGAACCGTGGGCATCGGCAATACC	TRUE	0	0	0	15	0.044018
AGTGCACTGGGGCCCTGGGACCCCGTGGGCATCGGCAATA	TGGGTTTTGGA-CACTGGAA--CCGTGGGCATCGGCAATA	FALSE	0	2	0	15	0.044018
GTGGGTTTTGGACCCTGGAACCGTGGGCATCGGCAATACC	GTGGGTTTTGGACACTGGAACCGTGGGCATCGGCAATACC	TRUE	0	0	0	14	0.0410834
GTGGGTTTTGGACACTCGAACCGTGGGCATCGGCAATACC	GTGGGTTTTGGACACTGGAACCGTGGGCATCGGCAATACC	TRUE	0	0	0	14	0.0410834
TGCACAGGGGCACTGGGCCACCGTGGGCATCGGCAATACC	GGTTTTGGA-CACTGGA--ACCGTGGGCATCGGCAATACC	FALSE	0	2	0	13	0.0381489
ACTGCACTGGGGCCCTGGGACACCGTGGGCATCGGCAATA	TGGGTTTTGGA-CACTGGAA--CCGTGGGCATCGGCAATA	FALSE	0	2	0	13	0.0381489
GAGGGTTTTGGACACTGGAACCGTGGGCATCGGCAATACC	GTGGGTTTTGGACACTGGAACCGTGGGCATCGGCAATACC	TRUE	0	0	0	13	0.0381489
CGTGCACTGGGGCACTGGGACACCGTGGGCATCGGCAATA	TGGGTTTTGGA-CACTGGAA--CCGTGGGCATCGGCAATA	FALSE	0	2	0	12	0.0352144
AGTGCACTGGGGCACTGGGACCCCGTGGGCATCGGCAATA	TGGGTTTTGGA-CACTGGAA--CCGTGGGCATCGGCAATA	FALSE	0	2	0	12	0.0352144
GTGGGTTTTGGACCCCC---CCGTGGGCATCGGCAATACC	GTGGGTTTTGGACACTGGAACCGTGGGCATCGGCAATACC	FALSE	3	0	0	12	0.0352144
ACTGCACTGGGGCACTGGGACACCGTGGGCATCGGCAATA	TGGGTTTTGGA-CACTGGAA--CCGTGGGCATCGGCAATA	FALSE	0	2	0	12	0.0352144
GTGGGATTTGGACACTGGAACCGTGGGCATCGGCAATACC	GTGGGTTTTGGACACTGGAACCGTGGGCATCGGCAATACC	TRUE	0	0	0	12	0.0352144
GTGGGTTTTGGACACTGAAACCGTGGGCATCGGCAATACC	GTGGGTTTTGGACACTGGAACCGTGGGCATCGGCAATACC	TRUE	0	0	0	11	0.0322798
GTGGGTTTTGGACACTGGAACCGTGGGCATCTGCAATACC	GTGGGTTTTGGACACTGGAACCGTGGGCATCGGCAATACC	TRUE	0	0	0	11	0.0322798
TGCACTGGGGCCCAGGGACACCGTGGGCATCGGCAATACC	TGGGTTTTGGACACTGGA-ACCGTGGGCATCGGCAATACC	FALSE	0	1	0	11	0.0322798
GTGGGTTTTGGACACTGGAACCGTGGGCATCGGCAATTCC	GTGGGTTTTGGACACTGGAACCGTGGGCATCGGCAATACC	TRUE	0	0	0	11	0.0322798
TGCACAGGGGCCCAGGGGCACCGTGGGCATCGGCAATACC	GGTTTTGGA---CACTGGAACCGTGGGCATCGGCAATACC	TRUE	0	0	0	10	0.0293453
CTGGGTTTTGGACACTGGAACCGTGGGCATCGGCAATACC	GTGGGTTTTGGACACTGGAACCGTGGGCATCGGCAATACC	TRUE	0	0	0	10	0.0293453
AGTGCACTGGGGCCCTGGGGCCCCGTGGGCATCGGCAATA	TGGGTTTTGGA-CACTGGAA--CCGTGGGCATCGGCAATA	FALSE	0	2	1	10	0.0293453
GTGGGTTTTGCACACTGGAACCGTGGGCATCGGCAATACC	GTGGGTTTTGGACACTGGAACCGTGGGCATCGGCAATACC	TRUE	0	0	0	9	0.0264108
GTGGGTTTTGGAAACTGGAACCGTGGGCATCGGCAATACC	GTGGGTTTTGGACACTGGAACCGTGGGCATCGGCAATACC	TRUE	0	0	0	9	0.0264108
GTGGGTTTTGGGCACTGGAACCGTGGGCATCGGCAATACC	GTGGGTTTTGGACACTGGAACCGTGGGCATCGGCAATACC	TRUE	0	0	0	9	0.0264108
GTGGGTTTTGGACACTGGAACCGTGGGCATCGACAATACC	GTGGGTTTTGGACACTGGAACCGTGGGCATCGGCAATACC	TRUE	0	0	0	9	0.0264108
GTGGGTTTTGGACACTGGAACCGTGGGCATCAGCAATACC	GTGGGTTTTGGACACTGGAACCGTGGGCATCGGCAATACC	TRUE	0	0	0	9	0.0264108
GTGGGTTTTGGACACTGGAGTGCCGTGGGCATCGGCAATA	GTGGGTTTTGGACACTGGAA--CCGTGGGCATCGGCAATA	FALSE	0	2	1	9	0.0264108
GTGGGTATTGGACACTGGAACCGTGGGCATCGGCAATACC	GTGGGTTTTGGACACTGGAACCGTGGGCATCGGCAATACC	TRUE	0	0	0	9	0.0264108
GTGGGTTTTGGACACTGGAACCGTAGGCATCGGCAATACC	GTGGGTTTTGGACACTGGAACCGTGGGCATCGGCAATACC	TRUE	0	0	0	8	0.0234762
GTGGGTTTTGGACACTGGAACCGTGGGCATCGGCAATACG	GTGGGTTTTGGACACTGGAACCGTGGGCATCGGCAATACC	TRUE	0	0	0	8	0.0234762
TGCACAGGGGCACTGGGGCACCGTGGGCATCGGCAATACC	GGTTTTGGA-CACTGGA--ACCGTGGGCATCGGCAATACC	FALSE	0	2	0	8	0.0234762
AGTGCACAGGGGCCCTGGGACCCCGTGGGCATCGGCAATA	TGGGTTTTGGA-CACTGGAA--CCGTGGGCATCGGCAATA	FALSE	0	2	0	8	0.0234762
GTGGGTTTAGGACACTGGAACCGTGGGCATCGGCAATACC	GTGGGTTTTGGACACTGGAACCGTGGGCATCGGCAATACC	TRUE	0	0	0	8	0.0234762
GTGGGTTTTGGACACTGGAACCGTGGGAATCGGCAATACC	GTGGGTTTTGGACACTGGAACCGTGGGCATCGGCAATACC	TRUE	0	0	0	8	0.0234762
TGCACAGGGGCCCAGGGACACCGTGGGCATCGGCAATACC	TGGGTTTTGGACACTGGA-ACCGTGGGCATCGGCAATACC	FALSE	0	1	0	8	0.0234762
GTGGGTTTTGGACACTGGATCCGTGGGCATCGGCAATACC	GTGGGTTTTGGACACTGGAACCGTGGGCATCGGCAATACC	FALSE	0	0	1	8	0.0234762
GTGGGTTTTGGACACTGGAACCGTGGTCATCGGCAATACC	GTGGGTTTTGGACACTGGAACCGTGGGCATCGGCAATACC	TRUE	0	0	0	8	0.0234762
GTGGGTTTTGGACACTGGAACCTTGGGCATCGGCAATACC	GTGGGTTTTGGACACTGGAACCGTGGGCATCGGCAATACC	TRUE	0	0	0	7	0.0205417
GTGGGTTTTGGACACTGGAGCCGTGGGCATCGGCAATACC	GTGGGTTTTGGACACTGGAACCGTGGGCATCGGCAATACC	FALSE	0	0	1	7	0.0205417
GTGGGTTTTGGACACTGGAA-CGTGGGCATCGGCAATACC	GTGGGTTTTGGACACTGGAACCGTGGGCATCGGCAATACC	FALSE	1	0	0	7	0.0205417
GTGGGTTTTGGACACTGGAACCGTGGGCATTGGCAATACC	GTGGGTTTTGGACACTGGAACCGTGGGCATCGGCAATACC	TRUE	0	0	0	7	0.0205417
TGCACTGGGGCACAGGGACACCGTGGGCATCGGCAATACC	GGTTTTGG---ACACTGGAACCGTGGGCATCGGCAATACC	TRUE	0	0	0	7	0.0205417
GTGGGTTTTGGACACTGGAACCGTGGGCATCGGAAATACC	GTGGGTTTTGGACACTGGAACCGTGGGCATCGGCAATACC	TRUE	0	0	0	7	0.0205417
GTGGGTTTTGGACACCGGAACCGTGGGCATCGGCAATACC	GTGGGTTTTGGACACTGGAACCGTGGGCATCGGCAATACC	TRUE	0	0	0	6	0.0176072
CGTGCACAGGGGCCCTGGGACACCGTGGGCATCGGCAATA	TGGGTTTTGGA-CACTGGAA--CCGTGGGCATCGGCAATA	FALSE	0	2	0	6	0.0176072
GTGGGTTTTGGACACTGGAACCGTGGGCATCGGCAATAAC	GTGGGTTTTGGACACTGGAACCGTGGGCATCGGCAATACC	TRUE	0	0	0	6	0.0176072
GTGGGTTTTGGACACTG-AACCGTGGGCATCGGCAATACC	GTGGGTTTTGGACACTGGAACCGTGGGCATCGGCAATACC	TRUE	0	0	0	6	0.0176072
AGTGCACTGGGGGACTGGGACACCGTGGGCATCGGCAATA	TGGGTTTTGGAC-ACTGGAA--CCGTGGGCATCGGCAATA	FALSE	0	2	0	6	0.0176072
TGCACTGGGGGCCTGGGGCACCGTGGGCATCGGCAATACC	GGTTTTGGACACT---GGAACCGTGGGCATCGGCAATACC	TRUE	0	0	0	6	0.0176072
GTGGGTTTTGGTCACTGGAACCGTGGGCATCGGCAATACC	GTGGGTTTTGGACACTGGAACCGTGGGCATCGGCAATACC	TRUE	0	0	0	6	0.0176072
GGGGGCCTGGGGCAC------CGTGGGCATCGGCAATACC	GTGGGTTTTGGACACTGGAACCGTGGGCATCGGCAATACC	FALSE	6	0	0	6	0.0176072
GCGGGTTTTGGACACTGGAACCGTGGGCATCGGCAATACC	GTGGGTTTTGGACACTGGAACCGTGGGCATCGGCAATACC	TRUE	0	0	0	6	0.0176072
GGGGGCCTGGGGCCC------CGTGGGCATCGGCAATACC	GTGGGTTTTGGACACTGGAACCGTGGGCATCGGCAATACC	FALSE	6	0	0	6	0.0176072
GGGGGACTGGGACAC------CGTGGGCATCGGCAATACC	GTGGGTTTTGGACACTGGAACCGTGGGCATCGGCAATACC	FALSE	6	0	0	6	0.0176072
TGCACTGGGGCACTGGGGCACCGTGGGCATCGGCAATACC	GGTTTTGGA-CACTGGA--ACCGTGGGCATCGGCAATACC	FALSE	0	2	0	6	0.0176072
GTGGGTTTTGGACACTGGAAACGTGGGCATCGGCAATACC	GTGGGTTTTGGACACTGGAACCGTGGGCATCGGCAATACC	FALSE	0	0	1	6	0.0176072
GTGGGTTTTGGACACTGGAACCGTGGGCATCGTCAATACC	GTGGGTTTTGGACACTGGAACCGTGGGCATCGGCAATACC	TRUE	0	0	0	6	0.0176072
GTGGGTTTTGGACACC---ACCGTGGGCATCGGCAATACC	GTGGGTTTTGGACACTGGAACCGTGGGCATCGGCAATACC	TRUE	0	0	0	6	0.0176072
GTGGGTTTTGGACACAGGAACCGTGGGCATCGGCAATACC	GTGGGTTTTGGACACTGGAACCGTGGGCATCGGCAATACC	TRUE	0	0	0	6	0.0176072
GTGGGTTTTGGACACTGGAACCGCGGGCATCGGCAATACC	GTGGGTTTTGGACACTGGAACCGTGGGCATCGGCAATACC	TRUE	0	0	0	6	0.0176072
GTGGGTTTTGT---------------GCATCGGCAATACC	GTGGGTTTTGGACACTGGAACCGTGGGCATCGGCAATACC	FALSE	15	0	0	6	0.0176072
AGTGGACTGGGGCACTGGGACACCGTGGGCATCGGCAATA	TG-GGTTTTGGACACTGGAA--CCGTGGGCATCGGCAATA	FALSE	0	2	0	6	0.0176072
GTGGGTTTTGGACACTTGAACCGTGGGCATCGGCAATACC	GTGGGTTTTGGACACTGGAACCGTGGGCATCGGCAATACC	TRUE	0	0	0	6	0.0176072
GTGCGTTTTGG---------------GCATCGGCAATACC	GTGGGTTTTGGACACTGGAACCGTGGGCATCGGCAATACC	FALSE	15	0	0	6	0.0176072
GTGGGTTTTGG---------------GTATCGGCAATACC	GTGGGTTTTGGACACTGGAACCGTGGGCATCGGCAATACC	FALSE	15	0	0	5	0.0146727
GTGGGTTTTGGACACTGCAACCGTGGGCATCGGCAATACC	GTGGGTTTTGGACACTGGAACCGTGGGCATCGGCAATACC	TRUE	0	0	0	5	0.0146727
TGCACAGGGGCCCGGGGACACCGTGGGCATCGGCAATACC	GGTTTTGGACACTGGA---ACCGTGGGCATCGGCAATACC	FALSE	0	3	0	5	0.0146727
AGTGCACTGGGGCCCTGGGCCCCCGTGGGCATCGGCAATA	TGGGTTTTGGA-CACTGGAA--CCGTGGGCATCGGCAATA	FALSE	0	2	1	5	0.0146727
AGTGCACTGGGGCACTGGGCCCCCGTGGGCATCGGCAATA	TGGGTTTTGGA-CACTGGAA--CCGTGGGCATCGGCAATA	FALSE	0	2	1	5	0.0146727
AGTGCCCTGGGGCACTGGGACACCGTGGGCATCGGCAATA	TGGGTTTTGGA-CACTGGAA--CCGTGGGCATCGGCAATA	FALSE	0	2	0	5	0.0146727
GTGGCTTTTGGACACTGGAACCGTGGGCATCGGCAATACC	GTGGGTTTTGGACACTGGAACCGTGGGCATCGGCAATACC	TRUE	0	0	0	5	0.0146727
GTGGGTTTTNNACACTGGAACCGTGGGCATCGGCAATACC	GTGGGTTTTGGACACTGGAACCGTGGGCATCGGCAATACC	TRUE	0	0	0	5	0.0146727
GTGGGGTTTGGACACTGGAACCGTGGGCATCGGCAATACC	GTGGGTTTTGGACACTGGAACCGTGGGCATCGGCAATACC	TRUE	0	0	0	5	0.0146727
TGCACAGGGGCCCAGGGGCCCCGTGGGCATCGGCAATACC	GGTTTTGGA---CACTGGAACCGTGGGCATCGGCAATACC	FALSE	0	0	1	5	0.0146727
GTGGGTTTTGGACACTGGAACCGAGGGCATCGGCAATACC	GTGGGTTTTGGACACTGGAACCGTGGGCATCGGCAATACC	TRUE	0	0	0	5	0.0146727
GTGGGTTTTGGACACTGGAACCGTGG-CATCGGCAATACC	GTGGGTTTTGGACACTGGAACCGTGGGCATCGGCAATACC	TRUE	0	0	0	5	0.0146727
GTGGGTTTTGGACACTGGAACCGTGGGCATAGGCAATACC	GTGGGTTTTGGACACTGGAACCGTGGGCATCGGCAATACC	TRUE	0	0	0	5	0.0146727
AGTGGACTGGGGCCCTGGGACACCGTGGGCATCGGCAATA	TG-GGTTTTGGACACTGGAA--CCGTGGGCATCGGCAATA	FALSE	0	2	0	5	0.0146727
GTGGGTTTTGGACACTGGAACCGTGGGCTTCGGCAATACC	GTGGGTTTTGGACACTGGAACCGTGGGCATCGGCAATACC	TRUE	0	0	0	5	0.0146727
GTGGGTTTTGGACAC----------------------ACC	GTGGGTTTTGGACACTGGAACCGTGGGCATCGGCAATACC	FALSE	22	0	0	5	0.0146727
CCTGCACTGGGGCCCTGGGACACCGTGGGCATCGGCAATA	TGGGTTTTGGA-CACTGGAA--CCGTGGGCATCGGCAATA	FALSE	0	2	0	4	0.0117381
TGCACTGGGGGACTGGGCCACCGTGGGCATCGGCAATACC	GGTTTTGGAC-ACTGGA--ACCGTGGGCATCGGCAATACC	FALSE	0	2	0	4	0.0117381
AGTGCACTGGGGCACTGGGGCCCCGTGGGCATCGGCAATA	TGGGTTTTGGA-CACTGGAA--CCGTGGGCATCGGCAATA	FALSE	0	2	1	4	0.0117381
GTGGGTTTTGGACACTG---CCGTGGGCATCGGCAATACC	GTGGGTTTTGGACACTGGAACCGTGGGCATCGGCAATACC	FALSE	3	0	0	4	0.0117381
TGCACAGGGGCACAGGGCCACCGTGGGCATCGGCAATACC	GGTTTTGG---ACACTGGAACCGTGGGCATCGGCAATACC	TRUE	0	0	0	4	0.0117381
TGCACTGGGGCACAGGGGCACCGTGGGCATCGGCAATACC	GGTTTTGG---ACACTGGAACCGTGGGCATCGGCAATACC	TRUE	0	0	0	4	0.0117381
GTGGGTTTTGGACA---------------TCGGCAATACC	GTGGGTTTTGGACACTGGAACCGTGGGCATCGGCAATACC	FALSE	15	0	0	4	0.0117381
GTGGGTTTTGG---------------GCATCGTCAATACC	GTGGGTTTTGGACACTGGAACCGTGGGCATCGGCAATACC	FALSE	15	0	0	4	0.0117381
GTGGGTTTTGGACACTGTAACCGTGGGCATCGGCAATACC	GTGGGTTTTGGACACTGGAACCGTGGGCATCGGCAATACC	TRUE	0	0	0	4	0.0117381
GTCGGTTTTGGACACTGGAACCGTGGGCATCGGCAATACC	GTGGGTTTTGGACACTGGAACCGTGGGCATCGGCAATACC	TRUE	0	0	0	4	0.0117381
TGCACAGGGGGCCAGGGGCACCGTGGGCATCGGCAATACC	GGTTTTGGA---CACTGGAACCGTGGGCATCGGCAATACC	TRUE	0	0	0	4	0.0117381
GTGGGTTTTGGCCCCC---ACCGTGGGCATCGGCAATACC	GTGGGTTTTGGACACTGGAACCGTGGGCATCGGCAATACC	TRUE	0	0	0	4	0.0117381
AGTGCACAGGGGCACTGGGCCCCCGTGGGCATCGGCAATA	TGGGTTTTGGA-CACTGGAA--CCGTGGGCATCGGCAATA	FALSE	0	2	1	4	0.0117381
GTGGGTTTTGGACTCTGGAACCGTGGGCATCGGCAATACC	GTGGGTTTTGGACACTGGAACCGTGGGCATCGGCAATACC	TRUE	0	0	0	4	0.0117381
GAGGGTTTTGG---------------GCATCGGCAATACC	GTGGGTTTTGGACACTGGAACCGTGGGCATCGGCAATACC	FALSE	15	0	0	4	0.0117381
GTGGGTTTTGGACACTGGAACCGTGGGCATCGGCATTACC	GTGGGTTTTGGACACTGGAACCGTGGGCATCGGCAATACC	TRUE	0	0	0	4	0.0117381
GTGGGTTATGGACACTGGAACGGTGGGCATCGGCAATACC	GTGGGTTTTGGACACTGGAACCGTGGGCATCGGCAATACC	TRUE	0	0	0	4	0.0117381
GTGGGTTTTCGACACTGGAACCGTGGGCATCGGCAATACC	GTGGGTTTTGGACACTGGAACCGTGGGCATCGGCAATACC	TRUE	0	0	0	4	0.0117381
GTGGGTTTTGGACACTGGAACCGTGGGCATCGGCTATACC	GTGGGTTTTGGACACTGGAACCGTGGGCATCGGCAATACC	TRUE	0	0	0	4	0.0117381
GTGGGTTTTGGACACTGGAACCGTGGGCATCGGTAATACC	GTGGGTTTTGGACACTGGAACCGTGGGCATCGGCAATACC	TRUE	0	0	0	4	0.0117381
GTGGGTTTTGGACACTAGAACCGTGGGCATCGGCAATACC	GTGGGTTTTGGACACTGGAACCGTGGGCATCGGCAATACC	TRUE	0	0	0	4	0.0117381
GTGGGTTTTGGACACTGGTCGGATGCCCGTGGGCATCGGC	GTGGGTTTTGGACACTGGAA------CCGTGGGCATCGGC	FALSE	0	6	1	4	0.0117381
CGTGCACTGGGGCCCTGGGACACCGTGGGCATCGGCAATA	TGGGTTTTGGA-CACTGGAA--CCGTGGGCATCGGCAATA	FALSE	0	2	0	4	0.0117381
GTGGGTTTTGGACACTGGAACCGTGGGGATCGGCAATACC	GTGGGTTTTGGACACTGGAACCGTGGGCATCGGCAATACC	TRUE	0	0	0	4	0.0117381
GTGGGTTTTGGACACTGGAACCGTGGGTATCGGCAATACC	GTGGGTTTTGGACACTGGAACCGTGGGCATCGGCAATACC	TRUE	0	0	0	4	0.0117381
AGTGCACAGGGGGACTGGGACACCGTGGGCATCGGCAATA	TGGGTTTTGGAC-ACTGGAA--CCGTGGGCATCGGCAATA	FALSE	0	2	0	4	0.0117381
GTGGGTTTTGGTCA---------------TCGGCAATACC	GTGGGTTTTGGACACTGGAACCGTGGGCATCGGCAATACC	FALSE	15	0	0	4	0.0117381
TGCACAGGGGCCCGGGGCCACCGTGGGCATCGGCAATACC	GGTTTTGGACACTGGA---ACCGTGGGCATCGGCAATACC	FALSE	0	3	0	4	0.0117381
GTGGGTTTTGGAAACTGGA-CCGTGGGCATCGGCAATACC	GTGGGTTTTGGACACTGGAACCGTGGGCATCGGCAATACC	FALSE	1	0	0	4	0.0117381
TGGACAGGGGCCCTGGGCCACCGTGGGCATCGGCAATACC	#REF!	FALSE	0	2	0	4	0.0117381
GTGGGTTTTGGACAATGGAACCGTGGGCATCGGCAATACC	GTGGGTTTTGGACACTGGAACCGTGGGCATCGGCAATACC	TRUE	0	0	0	4	0.0117381
TGCACTGGGGCACAGGGTCACCGTGGGCATCGGCAATACC	GGTTTTGG---ACACTGGAACCGTGGGCATCGGCAATACC	TRUE	0	0	0	3	0.00880359
AGTGCCCTGGGGCCCTGGGACACCGTGGGCATCGGCAATA	TGGGTTTTGGA-CACTGGAA--CCGTGGGCATCGGCAATA	FALSE	0	2	0	3	0.00880359
CGTGCACTGGGGCCCTGGGACCCCGTGGGCATCGGCAATA	TGGGTTTTGGA-CACTGGAA--CCGTGGGCATCGGCAATA	FALSE	0	2	0	3	0.00880359
#REF!	GTGGGTTTTGGACACTGGAACCGTGGGCATCGGCAATACC	FALSE	0	0	1	3	0.00880359
GTGGGTTTTGGACCCCT---CCGTGGGCATCGGCAATACC	GTGGGTTTTGGACACTGGAACCGTGGGCATCGGCAATACC	FALSE	3	0	0	3	0.00880359
AGTGCACAGGGGCCCTGGGGCCCCGTGGGCATCGGCAATA	TGGGTTTTGGA-CACTGGAA--CCGTGGGCATCGGCAATA	FALSE	0	2	1	3	0.00880359
GTGGGTTTTGGACACTGGAACAGTGGGCATCGGCAATACC	GTGGGTTTTGGACACTGGAACCGTGGGCATCGGCAATACC	TRUE	0	0	0	3	0.00880359
TTGGACACTGGTTTTAGACACCGTGGGCATCGGCAATACC	TTGGACACTGGA-------ACCGTGGGCATCGGCAATACC	FALSE	0	7	0	3	0.00880359
ACTGCACTGGGGCCCTGGGCCCCCGTGGGCATCGGCAATA	TGGGTTTTGGA-CACTGGAA--CCGTGGGCATCGGCAATA	FALSE	0	2	1	3	0.00880359
ACTGCCCTGGGGCCCTGGGACACCGTGGGCATCGGCAATA	TGGGTTTTGGA-CACTGGAA--CCGTGGGCATCGGCAATA	FALSE	0	2	0	3	0.00880359
GTGGGTTTTGGACACTGGAACTGTGGGCATCGGCAATACC	GTGGGTTTTGGACACTGGAACCGTGGGCATCGGCAATACC	TRUE	0	0	0	3	0.00880359
GTGGGTTTTGGACACTGGGACCGTGGGCATCGGCAATACC	GTGGGTTTTGGACACTGGAACCGTGGGCATCGGCAATACC	TRUE	0	0	0	3	0.00880359
GTGGGTTTTGG---------------GCATCAGCAATACC	GTGGGTTTTGGACACTGGAACCGTGGGCATCGGCAATACC	FALSE	15	0	0	3	0.00880359
GTGGGTTTTGGCCACTGGATGCCGTGGGCATCGGCAATAC	GTGGGTTTTGGACACTGGAA-CCGTGGGCATCGGCAATAC	FALSE	0	1	1	3	0.00880359
AGTGCACAGGGGCCCAGGGACCCCGTGGGCATCGGCAATA	TGGGTTTTGGA-CACTGGAA--CCGTGGGCATCGGCAATA	FALSE	0	2	0	3	0.00880359
AGTTCACAGGGGCCCTGGGACACCGTGGGCATCGGCAATA	TGGGTTTTGGA-CACTGGAA--CCGTGGGCATCGGCAATA	FALSE	0	2	0	3	0.00880359
GTGAGTTTTGGACACTGGAACCGTGGGCATCGGCAATACC	GTGGGTTTTGGACACTGGAACCGTGGGCATCGGCAATACC	TRUE	0	0	0	3	0.00880359
GTGGTTTTTGGACACTGGAACCGTGGGCATCGGCAATACC	GTGGGTTTTGGACACTGGAACCGTGGGCATCGGCAATACC	TRUE	0	0	0	3	0.00880359
GTGGGTTTTGTACACTGGAACCGTGGGCATCGGCAATACC	GTGGGTTTTGGACACTGGAACCGTGGGCATCGGCAATACC	TRUE	0	0	0	3	0.00880359
AGTGCACTGGGGCACGGGGACACCGTGGGCATCGGCAATA	TGGGTTTTGGA-CACTGGAA--CCGTGGGCATCGGCAATA	FALSE	0	2	0	3	0.00880359
CCTGCACAGGGGCACTGGGACACCGTGGGCATCGGCAATA	TGGGTTTTGGA-CACTGGAA--CCGTGGGCATCGGCAATA	FALSE	0	2	0	3	0.00880359
TGCACTGGGGCCCGGGGACACCGTGGGCATCGGCAATACC	GGTTTTGGACACTGGA---ACCGTGGGCATCGGCAATACC	FALSE	0	3	0	3	0.00880359
GTGGGTTTTGGACACTGGAACCGTCGGCATCGGCAATACC	GTGGGTTTTGGACACTGGAACCGTGGGCATCGGCAATACC	TRUE	0	0	0	3	0.00880359
GTGGGTTTTGGACACTGGA-CCGTGGGCATCGGCAATAAC	GTGGGTTTTGGACACTGGAACCGTGGGCATCGGCAATACC	FALSE	1	0	0	3	0.00880359
GGGGGCCAGGGACAC------CGTGGGCATCGGCAATACC	GTGGGTTTTGGACACTGGAACCGTGGGCATCGGCAATACC	FALSE	6	0	0	3	0.00880359
GGGGGCCTGGGACCC------CGTGGGCATCGGCAATACC	GTGGGTTTTGGACACTGGAACCGTGGGCATCGGCAATACC	FALSE	6	0	0	3	0.00880359
GTGGGTTTTGGACACTGGAACCGTGGGCATCGGGAATACC	GTGGGTTTTGGACACTGGAACCGTGGGCATCGGCAATACC	TRUE	0	0	0	3	0.00880359
TGCACAGGGGCACAGGGGCACCGTGGGCATCGGCAATACC	GGTTTTGG---ACACTGGAACCGTGGGCATCGGCAATACC	TRUE	0	0	0	3	0.00880359
GTGGGTTTTGGACAC------CGTGGGCATCGTCAATACC	GTGGGTTTTGGACACTGGAACCGTGGGCATCGGCAATACC	FALSE	6	0	0	3	0.00880359
GTGGGTTTTGGACACTGGATGCCGTGTGCATCGGCAATAC	GTGGGTTTTGGACACTGGAA-CCGTGGGCATCGGCAATAC	FALSE	0	1	1	3	0.00880359
GTGGGTTTTGG---------------GCATCGGCATTACC	GTGGGTTTTGGACACTGGAACCGTGGGCATCGGCAATACC	FALSE	15	0	0	3	0.00880359
TGCACAGGGGGCCAGGGGCCCCGTGGGCATCGGCAATACC	GGTTTTGGA---CACTGGAACCGTGGGCATCGGCAATACC	FALSE	0	0	1	3	0.00880359
GTGCGTTTTGGACACTGGAACCGTGGGCATCGGCAATACC	GTGGGTTTTGGACACTGGAACCGTGGGCATCGGCAATACC	TRUE	0	0	0	3	0.00880359
GTGGGTTTTGG---------------GCATCGGCAATGCC	GTGGGTTTTGGACACTGGAACCGTGGGCATCGGCAATACC	FALSE	15	0	0	3	0.00880359
GTGGGTTTTTGACACTGGAACCGTGGGCATCGGCAATACC	GTGGGTTTTGGACACTGGAACCGTGGGCATCGGCAATACC	TRUE	0	0	0	3	0.00880359
TGCACAGGGGGACAGGGCCACCGTGGGCATCGGCAATACC	GGTTTTGG---ACACTGGAACCGTGGGCATCGGCAATACC	TRUE	0	0	0	3	0.00880359
TGCACAGGGGCACTGGGTCACCGTGGGCATCGGCAATACC	GGTTTTGGA-CACTGGA--ACCGTGGGCATCGGCAATACC	FALSE	0	2	0	3	0.00880359
GTGGGTTTTGGACCC---AACCGTGGGCATCGGCAATACC	GTGGGTTTTGGACACTGGAACCGTGGGCATCGGCAATACC	TRUE	0	0	0	3	0.00880359
GTTGGTTTTGGACACTGGAACCGTGGGCATCGGCAATACC	GTGGGTTTTGGACACTGGAACCGTGGGCATCGGCAATACC	TRUE	0	0	0	3	0.00880359
GTGGGATTTGGACACTGGATGCCGTGGGCATCGGCAATAC	GTGGGTTTTGGACACTGGAA-CCGTGGGCATCGGCAATAC	FALSE	0	1	1	3	0.00880359
GTGGGTTTTGGAGACTGGAACCGTGGGCATCGGCAATACC	GTGGGTTTTGGACACTGGAACCGTGGGCATCGGCAATACC	TRUE	0	0	0	3	0.00880359
GTGGGTTTTGGANACTGGAACCGTGGGCATCGGCAATACC	GTGGGTTTTGGACACTGGAACCGTGGGCATCGGCAATACC	TRUE	0	0	0	3	0.00880359
GTGGGTTTTGGCCACTGGA-CCGTGGGCATCGGCAATACC	GTGGGTTTTGGACACTGGAACCGTGGGCATCGGCAATACC	FALSE	1	0	0	3	0.00880359
TGCACAGGGGCCCAGGGCCACCGTGGGCATCGGCAATACC	GGTTTTGGA---CACTGGAACCGTGGGCATCGGCAATACC	TRUE	0	0	0	3	0.00880359
GTGTGTTTTGGACACTGGAACCGTGGGCATCGGCAATACC	GTGGGTTTTGGACACTGGAACCGTGGGCATCGGCAATACC	TRUE	0	0	0	3	0.00880359
GTGGGTTTTGGACACTGGAA--------ATCTGCAATACC	GTGGGTTTTGGACACTGGAACCGTGGGCATCGGCAATACC	FALSE	8	0	0	3	0.00880359
TGCACTGGGGGACTGGGGCACCGTGGGCATCGGCAATACC	GGTTTTGG---ACACTGGAACCGTGGGCATCGGCAATACC	TRUE	0	0	0	3	0.00880359
TGCCCAGGGGCACAGGGACACCGTGGGCATCGGCAATACC	GGTTTTGG---ACACTGGAACCGTGGGCATCGGCAATACC	TRUE	0	0	0	3	0.00880359
TGCACTGGGGGCCTGGGGCCCCGTGGGCATCGGCAATACC	GGTTTTGGACACT---GGAACCGTGGGCATCGGCAATACC	FALSE	0	0	1	3	0.00880359
TGGACTGGGGCCCGGGGACACCGTGGGCATCGGCAATACC	TGGGTTTTGGACACTGGA-ACCGTGGGCATCGGCAATACC	FALSE	0	1	0	3	0.00880359
TGGACTGGGGCCCTGGGGCACCGTGGGCATCGGCAATACC	#REF!	FALSE	0	2	0	3	0.00880359
ACTGCACAGGGGCCCTGGGACCCCGTGGGCATCGGCAATA	TGGGTTTTGGA-CACTGGAA--CCGTGGGCATCGGCAATA	FALSE	0	2	0	3	0.00880359
TGCCCTGGGGCCCTGGGGCACCGTGGGCATCGGCAATACC	GGTTTTGGA-CACTGGA--ACCGTGGGCATCGGCAATACC	FALSE	0	2	0	3	0.00880359
AGAGCACTGGGGCACTGGGACACCGTGGGCATCGGCAATA	TGGGTTTTGGA-CACTGGAA--CCGTGGGCATCGGCAATA	FALSE	0	2	0	3	0.00880359
AGTGAACTGGGGCACTGGGACACCGTGGGCATCGGCAATA	TGGGTTTTGGA-CACTGGAA--CCGTGGGCATCGGCAATA	FALSE	0	2	0	3	0.00880359
AGTGCACTGGGGCACTGGGACACCGTGGGCATCGGCAATA	GTGGGTTTTGGACACTGGAA--CCGTGGGCATCGGCAATA	FALSE	0	2	0	3	0.00880359
TGGACAGGGGGCCTGGGACACCGTGGGCATCGGCAATACC	TGGGTTTTGGACACTGGA-ACCGTGGGCATCGGCAATACC	FALSE	0	1	0	3	0.00880359
GTGGGATTTGGACACTGGAA--------ATCGGCAATACC	GTGGGTTTTGGACACTGGAACCGTGGGCATCGGCAATACC	FALSE	8	0	0	2	0.00586906
GGACTGGGGGC-CTGGGGCACCGTGGGCATCGGCAATACC	GGGTTTTGGACACTGGA--ACCGTGGGCATCGGCAATACC	FALSE	0	2	0	2	0.00586906
GTGGGTTTTGGACACTGGATGCCCGTGGGCATCGGCAATA	GTGGGTTTTGGACACTGGAA--CCGTGGGCATCGGCAATA	FALSE	0	2	1	2	0.00586906
GGGGCCCAGGGACAC------CGTGGGCATCGGCAATACC	GTGGGTTTTGGACACTGGAACCGTGGGCATCGGCAATACC	FALSE	6	0	0	2	0.00586906
GGGGCCCTGGGCCAC------CGTGGGCATCGGCAATACC	GTGGGTTTTGGACACTGGAACCGTGGGCATCGGCAATACC	FALSE	6	0	0	2	0.00586906
GTGGGTTTTGGACACTGGATGTCGTGGGCATCGGCAATAC	GTGGGTTTTGGACACTGGAA-CCGTGGGCATCGGCAATAC	FALSE	0	1	2	2	0.00586906
GGGGGCCTGGGCCCC------CGTGGGCATCGGCAATACC	GTGGGTTTTGGACACTGGAACCGTGGGCATCGGCAATACC	FALSE	6	0	0	2	0.00586906
TGGACAGGGGCCCAGGGGCACCGTGGGCATCGGCAATACC	TGGGTTTTGGAC-ACTGGAACCGTGGGCATCGGCAATACC	TRUE	0	0	0	2	0.00586906
GTGGGTTTTGGAC--------CGTGGGCATCGGCAATACC	GTGGGTTTTGGACACTGGAACCGTGGGCATCGGCAATACC	FALSE	8	0	0	2	0.00586906
GTGGGTTTTGG---------------GCATCGGCAATTCC	GTGGGTTTTGGACACTGGAACCGTGGGCATCGGCAATACC	FALSE	15	0	0	2	0.00586906
TGTGCACTGGGGCACTGGGACACCGTGGGCATCGGCAATA	TGGGTTTTGGA-CACTGGAA--CCGTGGGCATCGGCAATA	FALSE	0	2	0	2	0.00586906
GTGGGTTTTGG---------------GCATCGGCAATCCC	GTGGGTTTTGGACACTGGAACCGTGGGCATCGGCAATACC	FALSE	15	0	0	2	0.00586906
GTGGGTTTTTG---------------GCATCGGCAATACC	GTGGGTTTTGGACACTGGAACCGTGGGCATCGGCAATACC	FALSE	15	0	0	2	0.00586906
TGGGTTTTGGACCAC----ACCGTGGGCATCGGCAATACC	TGGGTTTTGGAC-ACTGGAACCGTGGGCATCGGCAATACC	TRUE	0	0	0	2	0.00586906
GTGGGTTTTGGACACTGGCACCGTGGGCATCGGCAATACC	GTGGGTTTTGGACACTGGAACCGTGGGCATCGGCAATACC	TRUE	0	0	0	2	0.00586906
AGTGCACTGGGACACTGGAACCGTGGGCATCGGCAATACC	TGGGTTTTGG-ACACTGGAACCGTGGGCATCGGCAATACC	TRUE	0	0	0	2	0.00586906
GTAGGTTTTGGACACTGGAACCGTGGGCATCGGCAATACC	GTGGGTTTTGGACACTGGAACCGTGGGCATCGGCAATACC	TRUE	0	0	0	2	0.00586906
TGCCCTGGGGGCCTGGGGCACCGTGGGCATCGGCAATACC	GGTTTTGGACACT---GGAACCGTGGGCATCGGCAATACC	TRUE	0	0	0	2	0.00586906
AGTGCACTGGGGGCCTGGGACCCCGTGGGCATCGGCAATA	TGGGTTTTGGACAC-TGGAA--CCGTGGGCATCGGCAATA	FALSE	0	2	0	2	0.00586906
GAGGGTTTTGGACACTTGGACCGTGGGCATCGGCAATACC	GTGGGTTTTGGACACTGGAACCGTGGGCATCGGCAATACC	TRUE	0	0	0	2	0.00586906
GTGGGTTTTGGACACTGGAATTGTGGGCATCGGCAATACC	GTGGGTTTTGGACACTGGAACCGTGGGCATCGGCAATACC	FALSE	0	0	1	2	0.00586906
GTGGGTTTTGGACACT----CCGTGGGCATCGGCAAAACC	GTGGGTTTTGGACACTGGAACCGTGGGCATCGGCAATACC	FALSE	4	0	0	2	0.00586906
ACTGGACAGGGGCACTGGGACACCGTGGGCATCGGCAATA	TG-GGTTTTGGACACTGGAA--CCGTGGGCATCGGCAATA	FALSE	0	2	0	2	0.00586906
ACTGGACAGGGGCCCTGGGACACCGTGGGCATCGGCAATA	TG-GGTTTTGGACACTGGAA--CCGTGGGCATCGGCAATA	FALSE	0	2	0	2	0.00586906
CTGGGTTTAGGACACTGGAACCGTGGGCATCGGCAATACC	GTGGGTTTTGGACACTGGAACCGTGGGCATCGGCAATACC	TRUE	0	0	0	2	0.00586906
TGAACTGGGGCCCTGGGCCACCGTGGGCATCGGCAATACC	GGTTTTGGA-CACTGGA--ACCGTGGGCATCGGCAATACC	FALSE	0	2	0	2	0.00586906
CTGGGTTTTGG---------------GCATCGGCAATACC	GTGGGTTTTGGACACTGGAACCGTGGGCATCGGCAATACC	FALSE	15	0	0	2	0.00586906
TGAACTGGGGCACAGGGACACCGTGGGCATCGGCAATACC	GGTTTTGG---ACACTGGAACCGTGGGCATCGGCAATACC	TRUE	0	0	0	2	0.00586906
TGCCCTGGGGCCCTGGGACACCGTGGGCATCGGCAATACC	TGGGTTTTGGACACTGGA-ACCGTGGGCATCGGCAATACC	FALSE	0	1	0	2	0.00586906
ACTGGACAGGGGGACTGGGACACCGTGGGCATCGGCAATA	TG-GGTTTTGGACACTGGAA--CCGTGGGCATCGGCAATA	FALSE	0	2	0	2	0.00586906
CTGGGTTTTGGACACTGGATCCGTGGGCATCGGCAATACC	GTGGGTTTTGGACACTGGAACCGTGGGCATCGGCAATACC	FALSE	0	0	1	2	0.00586906
CTGGGTTTTGGACACTGGT-CCGTGGGCATCGGCAATACC	GTGGGTTTTGGACACTGGAACCGTGGGCATCGGCAATACC	FALSE	1	0	0	2	0.00586906
TGAACAGGGGGACTGGGCCACCGTGGGCATCGGCAATACC	GGTTTTGGAC-ACTGGA--ACCGTGGGCATCGGCAATACC	FALSE	0	2	0	2	0.00586906
CTGGGTTTTGGACCCC---ACCGTGGGCATCGGCAATACC	GTGGGTTTTGGACACTGGAACCGTGGGCATCGGCAATACC	TRUE	0	0	0	2	0.00586906
ACTGGACTGGGGCACTGGGACCCCGTGGGCATCGGCAATA	TG-GGTTTTGGACACTGGAA--CCGTGGGCATCGGCAATA	FALSE	0	2	0	2	0.00586906
TGAACAGGGGCACAGGGACACCGTGGGCATCGGCAATACC	GGTTTTGG---ACACTGGAACCGTGGGCATCGGCAATACC	TRUE	0	0	0	2	0.00586906
NTGGGTTTTGGACACTGGAACCGTGGGCATCGGCAATACC	GTGGGTTTTGGACACTGGAACCGTGGGCATCGGCAATACC	TRUE	0	0	0	2	0.00586906
GTGGGTTTTGGACATTGGAACCGTGGGCATCGGCAATACC	GTGGGTTTTGGACACTGGAACCGTGGGCATCGGCAATACC	TRUE	0	0	0	2	0.00586906
GAGGGTTTTGGACAC------CGTGGGCATCGGCAATACC	GTGGGTTTTGGACACTGGAACCGTGGGCATCGGCAATACC	FALSE	6	0	0	2	0.00586906
GAGGGTTTTGGACACTGG--------GCATCGGCAATACC	GTGGGTTTTGGACACTGGAACCGTGGGCATCGGCAATACC	FALSE	8	0	0	2	0.00586906
GAGGGTTTTGGACACTGGA-CCGTGGGCATCGGCAATACC	GTGGGTTTTGGACACTGGAACCGTGGGCATCGGCAATACC	FALSE	1	0	0	2	0.00586906
TGGACAGGGGCCCTGGGGCACCGTGGGCATCGGCAATACC	#REF!	FALSE	0	2	0	2	0.00586906
GTGGGTTTTGG---------------GCATCGGAAATACC	GTGGGTTTTGGACACTGGAACCGTGGGCATCGGCAATACC	FALSE	15	0	0	2	0.00586906
TGGGTTTTGGACACTGGATACCGTGGGCATCGGCAATACC	TGGGTTTTGGACACTGGA-ACCGTGGGCATCGGCAATACC	FALSE	0	1	0	2	0.00586906
GTCGGTTTTGG---------------GCATCGGCAATACC	GTGGGTTTTGGACACTGGAACCGTGGGCATCGGCAATACC	FALSE	15	0	0	2	0.00586906
GTGGGTTTTGG---------------GCATCGACAATACC	GTGGGTTTTGGACACTGGAACCGTGGGCATCGGCAATACC	FALSE	15	0	0	2	0.00586906
AGTGAACTGGGGGACTGGGACACCGTGGGCATCGGCAATA	TGGGTTTTGGAC-ACTGGAA--CCGTGGGCATCGGCAATA	FALSE	0	2	0	2	0.00586906
GTGGGTTT-GGACACTGGAACCGTGGGCATCGGCAATACC	GTGGGTTTTGGACACTGGAACCGTGGGCATCGGCAATACC	TRUE	0	0	0	2	0.00586906
GTGGGGTTTGG---------------GCATCGGCAATACC	GTGGGTTTTGGACACTGGAACCGTGGGCATCGGCAATACC	FALSE	15	0	0	2	0.00586906
GTGGGGTTTGGACACT----CCGTGGGCATCGGCAATACC	GTGGGTTTTGGACACTGGAACCGTGGGCATCGGCAATACC	FALSE	4	0	0	2	0.00586906
GTGGGTTTTGGACCCTGGAA--------ATCGGCAATACC	GTGGGTTTTGGACACTGGAACCGTGGGCATCGGCAATACC	FALSE	8	0	0	2	0.00586906
GTGGGTTTTGGACCCTGGA-CCGTGGGCATCGGCAATACC	GTGGGTTTTGGACACTGGAACCGTGGGCATCGGCAATACC	FALSE	1	0	0	2	0.00586906
GTGGGGTTTGGACACTGGAA--------ATCGGCAATACC	GTGGGTTTTGGACACTGGAACCGTGGGCATCGGCAATACC	FALSE	8	0	0	2	0.00586906
TGGACTGGGGCCCGGGGGCACCGTGGGCATCGGCAATACC	GGTTTTGGACACTGGA---ACCGTGGGCATCGGCAATACC	FALSE	0	3	0	2	0.00586906
GTGGGTTTTGGACCCTGG--------GCATCGGCAATACC	GTGGGTTTTGGACACTGGAACCGTGGGCATCGGCAATACC	FALSE	8	0	0	2	0.00586906
GTGGGTTCTGG---------------GCATCGGCAATACC	GTGGGTTTTGGACACTGGAACCGTGGGCATCGGCAATACC	FALSE	15	0	0	2	0.00586906
GTGGGTTTTGGACACTTGGACCGTGTGCATCGGCAATACC	GTGGGTTTTGGACACTGGAACCGTGGGCATCGGCAATACC	TRUE	0	0	0	2	0.00586906
GTGGGTTATGGACACTGGATGCCGTGGGCATCGGCAATAC	GTGGGTTTTGGACACTGGAA-CCGTGGGCATCGGCAATAC	FALSE	0	1	1	2	0.00586906
GTGGGTATTGGACACT----CCGTGGGCATCGGCAATACC	GTGGGTTTTGGACACTGGAACCGTGGGCATCGGCAATACC	FALSE	4	0	0	2	0.00586906
TGGACTGGGGCCCTGGGCCACCGTGGGCATCGGCAATACC	#REF!	FALSE	0	2	0	2	0.00586906
GTGGGTTTTGGACACTTGGACTGTGGGCATCGGCAATACC	GTGGGTTTTGGACACTGGAACCGTGGGCATCGGCAATACC	TRUE	0	0	0	2	0.00586906
GTGGGTATTGGCCACTGGAACCGTGGGCATCGGCAATACC	GTGGGTTTTGGACACTGGAACCGTGGGCATCGGCAATACC	TRUE	0	0	0	2	0.00586906
GTGGGTCTTGGACACTGGAACCGTGGGCATCGGCAATACC	GTGGGTTTTGGACACTGGAACCGTGGGCATCGGCAATACC	TRUE	0	0	0	2	0.00586906
GTGGGTTATGGACACTGGA-CCGTGGGCATCGGCAATACC	GTGGGTTTTGGACACTGGAACCGTGGGCATCGGCAATACC	FALSE	1	0	0	2	0.00586906
GTGGGTTTTGGACCC---ACCCGTGGGCATCGGCAATACC	GTGGGTTTTGGACACTGGAACCGTGGGCATCGGCAATACC	FALSE	0	0	1	2	0.00586906
AGTGAACAGGGGCACTGGGACACCGTGGGCATCGGCAATA	TGGGTTTTGGA-CACTGGAA--CCGTGGGCATCGGCAATA	FALSE	0	2	0	2	0.00586906
GTGGGTTTTGGACCC------CGTGGGCATCGGCAATACC	GTGGGTTTTGGACACTGGAACCGTGGGCATCGGCAATACC	FALSE	6	0	0	2	0.00586906
GTGGGATTTGGACACTGGACCCGTGGGCATCGGCAATACC	GTGGGTTTTGGACACTGGAACCGTGGGCATCGGCAATACC	FALSE	0	0	1	2	0.00586906
TGGACTGGGGGCCTGGGACACCGTGGGCATCGGCAATACC	TGGGTTTTGGACACTGGA-ACCGTGGGCATCGGCAATACC	FALSE	0	1	0	2	0.00586906
TGCACTGGGGCCCTGGGTCACCGTGGGCATCGGCAATACC	GGTTTTGGA-CACTGGA--ACCGTGGGCATCGGCAATACC	FALSE	0	2	0	2	0.00586906
GTGGGTTTTAGACACTGGAACCGTGGGCATCGGCAATACC	GTGGGTTTTGGACACTGGAACCGTGGGCATCGGCAATACC	TRUE	0	0	0	2	0.00586906
AGTGCCCAGGGGCACTGGGACACCGTGGGCATCGGCAATA	TGGGTTTTGGA-CACTGGAA--CCGTGGGCATCGGCAATA	FALSE	0	2	0	2	0.00586906
GTGGGTTTTGG---------------GCATAGGCAATACC	GTGGGTTTTGGACACTGGAACCGTGGGCATCGGCAATACC	FALSE	15	0	0	2	0.00586906
TGGACAGGGGGCCAGGGACACCGTGGGCATCGGCAATACC	TGGGTTTTGGACACTGGA-ACCGTGGGCATCGGCAATACC	FALSE	0	1	0	2	0.00586906
GTGGGTTTTGGACACTGGT-CGGTGGGCATCGGCAATACC	GTGGGTTTTGGACACTGGAACCGTGGGCATCGGCAATACC	FALSE	1	0	0	2	0.00586906
GTGGGTTTTGAACACTGGAACCGTGGGCATCGGCAATACC	GTGGGTTTTGGACACTGGAACCGTGGGCATCGGCAATACC	TRUE	0	0	0	2	0.00586906
AGTGCACAGGGGCACTGGGGCCCCGTGGGCATCGGCAATA	TGGGTTTTGGA-CACTGGAA--CCGTGGGCATCGGCAATA	FALSE	0	2	1	2	0.00586906
GTGGATTTTGGACACTGGAACCGTGGGCATCGGCAATACC	GTGGGTTTTGGACACTGGAACCGTGGGCATCGGCAATACC	TRUE	0	0	0	2	0.00586906
GTGGGTTTTG-ACACTGGAACCGTGGGCATCGGCAATACC	GTGGGTTTTGGACACTGGAACCGTGGGCATCGGCAATACC	TRUE	0	0	0	2	0.00586906
GTGGGTTTTG----------CCGTGGGCATCGGCAATACC	GTGGGTTTTGGACACTGGAACCGTGGGCATCGGCAATACC	FALSE	10	0	0	2	0.00586906
AGTGCACAGGGGCACTGGGACCCCGTGGGCATCGGCAATA	TGGGTTTTGGA-CACTGGAA--CCGTGGGCATCGGCAATA	FALSE	0	2	0	2	0.00586906
GTGGGATTTGGACACT----CCGTGGGCATCGGCAATACC	GTGGGTTTTGGACACTGGAACCGTGGGCATCGGCAATACC	FALSE	4	0	0	2	0.00586906
GTGGGTTTTGGCCACTGGT-CCGTGGGCATCGGCAATACC	GTGGGTTTTGGACACTGGAACCGTGGGCATCGGCAATACC	FALSE	1	0	0	2	0.00586906
GTGGGTTTTGGACACTGT--------GCATCGGCAATACC	GTGGGTTTTGGACACTGGAACCGTGGGCATCGGCAATACC	FALSE	8	0	0	2	0.00586906
TGGACGGGGGCCCGGGGCCACCGTGGGCATCGGCAATACC	GGTTTTGGACACTGGA---ACCGTGGGCATCGGCAATACC	FALSE	0	3	0	2	0.00586906
GTGGG---------------CCGTGGGCATCGGCAATACC	GTGGGTTTTGGACACTGGAACCGTGGGCATCGGCAATACC	FALSE	15	0	0	2	0.00586906
GTGGGTTTTGGACACTTAGACCGTGGGCATCGGCAATACC	GTGGGTTTTGGACACTGGAACCGTGGGCATCGGCAATACC	TRUE	0	0	0	2	0.00586906
GTGGGTTTTGGCCACTGG--------GCATCGGCAATACC	GTGGGTTTTGGACACTGGAACCGTGGGCATCGGCAATACC	FALSE	8	0	0	2	0.00586906
GTGGGTTTCGGACACTGGAACCGTGGGCATCGGCAATACC	GTGGGTTTTGGACACTGGAACCGTGGGCATCGGCAATACC	TRUE	0	0	0	2	0.00586906
GTGGGTTTCGG---------------GCATCGGCAATACC	GTGGGTTTTGGACACTGGAACCGTGGGCATCGGCAATACC	FALSE	15	0	0	2	0.00586906
GTGGGTTTTGGATACTGGAACCGTGGGCATCGGCAATACC	GTGGGTTTTGGACACTGGAACCGTGGGCATCGGCAATACC	TRUE	0	0	0	2	0.00586906
GTGGGTTTTGGACACTGGAACCGTGGGCGTCGGCAATACC	GTGGGTTTTGGACACTGGAACCGTGGGCATCGGCAATACC	TRUE	0	0	0	2	0.00586906
GTGGGTTTTGGACACTGGAATCGGCACCGTGGGCATCGGC	GTGGGTTTTGGACACTGGAA------CCGTGGGCATCGGC	FALSE	0	6	0	2	0.00586906
GTGGGTTTTGGACACTGGA-CCGTGGGCGTCGGCAATACC	GTGGGTTTTGGACACTGGAACCGTGGGCATCGGCAATACC	FALSE	1	0	0	2	0.00586906
GTGGGTTTTGGACACTG------TGGGCATCGGCAATACC	GTGGGTTTTGGACACTGGAACCGTGGGCATCGGCAATACC	FALSE	6	0	0	2	0.00586906
GTGGGTTTTGGACACTGGA-CCGTGTGCATCGGCAATACC	GTGGGTTTTGGACACTGGAACCGTGGGCATCGGCAATACC	FALSE	1	0	0	2	0.00586906
CGTGCACTGGGGCACTGGGGCCCCGTGGGCATCGGCAATA	TGGGTTTTGGA-CACTGGAA--CCGTGGGCATCGGCAATA	FALSE	0	2	1	2	0.00586906
TGCACTGGGGCCATGGGACACCGTGGGCATCGGCAATACC	TGGGTTTTGGACACTGGA-ACCGTGGGCATCGGCAATACC	FALSE	0	1	0	2	0.00586906
GTGGGTTTTGGACACTGGAACCCTGGGCATCGGCAATACC	GTGGGTTTTGGACACTGGAACCGTGGGCATCGGCAATACC	TRUE	0	0	0	2	0.00586906
CCTGCACAGGGGCCCTGGGGCCCCGTGGGCATCGGCAATA	TGGGTTTTGGA-CACTGGAA--CCGTGGGCATCGGCAATA	FALSE	0	2	1	2	0.00586906
AGTGCCCAGGGGCACTGGGACCCCGTGGGCATCGGCAATA	TGGGTTTTGGA-CACTGGAA--CCGTGGGCATCGGCAATA	FALSE	0	2	0	2	0.00586906
TGCCCAGGGGCCCAGGGACACCGTGGGCATCGGCAATACC	TGGGTTTTGGACACTGGA-ACCGTGGGCATCGGCAATACC	FALSE	0	1	0	2	0.00586906
TGCACAGGGGGCCGGGGCCACCGTGGGCATCGGCAATACC	GGTTTTGGACACTGGA---ACCGTGGGCATCGGCAATACC	FALSE	0	3	0	2	0.00586906
ACTGCACAGGGGCACGGGGACACCGTGGGCATCGGCAATA	TGGGTTTTGGA-CACTGGAA--CCGTGGGCATCGGCAATA	FALSE	0	2	0	2	0.00586906
ACTGCACTGGGGCACTGGGCCCCCGTGGGCATCGGCAATA	TGGGTTTTGGA-CACTGGAA--CCGTGGGCATCGGCAATA	FALSE	0	2	1	2	0.00586906
CCTGCACTGGGGCACTGGGACCCCGTGGGCATCGGCAATA	TGGGTTTTGGA-CACTGGAA--CCGTGGGCATCGGCAATA	FALSE	0	2	0	2	0.00586906
GTGGGTTTTGGACACTGGAACCGTGGGCATCGGCAATACA	GTGGGTTTTGGACACTGGAACCGTGGGCATCGGCAATACC	TRUE	0	0	0	2	0.00586906
ACTGCACAGGGGCCCAGGGACCCCGTGGGCATCGGCAATA	TGGGTTTTGGA-CACTGGAA--CCGTGGGCATCGGCAATA	FALSE	0	2	0	2	0.00586906
TGCACAGGGGGCCAGGGCCACCGTGGGCATCGGCAATACC	GGTTTTGGA---CACTGGAACCGTGGGCATCGGCAATACC	TRUE	0	0	0	2	0.00586906
ACTGCACATGGGCCCTGGGACACCGTGGGCATCGGCAATA	TGGGTTT-TGGACACTGGAA--CCGTGGGCATCGGCAATA	FALSE	0	2	0	2	0.00586906
CGTGCACAGGGGCCCTGGGGCCCCGTGGGCATCGGCAATA	TGGGTTTTGGA-CACTGGAA--CCGTGGGCATCGGCAATA	FALSE	0	2	1	2	0.00586906
TTGGACACTGGTTTTGGACACCGTAGGCATCGGCAATACC	TTGGACACTGGA-------ACCGTGGGCATCGGCAATACC	FALSE	0	7	0	2	0.00586906
ACTGCACAGGGGCCCTGGGCCCCCGTGGGCATCGGCAATA	TGGGTTTTGGA-CACTGGAA--CCGTGGGCATCGGCAATA	FALSE	0	2	1	2	0.00586906
GTGGGTTTTGGACACTGGAACCGTGGGCATCGGCAATACT	GTGGGTTTTGGACACTGGAACCGTGGGCATCGGCAATACC	TRUE	0	0	0	2	0.00586906
TGCACGGGGGGCCTGGGGCACCGTGGGCATCGGCAATACC	GGTTTTGGACACT---GGAACCGTGGGCATCGGCAATACC	TRUE	0	0	0	2	0.00586906
AGTGGAATGGGGCCCTGGGCCCACGTGGGCATCGGCAATA	TG-GGTTTTGGACACTGGAACC--GTGGGCATCGGCAATA	FALSE	0	0	1	2	0.00586906
TGCACAGGGGGACTGGGGCACCGTGGGCATCGGCAATACC	GGTTTTGG---ACACTGGAACCGTGGGCATCGGCAATACC	TRUE	0	0	0	2	0.00586906
GTGGGTTTTGGACACTGG---------CATCGGCAATACC	GTGGGTTTTGGACACTGGAACCGTGGGCATCGGCAATACC	FALSE	9	0	0	2	0.00586906
TGCACAGGGGCCCGGGGGCACCGTGGGCATCGGCAATACC	GGTTTTGGACACTGGA---ACCGTGGGCATCGGCAATACC	FALSE	0	3	0	2	0.00586906
GTGGGTTTTGGACACTGGAACCGTGGGCATCGGCAATGCC	GTGGGTTTTGGACACTGGAACCGTGGGCATCGGCAATACC	TRUE	0	0	0	2	0.00586906
GTGGGTTTTGGACACTGGAACCGTGGGCATCGGCAATCCC	GTGGGTTTTGGACACTGGAACCGTGGGCATCGGCAATACC	TRUE	0	0	0	2	0.00586906
AGTGGACAGGGGCCCTGGGGCCCCGTGGGCATCGGCAATA	TG-GGTTTTGGACACTGGAA--CCGTGGGCATCGGCAATA	FALSE	0	2	1	2	0.00586906
GTGGGTTTTGGACACTGGAACCGTGGGCATCGGCAATATC	GTGGGTTTTGGACACTGGAACCGTGGGCATCGGCAATACC	TRUE	0	0	0	2	0.00586906
GTGGGTTTTGGACACTGCCCACTGCCGTGGGCATCGGCAA	GTGGGTTTTGGACACTGGAA----CCGTGGGCATCGGCAA	FALSE	0	4	1	2	0.00586906
TGCACAGGGGGCCTGGGGCCCCGTGGGCATCGGCAATACC	GGTTTTGGACACT---GGAACCGTGGGCATCGGCAATACC	FALSE	0	0	1	2	0.00586906
TGCACTGGGGGCCGGGGCCACCGTGGGCATCGGCAATACC	GGTTTTGGACACTGGA---ACCGTGGGCATCGGCAATACC	FALSE	0	3	0	2	0.00586906
ACTGCACTGGGGCCCTGGGACCCCGTGGGCATCGGCAATA	TGGGTTTTGGA-CACTGGAA--CCGTGGGCATCGGCAATA	FALSE	0	2	0	2	0.00586906
GTGGGTTTTGGACACTGGAA--------------------	GTGGGTTTTGGACACTGGAACCGTGGGCATCGGCAATACC	FALSE	49	0	0	2	0.00586906
ACTGCACAGGGGCACTGGGACCCCGTGGGCATCGGCAATA	TGGGTTTTGGA-CACTGGAA--CCGTGGGCATCGGCAATA	FALSE	0	2	0	2	0.00586906
#REF!	TGGGTTTTGGACACTG-GAACCGTGGGCATCGGCAATACC	FALSE	0	0	1	2	0.00586906
GTGGGTTTTGGACACTGGAA--------ATCGGCAATAAC	GTGGGTTTTGGACACTGGAACCGTGGGCATCGGCAATACC	FALSE	8	0	0	2	0.00586906
GTGGGTTTTGGACACTGG--------GTATCGGCAATACC	GTGGGTTTTGGACACTGGAACCGTGGGCATCGGCAATACC	FALSE	8	0	0	2	0.00586906
CCGTGCACTGGGGCCCGGGGACCCCGTGGGCATCGGCAAT	GTGGGTTTTGGACACTGGAA---CCGTGGGCATCGGCAAT	FALSE	0	3	1	2	0.00586906
GTGGGTTTTGGACACTAGATGCCGTGGGCATCGGCAATAC	GTGGGTTTTGGACACTGGAA-CCGTGGGCATCGGCAATAC	FALSE	0	1	1	2	0.00586906
AGTGGACAGGGGCCCTGGGCCCCCGTGGGCATCGGCAATA	TG-GGTTTTGGACACTGGAA--CCGTGGGCATCGGCAATA	FALSE	0	2	1	2	0.00586906
GTGGGTTTTGGACACTGGAAACCCGTGGGCATCGGCAATA	GTGGGTTTTGGACACTGGAA--CCGTGGGCATCGGCAATA	FALSE	0	2	0	2	0.00586906
CGTGCCCAGGGGCCCTGGGACACCGTGGGCATCGGCAATA	TGGGTTTTGGA-CACTGGAA--CCGTGGGCATCGGCAATA	FALSE	0	2	0	2	0.00586906
GTGGGTTTTGGACACTCGA-CCGTGGGCATCGGCAATACC	GTGGGTTTTGGACACTGGAACCGTGGGCATCGGCAATACC	FALSE	1	0	0	2	0.00586906
CGTGCACTGGGGGCCTGGGACCCCGTGGGCATCGGCAATA	TGGGTTTTGGACAC-TGGAA--CCGTGGGCATCGGCAATA	FALSE	0	2	0	2	0.00586906
TTGGACACTGGTTATGGACACCGTGGGCATCGGCAATACC	TTGGACACTGGA-------ACCGTGGGCATCGGCAATACC	FALSE	0	7	0	2	0.00586906
TGCACTGGGGGACAGGGACCCCGTGGGCATCGGCAATACC	GGTTTTGG---ACACTGGAACCGTGGGCATCGGCAATACC	FALSE	0	0	1	2	0.00586906
TTGGACACTGGTTTAGGACACCGTGGGCATCGGCAATACC	TTGGACACTGGA-------ACCGTGGGCATCGGCAATACC	FALSE	0	7	0	2	0.00586906
GTGGGTTTTGGACACTGGAA--------ATCGGTAATACC	GTGGGTTTTGGACACTGGAACCGTGGGCATCGGCAATACC	FALSE	8	0	0	2	0.00586906
CGTGCACTGGGGCCCTGGGCCCCCGTGGGCATCGGCAATA	TGGGTTTTGGA-CACTGGAA--CCGTGGGCATCGGCAATA	FALSE	0	2	1	2	0.00586906
CGTGCACTGGGGCCCTGGGGCCCCGTGGGCATCGGCAATA	TGGGTTTTGGA-CACTGGAA--CCGTGGGCATCGGCAATA	FALSE	0	2	1	2	0.00586906
GTGGGTTTTGGACACTAAAACCGTGGGCATCGGCAATACC	GTGGGTTTTGGACACTGGAACCGTGGGCATCGGCAATACC	TRUE	0	0	0	2	0.00586906
CCTGCACAGGGGCCCTGGGACACCGTGGGCATCGGCAATA	TGGGTTTTGGA-CACTGGAA--CCGTGGGCATCGGCAATA	FALSE	0	2	0	2	0.00586906
ATGGGTTTTGGACACTGGAACCGTGGGCATCGGCAATACC	GTGGGTTTTGGACACTGGAACCGTGGGCATCGGCAATACC	TRUE	0	0	0	2	0.00586906
GTGGGTTTTGGACACTGGAACCGTGGAAATCGGCAATACC	GTGGGTTTTGGACACTGGAACCGTGGGCATCGGCAATACC	TRUE	0	0	0	1	0.00293453
TGGCCAGGGGCCCAGGGACACCGTGGGCATCGGCAATACC	TGGGTTTTGGACACTGGA-ACCGTGGGCATCGGCAATACC	FALSE	0	1	0	1	0.00293453
GTGGGTTTTGGACACTGGTTATGGACGCCGTGGGCATCGG	GTGGGTTTTGGACACTGGAA-------CCGTGGGCATCGG	FALSE	0	7	1	1	0.00293453
GTGGGTTTTGGACACTTGA-CCGTGGGCATCGGCAATACC	GTGGGTTTTGGACACTGGAACCGTGGGCATCGGCAATACC	FALSE	1	0	0	1	0.00293453
GTGGGTTTTGGACACTGTAACCGTGTGCATCGGCAATACC	GTGGGTTTTGGACACTGGAACCGTGGGCATCGGCAATACC	TRUE	0	0	0	1	0.00293453
TTGGACACTGGTTTTGGACACTGTGGGCATCGGCAATACC	TTGGACACTGGA-------ACCGTGGGCATCGGCAATACC	FALSE	0	7	0	1	0.00293453
TTGGACACTGGTTTTGGACAGCGTGGGCATCGGCAATACC	TTGGACACTGGA-------ACCGTGGGCATCGGCAATACC	FALSE	0	7	1	1	0.00293453
GTGGGTTTTGGACACTGGAACCGTGGGCATCGCCAATACC	GTGGGTTTTGGACACTGGAACCGTGGGCATCGGCAATACC	TRUE	0	0	0	1	0.00293453
TGGCCTGGGGCCCGGGGGCACCGTGGGCATCGGCAATACC	GGTTTTGGACACTGGA---ACCGTGGGCATCGGCAATACC	FALSE	0	3	0	1	0.00293453
GTGGGTTTTGGACACTGGTTATGTGCGCCGTGGGCATCGG	GTGGGTTTTGGACACTGGAA-------CCGTGGGCATCGG	FALSE	0	7	1	1	0.00293453
TGGCCAGGGGCCCTGGGGCACCGTGGGCATCGGCAATACC	#REF!	FALSE	0	2	0	1	0.00293453
TTGGACACTGGTTTTGGACACCGTGGGGATCGGCAATACC	TTGGACACTGGA-------ACCGTGGGCATCGGCAATACC	FALSE	0	7	0	1	0.00293453
GTGGGTTTTGGACACTGNANCCGTGGGCATCGGCAATACC	GTGGGTTTTGGACACTGGAACCGTGGGCATCGGCAATACC	FALSE	0	0	1	1	0.00293453
GTGGGTTTTGGACACTGGAACCGTGGGCATAGTCAATACC	GTGGGTTTTGGACACTGGAACCGTGGGCATCGGCAATACC	TRUE	0	0	0	1	0.00293453
GTGGGTTTTGGACACTGTAA--------ATCGGGAATACC	GTGGGTTTTGGACACTGGAACCGTGGGCATCGGCAATACC	FALSE	8	0	0	1	0.00293453
GTGGGTTTTGGACACTGGTTTTGGACTCCGTGGGCATCGG	GTGGGTTTTGGACACTGGAA-------CCGTGGGCATCGG	FALSE	0	7	1	1	0.00293453
GTGGGTTTTGGACACTGGAACCGTGGACATCGGCAATACC	GTGGGTTTTGGACACTGGAACCGTGGGCATCGGCAATACC	TRUE	0	0	0	1	0.00293453
GTGGGTTTTGGACACTTGATGCCGTGGGCATCGGCAATAC	GTGGGTTTTGGACACTGGAA-CCGTGGGCATCGGCAATAC	FALSE	0	1	1	1	0.00293453
TTGGACACTGGTTTTGGACACCGTGGTCATCGGCAATACC	TTGGACACTGGA-------ACCGTGGGCATCGGCAATACC	FALSE	0	7	0	1	0.00293453
GTGGGTTTTGGACACTGGAACCGTGGGCAT-GGCAATACC	GTGGGTTTTGGACACTGGAACCGTGGGCATCGGCAATACC	TRUE	0	0	0	1	0.00293453
TTGGAAACTGGTTTAGGACACCGTGTGCATCGGCAATACC	TTGGACACTGGA-------ACCGTGGGCATCGGCAATACC	FALSE	0	7	0	1	0.00293453
TTGGCCACTGGTTTTGGCCACCGTGGGCATCGGCAATACC	TTGGACACTGGA-------ACCGTGGGCATCGGCAATACC	FALSE	0	7	0	1	0.00293453
TTGGACACTGGTTTTGGATACCGTGGGCATCGGCAATACC	TTGGACACTGGA-------ACCGTGGGCATCGGCAATACC	FALSE	0	7	0	1	0.00293453
TGGACTGGGGGCCGGGGGCACCGTGGGCATCGGCAATACC	GGTTTTGGACACTGGA---ACCGTGGGCATCGGCAATACC	FALSE	0	3	0	1	0.00293453
GTGGGTTTTGGACACTGGAACCG-GGGCATCGGCAATACC	GTGGGTTTTGGACACTGGAACCGTGGGCATCGGCAATACC	TRUE	0	0	0	1	0.00293453
GTGGGTTTTGGACACTTGGACCGTGGGCTTCGGCAATACC	GTGGGTTTTGGACACTGGAACCGTGGGCATCGGCAATACC	TRUE	0	0	0	1	0.00293453
GTGGGTTTTGGACACTGGAACCATGGGCATCGGCAATACC	GTGGGTTTTGGACACTGGAACCGTGGGCATCGGCAATACC	TRUE	0	0	0	1	0.00293453
TTTGGACACTGGTTTGGACACCGTGGGCATCGGCAATACC	TTTGGACACTGGA------ACCGTGGGCATCGGCAATACC	FALSE	0	6	0	1	0.00293453
GTGGGTTTTGGACACTGGAAACGTGGTCATCGGAAATACC	GTGGGTTTTGGACACTGGAACCGTGGGCATCGGCAATACC	FALSE	0	0	1	1	0.00293453
TTTGGCCCTGGTTTTGGACACCGTGGGCATCGGCAATACC	TTGGACACTGGA-------ACCGTGGGCATCGGCAATACC	FALSE	0	7	0	1	0.00293453
GTGGGTTTTGGACACTGGAAACCGTGGGCATCGGCAATAC	GTGGGTTTTGGACACTGGAA-CCGTGGGCATCGGCAATAC	FALSE	0	1	0	1	0.00293453
GTGGGTTTTGGACACTTGGACGGTGGGCATCGGGAATACC	GTGGGTTTTGGACACTGGAACCGTGGGCATCGGCAATACC	TRUE	0	0	0	1	0.00293453
GTGGGTTTTGGACACTGGAA-CGTGTGCATCGGCAATACG	GTGGGTTTTGGACACTGGAACCGTGGGCATCGGCAATACC	FALSE	1	0	0	1	0.00293453
GTGGGTTTTGGACACTTGCACCGTGGGCATCGGCAATACC	GTGGGTTTTGGACACTGGAACCGTGGGCATCGGCAATACC	TRUE	0	0	0	1	0.00293453
GTGGGTTTTGGACACTGGAA-CGTGGGCATCGGGAATACC	GTGGGTTTTGGACACTGGAACCGTGGGCATCGGCAATACC	FALSE	1	0	0	1	0.00293453
GTGGGTTTTGGACACTTGGCCCGTGGGCATCGGCAATACC	GTGGGTTTTGGACACTGGAACCGTGGGCATCGGCAATACC	FALSE	0	0	1	1	0.00293453
TGGACTGGGGGACTGGGGCACCGTGGGCATCGGCAATACC	#REF!	FALSE	0	2	0	1	0.00293453
GTGGGTTTTGGACACTTGT-CCGTGGGCATCGGCAATACC	GTGGGTTTTGGACACTGGAACCGTGGGCATCGGCAATACC	FALSE	1	0	0	1	0.00293453
GTGGGTTTTGGACAG------CGTGGGCATCGGCAATACC	GTGGGTTTTGGACACTGGAACCGTGGGCATCGGCAATACC	FALSE	6	0	0	1	0.00293453
TTTTGGACACTGGTTTTGGACACTGGAAATCGGCAATACC	TTTTGGACACTGGA-----ACCGTGGGCATCGGCAATACC	FALSE	0	5	0	1	0.00293453
GTGGGTTTTGGACAGTGGAA--------ATCGGCAATACC	GTGGGTTTTGGACACTGGAACCGTGGGCATCGGCAATACC	FALSE	8	0	0	1	0.00293453
GTGGGTTTTGGACACTGGAA--------ATTGGCAATACC	GTGGGTTTTGGACACTGGAACCGTGGGCATCGGCAATACC	FALSE	8	0	0	1	0.00293453
GTGGGTTTTGGACACTTGGACCGTGGGCATTGGCAATACC	GTGGGTTTTGGACACTGGAACCGTGGGCATCGGCAATACC	TRUE	0	0	0	1	0.00293453
GTGGGTTTTGGACACTTGGACCGTGGGCATCTGCAATACC	GTGGGTTTTGGACACTGGAACCGTGGGCATCGGCAATACC	TRUE	0	0	0	1	0.00293453
GTGGGTTTTGGACACTTGGACCGTGGGCATCGTCAATACC	GTGGGTTTTGGACACTGGAACCGTGGGCATCGGCAATACC	TRUE	0	0	0	1	0.00293453
GTGGGTTTTGGACACTTGGACCGTGGGCATCGGCTATACC	GTGGGTTTTGGACACTGGAACCGTGGGCATCGGCAATACC	TRUE	0	0	0	1	0.00293453
GTGGGTTTTGGACACTTGGAACGTGGGCATCGGCAATACC	GTGGGTTTTGGACACTGGAACCGTGGGCATCGGCAATACC	FALSE	0	0	1	1	0.00293453
GTGGGTTTTGGACACTTGGACCGTGG-CATCGGCAATACC	GTGGGTTTTGGACACTGGAACCGTGGGCATCGGCAATACC	TRUE	0	0	0	1	0.00293453
GTGGGTTTTGGACACTGGAACCGTGAGCATCGGCAATACC	GTGGGTTTTGGACACTGGAACCGTGGGCATCGGCAATACC	TRUE	0	0	0	1	0.00293453
TGGCCAGGGGCACTGGGCCACCGTGGGCATCGGCAATACC	#REF!	FALSE	0	2	0	1	0.00293453
GTGGGTTTTGGACACTTGGACCGTGGCCATCGGCAATACC	GTGGGTTTTGGACACTGGAACCGTGGGCATCGGCAATACC	TRUE	0	0	0	1	0.00293453
GTGGGTTTTGGACACTTGGACCGTGGGCATCGACAATACC	GTGGGTTTTGGACACTGGAACCGTGGGCATCGGCAATACC	TRUE	0	0	0	1	0.00293453
TTGGACATTGGTTTTGGACACCGTGGGCATCGGCAATACC	TTGGACACTGGA-------ACCGTGGGCATCGGCAATACC	FALSE	0	7	0	1	0.00293453
GTGGGTTTTGGACACTTGGACCGTGGGCATCGGCAATAAC	GTGGGTTTTGGACACTGGAACCGTGGGCATCGGCAATACC	TRUE	0	0	0	1	0.00293453
GTGGGTTTTGGACACTTGGACCGTGGGCATCGGCAATAC-	GTGGGTTTTGGACACTGGAACCGTGGGCATCGGCAATACC	TRUE	0	0	0	1	0.00293453
GTGGGTTTTGGACACTGGAACCGTGGGCATCGG-AATACC	GTGGGTTTTGGACACTGGAACCGTGGGCATCGGCAATACC	TRUE	0	0	0	1	0.00293453
GTGGGTTTTGGACACTTGGACCGTGGGCATCGGCAATACG	GTGGGTTTTGGACACTGGAACCGTGGGCATCGGCAATACC	TRUE	0	0	0	1	0.00293453
GTGGGTTTTGGACACTGGAACCGTAAGCATCGGCAATACC	GTGGGTTTTGGACACTGGAACCGTGGGCATCGGCAATACC	TRUE	0	0	0	1	0.00293453
GTGGGTTTTGGACACTGGAACCGGGGGCATCGGCAATACC	GTGGGTTTTGGACACTGGAACCGTGGGCATCGGCAATACC	TRUE	0	0	0	1	0.00293453
GTGGGTTTTGGACACTTGGACCGTGGGCATCGGCAATACT	GTGGGTTTTGGACACTGGAACCGTGGGCATCGGCAATACC	TRUE	0	0	0	1	0.00293453
TTGGCCCCGGGTTTTGGCCACCGTGGGCATCGGCAATACC	TTGGACACTGGA-------ACCGTGGGCATCGGCAATACC	FALSE	0	7	0	1	0.00293453
GTGGGTTTTGGACACTTGGACCGTGGGCATCGGCGATACC	GTGGGTTTTGGACACTGGAACCGTGGGCATCGGCAATACC	TRUE	0	0	0	1	0.00293453
TTGGGTTTTGGACACTGGAACCGTGGGCATCGGCAATACC	GTGGGTTTTGGACACTGGAACCGTGGGCATCGGCAATACC	TRUE	0	0	0	1	0.00293453
GTGGGTTTTGGACACTGGTCGGATTCCCGTGGGCATCGGC	GTGGGTTTTGGACACTGGAA------CCGTGGGCATCGGC	FALSE	0	6	1	1	0.00293453
GTGGGTTTTGGACACTGGGA--------ATCGGCAATACC	GTGGGTTTTGGACACTGGAACCGTGGGCATCGGCAATACC	FALSE	8	0	0	1	0.00293453
TTGGACACTGGTTTTGGACACCGTGGGCATCTGCAATACC	TTGGACACTGGA-------ACCGTGGGCATCGGCAATACC	FALSE	0	7	0	1	0.00293453
TGGCCTGGGGCCCTGGGGCACCGTGGGCATCGGCAATACC	#REF!	FALSE	0	2	0	1	0.00293453
GTGGGTTTTGGACACTGGAACCTTGGGCATCGGCAAATCC	GTGGGTTTTGGACACTGGAACCGTGGGCATCGGCAATACC	TRUE	0	0	0	1	0.00293453
TTCCCTGGGGCCCGGGGCAACCGTGGGCATCGGCAATACC	GGTTTTGGACACTGG---AACCGTGGGCATCGGCAATACC	TRUE	0	0	0	1	0.00293453
GTGGGTTTTGGACACTGGAACCTTGGGCATCGGCAATTCC	GTGGGTTTTGGACACTGGAACCGTGGGCATCGGCAATACC	TRUE	0	0	0	1	0.00293453
GTGGGTTTTGGACACTGGAACGGTGGGCATCGGAAATACC	GTGGGTTTTGGACACTGGAACCGTGGGCATCGGCAATACC	TRUE	0	0	0	1	0.00293453
TTGGACACTGGTTTCGGACACCGTGGGCATCGGCAATACC	TTGGACACTGGA-------ACCGTGGGCATCGGCAATACC	FALSE	0	7	0	1	0.00293453
TTCCCATGGGCACAGGGAAAACGTGGGCATCGGCAATACC	#REF!	FALSE	0	0	1	1	0.00293453
GTGGGTTTTGGACACTGGAACGGTGGGCATCGGCAATTCC	GTGGGTTTTGGACACTGGAACCGTGGGCATCGGCAATACC	TRUE	0	0	0	1	0.00293453
GTGGGTTTTGGACACTGGAACGGTGGGCATCGGCATTACC	GTGGGTTTTGGACACTGGAACCGTGGGCATCGGCAATACC	TRUE	0	0	0	1	0.00293453
TTCCCAGGGGGACAGGGACACCGTGGGCATCGGCAATACC	GGTTTTGG---ACACTGGAACCGTGGGCATCGGCAATACC	TRUE	0	0	0	1	0.00293453
GTGGGTTTTGGACACTGGAACGGTGGGTATCGGCAATACC	GTGGGTTTTGGACACTGGAACCGTGGGCATCGGCAATACC	TRUE	0	0	0	1	0.00293453
TTCACTGGGGCCCTGGGGCACCGTGGGCATCGGCAATACC	GGTTTTGGA-CACTGGA--ACCGTGGGCATCGGCAATACC	FALSE	0	2	0	1	0.00293453
GTGGGTTTTGGACACTGGAAGCGTGGGCATCGGCAATACC	GTGGGTTTTGGACACTGGAACCGTGGGCATCGGCAATACC	FALSE	0	0	1	1	0.00293453
TTGGACACTGGTTTTCGACACCGTGGGCATCGGCAATACC	TTGGACACTGGA-------ACCGTGGGCATCGGCAATACC	FALSE	0	7	0	1	0.00293453
GTGGGTTTTGGACACTGGAATCGTGGGCATCGGCAATACC	GTGGGTTTTGGACACTGGAACCGTGGGCATCGGCAATACC	FALSE	0	0	1	1	0.00293453
GTGGGTTTTGGACACTGGAACCGTGGGCATCGGCAGTACC	GTGGGTTTTGGACACTGGAACCGTGGGCATCGGCAATACC	TRUE	0	0	0	1	0.00293453
TTCACTGGGGCCCAGGGGCACCCTGGGCATGGGCAATACC	GGTTTTGGA---CACTGGAACCGTGGGCATCGGCAATACC	TRUE	0	0	0	1	0.00293453
GTGGGTTTTGGACACTGGAACCGTGGGCATCGGCAATTCG	GTGGGTTTTGGACACTGGAACCGTGGGCATCGGCAATACC	TRUE	0	0	0	1	0.00293453
GTGGGTTTTGGACACTGGAACCTTGGGCATAGGCAATACC	GTGGGTTTTGGACACTGGAACCGTGGGCATCGGCAATACC	TRUE	0	0	0	1	0.00293453
GTGGGTTTTGGACACTGGAACCGTTGGCATCGGAAATACC	GTGGGTTTTGGACACTGGAACCGTGGGCATCGGCAATACC	TRUE	0	0	0	1	0.00293453
TTCCCTTGGGCACAGGGACACCGTGGGCATCGGCAATACC	#REF!	TRUE	0	0	0	1	0.00293453
TTGAAAGGGGGACGGGGACACCGTGGGCATCGGCAATACC	#REF!	TRUE	0	0	0	1	0.00293453
GTGGGTTTTGGACACTGGAACCGTGGGCATGGGCAATACC	GTGGGTTTTGGACACTGGAACCGTGGGCATCGGCAATACC	TRUE	0	0	0	1	0.00293453
GTGGGTTTTGGACACTGGAACCGTGGGCATNGGCAATACC	GTGGGTTTTGGACACTGGAACCGTGGGCATCGGCAATACC	TRUE	0	0	0	1	0.00293453
TTGCCAGGGGGCCAGGGACACCGTGGGCATCGGCAATACC	#REF!	TRUE	0	0	0	1	0.00293453
TTGACAGGGGGCCTGGGGCACCGTGGGCATCGGCAATACC	#REF!	TRUE	0	0	0	1	0.00293453
TTGGAAACTGGTTTTGGACACGGTGGGCATCGGGAATACC	TTGGACACTGGA-------ACCGTGGGCATCGGCAATACC	FALSE	0	7	0	1	0.00293453
TTGACAGGGGCACAGGGGCACCGTGGGCATCGGCAATACC	#REF!	TRUE	0	0	0	1	0.00293453
TTGAACACTGGTTTTGGACACCGTGGGCATCGGCAATACC	TTGGACACTGGA-------ACCGTGGGCATCGGCAATACC	FALSE	0	7	0	1	0.00293453
TTGGACACTGCTTTTGGACACGGTGGGCATCGGCAATACC	TTGGACACTGGA-------ACCGTGGGCATCGGCAATACC	FALSE	0	7	0	1	0.00293453
GTGGGTTTTGGACACTGGAACCGTTGGCATCAGCAATACC	GTGGGTTTTGGACACTGGAACCGTGGGCATCGGCAATACC	TRUE	0	0	0	1	0.00293453
TTCGCAGGGGGCCCGGGGCACCGTGGGCATCGGCAATACC	GTGGGTTTTGGACACTGGAACCGTGGGCATCGGCAATACC	TRUE	0	0	0	1	0.00293453
GTGGGTTTTGGACACTGGAACCGTGTGCATCGGAAATACC	GTGGGTTTTGGACACTGGAACCGTGGGCATCGGCAATACC	TRUE	0	0	0	1	0.00293453
GTGGGTTTTGGACACTGGAACCGTGTGCATCGTCAATACC	GTGGGTTTTGGACACTGGAACCGTGGGCATCGGCAATACC	TRUE	0	0	0	1	0.00293453
TTCGACACTGGTTTTGGACACCGTGGGCATCGGCAATACC	TTGGACACTGGA-------ACCGTGGGCATCGGCAATACC	FALSE	0	7	0	1	0.00293453
TTGGACACTGGATTTGGACACCGTGGGCATCGGCAATACC	TTGGACACTGGA-------ACCGTGGGCATCGGCAATACC	FALSE	0	7	0	1	0.00293453
GTGGGTTTTGGACACTGGAACCGTGTGCATCTGCAATACC	GTGGGTTTTGGACACTGGAACCGTGGGCATCGGCAATACC	TRUE	0	0	0	1	0.00293453
GTGGGTTTTGGACACTGGAACCGTGTTCATCGGCAATAAC	GTGGGTTTTGGACACTGGAACCGTGGGCATCGGCAATACC	TRUE	0	0	0	1	0.00293453
TTCACGGGGGCACAGGGAAACCGTGGGCATCGGCAATACC	GGTTTTGG---ACACTGGAACCGTGGGCATCGGCAATACC	TRUE	0	0	0	1	0.00293453
TTCACATGGGCCCAGGGACACCCTGGGCATCGGCAATACC	TGGGTTTTGGACACTGGA-ACCGTGGGCATCGGCAATACC	FALSE	0	1	0	1	0.00293453
TTCACAGGGGCCCAGGGACACCGTGGGCATCGGCAATACC	TGGGTTTTGGACACTGGA-ACCGTGGGCATCGGCAATACC	FALSE	0	1	0	1	0.00293453
GTGGGTTTTGGACACTGGT--------CATCGGCAATACC	GTGGGTTTTGGACACTGGAACCGTGGGCATCGGCAATACC	FALSE	8	0	0	1	0.00293453
GTGGGTTTTGGACACTGGATGTCGGGCAGATGCCCGTGGG	GTGGGTTTTGGACACTGGAA-------------CCGTGGG	FALSE	0	13	1	1	0.00293453
TGTGGTTTTGG---------------GCATCGGCAATACC	GTGGGTTTTGGACACTGGAACCGTGGGCATCGGCAATACC	FALSE	15	0	0	1	0.00293453
GTGGGTTTTGGACACTGGAACCGTGGGCATCGGCAATAC-	GTGGGTTTTGGACACTGGAACCGTGGGCATCGGCAATACC	TRUE	0	0	0	1	0.00293453
GTGGGTTTTGGACACTGGCTCCGTGGGCATCGGCAATACC	GTGGGTTTTGGACACTGGAACCGTGGGCATCGGCAATACC	FALSE	0	0	1	1	0.00293453
TTGGACACTGGTTTTGGACACCGTGGGCATCGTCAATACC	TTGGACACTGGA-------ACCGTGGGCATCGGCAATACC	FALSE	0	7	0	1	0.00293453
GTGGGTTTTGGACACTGGAACCGTGGGCATCGGCAACACC	GTGGGTTTTGGACACTGGAACCGTGGGCATCGGCAATACC	TRUE	0	0	0	1	0.00293453
TGGGTTTTGGACACTGGGCATCGTGGGCATCGGCAATACC	TGGGTTTTGGACACTGGA-ACCGTGGGCATCGGCAATACC	FALSE	0	1	1	1	0.00293453
GTGGGTTTTGGACACTGGAACCGTGGGCATCGGCAAAACC	GTGGGTTTTGGACACTGGAACCGTGGGCATCGGCAATACC	TRUE	0	0	0	1	0.00293453
GTGGGTTTTGGACACTGGATGCCGTTGGCATCGGCAATAC	GTGGGTTTTGGACACTGGAA-CCGTGGGCATCGGCAATAC	FALSE	0	1	1	1	0.00293453
GTGGGTTTTGGACACTGGT-CCGTGGGCATAGGCAATACC	GTGGGTTTTGGACACTGGAACCGTGGGCATCGGCAATACC	FALSE	1	0	0	1	0.00293453
TGGGTTTTGGACACTGGACACCGTGGGCATCGGCAATACC	TGGGTTTTGGACACTGGA-ACCGTGGGCATCGGCAATACC	FALSE	0	1	0	1	0.00293453
TGGGGTTTTTGGAACGGGAACCGTGGGCATCGGCAATACC	GTGGGTTTTGGACACTGGAACCGTGGGCATCGGCAATACC	TRUE	0	0	0	1	0.00293453
GTGGGTTTTGGACACTGGT-CCGTGGGCATCGGCGATACC	GTGGGTTTTGGACACTGGAACCGTGGGCATCGGCAATACC	FALSE	1	0	0	1	0.00293453
GTGGGTTTTGGACACTGGT-CCGTGGGCATCTGCAATACC	GTGGGTTTTGGACACTGGAACCGTGGGCATCGGCAATACC	FALSE	1	0	0	1	0.00293453
GTGGGTTTTGGACACTGGTA--------ATCGGCAATACC	GTGGGTTTTGGACACTGGAACCGTGGGCATCGGCAATACC	FALSE	8	0	0	1	0.00293453
GTGGGTTTTGGACACTGGTA-CGTGGGCATCGGCAATACC	GTGGGTTTTGGACACTGGAACCGTGGGCATCGGCAATACC	FALSE	1	0	0	1	0.00293453
GTGGGTTTTGGACACTGGATGCGTTGGGCATCGGCAATAC	GTGGGTTTTGGACACTGGAACCGT-GGGCATCGGCAATAC	FALSE	0	0	2	1	0.00293453
TNNACTNNGGCCCTGGGACACCGTGGGCATCGGCAATACC	TGGGTTTTGGACACTGGA-ACCGTGGGCATCGGCAATACC	FALSE	0	1	0	1	0.00293453
TTCACAGGGGCACTGGGCCACCGTGGGCATCGGCAATACC	GGTTTTGGA-CACTGGA--ACCGTGGGCATCGGCAATACC	FALSE	0	2	0	1	0.00293453
TTCACAATGGCACAGGGAAAACGTGGGCATCGGCAATACA	GTGGGTTTTGGACACTGGAACCGTGGGCATCGGCAATACC	FALSE	0	0	1	1	0.00293453
GTGGGTTTTGGACACTGGATCCCGTGGGCATCGGCAATAC	GTGGGTTTTGGACACTGGAA-CCGTGGGCATCGGCAATAC	FALSE	0	1	1	1	0.00293453
TTCACAGGGGCACATGGCCACCGTGGGCATCGGCAATACC	GGTTTTGG---ACACTGGAACCGTGGGCATCGGCAATACC	TRUE	0	0	0	1	0.00293453
TTCACAGGGGCACAGGGGCACCGTGGGCATCGGCAATACC	GGTTTTGG---ACACTGGAACCGTGGGCATCGGCAATACC	TRUE	0	0	0	1	0.00293453
GTGGGTTTTGGACACTGGATCCGTGGGCATCGGCAATCCC	GTGGGTTTTGGACACTGGAACCGTGGGCATCGGCAATACC	FALSE	0	0	1	1	0.00293453
TTGGACACTGGTTTTGGACACCGTGGGCATCGACAATACC	TTGGACACTGGA-------ACCGTGGGCATCGGCAATACC	FALSE	0	7	0	1	0.00293453
GTGGGTTTTGGACACTGGATGCCGTAGGCATCGGCAATAC	GTGGGTTTTGGACACTGGAA-CCGTGGGCATCGGCAATAC	FALSE	0	1	1	1	0.00293453
GTGGGTTTTGGACACTGGATGCCGTGAGCATCGGCAATAC	GTGGGTTTTGGACACTGGAA-CCGTGGGCATCGGCAATAC	FALSE	0	1	1	1	0.00293453
TTAACTGGGGCACTGGGAAAACGTGGGCATCGGCAATACC	GGTTTTGGA-CACTGG--AACCGTGGGCATCGGCAATACC	FALSE	0	0	1	1	0.00293453
TTAACAGGGGAACAGGGAAACCCTGGGCATCGGCAATACC	GGTTTTGG---ACACTGGAACCGTGGGCATCGGCAATACC	TRUE	0	0	0	1	0.00293453
GTGGGTTTTGGACACTGGATGCCGTGGGCATCGACAATAC	GTGGGTTTTGGACACTGGAA-CCGTGGGCATCGGCAATAC	FALSE	0	1	1	1	0.00293453
GTGGGTTTTGGACACTGGAACCGTGGGCATCGGCAATAT-	GTGGGTTTTGGACACTGGAACCGTGGGCATCGGCAATACC	TRUE	0	0	0	1	0.00293453
GTGGGTTTTGGACACTGGATGCCGTGGGCATCGGCAACAC	GTGGGTTTTGGACACTGGAA-CCGTGGGCATCGGCAATAC	FALSE	0	1	1	1	0.00293453
TTAACAGGGGGCCAGGGGCACCGTGGGCATCGGCAATATC	GGTTTTGGA---CACTGGAACCGTGGGCATCGGCAATACC	TRUE	0	0	0	1	0.00293453
GTGGGTTTTGGACACTGGATGCCGTGGGCATCGGCACTAC	GTGGGTTTTGGACACTGGAA-CCGTGGGCATCGGCAATAC	FALSE	0	1	1	1	0.00293453
GTGGGTTTTGGACACTGGAACCGTGGGCATCGGCAATAGC	GTGGGTTTTGGACACTGGAACCGTGGGCATCGGCAATACC	TRUE	0	0	0	1	0.00293453
GTGGGTTTTGGACACTGGATGCCGTGGGCATCGTCAATAC	GTGGGTTTTGGACACTGGAA-CCGTGGGCATCGGCAATAC	FALSE	0	1	1	1	0.00293453
GTGGGTTTTGGACATTGGAA--------ATCGGCAATACC	GTGGGTTTTGGACACTGGAACCGTGGGCATCGGCAATACC	FALSE	8	0	0	1	0.00293453
TGCACTGGGGGACAGGGACACCGTGGGCATCGGCAATACC	GGTTTTGG---ACACTGGAACCGTGGGCATCGGCAATACC	TRUE	0	0	0	1	0.00293453
GTGGGTTTTGGACATTTGGACCGTGGGCATCGGCAATACC	GTGGGTTTTGGACACTGGAACCGTGGGCATCGGCAATACC	TRUE	0	0	0	1	0.00293453
TGCAATTGGGCCCATGGACACCGTGGGCATCGGCAATACC	TGGGTTTTGGACACTGGA-ACCGTGGGCATCGGCAATACC	FALSE	0	1	0	1	0.00293453
TGCACAGGGGCACAGGGACACCGTGGGCATCGGCAATAAC	GGTTTTGG---ACACTGGAACCGTGGGCATCGGCAATACC	TRUE	0	0	0	1	0.00293453
TGCCCTGGGGCCCAGGGGCACCGTGGGCATCGGCAATACC	GGTTTTGGA---CACTGGAACCGTGGGCATCGGCAATACC	TRUE	0	0	0	1	0.00293453
TGCACAGGGGCACAGGGCCCCCGTGGGCATCGGCAATACC	GGTTTTGG---ACACTGGAACCGTGGGCATCGGCAATACC	FALSE	0	0	1	1	0.00293453
TGCACAGGGGCACGGGGCCACCGTGGGCATCGGCAATACC	GGTTTTGGA-CACTGGA--ACCGTGGGCATCGGCAATACC	FALSE	0	2	0	1	0.00293453
TGCACAGGGGCACTGGGCCACCCTGGGCATCGGCAATACC	GGTTTTGGA-CACTGGA--ACCGTGGGCATCGGCAATACC	FALSE	0	2	0	1	0.00293453
TGCCCTGGGGCCAAGGGACACCGTGGGCATCGGCAATACC	TGGGTTTTGGACACTGGA-ACCGTGGGCATCGGCAATACC	FALSE	0	1	0	1	0.00293453
TGCCCGTGGGCCCAGGGGCACCGTGGGCATCGGCAATACC	TGGGTTTTGGAC-ACTGGAACCGTGGGCATCGGCAATACC	TRUE	0	0	0	1	0.00293453
TGCCCAGGGGGCCAGGGCCACCGTGGGCATCGGCAATACC	GGTTTTGGA---CACTGGAACCGTGGGCATCGGCAATACC	TRUE	0	0	0	1	0.00293453
TGCCCAGGGGCCCGGGGACACCGTGGGCATCGGCAATACC	GGTTTTGGACACTGGA---ACCGTGGGCATCGGCAATACC	FALSE	0	3	0	1	0.00293453
TGCCCAGGGGCCCAGGGGCCCCGTGGGCATCGGCAATACC	GGTTTTGGA---CACTGGAACCGTGGGCATCGGCAATACC	FALSE	0	0	1	1	0.00293453
TGCCCAGGGGCCCAGGGGCACCGTGGGCATCGGCAATACC	GGTTTTGGA---CACTGGAACCGTGGGCATCGGCAATACC	TRUE	0	0	0	1	0.00293453
TGCACAGGGGCCCAGGGCCCCCCTGGGCATCGGCAATACC	GGTTTTGGA---CACTGGAACCGTGGGCATCGGCAATACC	FALSE	0	0	1	1	0.00293453
TGCCCAGGGGCCCAGGGCCCCCGTGGGCATCGGCAATACC	GGTTTTGGA---CACTGGAACCGTGGGCATCGGCAATACC	FALSE	0	0	1	1	0.00293453
TGCACAGGGGCCCAGGGCCCCCGTGGGCATCGGCAATACC	GGTTTTGGA---CACTGGAACCGTGGGCATCGGCAATACC	FALSE	0	0	1	1	0.00293453
TGCCCAGGGGCCCAGGGAAACCGTGGGCATCGGCAATACC	GGTTTTGGA---CACTGGAACCGTGGGCATCGGCAATACC	TRUE	0	0	0	1	0.00293453
TGCCCAGGGGCCAAGGGTCACCGTGGGCATCGGCAATACC	TGGGTTTTGGACACTGGA-ACCGTGGGCATCGGCAATACC	FALSE	0	1	0	1	0.00293453
TGCACAGGGGCCCAGGGTCCCCGTGGGCATCGGCAATACC	GGTTTTGGA---CACTGGAACCGTGGGCATCGGCAATACC	FALSE	0	0	1	1	0.00293453
TGCCCAGGGGCACTGGGGCACCGTGGGCATCGGCAATACC	GGTTTTGGA-CACTGGA--ACCGTGGGCATCGGCAATACC	FALSE	0	2	0	1	0.00293453
TGCACAGGGGCCCGGGGACACCGTGGGCATCGGCAATACC	TGGGTTTTGGACACTGGA-ACCGTGGGCATCGGCAATACC	FALSE	0	1	0	1	0.00293453
TGCCCAGGGGCACTGGGCCACCGTGGGCATCGGCAATACC	GGTTTTGGA-CACTGGA--ACCGTGGGCATCGGCAATACC	FALSE	0	2	0	1	0.00293453
TGCACAGGGGCCCTGGGAGACCGTGGGCATCGGCAATACC	TGGGTTTTGGACACTGGA-ACCGTGGGCATCGGCAATACC	FALSE	0	1	0	1	0.00293453
TGCCCAGGGGCACAGGGTCACCGTGGGCATCGGCAATACC	GGTTTTGG---ACACTGGAACCGTGGGCATCGGCAATACC	TRUE	0	0	0	1	0.00293453
TGCACAGGGGGACAGGGACACCGTGGGCATCGGCAATACC	GGTTTTGG---ACACTGGAACCGTGGGCATCGGCAATACC	TRUE	0	0	0	1	0.00293453
TGCACAGGGGCACAGGGAAACCGTGGGCATCGGCAATACC	GGTTTTGG---ACACTGGAACCGTGGGCATCGGCAATACC	TRUE	0	0	0	1	0.00293453
TGAGCTCGGGGACAGCGGCACCGTGGGCATCGGCAATACC	TGGGTTTTGG-ACACTGGAACCGTGGGCATCGGCAATACC	TRUE	0	0	0	1	0.00293453
TGCACAGGGGGACAGGGCCCCCGTGGGCATCGGCAATACC	GGTTTTGG---ACACTGGAACCGTGGGCATCGGCAATACC	FALSE	0	0	1	1	0.00293453
TGACCTGGGGGCCTGGGGCCCCGTGGGCATCGGCAATACC	GGTTTTGGACACT---GGAACCGTGGGCATCGGCAATACC	FALSE	0	0	1	1	0.00293453
TCAATAGGGCACGGGGTCAACC-TGGGCATCGGCAATACC	GTTTT-GGACACTGG---AACCGTGGGCATCGGCAATACC	TRUE	0	0	0	1	0.00293453
TGAACACGGGCCCAGGGCCACCGTGGGCATCGGCAATACC	TGGACACTGGA--------ACCGTGGGCATCGGCAATACC	FALSE	0	8	0	1	0.00293453
TGAACAGGGGCACAGGGCCACCGTGGGCATCGGCAATACC	GGTTTTGG---ACACTGGAACCGTGGGCATCGGCAATACC	TRUE	0	0	0	1	0.00293453
TGAACAGGGGCACTGGGGCACCGTGGGCATCGGCAATACC	GGTTTTGGA-CACTGGA--ACCGTGGGCATCGGCAATACC	FALSE	0	2	0	1	0.00293453
TGAACAGGGGCCATTGGGCACCGTGGGCATCGGCAATACC	TGGGTTTTGGACACTGGA-ACCGTGGGCATCGGCAATACC	FALSE	0	1	0	1	0.00293453
TGAACAGGGGCCCTGGGCCACCGTGGGCATCGGCAATACC	GGTTTTGGA-CACTGGA--ACCGTGGGCATCGGCAATACC	FALSE	0	2	0	1	0.00293453
TGAACAGGGGGACAGGGCCACCGTGGGCATCGGCAATACC	GGTTTTGG---ACACTGGAACCGTGGGCATCGGCAATACC	TRUE	0	0	0	1	0.00293453
TGAACATGGGCACAGGGGCACCGTGGGCATCGGCAATACC	TGGGTTTTGG-ACACTGGAACCGTGGGCATCGGCAATACC	TRUE	0	0	0	1	0.00293453
TGAACGGGGGGACGGGGGCACCGTGGGCATCGGCAATACC	GGTTTTGG---ACACTGGAACCGTGGGCATCGGCAATACC	TRUE	0	0	0	1	0.00293453
TGAACGGGGGGCCGGGGGCACCGTGGGCATCGGCAATACC	GGTTTTGGACACTGGA---ACCGTGGGCATCGGCAATACC	FALSE	0	3	0	1	0.00293453
TGAACGGGGGGCCTGGGGCCCCGTGGGCATCGGCAATACC	GGTTTTGGACACT---GGAACCGTGGGCATCGGCAATACC	FALSE	0	0	1	1	0.00293453
TGAACTGGGGCACTGGGGCACCGTGGGCATCGGCAATACC	GGTTTTGGA-CACTGGA--ACCGTGGGCATCGGCAATACC	FALSE	0	2	0	1	0.00293453
TGAACTGGGGCCCAGGGGCACCGTGGGCATCGGCAATACC	GGTTTTGGA---CACTGGAACCGTGGGCATCGGCAATACC	TRUE	0	0	0	1	0.00293453
TGAACTGGGGCCCTGGGGCACCGTGGGCATCGGCAATACC	GGTTTTGGA-CACTGGA--ACCGTGGGCATCGGCAATACC	FALSE	0	2	0	1	0.00293453
TGAACTGGGGGACAGGGACACCGTGGGCATCGGCAATACC	GGTTTTGG---ACACTGGAACCGTGGGCATCGGCAATACC	TRUE	0	0	0	1	0.00293453
TGAACTGGGGGACAGGGCCCCCGTGGGCATCGGCAATACC	GGTTTTGG---ACACTGGAACCGTGGGCATCGGCAATACC	FALSE	0	0	1	1	0.00293453
TGAACTGGGGGACAGGGGCACCGTGGGCATCGGCAATACC	GGTTTTGG---ACACTGGAACCGTGGGCATCGGCAATACC	TRUE	0	0	0	1	0.00293453
TGAACTGGGGGCCTGGGGCACCGTGGGCATCGGCAATACC	GGTTTTGGACACT---GGAACCGTGGGCATCGGCAATACC	TRUE	0	0	0	1	0.00293453
TGAACTGGGGGCCTGGGGCCCCGTGGGCATCGGCAATACC	GGTTTTGGACACT---GGAACCGTGGGCATCGGCAATACC	FALSE	0	0	1	1	0.00293453
TGAACTTGGGGCCGGGGGCCCCGTGGGCATCGGCAATACC	GG---TTTTGGACACTGGAACCGTGGGCATCGGCAATACC	FALSE	0	0	1	1	0.00293453
TGACCAGGGGCCCAGGGAAACCGTGGGCATCGGCAATACC	GGTTTTGGA---CACTGGAACCGTGGGCATCGGCAATACC	TRUE	0	0	0	1	0.00293453
TGACCAGGGGCCCTGGGGCACCGTGGGCATCGGCAATACC	GGTTTTGGA-CACTGGA--ACCGTGGGCATCGGCAATACC	FALSE	0	2	0	1	0.00293453
TGACCGTGGGCCCTGGGCCACCGTGGGCATCGGCAATACC	GGTTT-TGGACACTGGA--ACCGTGGGCATCGGCAATACC	FALSE	0	2	0	1	0.00293453
TGCACTTGGGGCCTGGGACACCGTGTGCATCGGCAATACC	TGGGTTTTGGACACTGGA-ACCGTGGGCATCGGCAATACC	FALSE	0	1	0	1	0.00293453
TGCACAGGGGGACAGGGCGACCGTGGGCATCGGCAATACC	GGTTTTGG---ACACTGGAACCGTGGGCATCGGCAATACC	TRUE	0	0	0	1	0.00293453
GTGGGTTTTGGACCCC---ACCGTGGGCATAGGCAATACC	GTGGGTTTTGGACACTGGAACCGTGGGCATCGGCAATACC	TRUE	0	0	0	1	0.00293453
TGCACTGGGGGCCAGGGGCCCCGTGGGCATCGGCAATACC	GGTTTTGGA---CACTGGAACCGTGGGCATCGGCAATACC	FALSE	0	0	1	1	0.00293453
TGCACTGGGGCACGGGGGCAACGTGGGCATCGGCAATACC	GGTTTTGG---ACACTGGAACCGTGGGCATCGGCAATACC	FALSE	0	0	1	1	0.00293453
TGCACTGGGGCACGGGGGCCCCGTGGGCATCGGCAATACC	GGTTTTGG---ACACTGGAACCGTGGGCATCGGCAATACC	FALSE	0	0	1	1	0.00293453
TGCACTGGGGGCCAGGGGCCCCCTGGGCATCGGCAATACC	GGTTTTGGA---CACTGGAACCGTGGGCATCGGCAATACC	FALSE	0	0	1	1	0.00293453
TGCACTGGGGGCCAGGGCCACCGTGGGCATCGGCAATACC	GGTTTTGGA---CACTGGAACCGTGGGCATCGGCAATACC	TRUE	0	0	0	1	0.00293453
TGCACTGGGGCACTGGGTCACCGTGGGCATCGGCAATACC	GGTTTTGGA-CACTGGA--ACCGTGGGCATCGGCAATACC	FALSE	0	2	0	1	0.00293453
TGCACTGGGGCACTGTGACACCGTGGGCATCGGCAATACC	GGTTTTGG---ACACTGGAACCGTGGGCATCGGCAATACC	TRUE	0	0	0	1	0.00293453
TGCACTGGGGCCAGGGGGCACCGTGGGCCTCGGCAATACC	GGTTTTGGACACTGGA---ACCGTGGGCATCGGCAATACC	FALSE	0	3	0	1	0.00293453
TGCACTGGGGCCCAAGGACACCGTGGGCATCGGCAATACC	TGGGTTTTGGACACTGGA-ACCGTGGGCATCGGCAATACC	FALSE	0	1	0	1	0.00293453
TGCACTGGGGCCCAGGGACACCCTGGGCATCGGCAATACC	TGGGTTTTGGACACTGGA-ACCGTGGGCATCGGCAATACC	FALSE	0	1	0	1	0.00293453
TGCACTGGGGCCCAGGGACACCGTGGGCAGCGGCAATACC	TGGGTTTTGGACACTGGA-ACCGTGGGCATCGGCAATACC	FALSE	0	1	0	1	0.00293453
TGCACTGGGGCCCAGGGCCACCGTGGGCATCGGCAATACC	GGTTTTGGA---CACTGGAACCGTGGGCATCGGCAATACC	TRUE	0	0	0	1	0.00293453
TGCACTGGGGCCCAGGGCCCCCGTGGGCATCGGCAATACC	GGTTTTGGA---CACTGGAACCGTGGGCATCGGCAATACC	FALSE	0	0	1	1	0.00293453
TGCACTGGGGCCCAGGGGCACCGTGGGCATCGGCAATACC	GGTTTTGGA---CACTGGAACCGTGGGCATCGGCAATACC	TRUE	0	0	0	1	0.00293453
TGCACTGGGGCCCAGGGGCCCCGTGGGCATCGGCAATACC	GGTTTTGGA---CACTGGAACCGTGGGCATCGGCAATACC	FALSE	0	0	1	1	0.00293453
TGCACTGGGGCCCAGGGTCCCCGTGGGCATCGGCAATACC	GGTTTTGGA---CACTGGAACCGTGGGCATCGGCAATACC	FALSE	0	0	1	1	0.00293453
TGCACTGGGGCCCGGGGACACCGTGGGCATCGGCAAAACC	GGTTTTGGACACTGGA---ACCGTGGGCATCGGCAATACC	FALSE	0	3	0	1	0.00293453
TGCACTGGGGGACCGGGGCCCCGTGGGCATCGGCAATACC	GGTTTTGG---ACACTGGAACCGTGGGCATCGGCAATACC	FALSE	0	0	1	1	0.00293453
TGCACTGGGGCCCGGGGCCACCGTGGGCATCGGCAATACC	GGTTTTGGACACTGGA---ACCGTGGGCATCGGCAATACC	FALSE	0	3	0	1	0.00293453
TGCACTGGGGCCCGGGGGCACCGTGGGCATCGGCAATACC	GGTTTTGGACACTGGA---ACCGTGGGCATCGGCAATACC	FALSE	0	3	0	1	0.00293453
TGCACTGGGGGACAGGGGCACCGTGGGCATCCGCAATACC	GGTTTTGG---ACACTGGAACCGTGGGCATCGGCAATACC	TRUE	0	0	0	1	0.00293453
TGCACTGGGGCCCTGGGGCACCGTGGGCATCGGCAATAAC	GGTTTTGGA-CACTGGA--ACCGTGGGCATCGGCAATACC	FALSE	0	2	0	1	0.00293453
TGCACTGGGGCCCTGGGGCACCGTGGGCATCGGCAATACC	GGGTTTTGGACACTGGA--ACCGTGGGCATCGGCAATACC	FALSE	0	2	0	1	0.00293453
TGCACTGGGGGACAGGGCCCCCGTGGGCATCGGCAATACC	GGTTTTGG---ACACTGGAACCGTGGGCATCGGCAATACC	FALSE	0	0	1	1	0.00293453
TGCACTGGGGCACCGGGCCACCGTGGGCATCGGCAATACC	GGTTTTGGA-CACTGGA--ACCGTGGGCATCGGCAATACC	FALSE	0	2	0	1	0.00293453
TGCACTGGGGCACAGGGCCACCGTGGGCATCGGCAATACC	GGTTTTGG---ACACTGGAACCGTGGGCATCGGCAATACC	TRUE	0	0	0	1	0.00293453
TGCACAGGGGGACGGGGCCACCGTGGGCATCGGCAATACC	GGTTTTGG---ACACTGGAACCGTGGGCATCGGCAATACC	TRUE	0	0	0	1	0.00293453
TGCACTGGGGCACAGGGACACCCTGGGCATCGGCAATACC	GGTTTTGG---ACACTGGAACCGTGGGCATCGGCAATACC	TRUE	0	0	0	1	0.00293453
TGCACAGGGGGACTGGGCCACCGTGGGCATCGGCAATACC	GGTTTTGGAC-ACTGGA--ACCGTGGGCATCGGCAATACC	FALSE	0	2	0	1	0.00293453
TGCACAGGGGGCCAGGGACACCGTGGGCATCGGCAATACC	TGGGTTTTGGACACTGGA-ACCGTGGGCATCGGCAATACC	FALSE	0	1	0	1	0.00293453
TGCACAGGGGGCCAGGGCAACCGTGGGCATCGGCAATACC	GGTTTTGGA---CACTGGAACCGTGGGCATCGGCAATACC	TRUE	0	0	0	1	0.00293453
TGCACAGGGGGCCAGGGGCACCCTGGGCATCGGCAATACC	GGTTTTGGA---CACTGGAACCGTGGGCATCGGCAATACC	TRUE	0	0	0	1	0.00293453
TGCACTTGGGGCCAGGGCCACCGTGGGCATCGGCAATACC	GG---TTTTGGACACTGGAACCGTGGGCATCGGCAATACC	TRUE	0	0	0	1	0.00293453
TGCACAGGGGGCCAGGGGCACCGTGGGCATCGGCAATACC	TGGGTTTTGGAC-ACTGGAACCGTGGGCATCGGCAATACC	TRUE	0	0	0	1	0.00293453
TGCACTTGGGCACAGGGGCACCGTGGGCATCGGCAATACC	TGGGTTTTGG-ACACTGGAACCGTGGGCATCGGCAATACC	TRUE	0	0	0	1	0.00293453
TGCACAGGGGGCCGGGGACACCGTGGGCATCGGCAATACC	GGTTTTGGACACTGGA---ACCGTGGGCATCGGCAATACC	FALSE	0	3	0	1	0.00293453
TGCACAGGGGGCCTGGGGCACCGTGGGCATCGGCAATACC	GGTTTTGGACACT---GGAACCGTGGGCATCGGCAATACC	TRUE	0	0	0	1	0.00293453
TGCACATGGGCCCAGGGACACCGTGGGCATCGGCAATACC	TGGGTTTTGGACACTGGA-ACCGTGGGCATCGGCAATACC	FALSE	0	1	0	1	0.00293453
TGCACATGGGCCCTGGGCCACCGTGGGCATCGGCAATACC	GGTTT-TGGACACTGGA--ACCGTGGGCATCGGCAATACC	FALSE	0	2	0	1	0.00293453
TGCACATGGGCCCTGGGGCACCGTGGGCATCGGCAATACC	GGTTT-TGGACACTGGA--ACCGTGGGCATCGGCAATACC	FALSE	0	2	0	1	0.00293453
TGCACATGGGGACAGGGACACCGTGGGCATCGGCAATACC	GGT---TTTGGACACTGGAACCGTGGGCATCGGCAATACC	TRUE	0	0	0	1	0.00293453
TGCACATGGGGACTAGGCCCCCGTGGGCATCGGCAATACC	GGT---TTTGGACACTGGAACCGTGGGCATCGGCAATACC	FALSE	0	0	1	1	0.00293453
TGCACATGGGGCCTTGGGCACCGTGGGCATCGGCAATACC	TGGGTTTTGGACACTGGA-ACCGTGGGCATCGGCAATACC	FALSE	0	1	0	1	0.00293453
TGCACGGGGGCACAGGGGCACCGTGGGCATCGGCAATACC	GGTTTTGG---ACACTGGAACCGTGGGCATCGGCAATACC	TRUE	0	0	0	1	0.00293453
TGCACGGGGGCACAGGGGCCCCGTGGGCATCGGCAATACC	GGTTTTGG---ACACTGGAACCGTGGGCATCGGCAATACC	FALSE	0	0	1	1	0.00293453
TGCACGGGGGCACTGGGCCACCGTGGGCTTCGGCAATACC	GGTTTTGGA-CACTGGA--ACCGTGGGCATCGGCAATACC	FALSE	0	2	0	1	0.00293453
TGCACGGGGGCACTGGGGCACCGTGGGCATCGGCAATACC	GGTTTTGGA-CACTGGA--ACCGTGGGCATCGGCAATACC	FALSE	0	2	0	1	0.00293453
TGCACGGGGGGACAGGGGCCCCGTGGGCATCGGCAATACC	GGTTTTGG---ACACTGGAACCGTGGGCATCGGCAATACC	FALSE	0	0	1	1	0.00293453
TGCACGGGGGGCCAGGGGCACCGTGGGCATCGGCAATACC	GGTTTTGGA---CACTGGAACCGTGGGCATCGGCAATACC	TRUE	0	0	0	1	0.00293453
TGCACGTGGGGACAGGGACCCCGTGGGCATCGGCAATACC	GGT---TTTGGACACTGGAACCGTGGGCATCGGCAATACC	FALSE	0	0	1	1	0.00293453
TGCACTGCGGGACTATGACACCGTGGGGTTCGGCAATACC	GGTTTTG---GACACTGGAACCGTGGGCATCGGCAATACC	TRUE	0	0	0	1	0.00293453
TACACTGGGGCACAGGGACACCGTGGGCATCGGCAATACC	GGTTTTGG---ACACTGGAACCGTGGGCATCGGCAATACC	TRUE	0	0	0	1	0.00293453
NTGGNNTTTNNACACTGGAACCGTGGGCATCGGCAATACC	GTGGGTTTTGGACACTGGAACCGTGGGCATCGGCAATACC	TRUE	0	0	0	1	0.00293453
NAGGGTTTTGG---------------GCATCGGCAATACC	GTGGGTTTTGGACACTGGAACCGTGGGCATCGGCAATACC	FALSE	15	0	0	1	0.00293453
GTGGGTTTTGGANACTGGA-CCGTGGGCATCGGCAATACC	GTGGGTTTTGGACACTGGAACCGTGGGCATCGGCAATACC	FALSE	1	0	0	1	0.00293453
GTGGGTTTTGGANCCC---ACCGTGGGCATCGGCAATACC	GTGGGTTTTGGACACTGGAACCGTGGGCATCGGCAATACC	TRUE	0	0	0	1	0.00293453
GTGGGTTTTGGATAC------CGTGGGCATCGGCAATACC	GTGGGTTTTGGACACTGGAACCGTGGGCATCGGCAATACC	FALSE	6	0	0	1	0.00293453
GTGGGTTTTGGCAACTGGATGCCGTGGGCATCGGCAATAC	GTGGGTTTTGGACACTGGAA-CCGTGGGCATCGGCAATAC	FALSE	0	1	1	1	0.00293453
GTGGGTTTTGGCCA---------------TCGGCAATACC	GTGGGTTTTGGACACTGGAACCGTGGGCATCGGCAATACC	FALSE	15	0	0	1	0.00293453
GTGGGTTTTGGCCACTCGATGCCGTGGGCATCGGCAATAC	GTGGGTTTTGGACACTGGAA-CCGTGGGCATCGGCAATAC	FALSE	0	1	1	1	0.00293453
GTGGGTTTTGGCCACTGCAACCGTGGGCATCGGCAATACC	GTGGGTTTTGGACACTGGAACCGTGGGCATCGGCAATACC	TRUE	0	0	0	1	0.00293453
TGGACGGGGGGCCGGGGCCACCGTGGGCATCGGCAATACC	GGTTTTGGACACTGGA---ACCGTGGGCATCGGCAATACC	FALSE	0	3	0	1	0.00293453
GTGGGTTTTGGCCACTGGAA--------ATCGGCAATACC	GTGGGTTTTGGACACTGGAACCGTGGGCATCGGCAATACC	FALSE	8	0	0	1	0.00293453
GTGGGTTTTGGCCACTGGAAC--------TCGGCAATCCC	GTGGGTTTTGGACACTGGAACCGTGGGCATCGGCAATACC	TRUE	0	0	0	1	0.00293453
GTGGGTTTTGGCCACTGGAACCGTGGGCATAGGCAATACC	GTGGGTTTTGGACACTGGAACCGTGGGCATCGGCAATACC	TRUE	0	0	0	1	0.00293453
GTGGGTTTTGGCCACTGGACCCGTGGGCATCGGCAATACC	GTGGGTTTTGGACACTGGAACCGTGGGCATCGGCAATACC	FALSE	0	0	1	1	0.00293453
TGGACAGGGGGCCTGGGCCACCGTGGGCATCGGCAATACC	TGGACACTGGA--------ACCGTGGGCATCGGCAATACC	FALSE	0	8	0	1	0.00293453
GTGGGTTTTGGCCACTTGGACCGTGGGCATCGGCAATACC	GTGGGTTTTGGACACTGGAACCGTGGGCATCGGCAATACC	TRUE	0	0	0	1	0.00293453
GTGGGTTTTGGCCCCTGGAACCGTGGGCATCGGCAATACC	GTGGGTTTTGGACACTGGAACCGTGGGCATCGGCAATACC	TRUE	0	0	0	1	0.00293453
GTGGGTTTTGGCCCCTGGCACCGTGGGAATCGGAAATACC	GTGGGTTTTGGACACTGGAACCGTGGGCATCGGCAATACC	TRUE	0	0	0	1	0.00293453
GTGGGTTTTGGCCCCTGGG-CCGTGGGCATCGGCAATACC	GTGGGTTTTGGACACTGGAACCGTGGGCATCGGCAATACC	FALSE	1	0	0	1	0.00293453
GTGGGTTTTGGCCCGTGGACCCGTGGGCATCGGCAATACC	GTGGGTTTTGGACACTGGAACCGTGGGCATCGGCAATACC	FALSE	0	0	1	1	0.00293453
GTGGGTTTTGGGACCTGGAAACGTGCGCATCGGCAATACC	GTGGGTTTTGGACACTGGAACCGTGGGCATCGGCAATACC	FALSE	0	0	1	1	0.00293453
GTGGGTTTTGGGCACTGGA-CCGTGGGCATCGGCAATACC	GTGGGTTTTGGACACTGGAACCGTGGGCATCGGCAATACC	FALSE	1	0	0	1	0.00293453
GTGGGTTTTGGGCACTGGA-CGGTGGGCATCGGCAATACC	GTGGGTTTTGGACACTGGAACCGTGGGCATCGGCAATACC	FALSE	1	0	0	1	0.00293453
GTGGGTTTTGGGCACTGGAA--------ATCGGCAATACC	GTGGGTTTTGGACACTGGAACCGTGGGCATCGGCAATACC	FALSE	8	0	0	1	0.00293453
GTGGGTTTTGGGCACTGGATGCCGTGGGCATCGGCAATAC	GTGGGTTTTGGACACTGGAA-CCGTGGGCATCGGCAATAC	FALSE	0	1	1	1	0.00293453
GTGGGTTTTGGGCACTGGGACACCGTGGGCATCGGCAATA	GTGGGTTTTGGACACTGGAA--CCGTGGGCATCGGCAATA	FALSE	0	2	0	1	0.00293453
TGGACTGGGGCACAGGGGCACCGTGGGCATCGGCAATACC	GGTTTTGG---ACACTGGAACCGTGGGCATCGGCAATACC	TRUE	0	0	0	1	0.00293453
GTGGGTTTTGGANACTGG--------GCATCGGCAATACC	GTGGGTTTTGGACACTGGAACCGTGGGCATCGGCAATACC	FALSE	8	0	0	1	0.00293453
GTTGGTTTTGGACCCC---ACCGTGGGCATCGGCAATACC	GTGGGTTTTGGACACTGGAACCGTGGGCATCGGCAATACC	TRUE	0	0	0	1	0.00293453
GTGGGTTTTGGANAC------CGTGGGCATCGGCAATACC	GTGGGTTTTGGACACTGGAACCGTGGGCATCGGCAATACC	FALSE	6	0	0	1	0.00293453
GTGGGTTTTGGACCCC---ACCGTGGGCATCGACAATACC	GTGGGTTTTGGACACTGGAACCGTGGGCATCGGCAATACC	TRUE	0	0	0	1	0.00293453
GTGGGTTTTGGACCCC---ACCGTGGGCATCGGCAATACA	GTGGGTTTTGGACACTGGAACCGTGGGCATCGGCAATACC	TRUE	0	0	0	1	0.00293453
TGGACTGGGGGAATTGGACACCGTTGGCATCGGAAATACC	TGGGTTTTGGACACTGGA-ACCGTGGGCATCGGCAATACC	FALSE	0	1	0	1	0.00293453
GTGGGTTTTGGACCCC---ACCGTGGGCATCGGCAATACT	GTGGGTTTTGGACACTGGAACCGTGGGCATCGGCAATACC	TRUE	0	0	0	1	0.00293453
GTGGGTTTTGGACCCC---ACCGTGGGCATCGGCATTACC	GTGGGTTTTGGACACTGGAACCGTGGGCATCGGCAATACC	TRUE	0	0	0	1	0.00293453
GTGGGTTTTGGACCCC---ACCGTTGGCATCGGCAATACC	GTGGGTTTTGGACACTGGAACCGTGGGCATCGGCAATACC	TRUE	0	0	0	1	0.00293453
GTGGGTTTTGGACCCC---ACGGTGGGCATCGGCAATACC	GTGGGTTTTGGACACTGGAACCGTGGGCATCGGCAATACC	TRUE	0	0	0	1	0.00293453
GTGGGTTTTGGACCCCC---CCGTGGGCATCGGCAATTCC	GTGGGTTTTGGACACTGGAACCGTGGGCATCGGCAATACC	FALSE	3	0	0	1	0.00293453
GTGGGTTTTGGACCCCGGCGCCGTGGGCATCGGCAATACC	GTGGGTTTTGGACACTGGAACCGTGGGCATCGGCAATACC	FALSE	0	0	1	1	0.00293453
GTGGGTTTTGGACCCGGGACCCGTGGGCATCGGCAATACC	GTGGGTTTTGGACACTGGAACCGTGGGCATCGGCAATACC	FALSE	0	0	1	1	0.00293453
GTGGGTTTTGGACCCT---ACCGTGGGCATCGGCAATACC	GTGGGTTTTGGACACTGGAACCGTGGGCATCGGCAATACC	TRUE	0	0	0	1	0.00293453
GTGGGTTTTGGACCCTGGAAACGTGGGCATCGGCAATACC	GTGGGTTTTGGACACTGGAACCGTGGGCATCGGCAATACC	FALSE	0	0	1	1	0.00293453
TGGACTGGGGCCCGGGGCCACCGTGGGCATCGGCAATACC	GGTTTTGGACACTGGA---ACCGTGGGCATCGGCAATACC	FALSE	0	3	0	1	0.00293453
GTGGGTTTTGGACGC------CGTGGGCATCGGCAATACC	GTGGGTTTTGGACACTGGAACCGTGGGCATCGGCAATACC	FALSE	6	0	0	1	0.00293453
GTGGGTTTTGGACGCTGGA-CCGTGGGCATCGGCAATACC	GTGGGTTTTGGACACTGGAACCGTGGGCATCGGCAATACC	FALSE	1	0	0	1	0.00293453
GTGGGTTTTGGACTATGGACCCGTGGGCATCGGCAATACC	GTGGGTTTTGGACACTGGAACCGTGGGCATCGGCAATACC	FALSE	0	0	1	1	0.00293453
GTGGGTTTTGGACTCTTGGACCGTGGGCATCGGCAATACC	GTGGGTTTTGGACACTGGAACCGTGGGCATCGGCAATACC	TRUE	0	0	0	1	0.00293453
GTGGGTTTTGGAGAC------CGTGGGCATCGGCAATACC	GTGGGTTTTGGACACTGGAACCGTGGGCATCGGCAATACC	FALSE	6	0	0	1	0.00293453
GTGGGTTTTGGAGACTGCAACCGTGGGCATCGGCAATACC	GTGGGTTTTGGACACTGGAACCGTGGGCATCGGCAATACC	TRUE	0	0	0	1	0.00293453
TGGACTGGGGCCCAGGGGCACCGTGGGCATCGGCAATACC	TGGGTTTTGGAC-ACTGGAACCGTGGGCATCGGCAATACC	TRUE	0	0	0	1	0.00293453
GTGGGTTTTGGAGACTGGT-CCGTGGGCATCGGCAATACC	GTGGGTTTTGGACACTGGAACCGTGGGCATCGGCAATACC	FALSE	1	0	0	1	0.00293453
GTGGGTTTTGGAGACTTGGACCGTGGGCATCGGCAATACC	GTGGGTTTTGGACACTGGAACCGTGGGCATCGGCAATACC	TRUE	0	0	0	1	0.00293453
TGGACTGGGGCACTGGGGCACCGTGGGCATCGGCAATACC	#REF!	FALSE	0	2	0	1	0.00293453
GTGGGTTTTGGGCCCC---ACCGTGGGCATCGGCAATACC	GTGGGTTTTGGACACTGGAACCGTGGGCATCGGCAATACC	TRUE	0	0	0	1	0.00293453
GTGGGTTTTGGGCCCTGGCACCGTGGGCATCGGCAATACC	GTGGGTTTTGGACACTGGAACCGTGGGCATCGGCAATACC	TRUE	0	0	0	1	0.00293453
GTGGGTTTTGGTCA---------------TAGGCAATAGC	GTGGGTTTTGGACACTGGAACCGTGGGCATCGGCAATACC	FALSE	15	0	0	1	0.00293453
TGGACAGGGGGCCGGGGGCACCGTGGGCATCGGCAATACC	TGGACACTGGA--------ACCGTGGGCATCGGCAATACC	FALSE	0	8	0	1	0.00293453
GTGGTTTTTGG---------------GCATCGGCAATACC	GTGGGTTTTGGACACTGGAACCGTGGGCATCGGCAATACC	FALSE	15	0	0	1	0.00293453
GTGGTTTTTGGACACTGGA-CCGTGGGCATCGGCAATACC	GTGGGTTTTGGACACTGGAACCGTGGGCATCGGCAATACC	FALSE	1	0	0	1	0.00293453
TGGAAAGGGGCACAGGGGAACCGTGGGCATCGGCAATACC	TGGGTTTTGG-ACACTGGAACCGTGGGCATCGGCAATACC	TRUE	0	0	0	1	0.00293453
GTGGTTTTTGGACACTGGAAACGTGGGCATCGGCAATACC	GTGGGTTTTGGACACTGGAACCGTGGGCATCGGCAATACC	FALSE	0	0	1	1	0.00293453
TGCCCTGGGGGCCTGGGGCCCCGTGGGCATCGGCAATACC	GGTTTTGGACACT---GGAACCGTGGGCATCGGCAATACC	FALSE	0	0	1	1	0.00293453
GTGGTTTTTGGACACTGGAACGGTGGGCATCGGCAATACC	GTGGGTTTTGGACACTGGAACCGTGGGCATCGGCAATACC	TRUE	0	0	0	1	0.00293453
GTGGTTTTTGGCCACTGGAACCGTGGGCATCGGCAATACC	GTGGGTTTTGGACACTGGAACCGTGGGCATCGGCAATACC	TRUE	0	0	0	1	0.00293453
GTGTGTTTTGG---------------GCATCGGCAATACC	GTGGGTTTTGGACACTGGAACCGTGGGCATCGGCAATACC	FALSE	15	0	0	1	0.00293453
GTGTGTTTTGGAAAATGGAACCGTGGGCATCGGCAATACC	GTGGGTTTTGGACACTGGAACCGTGGGCATCGGCAATACC	TRUE	0	0	0	1	0.00293453
GTGTGTTTTGGACAATGGAACCGTGGGCATCGGCAATACC	GTGGGTTTTGGACACTGGAACCGTGGGCATCGGCAATACC	TRUE	0	0	0	1	0.00293453
GTGTGTTTTGGACAC------CGTGGGCATCGGCAATACC	GTGGGTTTTGGACACTGGAACCGTGGGCATCGGCAATACC	FALSE	6	0	0	1	0.00293453
GTGTGTTTTGGACACAGGAACCGTGGGCATCGGCAATACC	GTGGGTTTTGGACACTGGAACCGTGGGCATCGGCAATACC	TRUE	0	0	0	1	0.00293453
GTGGGTTTTGGACACTGGAA--------ATGGGCAATACC	GTGGGTTTTGGACACTGGAACCGTGGGCATCGGCAATACC	FALSE	8	0	0	1	0.00293453
TGCCCTGGGGCTCAGGGGCACCGTGGGCATCGGCAATACC	GGTTTTGGA---CACTGGAACCGTGGGCATCGGCAATACC	TRUE	0	0	0	1	0.00293453
GTGTGTTTTGGACACTGGAACCGTGGGCATCTGCAATACC	GTGGGTTTTGGACACTGGAACCGTGGGCATCGGCAATACC	TRUE	0	0	0	1	0.00293453
GTGTGTTTTGGACACTGGTA-CGTGGGCATCGGCAATACC	GTGGGTTTTGGACACTGGAACCGTGGGCATCGGCAATACC	FALSE	1	0	0	1	0.00293453
GTGTGTTTTTG---------------GCATCGGAAATACC	GTGGGTTTTGGACACTGGAACCGTGGGCATCGGCAATACC	FALSE	15	0	0	1	0.00293453
GTGTTTTTTGGACACGTGCACCGTGGGCATCGGCAATACC	GTGGGTTTTGGACACTGGAACCGTGGGCATCGGCAATACC	TRUE	0	0	0	1	0.00293453
GTTGGTTTTGG---------------GCATCGGCAATACC	GTGGGTTTTGGACACTGGAACCGTGGGCATCGGCAATACC	FALSE	15	0	0	1	0.00293453
GTTGGTTTTGGACAC------CGTGGGCATCGGCAATACC	GTGGGTTTTGGACACTGGAACCGTGGGCATCGGCAATACC	FALSE	6	0	0	1	0.00293453
TGCCCTGGGGCCCTGGGTCACCGTGGGCATCGGCAATACC	GGTTTTGGA-CACTGGA--ACCGTGGGCATCGGCAATACC	FALSE	0	2	0	1	0.00293453
GTTGGTTTTGGACACTGGAAACGTTGGCATCGTCAATACC	GTGGGTTTTGGACACTGGAACCGTGGGCATCGGCAATACC	FALSE	0	0	1	1	0.00293453
GTTGGTTTTGGACACTTGGACCGTGGGCATCGGCAATACC	GTGGGTTTTGGACACTGGAACCGTGGGCATCGGCAATACC	TRUE	0	0	0	1	0.00293453
GTGGNNTTTNNACACTGGAACCGTGGGCATCGGCAATACC	GTGGGTTTTGGACACTGGAACCGTGGGCATCGGCAATACC	TRUE	0	0	0	1	0.00293453
GTGGNNTTTNNACACT----CCGTGGGCATCGGCAATACC	GTGGGTTTTGGACACTGGAACCGTGGGCATCGGCAATACC	FALSE	4	0	0	1	0.00293453
GTGGNNTTTGG---------------GCATCGGCAATACC	GTGGGTTTTGGACACTGGAACCGTGGGCATCGGCAATACC	FALSE	15	0	0	1	0.00293453
GTGGGTTTTGTACACTGGA-CCGTGGGCATCGGCAATACC	GTGGGTTTTGGACACTGGAACCGTGGGCATCGGCAATACC	FALSE	1	0	0	1	0.00293453
TGGACAGGGGGCCGGGGACACCGTGGGCATCGGCAATACC	TGGGTTTTGGACACTGGA-ACCGTGGGCATCGGCAATACC	FALSE	0	1	0	1	0.00293453
GTGGGTTTTGGTCA---------------TCGGCAATTCC	GTGGGTTTTGGACACTGGAACCGTGGGCATCGGCAATACC	FALSE	15	0	0	1	0.00293453
GTGGGTTTTGGTCA---------------TCGTCAATACA	GTGGGTTTTGGACACTGGAACCGTGGGCATCGGCAATACC	FALSE	15	0	0	1	0.00293453
GTGGGTTTTGGTCACTGG--------GCATCGGCAATACC	GTGGGTTTTGGACACTGGAACCGTGGGCATCGGCAATACC	FALSE	8	0	0	1	0.00293453
TGGACAGGGGGACGGGGGCACCGTGGGCATCGGCAATACC	GGTTTTGG---ACACTGGAACCGTGGGCATCGGCAATACC	TRUE	0	0	0	1	0.00293453
GTGGGTTTTGGTCACTGGA-CCGTGGGCATCGGCAATACC	GTGGGTTTTGGACACTGGAACCGTGGGCATCGGCAATACC	FALSE	1	0	0	1	0.00293453
TGGACAGGGGGACAGGGCCACCGTGGGCATCGGCAATACC	GGTTTTGG---ACACTGGAACCGTGGGCATCGGCAATACC	TRUE	0	0	0	1	0.00293453
TGGACAGGGGCGCAGGGCCACCGTGGGCATCGGCAATACC	TGGACACTGGA--------ACCGTGGGCATCGGCAATACC	FALSE	0	8	0	1	0.00293453
GTGGGTTTTGGTCCCTGGAACCGTGGGCATCGGCAATACC	GTGGGTTTTGGACACTGGAACCGTGGGCATCGGCAATACC	TRUE	0	0	0	1	0.00293453
GTGGGTTTTGTACACTCGCACCGTGGGCATCGGCAATACC	GTGGGTTTTGGACACTGGAACCGTGGGCATCGGCAATACC	TRUE	0	0	0	1	0.00293453
GTGGGTTTTGTACACTGGAACCGTGGGCATCTGCAATACC	GTGGGTTTTGGACACTGGAACCGTGGGCATCGGCAATACC	TRUE	0	0	0	1	0.00293453
TGGAATGGGGCCCTGGGGCACCGTGGGCATCGGCAATACC	#REF!	FALSE	0	2	0	1	0.00293453
TGGACAGGGGCCCTAGGGCACCGTGGGCATCGGCAATAAC	#REF!	TRUE	0	0	0	1	0.00293453
GTGGGTTTTNNACACTGGATGCCGTGGGCATCGGCAATAC	GTGGGTTTTGGACACTGGAA-CCGTGGGCATCGGCAATAC	FALSE	0	1	1	1	0.00293453
GTGGGTTTTTGACAC------CGTTGGCATCGGCAATACC	GTGGGTTTTGGACACTGGAACCGTGGGCATCGGCAATACC	FALSE	6	0	0	1	0.00293453
GTGGGTTTTTGACACTGGAA--------ATCGGCAATACC	GTGGGTTTTGGACACTGGAACCGTGGGCATCGGCAATACC	FALSE	8	0	0	1	0.00293453
TGGACAGGGGCCCGTGGGCACCGTGGGCATCGGCAATACC	TGGGTTTTGGACACTGGA-ACCGTGGGCATCGGCAATACC	FALSE	0	1	0	1	0.00293453
GTGGGTTTTTGACACTGGAACCGTGGGCATCGGCAATAGG	GTGGGTTTTGGACACTGGAACCGTGGGCATCGGCAATACC	TRUE	0	0	0	1	0.00293453
GTGGGTTTTTGACACTGGAACCGTGGGCATCGGCTATACC	GTGGGTTTTGGACACTGGAACCGTGGGCATCGGCAATACC	TRUE	0	0	0	1	0.00293453
TGGACAGGGGCCCAGGGGCCCCGTGGGCATCGGCAATACC	TGGGTTTTGGAC-ACTGGAACCGTGGGCATCGGCAATACC	FALSE	0	0	1	1	0.00293453
TGGACAGGGGCACTGGGGCACCGTGGGCATCGGCAATACC	#REF!	FALSE	0	2	0	1	0.00293453
TGGACAGGGGCACAGGGCCACCGTGGGCATCGGCAATACC	#REF!	FALSE	0	2	0	1	0.00293453
GTGTGTTTTGGACACTGGA-CCGTGGGCATCGGCAATACC	GTGGGTTTTGGACACTGGAACCGTGGGCATCGGCAATACC	FALSE	1	0	0	1	0.00293453
GTGGGTTTTGGACACC---ACCGTGGGCATCGTCAATACC	GTGGGTTTTGGACACTGGAACCGTGGGCATCGGCAATACC	TRUE	0	0	0	1	0.00293453
GTGGGTTTTGGACACTGGAA--------ATCGGCAGTACC	GTGGGTTTTGGACACTGGAACCGTGGGCATCGGCAATACC	FALSE	8	0	0	1	0.00293453
CAGTGCCCAGGGGGCCTGGGCCCCCGTGGGCATCGGCAAT	GTGGGTTTTGGACACTGGAA---CCGTGGGCATCGGCAAT	FALSE	0	3	1	1	0.00293453
CCC-----TGCACACGGGCACAGGGTCACCGTGGGCATCG	GTGGGTTTTGGACACTGGAA--------CCGTGGGCATCG	FALSE	0	8	0	1	0.00293453
CCCTGCACAGGGGCCCGGGGGCCCCGTGGGCATCGGCAAT	GTGGGTTTTGGACACTGGAA---CCGTGGGCATCGGCAAT	FALSE	0	3	1	1	0.00293453
CCCTGCACAGGGGGCCGGGGGCCCCGTGGGCATCGGCAAT	GTGGGTTTTGGACACTGGAA---CCGTGGGCATCGGCAAT	FALSE	0	3	1	1	0.00293453
CCCTGCACAGGGGGCCGGGGTCCCCGTGGGCATCGGCAAT	GTGGGTTTTGGACACTGGAA---CCGTGGGCATCGGCAAT	FALSE	0	3	1	1	0.00293453
CCCTGCCCGGGGGCCCGGGGACCCCGTGGGCATCGGCAAT	GTGGGTTTTGGACACTGGAA---CCGTGGGCATCGGCAAT	FALSE	0	3	1	1	0.00293453
CCCTGGACTGGGGCCCGGGGCCCCCGTGGGCATCGGCAAT	GTGGGTTTTGGACACTGGAA---CCGTGGGCATCGGCAAT	FALSE	0	3	1	1	0.00293453
CCCTGGACTGGGGGCCGGGGGCCCCGTGGGCATCGGCAAT	GTGGGTTTTGGACACTGGAA---CCGTGGGCATCGGCAAT	FALSE	0	3	1	1	0.00293453
CCG-----TGAACAGGGGGACTGGGCCCCCGTGGGCATCG	GTGGGTTTTGGACACTGGAA--------CCGTGGGCATCG	FALSE	0	8	0	1	0.00293453
CCG-----TGAACAGGGGGCCTGGGCCCCCGTGGGCATCG	GTGGGTTTTGGACACTGGAA--------CCGTGGGCATCG	FALSE	0	8	1	1	0.00293453
CCGTGCACAGGGGCCCGGGGACCCCGTGGGCATCGGCAAT	GTGGGTTTTGGACACTGGAA---CCGTGGGCATCGGCAAT	FALSE	0	3	1	1	0.00293453
CCGTGCACAGGGGCCCGGGGGCCCCGTGGGCATCGGCAAT	GTGGGTTTTGGACACTGGAA---CCGTGGGCATCGGCAAT	FALSE	0	3	1	1	0.00293453
CCGTGCACAGGGGGCCGGGGGCCCCGTGGGCATCGGCAAT	GTGGGTTTTGGACACTGGAA---CCGTGGGCATCGGCAAT	FALSE	0	3	1	1	0.00293453
CCTGAACAGGGGCACTGGGACACCGTGGGCATCGGCAATA	TGGGTTTTGGA-CACTGGAA--CCGTGGGCATCGGCAATA	FALSE	0	2	0	1	0.00293453
CCTGCACAGGGGCCCAGGGACCCCGTGGGCATCGGCAATA	TGGGTTTTGGA-CACTGGAA--CCGTGGGCATCGGCAATA	FALSE	0	2	0	1	0.00293453
CCTGCACAGGGGCCCTGGGCCCCCGTGGGCATCGGCAATA	TGGGTTTTGGA-CACTGGAA--CCGTGGGCATCGGCAATA	FALSE	0	2	1	1	0.00293453
CCTGCACAGGGGCCCTGGGGCCCCGTGGGCATCGGCAATA	GTGGGTTTTGGACACTGGAA--CCGTGGGCATCGGCAATA	FALSE	0	2	1	1	0.00293453
CCTGCACAGGGGCCCTGGGTCCCCCTGGGCATCGGCAATA	TGGGTTTTGGA-CACTGGAA--CCGTGGGCATCGGCAATA	FALSE	0	2	1	1	0.00293453
CCTGCACGGGGGCCCTGGGACACCGTGGGCATCGGCAATA	TGGGTTTTGGA-CACTGGAA--CCGTGGGCATCGGCAATA	FALSE	0	2	0	1	0.00293453
CCTGCACTGGGGCACTGGGACACCGTGGGCATCGGCAATA	TGGGTTTTGGA-CACTGGAA--CCGTGGGCATCGGCAATA	FALSE	0	2	0	1	0.00293453
CCTGCACTGGGGCCCTGGGACCCCGTGGGCATCGGCAATA	TGGGTTTTGGA-CACTGGAA--CCGTGGGCATCGGCAATA	FALSE	0	2	0	1	0.00293453
CCTGCACTGGGGCCCTGGGCCCCCGTGGGCATCGGCAATA	TGGGTTTTGGA-CACTGGAA--CCGTGGGCATCGGCAATA	FALSE	0	2	1	1	0.00293453
CCTGCACTGGGGCCCTGGGGCCCCGTGGGCATCGGCAATA	TGGGTTTTGGA-CACTGGAA--CCGTGGGCATCGGCAATA	FALSE	0	2	1	1	0.00293453
CCTGCCCAGGGGCCCAGGGACCCCGTGGGCATCGGCAATA	TGGGTTTTGGA-CACTGGAA--CCGTGGGCATCGGCAATA	FALSE	0	2	0	1	0.00293453
CCTGCCCAGGGGCCCTGGGACCCCGTGGGCATCGGCAATA	TGGGTTTTGGA-CACTGGAA--CCGTGGGCATCGGCAATA	FALSE	0	2	0	1	0.00293453
CCTGGACAGGGGCCCTGGGACACCGTGGGCATCGGCAATA	TG-GGTTTTGGACACTGGAA--CCGTGGGCATCGGCAATA	FALSE	0	2	0	1	0.00293453
CCTGGACAGGGGCCCTGGGCCCCCGTGGGCATCGGCAATA	TG-GGTTTTGGACACTGGAA--CCGTGGGCATCGGCAATA	FALSE	0	2	1	1	0.00293453
CCTGGCCAGGGGCCCTGGGCCCCCGTGGGCATCGGCAATA	TG-GGTTTTGGACACTGGAA--CCGTGGGCATCGGCAATA	FALSE	0	2	1	1	0.00293453
CCTGGCCTGGGGCCCTGGGACCCCGTGGGCATCGGCAATA	TG-GGTTTTGGACACTGGAA--CCGTGGGCATCGGCAATA	FALSE	0	2	0	1	0.00293453
CGAGCACTGGGGCCCTGGGACACCGTGGGCATCGGCAATA	TGGGTTTTGGA-CACTGGAA--CCGTGGGCATCGGCAATA	FALSE	0	2	0	1	0.00293453
CAGTGGACTGGGGCCCGGGGCCCCCGTGGGCATCGGCAAT	GTGGGTTTTGGACACTGGAA---CCGTGGGCATCGGCAAT	FALSE	0	3	1	1	0.00293453
CAGTGCACTGGGGGCCTGGGCCCCCGTGGGCATCGGCAAT	GTGGGTTTTGGACACTGGAA---CCGTGGGCATCGGCAAT	FALSE	0	3	1	1	0.00293453
CGGGCACATGGGCACCCGGTCCACGTGGGCATCGGCAATA	TGGGTTT-TGGACACTGGAACC--GTGGGCATCGGCAATA	FALSE	0	0	1	1	0.00293453
CAGTGCACTGGGGCCCGGGGTCCCCGTGGGCATCGGCAAT	GTGGGTTTTGGACACTGGAA---CCGTGGGCATCGGCAAT	FALSE	0	3	1	1	0.00293453
AGTGGCCAGGGGCCCTGGGACACCGTGGGCATCGGCAATA	TG-GGTTTTGGACACTGGAA--CCGTGGGCATCGGCAATA	FALSE	0	2	0	1	0.00293453
AGTTCACAGGGGCACGGGGACACCGTGGGCATCGGCAATA	TGGGTTTTGGA-CACTGGAA--CCGTGGGCATCGGCAATA	FALSE	0	2	0	1	0.00293453
AGTTCACAGGGGGACTGGGCCCCCGTGGGCATCGGCAATA	GGTTTT---GGACACTGGAA--CCGTGGGCATCGGCAATA	FALSE	0	2	1	1	0.00293453
AGTTCCCTGGGGCCCTGGGGCCCCGTGGGCATCGGCAATA	TGGGTTTTGGA-CACTGGAA--CCGTGGGCATCGGCAATA	FALSE	0	2	1	1	0.00293453
AGTTGCATGGGGCACGGGGAACACGTGGGCATCGGCAATA	TGG-GTTTTGGACACTGGAA--CCGTGGGCATCGGCAATA	FALSE	0	2	1	1	0.00293453
ATAAAAAGGGGACGGGGCCACCGTGGGCATCGGCAATAAC	GGTTTT---GGACACTGGAACCGTGGGCATCGGCAATACC	TRUE	0	0	0	1	0.00293453
ATACCAAGGGCACAGGGCCACCGTGGGCATCGGCAATACC	TTTT---GGACACTGGA--ACCGTGGGCATCGGCAATACC	FALSE	0	2	0	1	0.00293453
ATCAAAGGGGCACACGGACACCGTGGGCATCGGCAATACC	GGTTTTGG---ACACTGGAACCGTGGGCATCGGCAATACC	TRUE	0	0	0	1	0.00293453
ATGGACACTGCTTTTGGACACCGTGGGCATCGGCATTACC	TTGGACACTGGA-------ACCGTGGGCATCGGCAATACC	FALSE	0	7	0	1	0.00293453
ATGGGGCCTGG-----GGCACCGTGGGCATCGGCAATACC	#REF!	TRUE	0	0	0	1	0.00293453
ATTGCACTGGGGCACAGGGACAACGTGGGCATCGGCAATA	#REF!	FALSE	0	2	0	1	0.00293453
CAC-----TGGACAGGGGGCCGGGGGCCCCGTGGGCATCG	GTGGGTTTTGGACACTGGAA--------CCGTGGGCATCG	FALSE	0	8	1	1	0.00293453
CACTGGAATGGGCCCCGGGGCCCCCGTGGGCATCGGCAAT	GTGGGTTTTGGACACTGGAA---CCGTGGGCATCGGCAAT	FALSE	0	3	1	1	0.00293453
CACTTGCCAGGGGCCCGGGGCCCCCGTGGGCATCGGCAAT	GTGGGTTTTGGACACTGGAA---CCGTGGGCATCGGCAAT	FALSE	0	3	1	1	0.00293453
CAG-----TGCACACGGGGCCGGGGACCCCGTGGGCATCG	GTGGGTTTTGGACACTGGAA--------CCGTGGGCATCG	FALSE	0	8	1	1	0.00293453
CAG-----TGCACAGGGGGCCTGGGCCCCCGTGGGCATCG	GTGGGTTTTGGACACTGGAA--------CCGTGGGCATCG	FALSE	0	8	1	1	0.00293453
CAG-----TGGACAGGGGGAATGTGCCAACGTGGGCATCG	GTGGGTTTTGGACACTGGAA--------CCGTGGGCATCG	FALSE	0	8	1	1	0.00293453
CAG----GGGCCCTGGGGCACCGTGGGCATCGGCAATACC	GGGTTTTGGACACTGGA--ACCGTGGGCATCGGCAATACC	FALSE	0	2	0	1	0.00293453
CAGGG----GCCCAGGGGCACCGTGGGCATCGGCAATACC	GTGGGTTTTGGACACTGGAACCGTGGGCATCGGCAATACC	TRUE	0	0	0	1	0.00293453
CAGGG----GGACATGGGCACCGTGGGCATCGGCAATACC	#REF!	TRUE	0	0	0	1	0.00293453
CAGGGATATGGACAATGGATGCGGTGGGCATCGGCAATAC	GTGGGTTTTGGACACTGGAA-CCGTGGGCATCGGCAATAC	FALSE	0	1	1	1	0.00293453
CAGGGGAATGGGGCCAGGGGCCCACGTGGGCATCGGCAAT	GTGGGTTTTGGACACTGGAACC---GTGGGCATCGGCAAT	FALSE	0	0	1	1	0.00293453
CAGGGGAATGGGGCCCGGGGCCCACGTGGGCATCGGCAAT	GTGGGTTTTGGACACTGGAACC---GTGGGCATCGGCAAT	FALSE	0	0	1	1	0.00293453
CAGGGTTTTGG---------------GCATCGGCAATACC	GTGGGTTTTGGACACTGGAACCGTGGGCATCGGCAATACC	FALSE	15	0	0	1	0.00293453
CAGGGTTTTGGACACTGGAACCGTGGGCATCGGCAATACC	GTGGGTTTTGGACACTGGAACCGTGGGCATCGGCAATACC	TRUE	0	0	0	1	0.00293453
CAGTGAAATGGGGCCCGGGGGCCCCGTGGGCATCGGCAAA	GTGGGTTTTGGACACTGGAA---CCGTGGGCATCGGCAAT	FALSE	0	3	1	1	0.00293453
CAGTGAAATGGGGGCCTGGGCCCCCGTGGGCATCGGCAAT	GTGGGTTTTGGACACTGGAA---CCGTGGGCATCGGCAAT	FALSE	0	3	1	1	0.00293453
CAGTGAACTGGGGCCCGGGGCCCCCGTGGGCATCGGCAAT	GTGGGTTTTGGACACTGGAA---CCGTGGGCATCGGCAAT	FALSE	0	3	1	1	0.00293453
CAGTGAACTGGGGGCCTGGGCCCCCGTGGGCATCGGCAAT	GTGGGTTTTGGACACTGGAA---CCGTGGGCATCGGCAAT	FALSE	0	3	1	1	0.00293453
CGAGGAAGCAGGCGCAGGGACCACGTGGGCATCGGCAATA	TG-GGTTTTGGACACTGGAACC--GTGGGCATCGGCAATA	TRUE	0	0	0	1	0.00293453
CGTGAACAGGGGCCCTGGGACACCGTGGGCATCGGCAATA	TGGGTTTTGGA-CACTGGAA--CCGTGGGCATCGGCAATA	FALSE	0	2	0	1	0.00293453
GTGGGTTTTGGACACTGGAA--------ATCGGCAATTCC	GTGGGTTTTGGACACTGGAACCGTGGGCATCGGCAATACC	FALSE	8	0	0	1	0.00293453
CTGGGTATTGGACACC---ACCGTGGGCATCTGGAATACG	GTGGGTTTTGGACACTGGAACCGTGGGCATCGGCAATACC	TRUE	0	0	0	1	0.00293453
CTGGGTTATGGACACTGGAA--------ATCGGCAATACC	GTGGGTTTTGGACACTGGAACCGTGGGCATCGGCAATACC	FALSE	8	0	0	1	0.00293453
CTGGGTTATGGACACTGGAACCGTGGGCATCGGCAATACC	GTGGGTTTTGGACACTGGAACCGTGGGCATCGGCAATACC	TRUE	0	0	0	1	0.00293453
CTGGGTTATGGACACTGGATGCCGTGGGCATCGGCAATAC	GTGGGTTTTGGACACTGGAA-CCGTGGGCATCGGCAATAC	FALSE	0	1	1	1	0.00293453
CTGGGTTTGGGAGGCGGGATGCGCGGGCATCGGCAATACC	GTGGGTTTTGGACACTGGAACCGTGGGCATCGGCAATACC	FALSE	0	0	2	1	0.00293453
CTGGGTTTTCGACA--------GTGGGCATCGGCAATACC	GTGGGTTTTGGACACTGGAACCGTGGGCATCGGCAATACC	FALSE	8	0	0	1	0.00293453
CTGGGTTTTGG---------------GCATCGGCATTACC	GTGGGTTTTGGACACTGGAACCGTGGGCATCGGCAATACC	FALSE	15	0	0	1	0.00293453
CTGGGTTTTGGAAACTGGAACCGTGGGCATCGGCAATACC	GTGGGTTTTGGACACTGGAACCGTGGGCATCGGCAATACC	TRUE	0	0	0	1	0.00293453
CTGGGTTTTGGACAATGGAACCGTGGGCATCGGCAATACC	GTGGGTTTTGGACACTGGAACCGTGGGCATCGGCAATACC	TRUE	0	0	0	1	0.00293453
CTGGGTTTTGGACAC------CGTGGGCATCGGCAATACC	GTGGGTTTTGGACACTGGAACCGTGGGCATCGGCAATACC	FALSE	6	0	0	1	0.00293453
CTGGGTTTTGGACACTGGA-CGGTGGGCATCGGCAATACC	GTGGGTTTTGGACACTGGAACCGTGGGCATCGGCAATACC	FALSE	1	0	0	1	0.00293453
CTGGGTTTTGGACACTGGAACGGTGGGCATCGGCAATACC	GTGGGTTTTGGACACTGGAACCGTGGGCATCGGCAATACC	TRUE	0	0	0	1	0.00293453
CTGGGTTTTGGACACTGGATGCCGTGGGCATCGGCAATAC	GTGGGTTTTGGACACTGGAA-CCGTGGGCATCGGCAATAC	FALSE	0	1	1	1	0.00293453
CTGGGTTTTGGACACTTGGACCGTGGGCATCGGCAATACC	GTGGGTTTTGGACACTGGAACCGTGGGCATCGGCAATACC	TRUE	0	0	0	1	0.00293453
CTGGGTTTTGGCAACTTGGACCGTGGGCATCGGCAATACC	GTGGGTTTTGGACACTGGAACCGTGGGCATCGGCAATACC	TRUE	0	0	0	1	0.00293453
CTGGGTTTTTGACACTGGAACCGTGGGCATCGGCAATACC	GTGGGTTTTGGACACTGGAACCGTGGGCATCGGCAATACC	TRUE	0	0	0	1	0.00293453
CTGTGGTTTGGCCCCTGG--------GCATCGGCAATACC	GTGGGTTTTGGACACTGGAACCGTGGGCATCGGCAATACC	FALSE	8	0	0	1	0.00293453
CTTGGTTTTGGACACTGGAACCGTGGGCATCGGCAATACC	GTGGGTTTTGGACACTGGAACCGTGGGCATCGGCAATACC	TRUE	0	0	0	1	0.00293453
G--GGTTTTGGACACTGGAACCGTGGGCATCGGCAATACC	GTGGGTTTTGGACACTGGAACCGTGGGCATCGGCAATACC	TRUE	0	0	0	1	0.00293453
GAGGCTTATGGACACTTGGACCGTGGGCATCGGCAATACC	GTGGGTTTTGGACACTGGAACCGTGGGCATCGGCAATACC	TRUE	0	0	0	1	0.00293453
GAGGCTTTTGGACACTGGAACCGTGTGCATCGGCAATACC	GTGGGTTTTGGACACTGGAACCGTGGGCATCGGCAATACC	TRUE	0	0	0	1	0.00293453
GAGGGATTTGG---------------GCATCGGCAATACC	GTGGGTTTTGGACACTGGAACCGTGGGCATCGGCAATACC	FALSE	15	0	0	1	0.00293453
GAGGGTGTTGGACAC------CGTGGGCATCGGCTATACC	GTGGGTTTTGGACACTGGAACCGTGGGCATCGGCAATACC	FALSE	6	0	0	1	0.00293453
GAGGGTTATGGAAACTGCAAACGTGTGCATCGGCAATACC	GTGGGTTTTGGACACTGGAACCGTGGGCATCGGCAATACC	FALSE	0	0	1	1	0.00293453
GAGGGTTATGGAAACTGGAACCGTGTGCATCGGCAATACC	GTGGGTTTTGGACACTGGAACCGTGGGCATCGGCAATACC	TRUE	0	0	0	1	0.00293453
GAGGGTTATGGACACT----CCGTGGGCATCGGCAATACC	GTGGGTTTTGGACACTGGAACCGTGGGCATCGGCAATACC	FALSE	4	0	0	1	0.00293453
GAGGGTTATGGACACTGG--------GCATCGGCAATACC	GTGGGTTTTGGACACTGGAACCGTGGGCATCGGCAATACC	FALSE	8	0	0	1	0.00293453
GAGGGTTATGGACACTGGAACCGTGGGAATCGGCAATACC	GTGGGTTTTGGACACTGGAACCGTGGGCATCGGCAATACC	TRUE	0	0	0	1	0.00293453
GAGGGTTATGGACACTGGAACGGTGGGCATCGGGAATACC	GTGGGTTTTGGACACTGGAACCGTGGGCATCGGCAATACC	TRUE	0	0	0	1	0.00293453
GAGGGTTTGGG---------------GCATCGGGAATACC	GTGGGTTTTGGACACTGGAACCGTGGGCATCGGCAATACC	FALSE	15	0	0	1	0.00293453
CTGGGTTATGGACACAGGAACCGTGGGCATCGGCAATACC	GTGGGTTTTGGACACTGGAACCGTGGGCATCGGCAATACC	TRUE	0	0	0	1	0.00293453
CTGGGATTTGGACACTGGA-CCGTGGGCATCGGCATTACC	GTGGGTTTTGGACACTGGAACCGTGGGCATCGGCAATACC	FALSE	1	0	0	1	0.00293453
CGTGAACTGGGGCACTGGGACCCCGTGGGCATCGGCAATA	TGGGTTTTGGA-CACTGGAA--CCGTGGGCATCGGCAATA	FALSE	0	2	0	1	0.00293453
CTGGGATTTGCACACTCGAACCGTGGGCATCGGCATTACC	GTGGGTTTTGGACACTGGAACCGTGGGCATCGGCAATACC	TRUE	0	0	0	1	0.00293453
CGTGCAATGGGGCACTTGGACACCGTGGGCATCGGCAATA	TGGGTTTTGGA-CACTGGAA--CCGTGGGCATCGGCAATA	FALSE	0	2	0	1	0.00293453
CGTGCACAGGGGCACAGGGACCCCGTGGGCATCGGCAATA	TGGGTTTTGGA-CACTGGAA--CCGTGGGCATCGGCAATA	FALSE	0	2	0	1	0.00293453
CGTGCACAGGGGCACTGGGACACCGTGGGCATCGGCAATA	TGGGTTTTGGA-CACTGGAA--CCGTGGGCATCGGCAATA	FALSE	0	2	0	1	0.00293453
CGTGCACAGGGGCCCTGGGACCCCGTGGGCATCGGCAATA	TGGGTTTTGGA-CACTGGAA--CCGTGGGCATCGGCAATA	FALSE	0	2	0	1	0.00293453
CGTGCACAGGGGGACTGGGACACCGTGGGCATCGGCAATA	TGGGTTTTGGAC-ACTGGAA--CCGTGGGCATCGGCAATA	FALSE	0	2	0	1	0.00293453
CGTGCACATGGGGACTGGGACACCGTGGGCATCGGCAATA	TGGGTTT-TGGACACTGGAA--CCGTGGGCATCGGCAATA	FALSE	0	2	0	1	0.00293453
CGTGCACGGGGGCACGGGGACCCCGTGGGCATCGGCAATA	TGGGTTTTGGA-CACTGGAA--CCGTGGGCATCGGCAATA	FALSE	0	2	0	1	0.00293453
CGTGCACGGGGGCCCTGGGACACCGTGGGCATCGGCAATA	TGGGTTTTGGA-CACTGGAA--CCGTGGGCATCGGCAATA	FALSE	0	2	0	1	0.00293453
CGTGCACGTGGGCCCTGGGGCCCCGTGGGCATCGGCAATA	TGGGTTT-TGGACACTGGAA--CCGTGGGCATCGGCAATA	FALSE	0	2	1	1	0.00293453
CGTGCACTGGGGCACTGGGACCCCGTGGGCATCGGCAATA	TGGGTTTTGGA-CACTGGAA--CCGTGGGCATCGGCAATA	FALSE	0	2	0	1	0.00293453
CGTGCACTGGGGCCCTGGGACCCCGCGGGCATCGGCAATA	TGGGTTTTGGA-CACTGGAA--CCGTGGGCATCGGCAATA	FALSE	0	2	0	1	0.00293453
CGTGCACTGGGGGACTGGGACACCGTGGGCATCGGCAATA	TGGGTTTTGGAC-ACTGGAA--CCGTGGGCATCGGCAATA	FALSE	0	2	0	1	0.00293453
CGTGCACTTGGGCACTGGGGGCCCGTGGGCATCGGCAATA	TGGGTT-TTGGACACTGGAA--CCGTGGGCATCGGCAATA	FALSE	0	2	1	1	0.00293453
CGTGCCCAGGGGCCCTGGGGCCCCGTGGGCATCGGCAATA	TGGGTTTTGGA-CACTGGAA--CCGTGGGCATCGGCAATA	FALSE	0	2	1	1	0.00293453
CGTGCCCTGGGGCCCTGGGACACCGTGGGCATCGGCAATA	TGGGTTTTGGA-CACTGGAA--CCGTGGGCATCGGCAATA	FALSE	0	2	0	1	0.00293453
CGTGGACAGGGGCACAGGGACACCGTGGGCATCGGCAATA	TG-GGTTTTGGACACTGGAA--CCGTGGGCATCGGCAATA	FALSE	0	2	0	1	0.00293453
CGTGGACAGGGGCACTGGGACACCGTGGGCATCGGCAATA	TG-GGTTTTGGACACTGGAA--CCGTGGGCATCGGCAATA	FALSE	0	2	0	1	0.00293453
CGTGGACAGGGGCCCTGGGGCCCCGTGGGCATCGGCAATA	TG-GGTTTTGGACACTGGAA--CCGTGGGCATCGGCAATA	FALSE	0	2	1	1	0.00293453
CGTGGACATGGGCCCTGGGGCCCCGTGGGCATCGGCAATA	TG-GGTTTTGGACACTGGAA--CCGTGGGCATCGGCAATA	FALSE	0	2	1	1	0.00293453
CGTGGACTGGGGCCCTGGGACCCCGTGGGCATCGGCAATA	TG-GGTTTTGGACACTGGAA--CCGTGGGCATCGGCAATA	FALSE	0	2	0	1	0.00293453
CGTGGCCAGGGGCACAGGGTCAACGTGGGCATCGGCAATA	TG-GGTTTTGGACACTGGAAC--CGTGGGCATCGGCAATA	FALSE	0	2	1	1	0.00293453
CGTTCACAGGGGCACTGGGACCCCGTGGGCATCGGCAATA	TGGGTTTTGGA-CACTGGAA--CCGTGGGCATCGGCAATA	FALSE	0	2	0	1	0.00293453
CGTTCACAGGGGCCCTGGGACACCGTGGGCATCGGCAATA	TGGGTTTTGGA-CACTGGAA--CCGTGGGCATCGGCAATA	FALSE	0	2	0	1	0.00293453
CGTTGACTGGGGCACGGGGACAACGTGGGCATCGGCAATA	TGG-GTTTTGGACACTGGAAC--CGTGGGCATCGGCAATA	FALSE	0	2	0	1	0.00293453
CTGCACGGGGGGCCAGGGACCCCGTGGGCATCGGCAATAC	#REF!	FALSE	0	1	1	1	0.00293453
CTGCACTGGGGGCCAGGGACCCCGTGGGCATCGGCAATAC	#REF!	FALSE	0	1	1	1	0.00293453
CTGGACTGGGGGC-CTGGGGCCCCGTGGGCATCGGCAATA	#REF!	FALSE	0	2	1	1	0.00293453
CTGGCTTTTGGACACTGGAACCGTGGGCATCGGCAATACC	GTGGGTTTTGGACACTGGAACCGTGGGCATCGGCAATACC	TRUE	0	0	0	1	0.00293453
CTGGG----GGACAGGGAGACCGTGGGCATCGGCAATACC	#REF!	TRUE	0	0	0	1	0.00293453
AGTGGCCAGGGGCACTGGGACACCGTGGGCATCGGCAATA	TG-GGTTTTGGACACTGGAA--CCGTGGGCATCGGCAATA	FALSE	0	2	0	1	0.00293453
AGTGGACTGGGGCCCTGGGGCCCCGTGGGCATCGGCAATA	TG-GGTTTTGGACACTGGAA--CCGTGGGCATCGGCAATA	FALSE	0	2	1	1	0.00293453
AGTGGACTGGGGCCCTGGGCCCCCGTGGGCATCGGCAATA	TG-GGTTTTGGACACTGGAA--CCGTGGGCATCGGCAATA	FALSE	0	2	1	1	0.00293453
ACTGGACAGGGGCCCAGGGACCCCGTGGGCATCGGCAATA	TG-GGTTTTGGACACTGGAA--CCGTGGGCATCGGCAATA	FALSE	0	2	0	1	0.00293453
ACTGGACAGGGGCCCTGGGCCCCCGTGGGCATCGGCAATA	TG-GGTTTTGGACACTGGAA--CCGTGGGCATCGGCAATA	FALSE	0	2	1	1	0.00293453
ACTGGACTGGGGCACTGGGACACCGTGGGCATCGGCAATA	TG-GGTTTTGGACACTGGAA--CCGTGGGCATCGGCAATA	FALSE	0	2	0	1	0.00293453
ACTGGACTGGGGCCCGGGGACCCCGTGGGCATCGGCAATA	TG-GGTTTTGGACACTGGAA--CCGTGGGCATCGGCAATA	FALSE	0	2	0	1	0.00293453
ACTGGACTGGGGCCCTGGGACACCGTGGGCATCGGCAATA	TG-GGTTTTGGACACTGGAA--CCGTGGGCATCGGCAATA	FALSE	0	2	0	1	0.00293453
ACTGGACTGGGGCCCTGGGACCCCGTGGGCATCGGCAATA	TG-GGTTTTGGACACTGGAA--CCGTGGGCATCGGCAATA	FALSE	0	2	0	1	0.00293453
ACTGGCCAGGGGCCCGGGGACCCCGTGGGCATCGGCAATA	TG-GGTTTTGGACACTGGAA--CCGTGGGCATCGGCAATA	FALSE	0	2	0	1	0.00293453
ACTGGCCAGGGGCCCTGGGACCCCGTGGGCATCGGCAATA	TG-GGTTTTGGACACTGGAA--CCGTGGGCATCGGCAATA	FALSE	0	2	0	1	0.00293453
ACTGGCCGGGGGCACCGGGACACCGTGGGCATCGGCAATA	TG-GGTTTTGGACACTGGAA--CCGTGGGCATCGGCAATA	FALSE	0	2	0	1	0.00293453
ACTGGCCTGGGGCCCTGGGACACCGTGGGCATCGGCAATA	TG-GGTTTTGGACACTGGAA--CCGTGGGCATCGGCAATA	FALSE	0	2	0	1	0.00293453
AGAACTGGGGCCCTGGGCCACCGTGGGCATCGGCAATACC	GGTTTTGGA-CACTGGA--ACCGTGGGCATCGGCAATACC	FALSE	0	2	0	1	0.00293453
AGAGAACATGGGCACAGGGACCCCGTGGGCATCGGCAATA	TGGGTTT-TGGACACTGGAA--CCGTGGGCATCGGCAATA	FALSE	0	2	0	1	0.00293453
AGAGAACTGGGGGACTGGGACACCGTGGGCATCGGCAATA	TGGGTTTTGGAC-ACTGGAA--CCGTGGGCATCGGCAATA	FALSE	0	2	0	1	0.00293453
AGAGCACAGGGGCACTGGGACACCGTGGGCATCGGCAATA	TGGGTTTTGGA-CACTGGAA--CCGTGGGCATCGGCAATA	FALSE	0	2	0	1	0.00293453
AGAGCACAGGGGCCCTGGGACACCGTGGGCATCGGCAATA	TGGGTTTTGGA-CACTGGAA--CCGTGGGCATCGGCAATA	FALSE	0	2	0	1	0.00293453
AGAGCACAGGGGCCCTGGGGCCCCGTGGGCATCGGCAATA	TGGGTTTTGGA-CACTGGAA--CCGTGGGCATCGGCAATA	FALSE	0	2	1	1	0.00293453
AGCACAGGGGCACAGGGGCACCGTGGGCATCGGCAATACC	GGTTTTGG---ACACTGGAACCGTGGGCATCGGCAATACC	TRUE	0	0	0	1	0.00293453
AGCACAGGGGCCCTGGGCCACCGTGGGCATCGGCAATACC	GGTTTTGGA-CACTGGA--ACCGTGGGCATCGGCAATACC	FALSE	0	2	0	1	0.00293453
AGCACAGGGGGACGGGGACACCCTGGGCATCGGCAATACC	GGTTTTGG---ACACTGGAACCGTGGGCATCGGCAATACC	TRUE	0	0	0	1	0.00293453
AGCACAGGGGGACTGGGCCACCGTGGGCATCGGCAATACC	GGTTTTGGAC-ACTGGA--ACCGTGGGCATCGGCAATACC	FALSE	0	2	0	1	0.00293453
AGCACTGCGGCACTGGGTCACCGTGGGCATCGGCAATACC	GGTTTTG-GACACTGGA--ACCGTGGGCATCGGCAATACC	FALSE	0	2	0	1	0.00293453
AGCACTGGGGCCATGGGACACCGTGGGCATCGGCAATACC	GGTTTTGGA--CACTGGA-ACCGTGGGCATCGGCAATACC	FALSE	0	1	0	1	0.00293453
AGCACTGGGGCCCGCGGGCACCGTGGGCATCGGCAATACC	GGTTTTGGA---CACTGGAACCGTGGGCATCGGCAATACC	TRUE	0	0	0	1	0.00293453
AGCACTGGGGCCCTGGGGCACCGTGGGCATCGGCAATACC	GGGTTTTGGACACTGGA--ACCGTGGGCATCGGCAATACC	FALSE	0	2	0	1	0.00293453
AGCACTGGGGCCCTGGGGCACCGTGGGCATCGGCAATACC	GGTTTTGGA-CACTGGA--ACCGTGGGCATCGGCAATACC	FALSE	0	2	0	1	0.00293453
AGCACTGGGGCCCTGGGTCACCGTGGGCATCGGCAATACC	GGTTTTGGA-CACTGGA--ACCGTGGGCATCGGCAATACC	FALSE	0	2	0	1	0.00293453
AGCACTGGGGGACAGGGACACCGTGGGCATCGGCAATACC	GGTTTTGG---ACACTGGAACCGTGGGCATCGGCAATACC	TRUE	0	0	0	1	0.00293453
AGCCCAGGGGCCCAGGGGCACCGTGGGCATCGGCAATACC	GGTTTTGGA---CACTGGAACCGTGGGCATCGGCAATACC	TRUE	0	0	0	1	0.00293453
AGCCCTCGGGGCCGGGGGCCCCGTGGGCATCGGCAATACC	GGTTTT---GGACACTGGAACCGTGGGCATCGGCAATACC	FALSE	0	0	1	1	0.00293453
AGGGGACTGGGGCCCTGGGACACCGTGGGCATCGGCAATA	TGGGTTTTGGA-CACTGGAA--CCGTGGGCATCGGCAATA	FALSE	0	2	0	1	0.00293453
ACTGGACAGGGGCCCTGGGACCCCGTGGGCATCGGCAATA	TG-GGTTTTGGACACTGGAA--CCGTGGGCATCGGCAATA	FALSE	0	2	0	1	0.00293453
ACTGGACAGGGGCACAGGGACACCGTGGGCATCGGCAATA	TG-GGTTTTGGACACTGGAA--CCGTGGGCATCGGCAATA	FALSE	0	2	0	1	0.00293453
AGTGGACTGGGGCCCTGGGCCCACGTGGGCATCGGCAATA	TG-GGTTTTGGACACTGGAACC--GTGGGCATCGGCAATA	FALSE	0	0	1	1	0.00293453
ACTGCCCTGGGGCCCTGGGCCCCCGTGGGCATCGGCAATA	TGGGTTTTGGA-CACTGGAA--CCGTGGGCATCGGCAATA	FALSE	0	2	1	1	0.00293453
#REF!	GTGGGTTTTGGACACTGGAA---------------CCGTG	FALSE	0	15	0	1	0.00293453
#REF!	GGTT---TTGGACACTGGAA--CCGTGGGCATCGGCAATA	FALSE	0	2	0	1	0.00293453
AATGCACAGGGGCAAAGGGACAACGTGGGCATCGGCAATA	TGGGTTTTGGA-CACTGGAAC--CGTGGGCATCGGCAATA	FALSE	0	2	0	1	0.00293453
AATGCACAGGGGCACTGGGACAACGTGTGCATCGGCAATA	TGGGTTTTGGA-CACTGGAAC--CGTGGGCATCGGCAATA	FALSE	0	2	0	1	0.00293453
AATGGACTGGGGCACTGGGGCCCCGTGGGCATCGGCAATA	TG-GGTTTTGGACACTGGAA--CCGTGGGCATCGGCAATA	FALSE	0	2	1	1	0.00293453
AATTCACAGGGGCACTGGGACACCGTGGGCATCGGCAATA	TGGGTTTTGGA-CACTGGAA--CCGTGGGCATCGGCAATA	FALSE	0	2	0	1	0.00293453
ACAGGACAGGGGCCCAGGGTCCCCGGGGGCATCGGCAATA	TG-GGTTTTGGACACTGGAA--CCGTGGGCATCGGCAATA	FALSE	0	2	1	1	0.00293453
ACTGAACAGGGGCCCTGGGAGACCGTGGGCATCGGCAATA	TGGGTTTTGGA-CACTGGAA--CCGTGGGCATCGGCAATA	FALSE	0	2	0	1	0.00293453
ACTGAACATGGGCACTGGGACACCGTGGGCATCGGCAATA	TGGGTTT-TGGACACTGGAA--CCGTGGGCATCGGCAATA	FALSE	0	2	0	1	0.00293453
ACTGCACAGGGGCACAGGGACCCCGTGGGCATCGGCAATA	TGGGTTTTGGA-CACTGGAA--CCGTGGGCATCGGCAATA	FALSE	0	2	0	1	0.00293453
ACTGCACAGGGGCACGGGGACCCCGTGGGCATCGGCAATA	TGGGTTTTGGA-CACTGGAA--CCGTGGGCATCGGCAATA	FALSE	0	2	0	1	0.00293453
ACTGCACAGGGGCACGGGGAGACCGTGGGCATCGGCAATA	TGGGTTTTGGA-CACTGGAA--CCGTGGGCATCGGCAATA	FALSE	0	2	0	1	0.00293453
ACTGCACAGGGGCACTGGGGCCCCGTGGGCATCGGCAATA	TGGGTTTTGGA-CACTGGAA--CCGTGGGCATCGGCAATA	FALSE	0	2	1	1	0.00293453
ACTGCACAGGGGCCCAGGGACAACGTGGGCATCGGCAATA	TGGGTTTTGGA-CACTGGAAC--CGTGGGCATCGGCAATA	FALSE	0	2	0	1	0.00293453
ACTGCACAGGGGCCCTGGGACAACGTGGGCATCGGCAATA	TGGGTTTTGGA-CACTGGAAC--CGTGGGCATCGGCAATA	FALSE	0	2	0	1	0.00293453
ACTGCACAGGGGCCCTGGGGCCCCGTGGGCATCGGCAATA	TGGGTTTTGGA-CACTGGAA--CCGTGGGCATCGGCAATA	FALSE	0	2	1	1	0.00293453
ACTGCACATGGGCACAGGGACACCGTGGGCATCGGCAATA	TGGGTTT-TGGACACTGGAA--CCGTGGGCATCGGCAATA	FALSE	0	2	0	1	0.00293453
ACTGCACGGGGGCACTGGGACACCGTGGGCATCGGCAATA	TGGGTTTTGGA-CACTGGAA--CCGTGGGCATCGGCAATA	FALSE	0	2	0	1	0.00293453
ACTGCACTGGGGCCCAGGGACCCCGTGGGCATCGGCAATA	TGGGTTTTGGA-CACTGGAA--CCGTGGGCATCGGCAATA	FALSE	0	2	0	1	0.00293453
ACTGCACTGGGGCCCTGGGACACCGTGGGCATCGGCAAAA	TGGGTTTTGGA-CACTGGAA--CCGTGGGCATCGGCAATA	FALSE	0	2	0	1	0.00293453
ACTGCACTGGGGCGCTGGGACACCGTGGGCATCGGCAATA	TGGGTTTTGGA-CACTGGAA--CCGTGGGCATCGGCAATA	FALSE	0	2	0	1	0.00293453
ACTGCCCAGGGGCACAGGGACCCCGTGGGCATCGGCAATA	TGGGTTTTGGA-CACTGGAA--CCGTGGGCATCGGCAATA	FALSE	0	2	0	1	0.00293453
ACTGCCCAGGGGCACTGGGACACCGTGGGCATCGGCAATA	TGGGTTTTGGA-CACTGGAA--CCGTGGGCATCGGCAATA	FALSE	0	2	0	1	0.00293453
ACTGCCCAGGGGCACTGGGACCCCGTGGGCATCGGCAATA	TGGGTTTTGGA-CACTGGAA--CCGTGGGCATCGGCAATA	FALSE	0	2	0	1	0.00293453
ACTGCCCAGGGGCCCAGGGACAACGTGGGCATCGGCAATA	TGGGTTTTGGA-CACTGGAAC--CGTGGGCATCGGCAATA	FALSE	0	2	0	1	0.00293453
ACTGCCCAGGGGCCCTGGGACACCGTGGGCATCGGCAATA	TGGGTTTTGGA-CACTGGAA--CCGTGGGCATCGGCAATA	FALSE	0	2	0	1	0.00293453
ACTGCCCAGGGGCCCTGGGACACCGTGGGGATCGGCAATA	TGGGTTTTGGA-CACTGGAA--CCGTGGGCATCGGCAATA	FALSE	0	2	0	1	0.00293453
ACTGCCCATGGGCACTGGGACACCGTGGGCATCGGCAATA	TGGGTTT-TGGACACTGGAA--CCGTGGGCATCGGCAATA	FALSE	0	2	0	1	0.00293453
ACTGCCCTGGGGCACTGGGACACCGTGGGCATCGGCAATA	TGGGTTTTGGA-CACTGGAA--CCGTGGGCATCGGCAATA	FALSE	0	2	0	1	0.00293453
AGGGGCCCTGG-----GGCACCGTGGGCATCGGCAATACC	#REF!	TRUE	0	0	0	1	0.00293453
AGTACACTGGGGCACTGGGACACCGTGGGCATCGGCAATA	TGGGTTTTGGA-CACTGGAA--CCGTGGGCATCGGCAATA	FALSE	0	2	0	1	0.00293453
AGTCCACTGGGGAACTGGGACACCGTGGGCATCGGCAATA	TGGGTTTTGGACA-CTGGAA--CCGTGGGCATCGGCAATA	FALSE	0	2	0	1	0.00293453
AGTGAACAGGGGCCCTGGGACCCCGTGGGCATCGGCAATA	TGGGTTTTGGA-CACTGGAA--CCGTGGGCATCGGCAATA	FALSE	0	2	0	1	0.00293453
AGTGCACTTGGGCACTGGGACACCGTGGGCATCGGCAATA	TGGGTT-TTGGACACTGGAA--CCGTGGGCATCGGCAATA	FALSE	0	2	0	1	0.00293453
AGTGCACTTGGGCCCTGGGACACCGTGGGCATCGGCAATA	TGGGTT-TTGGACACTGGAA--CCGTGGGCATCGGCAATA	FALSE	0	2	0	1	0.00293453
AGTGCCCAGGGGCACTGGGACAACGTGGGCATCGGCAATA	TGGGTTTTGGA-CACTGGAAC--CGTGGGCATCGGCAATA	FALSE	0	2	0	1	0.00293453
AGTGCCCAGGGGCACTGGGCCCCCGTGGGCATCGGCAATA	TGGGTTTTGGA-CACTGGAA--CCGTGGGCATCGGCAATA	FALSE	0	2	1	1	0.00293453
AGTGCCCAGGGGCCCTGGGACACCGTGGGCAGCGGCAATA	TGGGTTTTGGA-CACTGGAA--CCGTGGGCATCGGCAATA	FALSE	0	2	0	1	0.00293453
AGTGCCCAGGGGCCCTGGGACCCCGTGGGCATCGGCAATA	TGGGTTTTGGA-CACTGGAA--CCGTGGGCATCGGCAATA	FALSE	0	2	0	1	0.00293453
AGTGCCCAGGGGCCCTGGGCCCCCGTGGGCATCGGCAATA	TGGGTTTTGGA-CACTGGAA--CCGTGGGCATCGGCAATA	FALSE	0	2	1	1	0.00293453
AGTGCCCAGGGGCCCTGGGGCCCCGTGGGCATCGGCAATA	TGGGTTTTGGA-CACTGGAA--CCGTGGGCATCGGCAATA	FALSE	0	2	1	1	0.00293453
AGTGCCCAGGGGGACTGGGACACCGTGGGCATCGGCAATA	TGGGTTTTGGAC-ACTGGAA--CCGTGGGCATCGGCAATA	FALSE	0	2	0	1	0.00293453
AGTGCCCAGGGGGACTGGGCCCCCGTGGGCATCGGCAATA	TGGGTTTTGGAC-ACTGGAA--CCGTGGGCATCGGCAATA	FALSE	0	2	1	1	0.00293453
AGTGCCCTGGGGCCCTGGGACCCCGTGGGCATCGGCAATA	TGGGTTTTGGA-CACTGGAA--CCGTGGGCATCGGCAATA	FALSE	0	2	0	1	0.00293453
AGTGCCCTGGGGCCCTGGGTCCCCGTGGGCATCGGCAATA	TGGGTTTTGGA-CACTGGAA--CCGTGGGCATCGGCAATA	FALSE	0	2	1	1	0.00293453
AGTGCCCTGGGGGACTGGGACACCGTGGGCATCGGCAATA	TGGGTTTTGGAC-ACTGGAA--CCGTGGGCATCGGCAATA	FALSE	0	2	0	1	0.00293453
AGTGGAATCGGGCACAGGGACCACCTGGGCATCGGCAATA	TG-GGTTTTGGACACTGGAACCG--TGGGCATCGGCAATA	TRUE	0	0	0	1	0.00293453
AGTGGAATGGGGCCCTGGGACCCCGTGGGCATCGGCAATA	TG-GGTTTTGGACACTGGAA--CCGTGGGCATCGGCAATA	FALSE	0	2	0	1	0.00293453
AGTGGACAAGGGCACAGGGACAACCTGGGCATCGGCAATA	TG-GGTTTTGGACACTGGAAC--CGTGGGCATCGGCAATA	FALSE	0	2	0	1	0.00293453
AGTGGACAGGGGCACGGGGACACCGTGGGCATCGGCAATA	TG-GGTTTTGGACACTGGAA--CCGTGGGCATCGGCAATA	FALSE	0	2	0	1	0.00293453
AGTGGACAGGGGCACTGGGACACCGTGGGCATCGGCAATA	TG-GGTTTTGGACACTGGAA--CCGTGGGCATCGGCAATA	FALSE	0	2	0	1	0.00293453
AGTGGACAGGGGCACTGGGACCCCGTGGGCATCGGCAATA	TG-GGTTTTGGACACTGGAA--CCGTGGGCATCGGCAATA	FALSE	0	2	0	1	0.00293453
AGTGGACAGGGGCACTGGGGCCCCGTGGGCATCGGCAATA	TG-GGTTTTGGACACTGGAA--CCGTGGGCATCGGCAATA	FALSE	0	2	1	1	0.00293453
AGTGGACAGGGGCCCTGGGACACCGTGGGCATCGGCAATA	TG-GGTTTTGGACACTGGAA--CCGTGGGCATCGGCAATA	FALSE	0	2	0	1	0.00293453
AGTGGACTGGGGCACAGGGACCCCGTGGGCATCGGCAATA	TG-GGTTTTGGACACTGGAA--CCGTGGGCATCGGCAATA	FALSE	0	2	0	1	0.00293453
AGTGGACTGGGGCACAGGGCCCCCGTGGGCATCGGCAATA	TG-GGTTTTGGACACTGGAA--CCGTGGGCATCGGCAATA	FALSE	0	2	1	1	0.00293453
AGTGGACTGGGGCACTGGGCCCCCGTGGGCATCGGCAATA	TG-GGTTTTGGACACTGGAA--CCGTGGGCATCGGCAATA	FALSE	0	2	1	1	0.00293453
AGTGGACTGGGGCACTGGGGCCCCGTGGGCATCGGCAATA	TG-GGTTTTGGACACTGGAA--CCGTGGGCATCGGCAATA	FALSE	0	2	1	1	0.00293453
AGTGGACTGGGGCCCTGGGACAACGTGGGCATCGGCAATA	TG-GGTTTTGGACACTGGAAC--CGTGGGCATCGGCAATA	FALSE	0	2	0	1	0.00293453
AGTGGACTGGGGCCCTGGGACCCCGTGGGCATCGGCAATA	TG-GGTTTTGGACACTGGAA--CCGTGGGCATCGGCAATA	FALSE	0	2	0	1	0.00293453
AGTGGACTGGGGCCCTGGGAGAACGTGGGCATCGGCAATA	TG-GGTTTTGGACACTGGAA--CCGTGGGCATCGGCAATA	FALSE	0	2	1	1	0.00293453
AGTGGACTGGGGCCCTGGGCCAACGTGGGCATCGGCAATA	TG-GGTTTTGGACACTGGAAC--CGTGGGCATCGGCAATA	FALSE	0	2	1	1	0.00293453
AGTGCACTGGGNGACTGGGACACCGTGGGCATCGGCAATA	TGGGTTTTGGAC-ACTGGAA--CCGTGGGCATCGGCAATA	FALSE	0	2	0	1	0.00293453
AGTGCACTGGGGCCCAGGGACCCCGTGGGCATCGGCAATA	TGGGTTTTGGA-CACTGGAA--CCGTGGGCATCGGCAATA	FALSE	0	2	0	1	0.00293453
AGTGCACTGGGGCACTGGTACACCGTGGGCATCGGCAATA	TGGGTTTTGGA-CACTGGAA--CCGTGGGCATCGGCAATA	FALSE	0	2	0	1	0.00293453
AGTGCACAGGGGCCCTGGGCCCCCGTGGGCATCGGCAATA	TGGGTTTTGGA-CACTGGAA--CCGTGGGCATCGGCAATA	FALSE	0	2	1	1	0.00293453
AGTGAACATGGGCCCTGGGACCCCGTGGGCATCGGCAATA	TGGGTTT-TGGACACTGGAA--CCGTGGGCATCGGCAATA	FALSE	0	2	0	1	0.00293453
AGTGAACGGGGGGCCTGGGACCCCGTGGGCATCGGCAATA	TGGGTTTTGGACAC-TGGAA--CCGTGGGCATCGGCAATA	FALSE	0	2	0	1	0.00293453
AGTGAACTGGGGCACTGGGACCCCGTGGGCATCGGCAATA	TGGGTTTTGGA-CACTGGAA--CCGTGGGCATCGGCAATA	FALSE	0	2	0	1	0.00293453
AGTGAACTGGGGCCCTGGGACACCGTGGGCATCGGCAATA	TGGGTTTTGGA-CACTGGAA--CCGTGGGCATCGGCAATA	FALSE	0	2	0	1	0.00293453
AGTGAACTGGGGCCCTGGGACCCCGTGGGCATCGGCAATA	TGGGTTTTGGA-CACTGGAA--CCGTGGGCATCGGCAATA	FALSE	0	2	0	1	0.00293453
AGTGAACTTGGGCCCAGGGACCCCGTGGGCATCGGCAATA	TGGGTT-TTGGACACTGGAA--CCGTGGGCATCGGCAATA	FALSE	0	2	0	1	0.00293453
AGTGACCGGGGGCCCTGGGCCCCCGTGGGCATCGGCAATA	TGGGTTTTGGA-CACTGGAA--CCGTGGGCATCGGCAATA	FALSE	0	2	1	1	0.00293453
AGTGCAAATGGGCACTGGGCCAACGTGGGCATCGGCAATA	TGGGTTT-TGGACACTGGAAC--CGTGGGCATCGGCAATA	FALSE	0	2	1	1	0.00293453
AGTGCACAGGGGCACAGGGACCACGTGGGCATCGGCAATA	TGGGTTTTGGA-CACTGGAACC--GTGGGCATCGGCAATA	TRUE	0	0	0	1	0.00293453
AGTGCACAGGGGCACGGGGACACCGTGGGCATCGGCAATA	TGGGTTTTGGA-CACTGGAA--CCGTGGGCATCGGCAATA	FALSE	0	2	0	1	0.00293453
AGTGCACAGGGGCACGGGGACCCCGTGGGCATCGGCAATA	TGGGTTTTGGA-CACTGGAA--CCGTGGGCATCGGCAATA	FALSE	0	2	0	1	0.00293453
AGTGCACAGGGGCACTGGGACACCTTGGGCATCGGCAATA	TGGGTTTTGGA-CACTGGAA--CCGTGGGCATCGGCAATA	FALSE	0	2	0	1	0.00293453
AGTGCACAGGGGCCCTGGGACACCGTGGGCATCGGCGATA	TGGGTTTTGGA-CACTGGAA--CCGTGGGCATCGGCAATA	FALSE	0	2	0	1	0.00293453
AGTGCACAGGGGGCCTGGGACCCCGTGGGCATCGGCAATA	TGGGTTTTGGACAC-TGGAA--CCGTGGGCATCGGCAATA	FALSE	0	2	0	1	0.00293453
AGTGCACTGGGGCACTGGGTCCCCGTGGGCATCGGCAATA	TGGGTTTTGGA-CACTGGAA--CCGTGGGCATCGGCAATA	FALSE	0	2	1	1	0.00293453
AGTGCACATGGGCCCTGGGACACCGTGGGCATCGGCAATA	TGGGTTT-TGGACACTGGAA--CCGTGGGCATCGGCAATA	FALSE	0	2	0	1	0.00293453
AGTGCACGGGGGCACTGGGACACCGTGGGCATCGGCAATA	TGGGTTTTGGA-CACTGGAA--CCGTGGGCATCGGCAATA	FALSE	0	2	0	1	0.00293453
AGTGCACGGGGGCCCTGGGACACCGTGGGCATCGGCAATA	TGGGTTTTGGA-CACTGGAA--CCGTGGGCATCGGCAATA	FALSE	0	2	0	1	0.00293453
AGTGCACGGGGGCCCTGGGGCCCCGTGGGCATCGGCAATA	TGGGTTTTGGA-CACTGGAA--CCGTGGGCATCGGCAATA	FALSE	0	2	1	1	0.00293453
AGTGCACGTGGGCCCTGGGACACCGTGGGCATCGGCAATA	TGGGTTT-TGGACACTGGAA--CCGTGGGCATCGGCAATA	FALSE	0	2	0	1	0.00293453
AGTGCACTGGGACACTGGATGCCGTGGGCATCGGCAATAC	TGGGTTTTGG-ACACTGGAA-CCGTGGGCATCGGCAATAC	FALSE	0	1	1	1	0.00293453
AGTGCACTGGGACACTGGGACACCGTGGGCATCGGCAATA	TGGGTTTTGG-ACACTGGAA--CCGTGGGCATCGGCAATA	FALSE	0	2	0	1	0.00293453
AGTGCACTGGGGAACTGGGACACCGTGGGCATCGGCAATA	TGGGTTTTGGACA-CTGGAA--CCGTGGGCATCGGCAATA	FALSE	0	2	0	1	0.00293453
AGTGCACTGGGGCACAGGGACAACGTGGGCATCGGCAATA	TGGGTTTTGGA-CACTGGAAC--CGTGGGCATCGGCAATA	FALSE	0	2	0	1	0.00293453
AGTGCACTGGGGCACAGGGACCCCGTGGGCATCGGCAATA	TGGGTTTTGGA-CACTGGAA--CCGTGGGCATCGGCAATA	FALSE	0	2	0	1	0.00293453
AGTGCACTGGGGCACGGGGCCCCCGTGGGCATCGGCAATA	TGGGTTTTGGA-CACTGGAA--CCGTGGGCATCGGCAATA	FALSE	0	2	1	1	0.00293453
AGTGCACTGGGGCACTGGGACACCCTGGGCATCGGCAATA	TGGGTTTTGGA-CACTGGAA--CCGTGGGCATCGGCAATA	FALSE	0	2	0	1	0.00293453
AGTGCACTGGGGCACTGGGCCGCCGTGGGCATCGGCAATA	TGGGTTTTGGA-CACTGGAA--CCGTGGGCATCGGCAATA	FALSE	0	2	1	1	0.00293453
GAGGGTTTTGGACACTCG----GTGGGCATCGGCAATACC	GTGGGTTTTGGACACTGGAACCGTGGGCATCGGCAATACC	FALSE	4	0	0	1	0.00293453
GAGGGTTTTGGACACTGGAACCGTGGGCATCGGCAATTCC	GTGGGTTTTGGACACTGGAACCGTGGGCATCGGCAATACC	TRUE	0	0	0	1	0.00293453
GAGGGTTTTGGACACTGGAACCGTGGGCATCTGCAATACA	GTGGGTTTTGGACACTGGAACCGTGGGCATCGGCAATACC	TRUE	0	0	0	1	0.00293453
GTGGGTTTTGG---------------GCATGGGCAATACC	GTGGGTTTTGGACACTGGAACCGTGGGCATCGGCAATACC	FALSE	15	0	0	1	0.00293453
GTGGGTTTTGG---------------GCTTCGGCAATACC	GTGGGTTTTGGACACTGGAACCGTGGGCATCGGCAATACC	FALSE	15	0	0	1	0.00293453
GTGGGTTTTGGA------AACCGTGGGCATCGGCAATACC	GTGGGTTTTGGACACTGGAACCGTGGGCATCGGCAATACC	TRUE	0	0	0	1	0.00293453
GTGGGTTTTGGAAACTGG--------GCATCGGCAATACC	GTGGGTTTTGGACACTGGAACCGTGGGCATCGGCAATACC	FALSE	8	0	0	1	0.00293453
GTGGGTTTTGGAAACTGG--------GCATCGTCAATTCC	GTGGGTTTTGGACACTGGAACCGTGGGCATCGGCAATACC	FALSE	8	0	0	1	0.00293453
GTGGGTTTTGGAAACTGGAACCGTGGGCATCGTCAATACC	GTGGGTTTTGGACACTGGAACCGTGGGCATCGGCAATACC	TRUE	0	0	0	1	0.00293453
GTGGGTTTTGGAAACTGGAACGGTGGGCATAGGCAATACC	GTGGGTTTTGGACACTGGAACCGTGGGCATCGGCAATACC	TRUE	0	0	0	1	0.00293453
GTGGGTTTTGGAAACTTGGACCGTGGGCATCGGCTATACC	GTGGGTTTTGGACACTGGAACCGTGGGCATCGGCAATACC	TRUE	0	0	0	1	0.00293453
GTGGGTTTTGGAACCC---ACCGTGGGCATCGGCATTACA	GTGGGTTTTGGACACTGGAACCGTGGGCATCGGCAATACC	TRUE	0	0	0	1	0.00293453
GTGGGTTTTGGACAA------CGTGGGCATCGGAAATACC	GTGGGTTTTGGACACTGGAACCGTGGGCATCGGCAATACC	FALSE	6	0	0	1	0.00293453
GTGGGTTTTGGACAATCGAACCGTGGGCTTCGTCAATACC	GTGGGTTTTGGACACTGGAACCGTGGGCATCGGCAATACC	TRUE	0	0	0	1	0.00293453
GTGGGTTTTGGACAATGG--------GCATCGGCAATACC	GTGGGTTTTGGACACTGGAACCGTGGGCATCGGCAATACC	FALSE	8	0	0	1	0.00293453
GTGGGTTTTGGACAATGGAAACGTGGGCATCGGCAATACC	GTGGGTTTTGGACACTGGAACCGTGGGCATCGGCAATACC	FALSE	0	0	1	1	0.00293453
GTGGGTTTTGGACAATGGAACCGTGTGCATCGGCAATACC	GTGGGTTTTGGACACTGGAACCGTGGGCATCGGCAATACC	TRUE	0	0	0	1	0.00293453
GTGGGTTTTGGACAATGGT-CCGTGTGCATCGTCAATAAC	GTGGGTTTTGGACACTGGAACCGTGGGCATCGGCAATACC	FALSE	1	0	0	1	0.00293453
GTGGGTTTTGGACAC------CGTGGGAATCGGCAATACC	GTGGGTTTTGGACACTGGAACCGTGGGCATCGGCAATACC	FALSE	6	0	0	1	0.00293453
GTGGGTTTTGGACAC------CGTGGGCATCCGCAATACC	GTGGGTTTTGGACACTGGAACCGTGGGCATCGGCAATACC	FALSE	6	0	0	1	0.00293453
GTGGGTTTTGGACAC------CGTGGGCATCGGAAATACC	GTGGGTTTTGGACACTGGAACCGTGGGCATCGGCAATACC	FALSE	6	0	0	1	0.00293453
GTGGGTTTTGGACAC------CGTGGGCATCGGCAAAACC	GTGGGTTTTGGACACTGGAACCGTGGGCATCGGCAATACC	FALSE	6	0	0	1	0.00293453
GTGGGTTTTGGACAC------CGTGGGCATCGGCAATACA	GTGGGTTTTGGACACTGGAACCGTGGGCATCGGCAATACC	FALSE	6	0	0	1	0.00293453
GTGGGTTTTGGACAC------CGTGGGCATCGGCAATTCC	GTGGGTTTTGGACACTGGAACCGTGGGCATCGGCAATACC	FALSE	6	0	0	1	0.00293453
GTGGGTTTTGGACAC------CGTGGGCATCGGGAATACC	GTGGGTTTTGGACACTGGAACCGTGGGCATCGGCAATACC	FALSE	6	0	0	1	0.00293453
GTGGGTTTTGGACAC------CGTGGGCATCGGGAATTCC	GTGGGTTTTGGACACTGGAACCGTGGGCATCGGCAATACC	FALSE	6	0	0	1	0.00293453
GTGGGTTTTGGACAC------CGTGGGCATCTGCAATACC	GTGGGTTTTGGACACTGGAACCGTGGGCATCGGCAATACC	FALSE	6	0	0	1	0.00293453
GTGGGTTTTGGACAC------CGTGGGCATTGGCAATACC	GTGGGTTTTGGACACTGGAACCGTGGGCATCGGCAATACC	FALSE	6	0	0	1	0.00293453
GTGGGTTTTGGACAC------CGTGGGCCTCGGCAATTCC	GTGGGTTTTGGACACTGGAACCGTGGGCATCGGCAATACC	FALSE	6	0	0	1	0.00293453
GTGGGTTTTGGACAC------CGTGGGCTTCGGCAATACC	GTGGGTTTTGGACACTGGAACCGTGGGCATCGGCAATACC	FALSE	6	0	0	1	0.00293453
GTGGGTTTTGGACAC------CGTTGTCATCGGCAATACC	GTGGGTTTTGGACACTGGAACCGTGGGCATCGGCAATACC	FALSE	6	0	0	1	0.00293453
GTGGGTTTTGGACAC---ACCCGTGGGCATCGGCAATACC	GTGGGTTTTGGACACTGGAACCGTGGGCATCGGCAATACC	FALSE	0	0	1	1	0.00293453
GTGGGTTTTGGACACACCAACGGTGGGCATTGGCAATACC	GTGGGTTTTGGACACTGGAACCGTGGGCATCGGCAATACC	TRUE	0	0	0	1	0.00293453
GTGGGTTTTGG---------------GCATTGGCAATACC	GTGGGTTTTGGACACTGGAACCGTGGGCATCGGCAATACC	FALSE	15	0	0	1	0.00293453
GTGGGTTTTGG---------------GCATCGGTAATACC	GTGGGTTTTGGACACTGGAACCGTGGGCATCGGCAATACC	FALSE	15	0	0	1	0.00293453
GTGGGTTTAGGACACTGGT-CCGTGGGCATCGGCAATACC	GTGGGTTTTGGACACTGGAACCGTGGGCATCGGCAATACC	FALSE	1	0	0	1	0.00293453
GTGGGTTTTGG---------------GCATCGGCTATACC	GTGGGTTTTGGACACTGGAACCGTGGGCATCGGCAATACC	FALSE	15	0	0	1	0.00293453
GTGGGTTTAGGCCACTGGAACCGTGGGCATCGGCAATACC	GTGGGTTTTGGACACTGGAACCGTGGGCATCGGCAATACC	TRUE	0	0	0	1	0.00293453
GTGGGTTTCGGACACTGGA-CCGTGGGCATCGGCAATACC	GTGGGTTTTGGACACTGGAACCGTGGGCATCGGCAATACC	FALSE	1	0	0	1	0.00293453
GTGGGTTTCGGACACTGGATGCCGTGGGCATCGGCAATAC	GTGGGTTTTGGACACTGGAA-CCGTGGGCATCGGCAATAC	FALSE	0	1	1	1	0.00293453
GTGGGTTTCGGACCCC---ACCGTGGGCATCGGCAATACC	GTGGGTTTTGGACACTGGAACCGTGGGCATCGGCAATACC	TRUE	0	0	0	1	0.00293453
GTGGGTTTGGGCCACTCGAACCGGGGGCATCGGCAATACC	GTGGGTTTTGGACACTGGAACCGTGGGCATCGGCAATACC	TRUE	0	0	0	1	0.00293453
GTGGGTTTGGGCCCGGGGAACCGTGGGCATCGGCAATACC	GTGGGTTTTGGACACTGGAACCGTGGGCATCGGCAATACC	TRUE	0	0	0	1	0.00293453
GTGGGTTTTAAACACTGGAACCGTGGGCATCGGCAATACC	GTGGGTTTTGGACACTGGAACCGTGGGCATCGGCAATACC	TRUE	0	0	0	1	0.00293453
GTGGGTTTTAAACCCC---ACCGTGGGCATCGGCAATACC	GTGGGTTTTGGACACTGGAACCGTGGGCATCGGCAATACC	TRUE	0	0	0	1	0.00293453
GTGGGTTTTAG---------------GCATCGGCAATACC	GTGGGTTTTGGACACTGGAACCGTGGGCATCGGCAATACC	FALSE	15	0	0	1	0.00293453
GTGGGTTTTAGACAC------CGTGGGCATCGGCAATACC	GTGGGTTTTGGACACTGGAACCGTGGGCATCGGCAATACC	FALSE	6	0	0	1	0.00293453
GTGGGTTTTAGACACTGG--------GCATCGGCAATACC	GTGGGTTTTGGACACTGGAACCGTGGGCATCGGCAATACC	FALSE	8	0	0	1	0.00293453
GTGGGTTTTG-ACACTGGAACCGTGGGCATCGGCACTACC	GTGGGTTTTGGACACTGGAACCGTGGGCATCGGCAATACC	TRUE	0	0	0	1	0.00293453
GTGGGTTTTGA---------------GCATCGGCAATACC	GTGGGTTTTGGACACTGGAACCGTGGGCATCGGCAATACC	FALSE	15	0	0	1	0.00293453
GTGGGTTTTGAACACT----CCGTGGGCATCGGCAATACC	GTGGGTTTTGGACACTGGAACCGTGGGCATCGGCAATACC	FALSE	4	0	0	1	0.00293453
GTGGGTTTTGAACACTTGGACCGTGGGCATCGGCAATACC	GTGGGTTTTGGACACTGGAACCGTGGGCATCGGCAATACC	TRUE	0	0	0	1	0.00293453
GTGGGTTTTGAACCCC---ACCGTGGGCATCGGCAATACC	GTGGGTTTTGGACACTGGAACCGTGGGCATCGGCAATACC	TRUE	0	0	0	1	0.00293453
GTGGGTTTTGACCCC----ACCGTGGGCATCGGCAATACC	GTGGGTTTTGGACACTGGAACCGTGGGCATCGGCAATACC	TRUE	0	0	0	1	0.00293453
GTGGGTTTTGCACAC------CGTGTGCATCGGCAATACC	GTGGGTTTTGGACACTGGAACCGTGGGCATCGGCAATACC	FALSE	6	0	0	1	0.00293453
GTGGGTTTTGCACACT----CCGTGGGCATCGGCAATACC	GTGGGTTTTGGACACTGGAACCGTGGGCATCGGCAATACC	FALSE	4	0	0	1	0.00293453
GTGGGTTTTGCACACTGCCACCGTGGGCATCGGCAATACC	GTGGGTTTTGGACACTGGAACCGTGGGCATCGGCAATACC	TRUE	0	0	0	1	0.00293453
GTGGGTTTTGCCCACTG---CCGTGGGCATCGGCAATACC	GTGGGTTTTGGACACTGGAACCGTGGGCATCGGCAATACC	FALSE	3	0	0	1	0.00293453
GTGGGTTTTGG---------------GCAGCGGCAATACC	GTGGGTTTTGGACACTGGAACCGTGGGCATCGGCAATACC	FALSE	15	0	0	1	0.00293453
GTGGGTTTTGG---------------GCATCGCCAATACC	GTGGGTTTTGGACACTGGAACCGTGGGCATCGGCAATACC	FALSE	15	0	0	1	0.00293453
GTGGGTTTTGG---------------GCATCGG-AATACC	GTGGGTTTTGGACACTGGAACCGTGGGCATCGGCAATACC	FALSE	15	0	0	1	0.00293453
GTGGGTTTTGG---------------GCATCGGCA-TACC	GTGGGTTTTGGACACTGGAACCGTGGGCATCGGCAATACC	FALSE	15	0	0	1	0.00293453
GTGGGTTTTGG---------------GCATCGGCAAAACC	GTGGGTTTTGGACACTGGAACCGTGGGCATCGGCAATACC	FALSE	15	0	0	1	0.00293453
GTGGGTTTTGG---------------GCATCGGCAATACA	GTGGGTTTTGGACACTGGAACCGTGGGCATCGGCAATACC	FALSE	15	0	0	1	0.00293453
GTGGGTTTTGG---------------GCATCGGCAGTACC	GTGGGTTTTGGACACTGGAACCGTGGGCATCGGCAATACC	FALSE	15	0	0	1	0.00293453
GTGGGTTTTGG---------------GCATCGGCGATACC	GTGGGTTTTGGACACTGGAACCGTGGGCATCGGCAATACC	FALSE	15	0	0	1	0.00293453
GTGGGTTTTGGACACAGGAACGGTGGGCATCGGCAATACC	GTGGGTTTTGGACACTGGAACCGTGGGCATCGGCAATACC	TRUE	0	0	0	1	0.00293453
GTGGGTTTTGGACACAGGAG-CGTGGGCATCGGCAATACC	GTGGGTTTTGGACACTGGAACCGTGGGCATCGGCAATACC	FALSE	1	0	1	1	0.00293453
GTGGGTTTTGGACACAGGCGACGTGGGCATCGGCAATACC	GTGGGTTTTGGACACTGGAACCGTGGGCATCGGCAATACC	FALSE	0	0	2	1	0.00293453
#REF!	GTGGGTTTTGGACACTGGAA---------------CCGTG	FALSE	0	15	0	1	0.00293453
GTGGGTTTTGGACACTGG-----TGGGCATCGGCAATACC	GTGGGTTTTGGACACTGGAACCGTGGGCATCGGCAATACC	FALSE	5	0	0	1	0.00293453
GTGGGTTTTGGACACTGGA-----------------TACC	GTGGGTTTTGGACACTGGAACCGTGGGCATCGGCAATACC	FALSE	17	0	0	1	0.00293453
GTGGGTTTTGGACACTGGA--------CACTGGCAATACC	GTGGGTTTTGGACACTGGAACCGTGGGCATCGGCAATACC	FALSE	8	0	0	1	0.00293453
GTGGGTTTTGGACACTGGA--CGTGGGCATCGGCAATACC	GTGGGTTTTGGACACTGGAACCGTGGGCATCGGCAATACC	FALSE	2	0	0	1	0.00293453
GTGGGTTTTGGACACTGGA-CAGTGGGCATCGGCAATACC	GTGGGTTTTGGACACTGGAACCGTGGGCATCGGCAATACC	FALSE	1	0	0	1	0.00293453
GTGGGTTTTGGACACTGGA-CCATGGGCATCGGCAATACC	GTGGGTTTTGGACACTGGAACCGTGGGCATCGGCAATACC	FALSE	1	0	0	1	0.00293453
GTGGGTTTTGGACACTGGA-CCGTAGGCATCGGCAATACC	GTGGGTTTTGGACACTGGAACCGTGGGCATCGGCAATACC	FALSE	1	0	0	1	0.00293453
GTGGGTTTTGGACACTGGA-CCGTCGGCATCGGCAATACC	GTGGGTTTTGGACACTGGAACCGTGGGCATCGGCAATACC	FALSE	1	0	0	1	0.00293453
GTGGGTTTTGGACACTGGA-CCGTGGACATCGGCAATACC	GTGGGTTTTGGACACTGGAACCGTGGGCATCGGCAATACC	FALSE	1	0	0	1	0.00293453
GTGGGTTTTGGACACTGGA-CCGTGGGCATCGGAAATACC	GTGGGTTTTGGACACTGGAACCGTGGGCATCGGCAATACC	FALSE	1	0	0	1	0.00293453
GTGGGTTTTGGACACTGGA-CCGTGGGCATCGGCAATACA	GTGGGTTTTGGACACTGGAACCGTGGGCATCGGCAATACC	FALSE	1	0	0	1	0.00293453
GTGGGTTTTGGACACTGGA-CCGTGGGCATCGGCAATAGC	GTGGGTTTTGGACACTGGAACCGTGGGCATCGGCAATACC	FALSE	1	0	0	1	0.00293453
GTGGGTTTTGGACACTGGA-CCGTGGGCATCGGCAATCCC	GTGGGTTTTGGACACTGGAACCGTGGGCATCGGCAATACC	FALSE	1	0	0	1	0.00293453
GTGGGTTTTGGACACTGGA-CCGTGGGCATCGGCAATTCC	GTGGGTTTTGGACACTGGAACCGTGGGCATCGGCAATACC	FALSE	1	0	0	1	0.00293453
GTGGGTTTTGGACACTGGA-CCGTGGGCATCGGCAGTACC	GTGGGTTTTGGACACTGGAACCGTGGGCATCGGCAATACC	FALSE	1	0	0	1	0.00293453
GTGGGTTTTGGACACTGGA-CCGTGGGCATCGGCATTACC	GTGGGTTTTGGACACTGGAACCGTGGGCATCGGCAATACC	FALSE	1	0	0	1	0.00293453
GTGGGTTTTGGACACTGGA-CCGTGGGCATCGGCTATACC	GTGGGTTTTGGACACTGGAACCGTGGGCATCGGCAATACC	FALSE	1	0	0	1	0.00293453
GTGGGTTTTGGACACTGGA-CCGTGGGCATCGGGAATACC	GTGGGTTTTGGACACTGGAACCGTGGGCATCGGCAATACC	FALSE	1	0	0	1	0.00293453
GTGGGTTTTGGACACTGGA-CCGTGGGCATCGGTAATACC	GTGGGTTTTGGACACTGGAACCGTGGGCATCGGCAATACC	FALSE	1	0	0	1	0.00293453
GTGGGTTTTGGACACTGGA-CCGTGGGCATCGTCAATACC	GTGGGTTTTGGACACTGGAACCGTGGGCATCGGCAATACC	FALSE	1	0	0	1	0.00293453
GTGGGTTTTGGACACTGGA-CCGTGGGCATCTGCAATACC	GTGGGTTTTGGACACTGGAACCGTGGGCATCGGCAATACC	FALSE	1	0	0	1	0.00293453
GTGGGTTTTGGACACTGGA-CCGTTGTCATCGGCAATACC	GTGGGTTTTGGACACTGGAACCGTGGGCATCGGCAATACC	FALSE	1	0	0	1	0.00293453
GTGGGTTTTGGACACTGGA-CCTTTGGCATCGGCAATACC	GTGGGTTTTGGACACTGGAACCGTGGGCATCGGCAATACC	FALSE	1	0	0	1	0.00293453
GTGGGTTTTGGACACTGGA-CGGTGGGAATCGGCAATACC	GTGGGTTTTGGACACTGGAACCGTGGGCATCGGCAATACC	FALSE	1	0	0	1	0.00293453
GTGGGTTTTGGACACTGGA-CGGTGGGCATCGGCAATACC	GTGGGTTTTGGACACTGGAACCGTGGGCATCGGCAATACC	FALSE	1	0	0	1	0.00293453
GTGGGTTTTGGACACTGGA-CGGTTGGCATCTGCAATACC	GTGGGTTTTGGACACTGGAACCGTGGGCATCGGCAATACC	FALSE	1	0	0	1	0.00293453
GTGGGTTTTGGACACTGGAA------------------CC	GTGGGTTTTGGACACTGGAACCGTGGGCATCGGCAATACC	FALSE	18	0	0	1	0.00293453
GTGGGTTTTGGACACTGGAA---------TCGGCAATACC	GTGGGTTTTGGACACTGGAACCGTGGGCATCGGCAATACC	FALSE	9	0	0	1	0.00293453
GTGGGTTTTGGACACTGGAA--------ATCGGAAATACC	GTGGGTTTTGGACACTGGAACCGTGGGCATCGGCAATACC	FALSE	8	0	0	1	0.00293453
GTGGGTTTTGGACACTGG--------GCTTCGGCAATACC	GTGGGTTTTGGACACTGGAACCGTGGGCATCGGCAATACC	FALSE	8	0	0	1	0.00293453
GTGGGTTTTGGACACTGG--------GCCTCGGCAATACC	GTGGGTTTTGGACACTGGAACCGTGGGCATCGGCAATACC	FALSE	8	0	0	1	0.00293453
GTGGGTTTTGGACACTGG--------GCATTGGCAATACC	GTGGGTTTTGGACACTGGAACCGTGGGCATCGGCAATACC	FALSE	8	0	0	1	0.00293453
GTGGGTTTTGGACACTCGAACGGTGGGCATCGGCAATACC	GTGGGTTTTGGACACTGGAACCGTGGGCATCGGCAATACC	TRUE	0	0	0	1	0.00293453
GTGGGTTTTGGACACC---ACCGTGGGCATCTGAAATACC	GTGGGTTTTGGACACTGGAACCGTGGGCATCGGCAATACC	TRUE	0	0	0	1	0.00293453
GTGGGTTTTGGACACCGGA-CCGTGGGCATCGGCAATACC	GTGGGTTTTGGACACTGGAACCGTGGGCATCGGCAATACC	FALSE	1	0	0	1	0.00293453
GTGGGTTTTGGACACG----CCGTGGGCATCGGCAATACC	GTGGGTTTTGGACACTGGAACCGTGGGCATCGGCAATACC	FALSE	4	0	0	1	0.00293453
GTGGGTTTTGGACACGGGAACCGTGGGCATCGGCAATACC	GTGGGTTTTGGACACTGGAACCGTGGGCATCGGCAATACC	TRUE	0	0	0	1	0.00293453
GTGGGTTTTGGACACGTGCACCGTGGGCATCGGCAATACC	GTGGGTTTTGGACACTGGAACCGTGGGCATCGGCAATACC	TRUE	0	0	0	1	0.00293453
GTGGGTTTTGGACACT----CCGTGGACATCGGCAATACC	GTGGGTTTTGGACACTGGAACCGTGGGCATCGGCAATACC	FALSE	4	0	0	1	0.00293453
GTGGGTTTTGGACACT----CCGTGGGCATCGGCAATACA	GTGGGTTTTGGACACTGGAACCGTGGGCATCGGCAATACC	FALSE	4	0	0	1	0.00293453
GTGGGTTTTGGACACT----CCGTGGGCATCGGCAATATC	GTGGGTTTTGGACACTGGAACCGTGGGCATCGGCAATACC	FALSE	4	0	0	1	0.00293453
GTGGGTTTTGGACACT----CCGTGGGCATCGGCTATACC	GTGGGTTTTGGACACTGGAACCGTGGGCATCGGCAATACC	FALSE	4	0	0	1	0.00293453
GTGGGTTTTGGACACT----CCGTGGTCATCGGCAATACC	GTGGGTTTTGGACACTGGAACCGTGGGCATCGGCAATACC	FALSE	4	0	0	1	0.00293453
GTGGGTTTTGGACACT----CCGTGTGTATCGGCAATACC	GTGGGTTTTGGACACTGGAACCGTGGGCATCGGCAATACC	FALSE	4	0	0	1	0.00293453
GTGGGTTTTGGACACT----CCTTGGGCATCGGCAATACC	GTGGGTTTTGGACACTGGAACCGTGGGCATCGGCAATACC	FALSE	4	0	0	1	0.00293453
GTGGGTTTTGGACACTAGGACCGTGGGCATCGGCAATACC	GTGGGTTTTGGACACTGGAACCGTGGGCATCGGCAATACC	TRUE	0	0	0	1	0.00293453
GTGGGTTTTGGACACTCGATGCCGTGGGCATCGGCAATAC	GTGGGTTTTGGACACTGGAA-CCGTGGGCATCGGCAATAC	FALSE	0	1	1	1	0.00293453
GTGGGTTTTGGACACTGG--------GCATCTGCAATACC	GTGGGTTTTGGACACTGGAACCGTGGGCATCGGCAATACC	FALSE	8	0	0	1	0.00293453
GTGGGTTTTGGACACTG--ACCGTGGGCATCGGCAATACC	GTGGGTTTTGGACACTGGAACCGTGGGCATCGGCAATACC	TRUE	0	0	0	1	0.00293453
GTGGGTTTTGGACACTG-ATCCGTGGGCATCGGCAATACC	GTGGGTTTTGGACACTGGAACCGTGGGCATCGGCAATACC	FALSE	0	0	1	1	0.00293453
GTGGGTTTTGGACACTGAAA---------TCGGCAATACC	GTGGGTTTTGGACACTGGAACCGTGGGCATCGGCAATACC	FALSE	9	0	0	1	0.00293453
GTGGGTTTTGGACACTGAAACCTTGGGCATCGGCAATACC	GTGGGTTTTGGACACTGGAACCGTGGGCATCGGCAATACC	TRUE	0	0	0	1	0.00293453
GTGGGTTTTGGACACTGAATGCCGTGGGCATCGGCAATAC	GTGGGTTTTGGACACTGGAA-CCGTGGGCATCGGCAATAC	FALSE	0	1	1	1	0.00293453
GTGGGTTTTGGACACTGCAACCGGGGGCATCGGCAATACC	GTGGGTTTTGGACACTGGAACCGTGGGCATCGGCAATACC	TRUE	0	0	0	1	0.00293453
GTGGGTTTTGGACACTGCAACCGTTGGCATCGGCAATACC	GTGGGTTTTGGACACTGGAACCGTGGGCATCGGCAATACC	TRUE	0	0	0	1	0.00293453
GTGGGTTTTGGACACTGCAACGTTGGGCATCGGCAATACC	GTGGGTTTTGGACACTGGAACCGTGGGCATCGGCAATACC	TRUE	0	0	0	1	0.00293453
GTGGGTTTTGGACACTGCTA-CGTGGGCATCGGCAATACC	GTGGGTTTTGGACACTGGAACCGTGGGCATCGGCAATACC	FALSE	1	0	0	1	0.00293453
GTGGGTTTTGGACACTGG--------GCATCGACAATACC	GTGGGTTTTGGACACTGGAACCGTGGGCATCGGCAATACC	FALSE	8	0	0	1	0.00293453
GTGGGTTTTGGACACTGG--------GCATCGGCAACACC	GTGGGTTTTGGACACTGGAACCGTGGGCATCGGCAATACC	FALSE	8	0	0	1	0.00293453
GTGGGTTTTGGACACTGG--------GCATCGGCAATCCC	GTGGGTTTTGGACACTGGAACCGTGGGCATCGGCAATACC	FALSE	8	0	0	1	0.00293453
GTGGGTTTTGGACACTGG--------GCATCGTCAATACC	GTGGGTTTTGGACACTGGAACCGTGGGCATCGGCAATACC	FALSE	8	0	0	1	0.00293453
GTGGGTTTAGGACCCC---ACCGTGGGCATCGGCAATACC	GTGGGTTTTGGACACTGGAACCGTGGGCATCGGCAATACC	TRUE	0	0	0	1	0.00293453
GTGGGTTTAGGACACTGGAA--------ATCGGCAATACC	GTGGGTTTTGGACACTGGAACCGTGGGCATCGGCAATACC	FALSE	8	0	0	1	0.00293453
GAGGGTTTTGGACACTGGAACCGTGTGCATATTCAATACC	GTGGGTTTTGGACACTGGAACCGTGGGCATCGGCAATACC	TRUE	0	0	0	1	0.00293453
GTCGGTGTTGG---------------GCATCGGCAATACC	GTGGGTTTTGGACACTGGAACCGTGGGCATCGGCAATACC	FALSE	15	0	0	1	0.00293453
GTGACCATGGGG-ACTGGGACACCGTGGGCATCGGCAATA	GTGGGTTTTGGACACTGGAA--CCGTGGGCATCGGCAATA	FALSE	0	2	0	1	0.00293453
GTGCACAGGGGGCCAGGGACCCCGTGGGCATCGGCAATAC	GTGGGTTTTGGACACTGGAA-CCGTGGGCATCGGCAATAC	FALSE	0	1	1	1	0.00293453
GTGCACTGGGGCACTGGACACCGTGGGCATCGGCAATACC	GGGTTTTGGA-CACTGGA-ACCGTGGGCATCGGCAATACC	FALSE	0	1	0	1	0.00293453
GTGCACTGGGGCCCGGGGAACCCGTGGGCATCGGCAATAC	GTGGGTTTTGGACACTGGAA-CCGTGGGCATCGGCAATAC	FALSE	0	1	0	1	0.00293453
GTGCGAATTGGACACTGGAACCGTGGGCATCGTCAATACC	GTGGGTTTTGGACACTGGAACCGTGGGCATCGGCAATACC	TRUE	0	0	0	1	0.00293453
GTGCGTTTTGGACACTGGAACGGTGGGCATCGGCAATACC	GTGGGTTTTGGACACTGGAACCGTGGGCATCGGCAATACC	TRUE	0	0	0	1	0.00293453
GTGG-TTTTGGACACTGGAACCGTGGGCATAGGCAATACC	GTGGGTTTTGGACACTGGAACCGTGGGCATCGGCAATACC	TRUE	0	0	0	1	0.00293453
GTGG-TTTTGGACACTGGAACCGTGGGCATCGGCAATACC	GTGGGTTTTGGACACTGGAACCGTGGGCATCGGCAATACC	TRUE	0	0	0	1	0.00293453
GTGG-TTTTGGACCCC---ACCGTGGGCATCGGCAATACC	GTGGGTTTTGGACACTGGAACCGTGGGCATCGGCAATACC	TRUE	0	0	0	1	0.00293453
GTGGACAGGGGCCATGGGCCCCCGTGGGCATCGGCAATAC	GTGGGTTTTGGACACTGGAA-CCGTGGGCATCGGCAATAC	FALSE	0	1	1	1	0.00293453
GTGGACTGGGGCCAGGGGCCGCCGTGGGCATCGGCAATAC	GTGGGTTTTGGACACTGGAA-CCGTGGGCATCGGCAATAC	FALSE	0	1	1	1	0.00293453
GTGGACTGGGGGC-CTGGGCCCCCGTGGGCATCGGCAATA	GTGGGTTTTGGACACTGGAA--CCGTGGGCATCGGCAATA	FALSE	0	2	1	1	0.00293453
GTGGATTTTGG---------------GCATCGGCAATACC	GTGGGTTTTGGACACTGGAACCGTGGGCATCGGCAATACC	FALSE	15	0	0	1	0.00293453
GTGGCAAATGGACACTCGAACCGTGGGCATCGGCAATACC	GTGGGTTTTGGACACTGGAACCGTGGGCATCGGCAATACC	TRUE	0	0	0	1	0.00293453
GTGGCAAATGGACCCCC---CCGTGGGCATCGGCAATACC	GTGGGTTTTGGACACTGGAACCGTGGGCATCGGCAATACC	FALSE	3	0	0	1	0.00293453
GTGGCCTGGGGGC-CTGGGGCCCCGTGGGCATCGGCAATA	GTGGGTTTTGGACACTGGAA--CCGTGGGCATCGGCAATA	FALSE	0	2	1	1	0.00293453
GTGGCTAATGGACACT----CCGTGGGCATCGGCAATACC	GTGGGTTTTGGACACTGGAACCGTGGGCATCGGCAATACC	FALSE	4	0	0	1	0.00293453
GTGGCTTATGGAAACTGGAACCGTGTGCACCGGCAATACC	GTGGGTTTTGGACACTGGAACCGTGGGCATCGGCAATACC	TRUE	0	0	0	1	0.00293453
GTGGCTTTAGGACACTGGAACCGTGGGCATCGGCAATACC	GTGGGTTTTGGACACTGGAACCGTGGGCATCGGCAATACC	TRUE	0	0	0	1	0.00293453
GTGGCTTTTCGACACTCG----GTGGGCATCGGCAATACC	GTGGGTTTTGGACACTGGAACCGTGGGCATCGGCAATACC	FALSE	4	0	0	1	0.00293453
GTGGCTTTTGG---------------GCATCGGCAATACC	GTGGGTTTTGGACACTGGAACCGTGGGCATCGGCAATACC	FALSE	15	0	0	1	0.00293453
GTGGCTTTTGGACAC------CGTGGGCATCGGCAATAGC	GTGGGTTTTGGACACTGGAACCGTGGGCATCGGCAATACC	FALSE	6	0	0	1	0.00293453
GTGGCTTTTGGACACTGGA-CCGTGGGCATCGGCAATACC	GTGGGTTTTGGACACTGGAACCGTGGGCATCGGCAATACC	FALSE	1	0	0	1	0.00293453
GTGGCTTTTGGACCCC---ACCGTGGGCATCGGCAATACC	GTGGGTTTTGGACACTGGAACCGTGGGCATCGGCAATACC	TRUE	0	0	0	1	0.00293453
GTGGCTTTTGGTCA---------------TCGGCAATACC	GTGGGTTTTGGACACTGGAACCGTGGGCATCGGCAATACC	FALSE	15	0	0	1	0.00293453
GTGGG----------------------CATCGGCAATACC	GTGGGTTTTGGACACTGGAACCGTGGGCATCGGCAATACC	FALSE	22	0	0	1	0.00293453
GTGGGAATAGGACACTGGAACCGTGGGCATCGGCAATACC	GTGGGTTTTGGACACTGGAACCGTGGGCATCGGCAATACC	TRUE	0	0	0	1	0.00293453
GTGGGAATTGGACACTGGAACCGTGGGCATCGGCAATACC	GTGGGTTTTGGACACTGGAACCGTGGGCATCGGCAATACC	TRUE	0	0	0	1	0.00293453
GTGGGAATTGGACCC---AACCGTGGGCATCGGCAATACC	GTGGGTTTTGGACACTGGAACCGTGGGCATCGGCAATACC	TRUE	0	0	0	1	0.00293453
GTCTGTTTTGGACACTGGAACCGTGGGCATCGGCAATACC	GTGGGTTTTGGACACTGGAACCGTGGGCATCGGCAATACC	TRUE	0	0	0	1	0.00293453
GTCGCTTTTGG---------------GCATCGGCAATACC	GTGGGTTTTGGACACTGGAACCGTGGGCATCGGCAATACC	FALSE	15	0	0	1	0.00293453
GTGGGTTTAGGACACTGGA-CCGTGGGCATCGGCAATACC	GTGGGTTTTGGACACTGGAACCGTGGGCATCGGCAATACC	FALSE	1	0	0	1	0.00293453
GTCCGTTATCGACACTGGAA--------ATCGGCAATACC	GTGGGTTTTGGACACTGGAACCGTGGGCATCGGCAATACC	FALSE	8	0	0	1	0.00293453
GAGGGTTTTGGACACTGGAACCGTGTGCATCGTCAATACC	GTGGGTTTTGGACACTGGAACCGTGGGCATCGGCAATACC	TRUE	0	0	0	1	0.00293453
GAGGGTTTTGGACACTGGAACGGTGGGCATCGGCAATACC	GTGGGTTTTGGACACTGGAACCGTGGGCATCGGCAATACC	TRUE	0	0	0	1	0.00293453
GAGGGTTTTGGACCCC---ACCGTGGGCATCGGCAATACC	GTGGGTTTTGGACACTGGAACCGTGGGCATCGGCAATACC	TRUE	0	0	0	1	0.00293453
GAGTGTTTTGGACACTCGT-CCGTGGGCATCGGCAATACC	GTGGGTTTTGGACACTGGAACCGTGGGCATCGGCAATACC	FALSE	1	0	0	1	0.00293453
GATGATTATGGACACTTGAA--------ATCGTCAATATC	GTGGGTTTTGGACACTGGAACCGTGGGCATCGGCAATACC	FALSE	8	0	0	1	0.00293453
GATGGTTTTGGACACTGGAACCGTGGGCATCGGCAATACC	GTGGGTTTTGGACACTGGAACCGTGGGCATCGGCAATACC	TRUE	0	0	0	1	0.00293453
GCACANNGG-CACTGGGCCACCGTGGGCATCGGCAATACC	GGGTTTTGGACACTGGA--ACCGTGGGCATCGGCAATACC	FALSE	0	2	0	1	0.00293453
GGCACTGGGGCCCGGGGACACCGTGGGCATCGGCAATACC	GGTTTTGGACACTGGA---ACCGTGGGCATCGGCAATACC	FALSE	0	3	0	1	0.00293453
GGCCAGGGGGC-CTGGGGCACCGTGGGCATCGGCAATACC	GGGTTTTGGACACTGGA--ACCGTGGGCATCGGCAATACC	FALSE	0	2	0	1	0.00293453
GGCCGGGGGGC-CTGGGCCACCGTGGGCATCGGCAATACC	GGGTTTTGGACACTGGA--ACCGTGGGCATCGGCAATACC	FALSE	0	2	0	1	0.00293453
GGGATGGGG-CACTGGGGCACCGTGGGCATCGGCAATACC	GGGTTTTGGACACTGGA--ACCGTGGGCATCGGCAATACC	FALSE	0	2	0	1	0.00293453
GGGGCACTTGGACAC------CGTGGGCATCGGCAATACC	GTGGGTTTTGGACACTGGAACCGTGGGCATCGGCAATACC	FALSE	6	0	0	1	0.00293453
GGGGCCCTGGGACACGG------TGGGCATCGGCAATACC	GTGGGTTTTGGACACTGGAACCGTGGGCATCGGCAATACC	FALSE	6	0	0	1	0.00293453
GGGGGACTGGGCCAC------CGTGGGCATCGGCAAAACC	GTGGGTTTTGGACACTGGAACCGTGGGCATCGGCAATACC	FALSE	6	0	0	1	0.00293453
GGGGGACTTGGGCAC------CGTGGGCATCGGCAATACC	GTGGGTTTTGGACACTGGAACCGTGGGCATCGGCAATACC	FALSE	6	0	0	1	0.00293453
GGGGGCCAGGGACAA------CGTGGGCATCGGCAATACC	GTGGGTTTTGGACACTGGAACCGTGGGCATCGGCAATACC	FALSE	6	0	0	1	0.00293453
GGGGGCCGTGGCCAC------CGTGGGCATCGGCAATACC	GTGGGTTTTGGACACTGGAACCGTGGGCATCGGCAATACC	FALSE	6	0	0	1	0.00293453
GGGGGCCTGGGACAA------CGTGGGCATCGGCAATACC	GTGGGTTTTGGACACTGGAACCGTGGGCATCGGCAATACC	FALSE	6	0	0	1	0.00293453
GGGGGGACTGGGCCC-----CCGTGGGCATCGGCAATACC	GTGGGTTTTGGACACTGGAACCGTGGGCATCGGCAATACC	FALSE	5	0	0	1	0.00293453
GGGGGGCCTGG-----GGCACCGTGGGCATCGGCAATACC	GTGGGTTTTGGACACTGGAACCGTGGGCATCGGCAATACC	TRUE	0	0	0	1	0.00293453
GGGGGTATGGG------GACCCGTGGGCATCGGCAATACC	GTGGGTTTTGGACACTGGAACCGTGGGCATCGGCAATACC	FALSE	0	0	1	1	0.00293453
GGGGTTTTTGGCCACTGG--------GCATCGGCAATACC	GTGGGTTTTGGACACTGGAACCGTGGGCATCGGCAATACC	FALSE	8	0	0	1	0.00293453
GGGGTTTTTTGAAACTGGA-CCGTGGGCATCGGCAATACC	GTGGGTTTTGGACACTGGAACCGTGGGCATCGGCAATACC	FALSE	1	0	0	1	0.00293453
GGTGGTTTTGGCCACAGGAAACGTGGGCATCGGCAATACC	GTGGGTTTTGGACACTGGAACCGTGGGCATCGGCAATACC	FALSE	0	0	1	1	0.00293453
GGTTTTGGACACTTTTGGA--CGTGGGCATCGGCAATACC	GGTTTTGGACACT---GGAACCGTGGGCATCGGCAATACC	FALSE	2	0	0	1	0.00293453
GTAGGTTTAGGACACTGGAACCGTGGGCATCGGCAATACC	GTGGGTTTTGGACACTGGAACCGTGGGCATCGGCAATACC	TRUE	0	0	0	1	0.00293453
GTAGGTTTTGG---------------GCATCGGCAATACC	GTGGGTTTTGGACACTGGAACCGTGGGCATCGGCAATACC	FALSE	15	0	0	1	0.00293453
GTAGGTTTTGGACACTGGAAACGTGGGCATCGGCATTACC	GTGGGTTTTGGACACTGGAACCGTGGGCATCGGCAATACC	FALSE	0	0	1	1	0.00293453
GTAGGTTTTGGACACTGGT-CCGTGGGCATCGGCAATACC	GTGGGTTTTGGACACTGGAACCGTGGGCATCGGCAATACC	FALSE	1	0	0	1	0.00293453
GTGGGAGATGGAGACTCGA-CCGTGGGCATCGGCAATACC	GTGGGTTTTGGACACTGGAACCGTGGGCATCGGCAATACC	FALSE	1	0	0	1	0.00293453
GTGGGATATGCACACTGGA-CCGTGGGCATCGGCAATACG	GTGGGTTTTGGACACTGGAACCGTGGGCATCGGCAATACC	FALSE	1	0	0	1	0.00293453
GTGGGATATGGACAC------CGTGGGCATCGGCAATACC	GTGGGTTTTGGACACTGGAACCGTGGGCATCGGCAATACC	FALSE	6	0	0	1	0.00293453
GTGGGATATGGACACTGGAACCGTGGGCATCGGCAATACC	GTGGGTTTTGGACACTGGAACCGTGGGCATCGGCAATACC	TRUE	0	0	0	1	0.00293453
GTGGGTATTGGACACTTGGACCGTGGGCATCTGCAATACC	GTGGGTTTTGGACACTGGAACCGTGGGCATCGGCAATACC	TRUE	0	0	0	1	0.00293453
GTGGGTGTCGGACCCTTGGACCGTGGGCATCGGCAATACC	GTGGGTTTTGGACACTGGAACCGTGGGCATCGGCAATACC	TRUE	0	0	0	1	0.00293453
GTGGGTGTTGGACAC------CGTGGGCATCGGCAATACC	GTGGGTTTTGGACACTGGAACCGTGGGCATCGGCAATACC	FALSE	6	0	0	1	0.00293453
GTGGGTGTTGGACCCCAG---CGTGGGCATCGGCAATACC	GTGGGTTTTGGACACTGGAACCGTGGGCATCGGCAATACC	FALSE	3	0	0	1	0.00293453
GTGGGTT--GGACACTGGAACCGTGGGCATCGGCAATACC	GTGGGTTTTGGACACTGGAACCGTGGGCATCGGCAATACC	TRUE	0	0	0	1	0.00293453
GTGGGTTATGCACACTGGA-CCGTGGGCATCGGCAATACC	GTGGGTTTTGGACACTGGAACCGTGGGCATCGGCAATACC	FALSE	1	0	0	1	0.00293453
GTGGGTTATGGAAACTGGAACGGTGGTAATCGGCAATACC	GTGGGTTTTGGACACTGGAACCGTGGGCATCGGCAATACC	TRUE	0	0	0	1	0.00293453
GTGGGTTATGGAAACTTCGACGGTGGGCATCGGCAATACC	GTGGGTTTTGGACACTGGAACCGTGGGCATCGGCAATACC	TRUE	0	0	0	1	0.00293453
GTGGGTTATGGACAC------CGTGGGCATCGGCAATACC	GTGGGTTTTGGACACTGGAACCGTGGGCATCGGCAATACC	FALSE	6	0	0	1	0.00293453
GTGGGTTATGGACAC---AACCGTGGGCATCGGCAATACC	GTGGGTTTTGGACACTGGAACCGTGGGCATCGGCAATACC	TRUE	0	0	0	1	0.00293453
GTGGGTTATGGACACTGCAACCGTGGGCATCGGCAATACC	GTGGGTTTTGGACACTGGAACCGTGGGCATCGGCAATACC	TRUE	0	0	0	1	0.00293453
GTGGGTTATGGACACTGG--------GCATCGGCATTACC	GTGGGTTTTGGACACTGGAACCGTGGGCATCGGCAATACC	FALSE	8	0	0	1	0.00293453
GTGGGTTATGGACACTGGA-CCTTGGGCATCGGCAATACC	GTGGGTTTTGGACACTGGAACCGTGGGCATCGGCAATACC	FALSE	1	0	0	1	0.00293453
GTGGGTTATGGACACTGGAA--------ATCGGCAATACC	GTGGGTTTTGGACACTGGAACCGTGGGCATCGGCAATACC	FALSE	8	0	0	1	0.00293453
GTGGGTTATGGACACTGGAACCGTGGTCATCGGCAATACC	GTGGGTTTTGGACACTGGAACCGTGGGCATCGGCAATACC	TRUE	0	0	0	1	0.00293453
GTGGGTTATGGACACTGGAACCGTGTGCATCGGCAATACC	GTGGGTTTTGGACACTGGAACCGTGGGCATCGGCAATACC	TRUE	0	0	0	1	0.00293453
GTGGGTTATGGACACTGGATCCGTGGGCATCGGCAATACC	GTGGGTTTTGGACACTGGAACCGTGGGCATCGGCAATACC	FALSE	0	0	1	1	0.00293453
GTGGGTTATGGGCACTGGAACCGTGGGCATCGGCAATACC	GTGGGTTTTGGACACTGGAACCGTGGGCATCGGCAATACC	TRUE	0	0	0	1	0.00293453
GTGGGTTCTGGACAC------CGTGGGCATCGGCAATACC	GTGGGTTTTGGACACTGGAACCGTGGGCATCGGCAATACC	FALSE	6	0	0	1	0.00293453
GTGGGTTCTGGACCCC---ACCGTGGGCATCGGCAATACC	GTGGGTTTTGGACACTGGAACCGTGGGCATCGGCAATACC	TRUE	0	0	0	1	0.00293453
GTGGGTTT----------------GGGCATCGGCAATACC	GTGGGTTTTGGACACTGGAACCGTGGGCATCGGCAATACC	FALSE	16	0	0	1	0.00293453
GTGGGTTT-GGACAC------CGTGGGCATCGGCAATACC	GTGGGTTTTGGACACTGGAACCGTGGGCATCGGCAATACC	FALSE	6	0	0	1	0.00293453
GTGGGTTT-GGACACAGGAACCGTGGGCATCGGCAATACC	GTGGGTTTTGGACACTGGAACCGTGGGCATCGGCAATACC	TRUE	0	0	0	1	0.00293453
GTGGGTTT-GGACACTGGA-CCGTGGGCATCGGCAATACC	GTGGGTTTTGGACACTGGAACCGTGGGCATCGGCAATACC	FALSE	1	0	0	1	0.00293453
GTGGGTTTAGGACAC------CGTGGGCATCGGCAATACC	GTGGGTTTTGGACACTGGAACCGTGGGCATCGGCAATACC	FALSE	6	0	0	1	0.00293453
GTGGGTTTAGGACAC------CGTGGGCATCGGCAATTCC	GTGGGTTTTGGACACTGGAACCGTGGGCATCGGCAATACC	FALSE	6	0	0	1	0.00293453
GTGGGTTTAGGACACTCGAACCGTGGTCATCGGCAATACC	GTGGGTTTTGGACACTGGAACCGTGGGCATCGGCAATACC	TRUE	0	0	0	1	0.00293453
GTGGGTTTAGGACACTGCA-CCGTGGGCATCGGCAATACC	GTGGGTTTTGGACACTGGAACCGTGGGCATCGGCAATACC	FALSE	1	0	0	1	0.00293453
GTGGGTTTAGGACACTGG--------GCATCGGCAATACC	GTGGGTTTTGGACACTGGAACCGTGGGCATCGGCAATACC	FALSE	8	0	0	1	0.00293453
GTGGGTATTGGACACTGGACCCGTGGGCATCGGCAATACC	GTGGGTTTTGGACACTGGAACCGTGGGCATCGGCAATACC	FALSE	0	0	1	1	0.00293453
GTGGGTATTGGACACTGGAACCTTGGGCATCGGCAATAGC	GTGGGTTTTGGACACTGGAACCGTGGGCATCGGCAATACC	TRUE	0	0	0	1	0.00293453
GTGGGTATTGGACACTGGAA--------ATCGGCAATACC	GTGGGTTTTGGACACTGGAACCGTGGGCATCGGCAATACC	FALSE	8	0	0	1	0.00293453
GTGGGATTTGGGCCCTCGA-CCGTGGGCATCGGCAATACC	GTGGGTTTTGGACACTGGAACCGTGGGCATCGGCAATACC	FALSE	1	0	0	1	0.00293453
GTGGGATATGGACACTGGT-CCGTGGGCATCGGCAATACC	GTGGGTTTTGGACACTGGAACCGTGGGCATCGGCAATACC	FALSE	1	0	0	1	0.00293453
GTGGGATCTGGAGACTGGTACCGTGGGCATCGGCAATACC	GTGGGTTTTGGACACTGGAACCGTGGGCATCGGCAATACC	TRUE	0	0	0	1	0.00293453
GTGGGATTTGG---------------GCATCGGCAATACC	GTGGGTTTTGGACACTGGAACCGTGGGCATCGGCAATACC	FALSE	15	0	0	1	0.00293453
GTGGGATTTGGACACAGGAACCGATGGCATCGGCAATACG	GTGGGTTTTGGACACTGGAACCGTGGGCATCGGCAATACC	TRUE	0	0	0	1	0.00293453
GTGGGATTTGGACACAGGAACCGTGGGCATCGGCAATACC	GTGGGTTTTGGACACTGGAACCGTGGGCATCGGCAATACC	TRUE	0	0	0	1	0.00293453
GTGGGATTTGGACACTGCAACCGTGGGCATCGGCAATACC	GTGGGTTTTGGACACTGGAACCGTGGGCATCGGCAATACC	TRUE	0	0	0	1	0.00293453
GTGGGATTTGGACACTGG--------GCATCGGCAATAGC	GTGGGTTTTGGACACTGGAACCGTGGGCATCGGCAATACC	FALSE	8	0	0	1	0.00293453
GTGGGATTTGGACACTGGA-CCGTGGGCATCGGCAATACC	GTGGGTTTTGGACACTGGAACCGTGGGCATCGGCAATACC	FALSE	1	0	0	1	0.00293453
GTGGGATTTGGACACTGGAACCGTGGGCATCGGCATTACC	GTGGGTTTTGGACACTGGAACCGTGGGCATCGGCAATACC	TRUE	0	0	0	1	0.00293453
GTGGGATTTGGACACTGGAACCGTGGGCATCTGCAATACC	GTGGGTTTTGGACACTGGAACCGTGGGCATCGGCAATACC	TRUE	0	0	0	1	0.00293453
GTGGGATTTGGACACTGGAACCTTGTGCATCGGCAATAGC	GTGGGTTTTGGACACTGGAACCGTGGGCATCGGCAATACC	TRUE	0	0	0	1	0.00293453
GTGGGATTTGGACCCC---ACCGTGGGCATCGGCAATACC	GTGGGTTTTGGACACTGGAACCGTGGGCATCGGCAATACC	TRUE	0	0	0	1	0.00293453
GTGGGATTTGGGCACTGGAACCGTGGGCATCGGCAATACC	GTGGGTTTTGGACACTGGAACCGTGGGCATCGGCAATACC	TRUE	0	0	0	1	0.00293453
GTGGGCCCTGGGCCC-----CCGTGGGCATCGGCAATACC	GTGGGTTTTGGACACTGGAACCGTGGGCATCGGCAATACC	FALSE	5	0	0	1	0.00293453
GTGGGTATTGGACACTGGA-CCGTGGGCATCGGCAATACC	GTGGGTTTTGGACACTGGAACCGTGGGCATCGGCAATACC	FALSE	1	0	0	1	0.00293453
GTGGGCTTTGGACACTGG--------GCATCGGCAATACC	GTGGGTTTTGGACACTGGAACCGTGGGCATCGGCAATACC	FALSE	8	0	0	1	0.00293453
GTGGGCTTTGGACACTGGAACCGTGGGCATCGGCAATACC	GTGGGTTTTGGACACTGGAACCGTGGGCATCGGCAATACC	TRUE	0	0	0	1	0.00293453
GTGGGGAATGGGCCCC---ACCGTGGGCATCGGCAATACC	GTGGGTTTTGGACACTGGAACCGTGGGCATCGGCAATACC	TRUE	0	0	0	1	0.00293453
GTGGGGACTGG-----GGCCCCGTGGGCATCGGCAATACC	GTGGGTTTTGGACACTGGAACCGTGGGCATCGGCAATACC	FALSE	0	0	1	1	0.00293453
GTGGGGTTTGGACAC------CGTGGGCATCGGCAATACC	GTGGGTTTTGGACACTGGAACCGTGGGCATCGGCAATACC	FALSE	6	0	0	1	0.00293453
GTGGGGTTTGGACACTGG--------GCATCGGCAATACC	GTGGGTTTTGGACACTGGAACCGTGGGCATCGGCAATACC	FALSE	8	0	0	1	0.00293453
GTGGGGTTTGGACACTGGA-CCGTGGGCATCGGCAATACC	GTGGGTTTTGGACACTGGAACCGTGGGCATCGGCAATACC	FALSE	1	0	0	1	0.00293453
GTGGGGTTTGGAGACTGGAACCGTGGGCATCTGCAATACC	GTGGGTTTTGGACACTGGAACCGTGGGCATCGGCAATACC	TRUE	0	0	0	1	0.00293453
GTGGGTATAGGACACTGGA-CCGTGGGCATCGGCAATACC	GTGGGTTTTGGACACTGGAACCGTGGGCATCGGCAATACC	FALSE	1	0	0	1	0.00293453
GTGGGTATAGGACACTGGAACCGTGGGCATAGGCAATACC	GTGGGTTTTGGACACTGGAACCGTGGGCATCGGCAATACC	TRUE	0	0	0	1	0.00293453
GTGGGTATAGGACACTTGGACCGTGGGCATCGGCAATACC	GTGGGTTTTGGACACTGGAACCGTGGGCATCGGCAATACC	TRUE	0	0	0	1	0.00293453
GTGGGTATTGGACAC------CGTGGGCATCGGCAATACC	GTGGGTTTTGGACACTGGAACCGTGGGCATCGGCAATACC	FALSE	6	0	0	1	0.00293453
GTGGGTATTGGACACTGCAACCGTGGGCATCGGCAATACC	GTGGGTTTTGGACACTGGAACCGTGGGCATCGGCAATACC	TRUE	0	0	0	1	0.00293453
TTTTGGACACTGGTTTTGGACACTGGGCATCGGCAATACC	TTTTGGACACTGGA-----ACCGTGGGCATCGGCAATACC	FALSE	0	5	0	1	0.00293453
						34077	Total Reads

## Sheet: tGD, F8, Bottle 2
Aligned_Sequence	Reference_Sequence	Unedited	n_deleted	n_inserted	n_mutated	#Reads	%Reads	Flies # estimate
GTGGGTTTTGGACACTGGAACCGTGGGCATCGGCAATACC	GTGGGTTTTGGACACTGGAACCGTGGGCATCGGCAATACC	TRUE	0	0	0	16369	47.8262	25	Wild type
GTGGGTTTTGGACACTGGAGTGCCGTGGGCATCGGCAATA	GTGGGTTTTGGACACTGGAA--CCGTGGGCATCGGCAATA	FALSE	0	2	1	3977	11.6198	6
GTGGGTTTTGGACAC------CGTGGGCATCGGCAATACC	GTGGGTTTTGGACACTGGAACCGTGGGCATCGGCAATACC	FALSE	6	0	0	2421	7.07357	4
GTGGGTTTTGGACACT----CCGTGGGCATCGGCAATACC	GTGGGTTTTGGACACTGGAACCGTGGGCATCGGCAATACC	FALSE	4	0	0	1747	5.10431	3
---------------TGAGCCCGTGGGCATCGGCAATACC	GTGGGTTTTGGACACTGGAACCGTGGGCATCGGCAATACC	FALSE	0	0	1	1584	4.62806	2
GTGGGTTTTGGACACTGGTCGGATGCCCGTGGGCATCGGC	GTGGGTTTTGGACACTGGAA------CCGTGGGCATCGGC	FALSE	0	6	1	1553	4.53749	2
GTGGGTTTTGGACACTGG---------CATCGGCAATACC	GTGGGTTTTGGACACTGGAACCGTGGGCATCGGCAATACC	FALSE	9	0	0	851	2.48641	1
GTGGGTTTTGCCCACTG---CCGTGGGCATCGGCAATACC	GTGGGTTTTGGACACTGGAACCGTGGGCATCGGCAATACC	FALSE	3	0	0	817	2.38707	1
GTGGGTTTTGGACAC-----CCGTGGGCATCGGCAATACC	GTGGGTTTTGGACACTGGAACCGTGGGCATCGGCAATACC	FALSE	5	0	0	793	2.31695	1
GTGGGTTTTGGACACTGGAA-CGTGGGCATCGGCAATACC	GTGGGTTTTGGACACTGGAACCGTGGGCATCGGCAATACC	FALSE	1	0	0	781	2.28189	1
GTGGGTTTTGGACACTG---CCGTGGGCATCGGCAATACC	GTGGGTTTTGGACACTGGAACCGTGGGCATCGGCAATACC	FALSE	3	0	0	760	2.22053	1
GTGGGTTTTGGACACTGGATGCCCGTGGGCATCGGCAATA	GTGGGTTTTGGACACTGGAA--CCGTGGGCATCGGCAATA	FALSE	0	2	1	639	1.867	1
GTGGGTTCTGGACAC------CGTGGGCATCGGCAATACC	GTGGGTTTTGGACACTGGAACCGTGGGCATCGGCAATACC	FALSE	6	0	0	473	1.38199	1
GTGGGTTTTGGCCACTGGAACCGTGGGCATCGGCAATACC	GTGGGTTTTGGACACTGGAACCGTGGGCATCGGCAATACC	TRUE	0	0	0	18	0.0525916
GTGGGTTTTGGACACTGGATCCGTGGGCATCGGCAATACC	GTGGGTTTTGGACACTGGAACCGTGGGCATCGGCAATACC	FALSE	0	0	1	15	0.0438263
GTGGGTTATGGACACTGGAACCGTGGGCATCGGCAATACC	GTGGGTTTTGGACACTGGAACCGTGGGCATCGGCAATACC	TRUE	0	0	0	14	0.0409046
GTGGGTTTTGGACACTCGAACCGTGGGCATCGGCAATACC	GTGGGTTTTGGACACTGGAACCGTGGGCATCGGCAATACC	TRUE	0	0	0	14	0.0409046
GTGGGTTTTGGACACTGGAAACGTGGGCATCGGCAATACC	GTGGGTTTTGGACACTGGAACCGTGGGCATCGGCAATACC	FALSE	0	0	1	13	0.0379828
GTGGGTTTTGGACACTGGAACGGTGGGCATCGGCAATACC	GTGGGTTTTGGACACTGGAACCGTGGGCATCGGCAATACC	TRUE	0	0	0	13	0.0379828
GTGGGTTTTGGACACTGGAACCGTGTGCATCGGCAATACC	GTGGGTTTTGGACACTGGAACCGTGGGCATCGGCAATACC	TRUE	0	0	0	13	0.0379828
GTGGGTTTTGGACACTGGAACCGTGGGCATCGACAATACC	GTGGGTTTTGGACACTGGAACCGTGGGCATCGGCAATACC	TRUE	0	0	0	13	0.0379828
GTGGG----------------------CATCGGCAATACC	GTGGGTTTTGGACACTGGAACCGTGGGCATCGGCAATACC	FALSE	22	0	0	13	0.0379828
GTGGGTTTTGGACACTGGAACCGTTGGCATCGGCAATACC	GTGGGTTTTGGACACTGGAACCGTGGGCATCGGCAATACC	TRUE	0	0	0	12	0.0350611
#REF!	GTGGGTTTTGGACACTGGAACCGTGGGCATCGGCAATACC	TRUE	0	0	0	12	0.0350611
GTGGGTTTTGGACACTGGACCCGTGGGCATCGGCAATACC	GTGGGTTTTGGACACTGGAACCGTGGGCATCGGCAATACC	FALSE	0	0	1	11	0.0321393
GTGGGTTTTGGACCCTGGAACCGTGGGCATCGGCAATACC	GTGGGTTTTGGACACTGGAACCGTGGGCATCGGCAATACC	TRUE	0	0	0	11	0.0321393
GTGGGTTTTGGACACTGGAACCGTGGGCTTCGGCAATACC	GTGGGTTTTGGACACTGGAACCGTGGGCATCGGCAATACC	TRUE	0	0	0	10	0.0292176
GTGGGTTTTGGACACTGGAACCGTGGGCATCGGCAATTCC	GTGGGTTTTGGACACTGGAACCGTGGGCATCGGCAATACC	TRUE	0	0	0	10	0.0292176
GAGGGTTTTGGACACTGGAACCGTGGGCATCGGCAATACC	GTGGGTTTTGGACACTGGAACCGTGGGCATCGGCAATACC	TRUE	0	0	0	10	0.0292176
GTGGGTTTTGGACACTGGAACCGTGGGCATCGTCAATACC	GTGGGTTTTGGACACTGGAACCGTGGGCATCGGCAATACC	TRUE	0	0	0	9	0.0262958
GTGGGTTTTGGACACTGGAGTGACGTGGGCATCGGCAATA	GTGGGTTTTGGACACTGGAA--CCGTGGGCATCGGCAATA	FALSE	0	2	2	9	0.0262958
GTGGGATTTGGACACTGGAACCGTGGGCATCGGCAATACC	GTGGGTTTTGGACACTGGAACCGTGGGCATCGGCAATACC	TRUE	0	0	0	9	0.0262958
GTGGGTTTTGGACACTGGAGCCGTGGGCATCGGCAATACC	GTGGGTTTTGGACACTGGAACCGTGGGCATCGGCAATACC	FALSE	0	0	1	9	0.0262958
GTGGGTTTTGGACACTGGAACCGTGGGCATCGGCATTACC	GTGGGTTTTGGACACTGGAACCGTGGGCATCGGCAATACC	TRUE	0	0	0	9	0.0262958
GTGGGTTCTGGACACTGGAACCGTGGGCATCGGCAATACC	GTGGGTTTTGGACACTGGAACCGTGGGCATCGGCAATACC	TRUE	0	0	0	9	0.0262958
GTGGGTTTAGGACACTGGAACCGTGGGCATCGGCAATACC	GTGGGTTTTGGACACTGGAACCGTGGGCATCGGCAATACC	TRUE	0	0	0	8	0.023374
GTGGGTTTTGGACACTGGAACCGTGGTCATCGGCAATACC	GTGGGTTTTGGACACTGGAACCGTGGGCATCGGCAATACC	TRUE	0	0	0	7	0.0204523
CTGGGTTTTGGACACTGGAACCGTGGGCATCGGCAATACC	GTGGGTTTTGGACACTGGAACCGTGGGCATCGGCAATACC	TRUE	0	0	0	7	0.0204523
GTGGGTTTTGGACACTGGAGTGCGGTGGGCATCGGCAATA	GTGGGTTTTGGACACTGGAA--CCGTGGGCATCGGCAATA	FALSE	0	2	1	7	0.0204523
GTGGCTTTTGGACACTGGAACCGTGGGCATCGGCAATACC	GTGGGTTTTGGACACTGGAACCGTGGGCATCGGCAATACC	TRUE	0	0	0	7	0.0204523
GTGGGTTTTGGACACTGGAGTCCCGTGGGCATCGGCAATA	GTGGGTTTTGGACACTGGAA--CCGTGGGCATCGGCAATA	FALSE	0	2	1	7	0.0204523
GTGGGTTTTGCACACTGGAACCGTGGGCATCGGCAATACC	GTGGGTTTTGGACACTGGAACCGTGGGCATCGGCAATACC	TRUE	0	0	0	7	0.0204523
GTGGGTTTTGGACACTGGAACCGTGGGCATTGGCAATACC	GTGGGTTTTGGACACTGGAACCGTGGGCATCGGCAATACC	TRUE	0	0	0	7	0.0204523
GTGGGTTTTGGACACTGGAACCGTGGGCATCTGCAATACC	GTGGGTTTTGGACACTGGAACCGTGGGCATCGGCAATACC	TRUE	0	0	0	7	0.0204523
GTGGGTTTTGGACACTAAAACCGTGGGCATCGGCAATACC	GTGGGTTTTGGACACTGGAACCGTGGGCATCGGCAATACC	TRUE	0	0	0	7	0.0204523
GTGGGTATTGGACACTGGAACCGTGGGCATCGGCAATACC	GTGGGTTTTGGACACTGGAACCGTGGGCATCGGCAATACC	TRUE	0	0	0	7	0.0204523
GTGGGTTTTGGACACAGGAACCGTGGGCATCGGCAATACC	GTGGGTTTTGGACACTGGAACCGTGGGCATCGGCAATACC	TRUE	0	0	0	6	0.0175305
GTGGGTTCTGGACACT----CCGTGGGCATCGGCAATACC	GTGGGTTTTGGACACTGGAACCGTGGGCATCGGCAATACC	FALSE	4	0	0	6	0.0175305
GAGGGTTTTGGACACTGGAGTGCCGTGGGCATCGGCAATA	GTGGGTTTTGGACACTGGAA--CCGTGGGCATCGGCAATA	FALSE	0	2	1	6	0.0175305
GTGGGTTTTGGACACTGGAACCGTGGGGATCGGCAATACC	GTGGGTTTTGGACACTGGAACCGTGGGCATCGGCAATACC	TRUE	0	0	0	6	0.0175305
GTGGGTTTTGGAGACTGGAACCGTGGGCATCGGCAATACC	GTGGGTTTTGGACACTGGAACCGTGGGCATCGGCAATACC	TRUE	0	0	0	6	0.0175305
GTGGGTTTTGGACACTGGAACCTTGGGCATCGGCAATACC	GTGGGTTTTGGACACTGGAACCGTGGGCATCGGCAATACC	TRUE	0	0	0	6	0.0175305
GTGGGTTTTGGACAC------CGTGGGCATCGTCAATACC	GTGGGTTTTGGACACTGGAACCGTGGGCATCGGCAATACC	FALSE	6	0	0	6	0.0175305
GTGGGTTTTGGACAATGGAACCGTGGGCATCGGCAATACC	GTGGGTTTTGGACACTGGAACCGTGGGCATCGGCAATACC	TRUE	0	0	0	6	0.0175305
GTGGGTTTTGGACACTGGAGAGCCGTGGGCATCGGCAATA	GTGGGTTTTGGACACTGGAA--CCGTGGGCATCGGCAATA	FALSE	0	2	1	6	0.0175305
GTGGGTTTTGGACACTG------TGGGCATCGGCAATACC	GTGGGTTTTGGACACTGGAACCGTGGGCATCGGCAATACC	FALSE	6	0	0	6	0.0175305
GTGGGTTTTGGACACTTGAACCGTGGGCATCGGCAATACC	GTGGGTTTTGGACACTGGAACCGTGGGCATCGGCAATACC	TRUE	0	0	0	6	0.0175305
GTGGGTTTTGGACAC------CGTGGGCATCTGCAATACC	GTGGGTTTTGGACACTGGAACCGTGGGCATCGGCAATACC	FALSE	6	0	0	6	0.0175305
GTGGGTTATGGACACTGGTCGGATGCCCGTGGGCATCGGC	GTGGGTTTTGGACACTGGAA------CCGTGGGCATCGGC	FALSE	0	6	1	6	0.0175305
GTGGGTTTTGGACACTGAAGTGCCGTGGGCATCGGCAATA	GTGGGTTTTGGACACTGGAA--CCGTGGGCATCGGCAATA	FALSE	0	2	1	5	0.0146088
GTGGGTTTTGGACACTG-AACCGTGGGCATCGGCAATACC	GTGGGTTTTGGACACTGGAACCGTGGGCATCGGCAATACC	TRUE	0	0	0	5	0.0146088
GTGGGTTTTGGACACTGGAACCGTGGGCATCGGCTATACC	GTGGGTTTTGGACACTGGAACCGTGGGCATCGGCAATACC	TRUE	0	0	0	5	0.0146088
GTGGGTTTTGGAAACTGGAACCGTGGGCATCGGCAATACC	GTGGGTTTTGGACACTGGAACCGTGGGCATCGGCAATACC	TRUE	0	0	0	5	0.0146088
GTGGGTTATGGACACTGGAGTGCCGTGGGCATCGGCAATA	GTGGGTTTTGGACACTGGAA--CCGTGGGCATCGGCAATA	FALSE	0	2	1	5	0.0146088
GTGAGTTTTGGACACTGGAACCGTGGGCATCGGCAATACC	GTGGGTTTTGGACACTGGAACCGTGGGCATCGGCAATACC	TRUE	0	0	0	5	0.0146088
GTGGATTTTGGACACTGGAACCGTGGGCATCGGCAATACC	GTGGGTTTTGGACACTGGAACCGTGGGCATCGGCAATACC	TRUE	0	0	0	5	0.0146088
ATGGGTTTTGGACACTGGAACCGTGGGCATCGGCAATACC	GTGGGTTTTGGACACTGGAACCGTGGGCATCGGCAATACC	TRUE	0	0	0	5	0.0146088
GTGGGTTTTGGACACTGGAACCGTGGGCATCGGCAATCCC	GTGGGTTTTGGACACTGGAACCGTGGGCATCGGCAATACC	TRUE	0	0	0	5	0.0146088
GTGGGTTTTGGCCACTGGAGTGCCGTGGGCATCGGCAATA	GTGGGTTTTGGACACTGGAA--CCGTGGGCATCGGCAATA	FALSE	0	2	1	5	0.0146088
GTGGGTTTTGGACACGGGAACCGTGGGCATCGGCAATACC	GTGGGTTTTGGACACTGGAACCGTGGGCATCGGCAATACC	TRUE	0	0	0	5	0.0146088
GTGGGTTTTGGACACTGAAACCGTGGGCATCGGCAATACC	GTGGGTTTTGGACACTGGAACCGTGGGCATCGGCAATACC	TRUE	0	0	0	5	0.0146088
GTGGGTTTTGGACACTGCAACCGTGGGCATCGGCAATACC	GTGGGTTTTGGACACTGGAACCGTGGGCATCGGCAATACC	TRUE	0	0	0	5	0.0146088
GTGGGTTTTGGACACTNGAACCGTGGGCATCGGCAATACC	GTGGGTTTTGGACACTGGAACCGTGGGCATCGGCAATACC	TRUE	0	0	0	5	0.0146088
GTGGGTTTTGGCCAC------CGTGGGCATCGGCAATACC	GTGGGTTTTGGACACTGGAACCGTGGGCATCGGCAATACC	FALSE	6	0	0	5	0.0146088
GTGGGTTTTGGACA-----ACCGTGGGCATCGGCAATACC	GTGGGTTTTGGACACTGGAACCGTGGGCATCGGCAATACC	TRUE	0	0	0	4	0.011687
GAGGGTTTTGGACACTGGTCGGATGCCCGTGGGCATCGGC	GTGGGTTTTGGACACTGGAA------CCGTGGGCATCGGC	FALSE	0	6	1	4	0.011687
GTGGGTTTTGGACACTAGAACCGTGGGCATCGGCAATACC	GTGGGTTTTGGACACTGGAACCGTGGGCATCGGCAATACC	TRUE	0	0	0	4	0.011687
GTGGGTTTTGGACACGG------TGGGCATCGGCAATACC	GTGGGTTTTGGACACTGGAACCGTGGGCATCGGCAATACC	FALSE	6	0	0	4	0.011687
GTGGGTTTTGGACACTGGAGTGCCGTGGGCATCGGAAATA	GTGGGTTTTGGACACTGGAA--CCGTGGGCATCGGCAATA	FALSE	0	2	1	4	0.011687
GTGGGTTATGGACACT----CCGTGGGCATCGGCAATACC	GTGGGTTTTGGACACTGGAACCGTGGGCATCGGCAATACC	FALSE	4	0	0	4	0.011687
GTGGGTTTTGGANACTGGAACCGTGGGCATCGGCAATACC	GTGGGTTTTGGACACTGGAACCGTGGGCATCGGCAATACC	TRUE	0	0	0	4	0.011687
GTGGGTTTTGGACACTCGAGTGCCGTGGGCATCGGCAATA	GTGGGTTTTGGACACTGGAA--CCGTGGGCATCGGCAATA	FALSE	0	2	1	4	0.011687
GTGGGTTTTGGACACTGCAGTGCCGTGGGCATCGGCAATA	GTGGGTTTTGGACACTGGAA--CCGTGGGCATCGGCAATA	FALSE	0	2	1	4	0.011687
GTGGTTTTTGGACACTGGAACCGTGGGCATCGGCAATACC	GTGGGTTTTGGACACTGGAACCGTGGGCATCGGCAATACC	TRUE	0	0	0	4	0.011687
GTGGGTTTCGGACACTGGAACCGTGGGCATCGGCAATACC	GTGGGTTTTGGACACTGGAACCGTGGGCATCGGCAATACC	TRUE	0	0	0	4	0.011687
GTGGGTTTTGGACACTGGAGTGCCGTGTGCATCGGCAATA	GTGGGTTTTGGACACTGGAA--CCGTGGGCATCGGCAATA	FALSE	0	2	1	4	0.011687
GTGGGTTTTGGACACTGGAGTGCCGTGGGCATCTGCAATA	GTGGGTTTTGGACACTGGAA--CCGTGGGCATCGGCAATA	FALSE	0	2	1	4	0.011687
#REF!	GTGGGTTTTGGACACTGGAACCGTGGGCATCGGCAATACC	FALSE	0	0	1	4	0.011687
GTGTGTTTTGGACACTGGAACCGTGGGCATCGGCAATACC	GTGGGTTTTGGACACTGGAACCGTGGGCATCGGCAATACC	TRUE	0	0	0	4	0.011687
GTTGGTTTTGGACACTGGAACCGTGGGCATCGGCAATACC	GTGGGTTTTGGACACTGGAACCGTGGGCATCGGCAATACC	TRUE	0	0	0	4	0.011687
GTGGGTTTTGGACACTGGAACCATGGGCATCGGCAATACC	GTGGGTTTTGGACACTGGAACCGTGGGCATCGGCAATACC	TRUE	0	0	0	4	0.011687
GAGGGTTTTGGACAC------CGTGGGCATCGGCAATACC	GTGGGTTTTGGACACTGGAACCGTGGGCATCGGCAATACC	FALSE	6	0	0	4	0.011687
GTGGGTTTTGGACACTGGAACCGAGGGCATCGGCAATACC	GTGGGTTTTGGACACTGGAACCGTGGGCATCGGCAATACC	TRUE	0	0	0	4	0.011687
GTGGGTTTTGGACACTGGAACCGGGGGCATCGGCAATACC	GTGGGTTTTGGACACTGGAACCGTGGGCATCGGCAATACC	TRUE	0	0	0	4	0.011687
GTGGGTTTTTGACACTGGAACCGTGGGCATCGGCAATACC	GTGGGTTTTGGACACTGGAACCGTGGGCATCGGCAATACC	TRUE	0	0	0	4	0.011687
GTGGGTTTTGGGCAC------CGTGGGCATCGGCAATACC	GTGGGTTTTGGACACTGGAACCGTGGGCATCGGCAATACC	FALSE	6	0	0	4	0.011687
GTGGGTTTTGGACACTGGAACCGTGGGCATCAGCAATACC	GTGGGTTTTGGACACTGGAACCGTGGGCATCGGCAATACC	TRUE	0	0	0	4	0.011687
GTGGGTTTTGGACACTGGAACCGTGGGCATCGGCAATACA	GTGGGTTTTGGACACTGGAACCGTGGGCATCGGCAATACC	TRUE	0	0	0	4	0.011687
GTGGGTTTTGGACACA-----CGTGGGCATCGGCAATACC	GTGGGTTTTGGACACTGGAACCGTGGGCATCGGCAATACC	FALSE	5	0	0	4	0.011687
GTGGGTTTTGGACACTGGAACCGTGGGCATCGGCAAAACC	GTGGGTTTTGGACACTGGAACCGTGGGCATCGGCAATACC	TRUE	0	0	0	4	0.011687
GTGGGTTTTGGACACTGGAACCGTGGGAATCGGCAATACC	GTGGGTTTTGGACACTGGAACCGTGGGCATCGGCAATACC	TRUE	0	0	0	4	0.011687
GTGGGTTTTGGACACTGGAACCGTGGGCATCGGCAATACG	GTGGGTTTTGGACACTGGAACCGTGGGCATCGGCAATACC	TRUE	0	0	0	4	0.011687
GTGGGTTTTGGACACTGGAACCGTGG-CATCGGCAATACC	GTGGGTTTTGGACACTGGAACCGTGGGCATCGGCAATACC	TRUE	0	0	0	4	0.011687
GTGGGTTTTGGTCACTGGAACCGTGGGCATCGGCAATACC	GTGGGTTTTGGACACTGGAACCGTGGGCATCGGCAATACC	TRUE	0	0	0	4	0.011687
GTGGGTTTTGGACACTGGAA---------TCGGCAATACC	GTGGGTTTTGGACACTGGAACCGTGGGCATCGGCAATACC	FALSE	9	0	0	3	0.00876527
GTGGGTTTTGGACACTGGAACCGTGGGCATCCGCAATACC	GTGGGTTTTGGACACTGGAACCGTGGGCATCGGCAATACC	TRUE	0	0	0	3	0.00876527
GTGGGTTTTGGACACTGGAA--------------------	GTGGGTTTTGGACACTGGAACCGTGGGCATCGGCAATACC	FALSE	49	0	0	3	0.00876527
GTGGGTTTTGGACACTA----CGTGGGCATCGGCAATACC	GTGGGTTTTGGACACTGGAACCGTGGGCATCGGCAATACC	FALSE	4	0	0	3	0.00876527
GTGGGTTTTGGACACTGGAACCGCGGGCATCGGCAATACC	GTGGGTTTTGGACACTGGAACCGTGGGCATCGGCAATACC	TRUE	0	0	0	3	0.00876527
GTGGGTTT-GGACACTGGAACCGTGGGCATCGGCAATACC	GTGGGTTTTGGACACTGGAACCGTGGGCATCGGCAATACC	TRUE	0	0	0	3	0.00876527
GTGGGTTTTGG---------------GCATCGGCAATACC	GTGGGTTTTGGACACTGGAACCGTGGGCATCGGCAATACC	FALSE	15	0	0	3	0.00876527
TTGGGTTTTGGACACTGGAACCGTGGGCATCGGCAATACC	GTGGGTTTTGGACACTGGAACCGTGGGCATCGGCAATACC	TRUE	0	0	0	3	0.00876527
#REF!	GTGGGTTTTGGACACTGGAACCGTGGGCATCGGCAATACC	FALSE	0	0	1	3	0.00876527
GTGGGTTTTGGACACTGGAGTGCCGTGGTCATCGGCAATA	GTGGGTTTTGGACACTGGAA--CCGTGGGCATCGGCAATA	FALSE	0	2	1	3	0.00876527
GTGGGTTTTGGTCACTGGAGTGCCGTGGGCATCGGCAATA	GTGGGTTTTGGACACTGGAA--CCGTGGGCATCGGCAATA	FALSE	0	2	1	3	0.00876527
GTGGGTTTTGGACACTGGACGGATGCCCGTGGGCATCGGC	GTGGGTTTTGGACACTGGAA------CCGTGGGCATCGGC	FALSE	0	6	1	3	0.00876527
#REF!	GTGGGTTTTGGACACTGGAACCGTGGGCATCGGCAATACC	FALSE	0	0	1	3	0.00876527
GTGGGTTTTGGACACTGGTCGGATGCCGGTGGGCATCGGC	GTGGGTTTTGGACACTGGAA------CCGTGGGCATCGGC	FALSE	0	6	1	3	0.00876527
GTGGGTTTTGGACCC------CGTGGGCATCGGCAATACC	GTGGGTTTTGGACACTGGAACCGTGGGCATCGGCAATACC	FALSE	6	0	0	3	0.00876527
GTGGGTTTTGAACACTGGAACCGTGGGCATCGGCAATACC	GTGGGTTTTGGACACTGGAACCGTGGGCATCGGCAATACC	TRUE	0	0	0	3	0.00876527
GTGGGTTTTGGACAC------CGTGTGCATCGGCAATACC	GTGGGTTTTGGACACTGGAACCGTGGGCATCGGCAATACC	FALSE	6	0	0	3	0.00876527
GTGGGTTTTGGACACTGGAACCGTCGGCATCGGCAATACC	GTGGGTTTTGGACACTGGAACCGTGGGCATCGGCAATACC	TRUE	0	0	0	3	0.00876527
GTGGGTTTTGGACACTGGAGTGCCGTGGGCATCGGCATTA	GTGGGTTTTGGACACTGGAA--CCGTGGGCATCGGCAATA	FALSE	0	2	1	3	0.00876527
GTGGGTTTTGGACACTGGAGTGCCATGGGCATCGGCAATA	GTGGGTTTTGGACACTGGAA--CCGTGGGCATCGGCAATA	FALSE	0	2	1	3	0.00876527
GTGGGTTTTGGACACTGGAGTGCCGTGGGCATCGACAATA	GTGGGTTTTGGACACTGGAA--CCGTGGGCATCGGCAATA	FALSE	0	2	1	3	0.00876527
GTGGGTTTTGAACACT----CCGTGGGCATCGGCAATACC	GTGGGTTTTGGACACTGGAACCGTGGGCATCGGCAATACC	FALSE	4	0	0	3	0.00876527
GTGGGTTTTGGACACTGTAACCGTGGGCATCGGCAATACC	GTGGGTTTTGGACACTGGAACCGTGGGCATCGGCAATACC	TRUE	0	0	0	3	0.00876527
GTGGGTTTTGGACAC-----CCGTTGGCATCGGCAATACC	GTGGGTTTTGGACACTGGAACCGTGGGCATCGGCAATACC	FALSE	5	0	0	3	0.00876527
GTGGGTTTTGGACACTGGAACCGTGGGCATCGGCAATAAC	GTGGGTTTTGGACACTGGAACCGTGGGCATCGGCAATACC	TRUE	0	0	0	3	0.00876527
GTGGGTTTTGGACACTGGAACCGTGGGTATCGGCAATACC	GTGGGTTTTGGACACTGGAACCGTGGGCATCGGCAATACC	TRUE	0	0	0	3	0.00876527
GTGGGTTTTGGACACTGGAACCGTGGGCATCGGCAATATC	GTGGGTTTTGGACACTGGAACCGTGGGCATCGGCAATACC	TRUE	0	0	0	3	0.00876527
GTGGGTTATGGACAC------CGTGGGCATCGGCAATACC	GTGGGTTTTGGACACTGGAACCGTGGGCATCGGCAATACC	FALSE	6	0	0	3	0.00876527
GTGGGTTTTGGCCCCTGGAACCGTGGGCATCGGCAATACC	GTGGGTTTTGGACACTGGAACCGTGGGCATCGGCAATACC	TRUE	0	0	0	3	0.00876527
GTGGGTTGTGGACAC------CGTGGGCATCGGCAATACC	GTGGGTTTTGGACACTGGAACCGTGGGCATCGGCAATACC	FALSE	6	0	0	2	0.00584351
GTGGGTTTTGGACACTG---CCGTGGGCATCGGCAATTCC	GTGGGTTTTGGACACTGGAACCGTGGGCATCGGCAATACC	FALSE	3	0	0	2	0.00584351
GTGGGTCTTGGACACTGGAACCGTGGGCATCGGCAATACC	GTGGGTTTTGGACACTGGAACCGTGGGCATCGGCAATACC	TRUE	0	0	0	2	0.00584351
GTGGGTTTTGGACACTGGATGCCCGTTGGCATCGGCAATA	GTGGGTTTTGGACACTGGAA--CCGTGGGCATCGGCAATA	FALSE	0	2	1	2	0.00584351
GTGGGTTTTGGACACTGGAA-CGTGGGCATCGGCAATTCC	GTGGGTTTTGGACACTGGAACCGTGGGCATCGGCAATACC	FALSE	1	0	0	2	0.00584351
GTGGGTTTTGGACACT----CCGTGGGCATCTGCAATACC	GTGGGTTTTGGACACTGGAACCGTGGGCATCGGCAATACC	FALSE	4	0	0	2	0.00584351
GTGGGTTTTGGACACTGGAACCGTGAGCATCGGCAATACC	GTGGGTTTTGGACACTGGAACCGTGGGCATCGGCAATACC	TRUE	0	0	0	2	0.00584351
GTGGGTTTTGGACACTGGATGCCGGTGGGCATCGGCAATA	GTGGGTTTTGGACACTGGAA--CCGTGGGCATCGGCAATA	FALSE	0	2	1	2	0.00584351
GTGGGTATTGGACACTGGAGTGCCGTGGGCATCGGCAATA	GTGGGTTTTGGACACTGGAA--CCGTGGGCATCGGCAATA	FALSE	0	2	1	2	0.00584351
GTGGGTTCTGGACCC------CGTGGGCATCGGCAATACC	GTGGGTTTTGGACACTGGAACCGTGGGCATCGGCAATACC	FALSE	6	0	0	2	0.00584351
GTGGGTTCTGGCCAC------CGTGGGCATCGGCAATACC	GTGGGTTTTGGACACTGGAACCGTGGGCATCGGCAATACC	FALSE	6	0	0	2	0.00584351
GTGGGTTTTGGACACTGGAGTGCCGTGGGCAGCGGCAATA	GTGGGTTTTGGACACTGGAA--CCGTGGGCATCGGCAATA	FALSE	0	2	1	2	0.00584351
GTGGGTTTTGGACACTGGATGCCCATGGGCATCGGCAATA	GTGGGTTTTGGACACTGGAA--CCGTGGGCATCGGCAATA	FALSE	0	2	1	2	0.00584351
GTGGGTTTTGGACACTGGATCCCCGTGGGCATCGGCAATA	GTGGGTTTTGGACACTGGAA--CCGTGGGCATCGGCAATA	FALSE	0	2	1	2	0.00584351
GTGGGTTATGCACACTGGAACCGTGGGCATCGGCAATACC	GTGGGTTTTGGACACTGGAACCGTGGGCATCGGCAATACC	TRUE	0	0	0	2	0.00584351
GTGGGTTTTGGACACTGGAGTGCCGTGGGCATTGGCAATA	GTGGGTTTTGGACACTGGAA--CCGTGGGCATCGGCAATA	FALSE	0	2	1	2	0.00584351
GTGGGTTTTGGACACTGGAGTGCCGTGGGCGTCGGCAATA	GTGGGTTTTGGACACTGGAA--CCGTGGGCATCGGCAATA	FALSE	0	2	1	2	0.00584351
GTGGGTTTTGGACACTGGAGTTCCGTGGGCATCGGCAATA	GTGGGTTTTGGACACTGGAA--CCGTGGGCATCGGCAATA	FALSE	0	2	1	2	0.00584351
GTGGGTTTTGGACACTGGAGTGCCGTGGGCTTCGGCAATA	GTGGGTTTTGGACACTGGAA--CCGTGGGCATCGGCAATA	FALSE	0	2	1	2	0.00584351
GTGGGTTTTGGACACTG---CCGTGGGCATCGGTAATACC	GTGGGTTTTGGACACTGGAACCGTGGGCATCGGCAATACC	FALSE	3	0	0	2	0.00584351
GTGGGTTTTGGACACTGGAGTGTCGTGGGCATCGGCAATA	GTGGGTTTTGGACACTGGAA--CCGTGGGCATCGGCAATA	FALSE	0	2	2	2	0.00584351
GTGGGTTATGGACACTG---CCGTGGGCATCGGCAATACC	GTGGGTTTTGGACACTGGAACCGTGGGCATCGGCAATACC	FALSE	3	0	0	2	0.00584351
GTGGGTTATGGACACTGG---------CATCGGCAATACC	GTGGGTTTTGGACACTGGAACCGTGGGCATCGGCAATACC	FALSE	9	0	0	2	0.00584351
GTGGGTTTTGGACACTGGAACCGTAGGCATCGGCAATACC	GTGGGTTTTGGACACTGGAACCGTGGGCATCGGCAATACC	TRUE	0	0	0	2	0.00584351
GTGGGTTTTGGACACTGGAGTGCCGTTGGCATCGGCAATA	GTGGGTTTTGGACACTGGAA--CCGTGGGCATCGGCAATA	FALSE	0	2	1	2	0.00584351
GTGGGTTTTGGACACT----CCGTGGGCATCGTCAATACC	GTGGGTTTTGGACACTGGAACCGTGGGCATCGGCAATACC	FALSE	4	0	0	2	0.00584351
GTGGGTTTTGGACACTGGAGTGCCTTGGGCATCGGCAATA	GTGGGTTTTGGACACTGGAA--CCGTGGGCATCGGCAATA	FALSE	0	2	1	2	0.00584351
GTGGGTTTTGGACACTGG---------CATTGGCAATACC	GTGGGTTTTGGACACTGGAACCGTGGGCATCGGCAATACC	FALSE	9	0	0	2	0.00584351
GTGGGTTTTGGACACTGGAACCGTGGGCACCGGCAATACC	GTGGGTTTTGGACACTGGAACCGTGGGCATCGGCAATACC	TRUE	0	0	0	2	0.00584351
GTGGGTTTTGGACACTGGAACCGTGGACATCGGCAATACC	GTGGGTTTTGGACACTGGAACCGTGGGCATCGGCAATACC	TRUE	0	0	0	2	0.00584351
GTGGGTTT-GGACAC------CGTGGGCATCGGCAATACC	GTGGGTTTTGGACACTGGAACCGTGGGCATCGGCAATACC	FALSE	6	0	0	2	0.00584351
GTGGGTTTTGGACACTGGAA------------------CC	GTGGGTTTTGGACACTGGAACCGTGGGCATCGGCAATACC	FALSE	18	0	0	2	0.00584351
GTGGGTTTTGGACACTGGAACCGTGGGCATCGGAAATACC	GTGGGTTTTGGACACTGGAACCGTGGGCATCGGCAATACC	TRUE	0	0	0	2	0.00584351
GTGGGTTTTGGACACTGGAA-CGTGGGCATCGGCAAAACC	GTGGGTTTTGGACACTGGAACCGTGGGCATCGGCAATACC	FALSE	1	0	0	2	0.00584351
GTGGGTTTTGGACACTGG---------CATAGGCAATACC	GTGGGTTTTGGACACTGGAACCGTGGGCATCGGCAATACC	FALSE	9	0	0	2	0.00584351
GTGGGTTTTGGACACTGG---------CATCGGCAATTCC	GTGGGTTTTGGACACTGGAACCGTGGGCATCGGCAATACC	FALSE	9	0	0	2	0.00584351
GTGGGTTTTGGACACTGGAACCGTGGGCATCGGCAACACC	GTGGGTTTTGGACACTGGAACCGTGGGCATCGGCAATACC	TRUE	0	0	0	2	0.00584351
GTGGGTTTTGCCCACTG---CGGTGGGCATCGGCAATACC	GTGGGTTTTGGACACTGGAACCGTGGGCATCGGCAATACC	FALSE	3	0	0	2	0.00584351
GTGGGTTTTGCCCACTGA---CGTGGGCATCGGCAATACC	GTGGGTTTTGGACACTGGAACCGTGGGCATCGGCAATACC	FALSE	3	0	0	2	0.00584351
GTGGGTTTTGGACAC------CGTGGGCAACGGCAATACC	GTGGGTTTTGGACACTGGAACCGTGGGCATCGGCAATACC	FALSE	6	0	0	2	0.00584351
GTGGGTTTTGGA------AACCGTGGGCATCGGCAATACC	GTGGGTTTTGGACACTGGAACCGTGGGCATCGGCAATACC	TRUE	0	0	0	2	0.00584351
GTGGGTTTTGGACACTGGAACCGTGGGCATCGGTAATACC	GTGGGTTTTGGACACTGGAACCGTGGGCATCGGCAATACC	TRUE	0	0	0	2	0.00584351
GTGGGTTTTGGACACTGGAACCGTGGGCATCGGCGATACC	GTGGGTTTTGGACACTGGAACCGTGGGCATCGGCAATACC	TRUE	0	0	0	2	0.00584351
GTGGGTATTGGACAC------CGTGGGCATCGGCAATACC	GTGGGTTTTGGACACTGGAACCGTGGGCATCGGCAATACC	FALSE	6	0	0	2	0.00584351
GTGGGTTTTGGAAACTGGTCGGATGCCCGTGGGCATCGGC	GTGGGTTTTGGACACTGGAA------CCGTGGGCATCGGC	FALSE	0	6	1	2	0.00584351
GTGGGTTTTGGACACTGGAACATGCCGTGGGCATCGGCAA	GTGGGTTTTGGACACTGGAA----CCGTGGGCATCGGCAA	FALSE	0	4	0	2	0.00584351
GTGGGTTTTGGACAC------CGAGGGCATCGGCAATACC	GTGGGTTTTGGACACTGGAACCGTGGGCATCGGCAATACC	FALSE	6	0	0	2	0.00584351
GTGGGTTTTGGACAC----------------------ACC	GTGGGTTTTGGACACTGGAACCGTGGGCATCGGCAATACC	FALSE	22	0	0	2	0.00584351
GTGGGTTTTGCCAACTG---CCGTGGGCATCGGCAATACC	GTGGGTTTTGGACACTGGAACCGTGGGCATCGGCAATACC	FALSE	3	0	0	2	0.00584351
GTGGGTTTTGGACACTGGAACTGTGGGCATCGGCAATACC	GTGGGTTTTGGACACTGGAACCGTGGGCATCGGCAATACC	TRUE	0	0	0	2	0.00584351
GTGGGTTTTG----------CCGTGGGCATCGGCAATACC	GTGGGTTTTGGACACTGGAACCGTGGGCATCGGCAATACC	FALSE	10	0	0	2	0.00584351
GTGGGTTTTGGACAATGGAGTGCCGTGGGCATCGGCAATA	GTGGGTTTTGGACACTGGAA--CCGTGGGCATCGGCAATA	FALSE	0	2	1	2	0.00584351
GTGGGTTTTGGACACTGGAGTGCCGTGGACATCGGCAATA	GTGGGTTTTGGACACTGGAA--CCGTGGGCATCGGCAATA	FALSE	0	2	1	2	0.00584351
GTGGGTTTTGGACACTGGAGTGCCGTGG-CATCGGCAATA	GTGGGTTTTGGACACTGGAA--CCGTGGGCATCGGCAATA	FALSE	0	2	1	2	0.00584351
GTGGGTTTTGGACAC-----CCGTGGGCATCGACAATACC	GTGGGTTTTGGACACTGGAACCGTGGGCATCGGCAATACC	FALSE	5	0	0	2	0.00584351
GTGGGTTTTGGACACTGGAGTGCCGTGAGCATCGGCAATA	GTGGGTTTTGGACACTGGAA--CCGTGGGCATCGGCAATA	FALSE	0	2	1	2	0.00584351
GTGGGTTTTGGACACTGGAA-CGTGTGCATCGGCAATACC	GTGGGTTTTGGACACTGGAACCGTGGGCATCGGCAATACC	FALSE	1	0	0	2	0.00584351
GTGGGTTTAGGACAC------CGTGGGCATCGGCAATACC	GTGGGTTTTGGACACTGGAACCGTGGGCATCGGCAATACC	FALSE	6	0	0	2	0.00584351
GTGGGTTTTGGACACTGCATCCGTGGGCATCGGCAATACC	GTGGGTTTTGGACACTGGAACCGTGGGCATCGGCAATACC	FALSE	0	0	1	2	0.00584351
GTGGGTTTTGGACAC------CGTTGGCATCGGCAATACC	GTGGGTTTTGGACACTGGAACCGTGGGCATCGGCAATACC	FALSE	6	0	0	2	0.00584351
GTGGGTTTTCGACACTGGAACCGTGGGCATCGGCAATACC	GTGGGTTTTGGACACTGGAACCGTGGGCATCGGCAATACC	TRUE	0	0	0	2	0.00584351
GTGGGTTTCGGACACT----CCGTGGGCATCGGCAATACC	GTGGGTTTTGGACACTGGAACCGTGGGCATCGGCAATACC	FALSE	4	0	0	2	0.00584351
GTGGGTTTTGGACAC------CGTGGGCTTCGGCAATACC	GTGGGTTTTGGACACTGGAACCGTGGGCATCGGCAATACC	FALSE	6	0	0	2	0.00584351
GTGGGTTTTGGACACTGGAGACGTGGGCATCGGCAATACC	GTGGGTTTTGGACACTGGAACCGTGGGCATCGGCAATACC	FALSE	0	0	2	2	0.00584351
GTGGGTTTTGGACAC------CGTGGGCATCGGCAATTCC	GTGGGTTTTGGACACTGGAACCGTGGGCATCGGCAATACC	FALSE	6	0	0	2	0.00584351
GTGGGTTTTGGACACTGGAGACGCGTGGGCATCGGCAATA	GTGGGTTTTGGACACTGGAA--CCGTGGGCATCGGCAATA	FALSE	0	2	2	2	0.00584351
GTGGGTTTTCGACACT----CCGTGGGCATCGGCAATACC	GTGGGTTTTGGACACTGGAACCGTGGGCATCGGCAATACC	FALSE	4	0	0	2	0.00584351
GTGGGTTTTGGACACTGGAATCGTGGGCATCGGCAATACC	GTGGGTTTTGGACACTGGAACCGTGGGCATCGGCAATACC	FALSE	0	0	1	2	0.00584351
GTGGGTTTTGGACACTGCTCGGATGCCCGTGGGCATCGGC	GTGGGTTTTGGACACTGGAA------CCGTGGGCATCGGC	FALSE	0	6	1	2	0.00584351
GTGGGTTTTGGACACTGA---CGTGGGCATCGGCAATACC	GTGGGTTTTGGACACTGGAACCGTGGGCATCGGCAATACC	FALSE	3	0	0	2	0.00584351
GTGGGTTTTGGATACTG---CCGTGGGCATCGGCAATACC	GTGGGTTTTGGACACTGGAACCGTGGGCATCGGCAATACC	FALSE	3	0	0	2	0.00584351
GTGGGTTTTGGACACTTG---------CATCGGCAATACC	GTGGGTTTTGGACACTGGAACCGTGGGCATCGGCAATACC	FALSE	9	0	0	2	0.00584351
GTGGGTTTTGGACACTGGTCGGATGCCAGTGGGCATCGGC	GTGGGTTTTGGACACTGGAA------CCGTGGGCATCGGC	FALSE	0	6	1	2	0.00584351
#REF!	GTGGGTTTTGGACACTGGAACCGTGGGCATCGGCAATACC	FALSE	0	0	1	2	0.00584351
GTGGGTTTTGGACACTTGAGTGCCGTGGGCATCGGCAATA	GTGGGTTTTGGACACTGGAA--CCGTGGGCATCGGCAATA	FALSE	0	2	1	2	0.00584351
GTGGGTTTTGGGCACTGGAACCGTGGGCATCGGCAATACC	GTGGGTTTTGGACACTGGAACCGTGGGCATCGGCAATACC	TRUE	0	0	0	2	0.00584351
GTGGGTTTTNNACACTGGAACCGTGGGCATCGGCAATACC	GTGGGTTTTGGACACTGGAACCGTGGGCATCGGCAATACC	TRUE	0	0	0	2	0.00584351
GTGGGTTTTGGACACTGGTCGGATGCCCGTGGGAATCGGC	GTGGGTTTTGGACACTGGAA------CCGTGGGCATCGGC	FALSE	0	6	1	2	0.00584351
GTGGGTTTTGGACACTGGTCGGATGCCCGTGGGCATCGAC	GTGGGTTTTGGACACTGGAA------CCGTGGGCATCGGC	FALSE	0	6	1	2	0.00584351
GTGGCTTTTGGACACT----CCGTGGGCATCGGCAATACC	GTGGGTTTTGGACACTGGAACCGTGGGCATCGGCAATACC	FALSE	4	0	0	2	0.00584351
GTAGGTTTTGGACACTGGAACCGTGGGCATCGGCAATACC	GTGGGTTTTGGACACTGGAACCGTGGGCATCGGCAATACC	TRUE	0	0	0	2	0.00584351
#REF!	GTGGGTTTTGGACACTGGAACCGTGGGCATCGGCAATACC	FALSE	0	0	1	2	0.00584351
GTGGGTTTTGGATACT----CCGTGGGCATCGGCAATACC	GTGGGTTTTGGACACTGGAACCGTGGGCATCGGCAATACC	FALSE	4	0	0	2	0.00584351
GTGGGCTTTGGACACTGGAACCGTGGGCATCGGCAATACC	GTGGGTTTTGGACACTGGAACCGTGGGCATCGGCAATACC	TRUE	0	0	0	2	0.00584351
#REF!	GTGGGTTTTGGACACTGGAACCGTGGGCATCGGCAATACC	FALSE	0	0	1	2	0.00584351
GTGGGATTTGGACAC------CGTGGGCATCGGCAATACC	GTGGGTTTTGGACACTGGAACCGTGGGCATCGGCAATACC	FALSE	6	0	0	2	0.00584351
#REF!	GTGGGTTTTGGACACTGGAACCGTGGGCATCGGCAATACC	FALSE	0	0	1	2	0.00584351
GTGGGTTTTGGANACTGGAGTGCCGTGGGCATCGGCAATA	GTGGGTTTTGGACACTGGAA--CCGTGGGCATCGGCAATA	FALSE	0	2	1	2	0.00584351
GTGGCTTTTGGACACTGGAGTGCCGTGGGCATCGGCAATA	GTGGGTTTTGGACACTGGAA--CCGTGGGCATCGGCAATA	FALSE	0	2	1	2	0.00584351
GTGGGTTTTGGACTCTGGAACCGTGGGCATCGGCAATACC	GTGGGTTTTGGACACTGGAACCGTGGGCATCGGCAATACC	TRUE	0	0	0	2	0.00584351
CTGGGTTTTGGACACT----CCGTGGGCATCGGCAATACC	GTGGGTTTTGGACACTGGAACCGTGGGCATCGGCAATACC	FALSE	4	0	0	2	0.00584351
GTTGGTTTTGGACAC------CGTGGGCATCGGCAATACC	GTGGGTTTTGGACACTGGAACCGTGGGCATCGGCAATACC	FALSE	6	0	0	2	0.00584351
GTCGGTTTTGGACACTGGAACCGTGGGCATCGGCAATACC	GTGGGTTTTGGACACTGGAACCGTGGGCATCGGCAATACC	TRUE	0	0	0	2	0.00584351
GTGGGAATTGGACACTGGAACCGTGGGCATCGGCAATACC	GTGGGTTTTGGACACTGGAACCGTGGGCATCGGCAATACC	TRUE	0	0	0	2	0.00584351
GTGGGTTTTGGACACTGGTCGGATGCACGTGGGCATCGGC	GTGGGTTTTGGACACTGGAA------CCGTGGGCATCGGC	FALSE	0	6	2	2	0.00584351
GTGGGTTTTTCCCACTG---CCGTGGGCATCGGCAATACC	GTGGGTTTTGGACACTGGAACCGTGGGCATCGGCAATACC	FALSE	3	0	0	2	0.00584351
GTGGGTTTTGGACACTGGTCGGATCCCCGTGGGCATCGGC	GTGGGTTTTGGACACTGGAA------CCGTGGGCATCGGC	FALSE	0	6	1	2	0.00584351
GTGGGTTTTGGACCC-----CCGTGGGCATCGGCAATACC	GTGGGTTTTGGACACTGGAACCGTGGGCATCGGCAATACC	FALSE	5	0	0	2	0.00584351
GAGGGTTTTGGACACTGGAACGGTGGGCATCGGCAATACC	GTGGGTTTTGGACACTGGAACCGTGGGCATCGGCAATACC	TRUE	0	0	0	2	0.00584351
GTGGGTTTTGGACACTGGCACTGCCGTGGGCATCGGCAAT	GTGGGTTTTGGACACTGGAA---CCGTGGGCATCGGCAAT	FALSE	0	3	0	2	0.00584351
GAGGGTTTTGGACACT----CCGTGGGCATCGGCAATACC	GTGGGTTTTGGACACTGGAACCGTGGGCATCGGCAATACC	FALSE	4	0	0	2	0.00584351
GTGGGTTTTGGACCCTGGAGTGCCGTGGGCATCGGCAATA	GTGGGTTTTGGACACTGGAA--CCGTGGGCATCGGCAATA	FALSE	0	2	1	2	0.00584351
GTGGGTTTTGGACCCTGGAA-CGTGGGCATCGGCAATACC	GTGGGTTTTGGACACTGGAACCGTGGGCATCGGCAATACC	FALSE	1	0	0	2	0.00584351
TTTGGACACTGGTCGGATACCCGTGGGCATCGGCAATACC	TTTGGACACTGG------AACCGTGGGCATCGGCAATACC	FALSE	0	0	1	2	0.00584351
GTGGGTTTTGGACGCTGGAACCGTGGGCATCGGCAATACC	GTGGGTTTTGGACACTGGAACCGTGGGCATCGGCAATACC	TRUE	0	0	0	2	0.00584351
GTGGGGTTTGGACACTGGAGTGCCGTGGGCATCGGCAATA	GTGGGTTTTGGACACTGGAA--CCGTGGGCATCGGCAATA	FALSE	0	2	1	2	0.00584351
GTGGGTTTTGGCCACTGGAA-CGTGGGCATCGGCAATACC	GTGGGTTTTGGACACTGGAACCGTGGGCATCGGCAATACC	FALSE	1	0	0	2	0.00584351
GCGGGTTTTGGACACTGGAACCGTGGGCATCGGCAATACC	GTGGGTTTTGGACACTGGAACCGTGGGCATCGGCAATACC	TRUE	0	0	0	2	0.00584351
GTGGGTTTTGGACACTGGTCTGATGCCCGTGGGCATCGGC	GTGGGTTTTGGACACTGGAA------CCGTGGGCATCGGC	FALSE	0	6	1	2	0.00584351
GTGGGTTTTGGCCACTG---CCGTGGGCATCGGCAATACC	GTGGGTTTTGGACACTGGAACCGTGGGCATCGGCAATACC	FALSE	3	0	0	2	0.00584351
GGGGGTTTTGGACACTGGAACCGTGGGCATCGGCAATACC	GTGGGTTTTGGACACTGGAACCGTGGGCATCGGCAATACC	TRUE	0	0	0	2	0.00584351
GTGGGTTTTGGACACTGGTACCGTGGGCATCGGCAATACC	GTGGGTTTTGGACACTGGAACCGTGGGCATCGGCAATACC	TRUE	0	0	0	2	0.00584351
GTGGGTTTTGGACATTGGTCGGATGCCCGTGGGCATCGGC	GTGGGTTTTGGACACTGGAA------CCGTGGGCATCGGC	FALSE	0	6	1	2	0.00584351
GGGTTTTGGACACTGGACCACCGTGGGCATCGGCAATACC	GGGTTTTGGACACTGGA--ACCGTGGGCATCGGCAATACC	FALSE	0	2	0	2	0.00584351
GTGGGTTTTGGACGCTGGAGTGCCGTGGGCATCGGCAATA	GTGGGTTTTGGACACTGGAA--CCGTGGGCATCGGCAATA	FALSE	0	2	1	2	0.00584351
TTGGGTTTTGGACACTGGAGTGCCGTGGGCATCGGCAATA	GTGGGTTTTGGACACTGGAA--CCGTGGGCATCGGCAATA	FALSE	0	2	1	2	0.00584351
GGGTTTTGGACACTGGATGACCGTGGGCATCGGCAATACC	GGGTTTTGGACACTGGA--ACCGTGGGCATCGGCAATACC	FALSE	0	2	0	2	0.00584351
GTGGGTTTTNGACAC-----CCGTGGGCATCGGCAATACC	GTGGGTTTTGGACACTGGAACCGTGGGCATCGGCAATACC	FALSE	5	0	0	1	0.00292176
GTGGGTTTTNGACAC------CGTGGGCATCGGCAATACC	GTGGGTTTTGGACACTGGAACCGTGGGCATCGGCAATACC	FALSE	6	0	0	1	0.00292176
GTGGNNTTTNNACACTGGAAACGTGTGCATCGGCAATACC	GTGGGTTTTGGACACTGGAACCGTGGGCATCGGCAATACC	FALSE	0	0	1	1	0.00292176
GTGGGTTTTNNACACTGGAGTGCCGTGGGCATCGGCAATA	GTGGGTTTTGGACACTGGAA--CCGTGGGCATCGGCAATA	FALSE	0	2	1	1	0.00292176
GTGGGTTTTNNACACTG---CCGTGGGCATCGGCAATACC	GTGGGTTTTGGACACTGGAACCGTGGGCATCGGCAATACC	FALSE	3	0	0	1	0.00292176
GTGGGTTTTGGACACTGGAACCGTGCGCATCGGCAATACC	GTGGGTTTTGGACACTGGAACCGTGGGCATCGGCAATACC	TRUE	0	0	0	1	0.00292176
GTGGGTTTTTGACACTTGAACCTTGGGCATCGGCAATACC	GTGGGTTTTGGACACTGGAACCGTGGGCATCGGCAATACC	TRUE	0	0	0	1	0.00292176
GTGGGTTTTTGACAC------CGTGGGCATCGGCAATACC	GTGGGTTTTGGACACTGGAACCGTGGGCATCGGCAATACC	FALSE	6	0	0	1	0.00292176
GTGGGTTTTNNACACTGGAA-CGTGGGCATCGGCAATACC	GTGGGTTTTGGACACTGGAACCGTGGGCATCGGCAATACC	FALSE	1	0	0	1	0.00292176
GTGGGTTTTGGACACTGGCA-CGTGGGCATCGGCAATACC	GTGGGTTTTGGACACTGGAACCGTGGGCATCGGCAATACC	FALSE	1	0	0	1	0.00292176
GTGGGTTTTGTTG-------CCGTGGGCATCGGCAATACC	GTGGGTTTTGGACACTGGAACCGTGGGCATCGGCAATACC	FALSE	7	0	0	1	0.00292176
GTGGGTTTTGGACACTGGAACCGTGGGCATCGCCAATACC	GTGGGTTTTGGACACTGGAACCGTGGGCATCGGCAATACC	TRUE	0	0	0	1	0.00292176
GTGGGTTTTGGACACTGGAACCGTGGGCATCGGCAATAGC	GTGGGTTTTGGACACTGGAACCGTGGGCATCGGCAATACC	TRUE	0	0	0	1	0.00292176
GTGGGTTTTGGCCCCT----CCGTGGGCATCGGCAATACC	GTGGGTTTTGGACACTGGAACCGTGGGCATCGGCAATACC	FALSE	4	0	0	1	0.00292176
GTGGGTTTTGGCCCCTGGAGTGCCGTGGGCATCGGCAATA	GTGGGTTTTGGACACTGGAA--CCGTGGGCATCGGCAATA	FALSE	0	2	1	1	0.00292176
GTGGGTTTTGGGAACTGGAACCGTGGGCATCGGCAATACC	GTGGGTTTTGGACACTGGAACCGTGGGCATCGGCAATACC	TRUE	0	0	0	1	0.00292176
GTGGGTTTTGGGCACAG---CCGTGGGCATCGGCAATACC	GTGGGTTTTGGACACTGGAACCGTGGGCATCGGCAATACC	FALSE	3	0	0	1	0.00292176
GTGGGTTTTGGGCACAGGAGTGCCGTGGGCATCGGCAATA	GTGGGTTTTGGACACTGGAA--CCGTGGGCATCGGCAATA	FALSE	0	2	1	1	0.00292176
GTGGGTTTTGGACACTGGAACCGTGGGCATCGGCAATA--	GTGGGTTTTGGACACTGGAACCGTGGGCATCGGCAATACC	TRUE	0	0	0	1	0.00292176
GTGGGTTTTGGGCACTGG---------CATCGGCAATACC	GTGGGTTTTGGACACTGGAACCGTGGGCATCGGCAATACC	FALSE	9	0	0	1	0.00292176
GTGGGTTTTGGGCACTGGAA-CGTGGGCATCGGCAATACC	GTGGGTTTTGGACACTGGAACCGTGGGCATCGGCAATACC	FALSE	1	0	0	1	0.00292176
GTGGGTTTTGGGCACTGGAAACGTGGGCATCGGCAATACC	GTGGGTTTTGGACACTGGAACCGTGGGCATCGGCAATACC	FALSE	0	0	1	1	0.00292176
GTGGGTTTTGGGCACTGGAACGGTGGGCATCGGCAATACC	GTGGGTTTTGGACACTGGAACCGTGGGCATCGGCAATACC	TRUE	0	0	0	1	0.00292176
GTGGGTTTTGGACACTGGAACCGTGGGCAT-GGCAATACC	GTGGGTTTTGGACACTGGAACCGTGGGCATCGGCAATACC	TRUE	0	0	0	1	0.00292176
GTGGGTTTTGGGCACTGGAGTGCCGTGGGCATCGGCAATA	GTGGGTTTTGGACACTGGAA--CCGTGGGCATCGGCAATA	FALSE	0	2	1	1	0.00292176
GTGGGTTTTGGTCACTGGTCGGATGCCCGTGGGCATCGGC	GTGGGTTTTGGACACTGGAA------CCGTGGGCATCGGC	FALSE	0	6	1	1	0.00292176
GTGGGTTTTGTACACAGGAAACGTTGGCATCGGCAATACC	GTGGGTTTTGGACACTGGAACCGTGGGCATCGGCAATACC	FALSE	0	0	1	1	0.00292176
GTGGGTTTTGTACACT----CCGTGGGCATCGGCAATACC	GTGGGTTTTGGACACTGGAACCGTGGGCATCGGCAATACC	FALSE	4	0	0	1	0.00292176
GTGGTTTTTGGACACTG---CCGTGGGCATCGGCAATACC	GTGGGTTTTGGACACTGGAACCGTGGGCATCGGCAATACC	FALSE	3	0	0	1	0.00292176
GTGGGTTTTGTACACTGGAACCGTGGGCATCGGCAATACA	GTGGGTTTTGGACACTGGAACCGTGGGCATCGGCAATACC	TRUE	0	0	0	1	0.00292176
GTGGGTTTTGGACACTGGAACCGTGGGCATAGGCAATACC	GTGGGTTTTGGACACTGGAACCGTGGGCATCGGCAATACC	TRUE	0	0	0	1	0.00292176
GTGGGTTTTGTACACTGGAACCGTGGGCATCGGCAATACC	GTGGGTTTTGGACACTGGAACCGTGGGCATCGGCAATACC	TRUE	0	0	0	1	0.00292176
GTGGGTTTTGTACACTGGAGTGCCGTGGGCATCGGCAATA	GTGGGTTTTGGACACTGGAA--CCGTGGGCATCGGCAATA	FALSE	0	2	1	1	0.00292176
GTGGGTTTTGTACACTGGAGTGCCGTTGGCATCGGCAATA	GTGGGTTTTGGACACTGGAA--CCGTGGGCATCGGCAATA	FALSE	0	2	1	1	0.00292176
GTGGTTTTTGGACACTG---CCGCGGGCATCGGCAATACC	GTGGGTTTTGGACACTGGAACCGTGGGCATCGGCAATACC	FALSE	3	0	0	1	0.00292176
GTGGGTTTTGGACACTGGAAACGTGGGCTTCGTCAATAGA	GTGGGTTTTGGACACTGGAACCGTGGGCATCGGCAATACC	FALSE	0	0	1	1	0.00292176
GTGGTTTTTGGACACTGGAGTGCCGTGGGCATCGGCAATA	GTGGGTTTTGGACACTGGAA--CCGTGGGCATCGGCAATA	FALSE	0	2	1	1	0.00292176
GTGGGTTTTGGACACTGCCACCGTGGGCATCGGCAATACC	GTGGGTTTTGGACACTGGAACCGTGGGCATCGGCAATACC	TRUE	0	0	0	1	0.00292176
GTGGGTTTTGGACACTGG---------CATCGTCAATACC	GTGGGTTTTGGACACTGGAACCGTGGGCATCGGCAATACC	FALSE	9	0	0	1	0.00292176
GTGGGTTTTGGACACTGG---------CATCGGGAATACC	GTGGGTTTTGGACACTGGAACCGTGGGCATCGGCAATACC	FALSE	9	0	0	1	0.00292176
NTGGGTTTTGCCCACTG---CCGTGGGCATCGGCAATANC	GTGGGTTTTGGACACTGGAACCGTGGGCATCGGCAATACC	FALSE	3	0	0	1	0.00292176
NTGGGTTTTGGACACTG---CCGTGGGCATCGGCAATANC	GTGGGTTTTGGACACTGGAACCGTGGGCATCGGCAATACC	FALSE	3	0	0	1	0.00292176
GTGGGTTTTGGACACTGG---------CATCGGCAATCCC	GTGGGTTTTGGACACTGGAACCGTGGGCATCGGCAATACC	FALSE	9	0	0	1	0.00292176
NTGGGTTTTGGACACTGGAACCGTGGGCATCGGCAATACC	GTGGGTTTTGGACACTGGAACCGTGGGCATCGGCAATACC	TRUE	0	0	0	1	0.00292176
GTGGGTTTTGGACACTGG---------CATCGGAAATACC	GTGGGTTTTGGACACTGGAACCGTGGGCATCGGCAATACC	FALSE	9	0	0	1	0.00292176
TGGGTTTTGGACACTGGACACCGTGGGCATCGGCAATACC	TGGGTTTTGGACACTGGA-ACCGTGGGCATCGGCAATACC	FALSE	0	1	0	1	0.00292176
TTGGACACTGCTCTGATGAA-CGTGGGCATCGGCAATACC	TTGGACACTG-------GAACCGTGGGCATCGGCAATACC	FALSE	1	0	0	1	0.00292176
TTGGGTTTTGGACAC------CGTGGGCATCGGCAATACC	GTGGGTTTTGGACACTGGAACCGTGGGCATCGGCAATACC	FALSE	6	0	0	1	0.00292176
GTGGGTTTTGGACACTGCTCGGATGCACGTGGGCATCGGA	GTGGGTTTTGGACACTGGAA------CCGTGGGCATCGGC	FALSE	0	6	2	1	0.00292176
TTGGGTTTTGGACACTGGAGTGCCGTGTGCATCGGCAATA	GTGGGTTTTGGACACTGGAA--CCGTGGGCATCGGCAATA	FALSE	0	2	1	1	0.00292176
GTTGGTTTTGGACACTGGTCGGATGCCCGTGGGCATCGGC	GTGGGTTTTGGACACTGGAA------CCGTGGGCATCGGC	FALSE	0	6	1	1	0.00292176
TTGGGTTTTGGACCCTGGAACCGTGGGCATCGGCAATACC	GTGGGTTTTGGACACTGGAACCGTGGGCATCGGCAATACC	TRUE	0	0	0	1	0.00292176
GTGGGTTTTGGACACTGCAGACGTGGGCATCGGCAATACC	GTGGGTTTTGGACACTGGAACCGTGGGCATCGGCAATACC	FALSE	0	0	2	1	0.00292176
TTGGGTTTTGGGCACTGGAACCGTGGGCATCGGCAATACC	GTGGGTTTTGGACACTGGAACCGTGGGCATCGGCAATACC	TRUE	0	0	0	1	0.00292176
GTGGGTTTTGGACACTGCACCCGTGGGCATCGGCAATACC	GTGGGTTTTGGACACTGGAACCGTGGGCATCGGCAATACC	FALSE	0	0	1	1	0.00292176
TTGGTTTTTGGCCCGTGGAACCGTGGGCATCGGCAATACC	GTGGGTTTTGGACACTGGAACCGTGGGCATCGGCAATACC	TRUE	0	0	0	1	0.00292176
TTTCGACACTGGTCGGATGACGGTGGGCATCGGCAATACC	TTTGGACACTGGA------ACCGTGGGCATCGGCAATACC	FALSE	0	6	0	1	0.00292176
GTGGGTTTTGGACACTGCAACCGTGGGCATCGGCAATAAC	GTGGGTTTTGGACACTGGAACCGTGGGCATCGGCAATACC	TRUE	0	0	0	1	0.00292176
TTTGGACACTGGTCGGATGACCGTGGGCATCGGCAATACC	TTTGGACACTGGA------ACCGTGGGCATCGGCAATACC	FALSE	0	6	0	1	0.00292176
GTGGGTTTTGGACACTGAACCCGTGGGCATCGGCAATACC	GTGGGTTTTGGACACTGGAACCGTGGGCATCGGCAATACC	FALSE	0	0	1	1	0.00292176
TTTGGTTTTGGGCCCTGGAAACGTGGGCATCGGCAATACC	GTGGGTTTTGGACACTGGAACCGTGGGCATCGGCAATACC	FALSE	0	0	1	1	0.00292176
TTTGTTTTAGGACACTGGAAACGTTGGCATCGGCAATACC	GTGGGTTTTGGACACTGGAACCGTGGGCATCGGCAATACC	FALSE	0	0	1	1	0.00292176
GTTGTTTTTGGACACTGGAGTGCCGTGGGCATCGGCAATA	GTGGGTTTTGGACACTGGAA--CCGTGGGCATCGGCAATA	FALSE	0	2	1	1	0.00292176
GTGGGTTTTGGACACTGGA-CCGTGGGCATCGGCAATACC	GTGGGTTTTGGACACTGGAACCGTGGGCATCGGCAATACC	FALSE	1	0	0	1	0.00292176		y1b
GTGTGATTTGGACACTCGAACCGTGGGGATCGGCAATACC	GTGGGTTTTGGACACTGGAACCGTGGGCATCGGCAATACC	TRUE	0	0	0	1	0.00292176
GTGGGTTTTGGACACTGGAA-CGTGGGTATCGGCAATACC	GTGGGTTTTGGACACTGGAACCGTGGGCATCGGCAATACC	FALSE	1	0	0	1	0.00292176
GTGTGTTTTGGACAC------CGTGGGCATCTGCAATACC	GTGGGTTTTGGACACTGGAACCGTGGGCATCGGCAATACC	FALSE	6	0	0	1	0.00292176
GTGGGTTTTGGACACTGGAACACGTGGCCGTGGGCATCGG	GTGGGTTTTGGACACTGGAA-------CCGTGGGCATCGG	FALSE	0	7	0	1	0.00292176
GTGGGTTTTGGACACTGGAAACGTTTGCATCGGCAATCCC	GTGGGTTTTGGACACTGGAACCGTGGGCATCGGCAATACC	FALSE	0	0	1	1	0.00292176
GTGTGTTTTGGACACT----CCGTGGGCATCGGCAATACC	GTGGGTTTTGGACACTGGAACCGTGGGCATCGGCAATACC	FALSE	4	0	0	1	0.00292176
GTGTGTTTTGGACACTGGAACCGTGGGCATCGGCAATTCC	GTGGGTTTTGGACACTGGAACCGTGGGCATCGGCAATACC	TRUE	0	0	0	1	0.00292176
GTGGGTTTTGGACACTGGAAACGTGTGCATCGGCAATACC	GTGGGTTTTGGACACTGGAACCGTGGGCATCGGCAATACC	FALSE	0	0	1	1	0.00292176
GTGGGTTTTGGCCCCGGGAA-CGTGGGCATCGGCAATACC	GTGGGTTTTGGACACTGGAACCGTGGGCATCGGCAATACC	FALSE	1	0	0	1	0.00292176
GTGGGTTTTGGACACTGGAAACGTGGGCATCGGCATTACC	GTGGGTTTTGGACACTGGAACCGTGGGCATCGGCAATACC	FALSE	0	0	1	1	0.00292176
GTGTGTTTTGGACACTGGTCGGATGCCCGTGGGCATCGGC	GTGGGTTTTGGACACTGGAA------CCGTGGGCATCGGC	FALSE	0	6	1	1	0.00292176
GTGGGTTTTGGACACTGGAA-CGTTGGCATCGGCAATACC	GTGGGTTTTGGACACTGGAACCGTGGGCATCGGCAATACC	FALSE	1	0	0	1	0.00292176
GTGTGTTTTGGAGACTGGAACCGTGGGCATCGGCAATACC	GTGGGTTTTGGACACTGGAACCGTGGGCATCGGCAATACC	TRUE	0	0	0	1	0.00292176
GTGGGTTTTGGACACTGGAA-CGTGGGCATTGGCAATACC	GTGGGTTTTGGACACTGGAACCGTGGGCATCGGCAATACC	FALSE	1	0	0	1	0.00292176
GTTGGTTTTGGACACTGGATACGTGGGCATCGGCAATAAC	GTGGGTTTTGGACACTGGAACCGTGGGCATCGGCAATACC	FALSE	0	0	2	1	0.00292176
GTGGGTTTTGGACACTGGAA-CGTGGGCATCTGCAATACC	GTGGGTTTTGGACACTGGAACCGTGGGCATCGGCAATACC	FALSE	1	0	0	1	0.00292176
GTTGGTTTTGGAAACTGGAA-CGTGGGCATCGTCAATACC	GTGGGTTTTGGACACTGGAACCGTGGGCATCGGCAATACC	FALSE	1	0	0	1	0.00292176
GTGGGTTTTGGACACTGGAA-CGTGGGCATCGGCAATGCC	GTGGGTTTTGGACACTGGAACCGTGGGCATCGGCAATACC	FALSE	1	0	0	1	0.00292176
GTTGGTTTTGGAAACTGGAACCGTGGGCATCGGCAATACC	GTGGGTTTTGGACACTGGAACCGTGGGCATCGGCAATACC	TRUE	0	0	0	1	0.00292176
GTGGGTTTTGGACACTGGAA-CGTGGGCATCGGCAACACC	GTGGGTTTTGGACACTGGAACCGTGGGCATCGGCAATACC	FALSE	1	0	0	1	0.00292176
GTTGGTTTTGGACACTGGAACCGTGGTCATCGGCAATAAC	GTGGGTTTTGGACACTGGAACCGTGGGCATCGGCAATACC	TRUE	0	0	0	1	0.00292176
GTGGGTTTTGGACACTGGAA-CGTGGGCATCGGAAATACC	GTGGGTTTTGGACACTGGAACCGTGGGCATCGGCAATACC	FALSE	1	0	0	1	0.00292176
GTGGGTTTTGGACACTGGAA-CGTGGGCATCAACAATACC	GTGGGTTTTGGACACTGGAACCGTGGGCATCGGCAATACC	FALSE	1	0	0	1	0.00292176
GTTGGTTTTGGACACTGGAACCTTGGGCATCGGCAATACC	GTGGGTTTTGGACACTGGAACCGTGGGCATCGGCAATACC	TRUE	0	0	0	1	0.00292176
GTTGGTTTTGGACACTGGAGTGCCGTGGGCATCGGCAATA	GTGGGTTTTGGACACTGGAA--CCGTGGGCATCGGCAATA	FALSE	0	2	1	1	0.00292176
GTGGGTTTTGGACACTGGAA-CGTGGGCAACGGCAATACC	GTGGGTTTTGGACACTGGAACCGTGGGCATCGGCAATACC	FALSE	1	0	0	1	0.00292176
GTGGGTTTTGGCCCCGGGACCCGTGGGCATCGGCAATACC	GTGGGTTTTGGACACTGGAACCGTGGGCATCGGCAATACC	FALSE	0	0	1	1	0.00292176
GTGGGTTTTGGCCACGGGAACCGTGGGCATCGGCAATACC	GTGGGTTTTGGACACTGGAACCGTGGGCATCGGCAATACC	TRUE	0	0	0	1	0.00292176
GTGGGTTTTGGCCACTGGTCGGATGCCCGTGGGCATCGGC	GTGGGTTTTGGACACTGGAA------CCGTGGGCATCGGC	FALSE	0	6	1	1	0.00292176
GTGGGTTTTGGACACTGGAGTGCCGTGGGCATCGGCAATT	GTGGGTTTTGGACACTGGAA--CCGTGGGCATCGGCAATA	FALSE	0	2	1	1	0.00292176
GTGGGTTTTGGACACTGGTCGGATGCCCGTGGGCATCTGC	GTGGGTTTTGGACACTGGAA------CCGTGGGCATCGGC	FALSE	0	6	1	1	0.00292176
GTGGGTTTTGGACACTGGTCGGATGCCCGTGGGCGTCGGC	GTGGGTTTTGGACACTGGAA------CCGTGGGCATCGGC	FALSE	0	6	1	1	0.00292176
GTGGGTTTTGGACACTGGAGTGCCGTGGGTATCGGCAATA	GTGGGTTTTGGACACTGGAA--CCGTGGGCATCGGCAATA	FALSE	0	2	1	1	0.00292176
GTGGGTTTTGGACACTGGTCGGATGCCCGTGGTCATCGTC	GTGGGTTTTGGACACTGGAA------CCGTGGGCATCGGC	FALSE	0	6	1	1	0.00292176
GTGGGTTTTGGACACTGGTCGGATGCCCGTGTGCATCGGC	GTGGGTTTTGGACACTGGAA------CCGTGGGCATCGGC	FALSE	0	6	1	1	0.00292176
GTGGGTTTTGGACACTGGTCGGATGCCCTTGGGCATCGGC	GTGGGTTTTGGACACTGGAA------CCGTGGGCATCGGC	FALSE	0	6	1	1	0.00292176
GTGGGTTTTGGACACTGGAGTGCCGTGGGCATGGGCAATA	GTGGGTTTTGGACACTGGAA--CCGTGGGCATCGGCAATA	FALSE	0	2	1	1	0.00292176
GTGGGTTTTGGACACTGGAGTGCCGTGGGCATCGTCAATA	GTGGGTTTTGGACACTGGAA--CCGTGGGCATCGGCAATA	FALSE	0	2	1	1	0.00292176
GTGGGTTTTGGACACTGGTCGGATGCCTGTGGGCATCGGC	GTGGGTTTTGGACACTGGAA------CCGTGGGCATCGGC	FALSE	0	6	1	1	0.00292176
GTGGGTTTTGGACACTGGTCGGATGCGCGTGGGCATCGGC	GTGGGTTTTGGACACTGGAA------CCGTGGGCATCGGC	FALSE	0	6	2	1	0.00292176
GTGGGTTTTGGACACTGGTCGGATGGCCGTGGGCATCGGC	GTGGGTTTTGGACACTGGAA------CCGTGGGCATCGGC	FALSE	0	6	1	1	0.00292176
GTGGGTTTTGGACACTGGAGTGCCGTTGGCATCGTCAATA	GTGGGTTTTGGACACTGGAA--CCGTGGGCATCGGCAATA	FALSE	0	2	1	1	0.00292176
GTGGGTTTTGGACACTGGTCGGATNCCCGTGGGCATCGGC	GTGGGTTTTGGACACTGGAA------CCGTGGGCATCGGC	FALSE	0	6	1	1	0.00292176
GTGGGTTTTGGACACTGGAGTGCCGTGGGCATCGGCAAAT	GTGGGTTTTGGACACTGGAA--CCGTGGGCATCGGCAA-T	FALSE	0	2	1	1	0.00292176
GTGGGTTTTGGACACTGGTCGGATTCCCGTGGGCATCGGC	GTGGGTTTTGGACACTGGAA------CCGTGGGCATCGGC	FALSE	0	6	1	1	0.00292176
GTGGGTTTTGGACACTGGTCGGCTGCCCGTGGGCATCGGC	GTGGGTTTTGGACACTGGAA------CCGTGGGCATCGGC	FALSE	0	6	1	1	0.00292176
GTGGGTTTTGGACACTGGTCGTATGCCCGTGGGCATCGGC	GTGGGTTTTGGACACTGGAA------CCGTGGGCATCGGC	FALSE	0	6	1	1	0.00292176
GTGGGTTTTGGACACTGGAGTGCCGTGGGCATAGGCAATA	GTGGGTTTTGGACACTGGAA--CCGTGGGCATCGGCAATA	FALSE	0	2	1	1	0.00292176
GTGGGTTTTGGACACTGT---CGTGGGCATCGGCAATACC	GTGGGTTTTGGACACTGGAACCGTGGGCATCGGCAATACC	FALSE	3	0	0	1	0.00292176
GTGGGTTTTGGACACTGGAGTGCCGTGGGCACCGGCAATA	GTGGGTTTTGGACACTGGAA--CCGTGGGCATCGGCAATA	FALSE	0	2	1	1	0.00292176
GTGGGTTTTGGACACTGTAA-CGTGGGCATCGGCAATTCC	GTGGGTTTTGGACACTGGAACCGTGGGCATCGGCAATACC	FALSE	1	0	0	1	0.00292176
GTGGGTTTTGGACACTGGAGTGCCGTGGGAATCGGCAATA	GTGGGTTTTGGACACTGGAA--CCGTGGGCATCGGCAATA	FALSE	0	2	1	1	0.00292176
GTGGGTTTTGGACACTGGTCGGATGCCCGTGGGCATCGTC	GTGGGTTTTGGACACTGGAA------CCGTGGGCATCGGC	FALSE	0	6	1	1	0.00292176
GTGGGTTTTGGACACTGGTCGGATGCCCGTGG-CATCGGC	GTGGGTTTTGGACACTGGAA------CCGTGGGCATCGGC	FALSE	0	6	1	1	0.00292176
GTGGGTTTTGGACACTGTAGTGCCGTGGGCATCGGCTATA	GTGGGTTTTGGACACTGGAA--CCGTGGGCATCGGCAATA	FALSE	0	2	1	1	0.00292176
GTGGGTTTTGGACACTGGGGTGCCGTGGGCATCGGCAATA	GTGGGTTTTGGACACTGGAA--CCGTGGGCATCGGCAATA	FALSE	0	2	1	1	0.00292176
GTGGGTTTTGGACACTGGCACCGTGGGCATCGGCAATACC	GTGGGTTTTGGACACTGGAACCGTGGGCATCGGCAATACC	TRUE	0	0	0	1	0.00292176
GTGGGTTTTGGACACTGGATGCCTGTGGGCATCGGCAATA	GTGGGTTTTGGACACTGGAA--CCGTGGGCATCGGCAATA	FALSE	0	2	1	1	0.00292176
GTGGGTTTTGGACACTGGATGCCGTGGGCATCGGCAATAC	GTGGGTTTTGGACACTGGAA-CCGTGGGCATCGGCAATAC	FALSE	0	1	1	1	0.00292176
GTGGGTTTTGGACACTGGCCGGATGCCCGTGGGCATCGGC	GTGGGTTTTGGACACTGGAA------CCGTGGGCATCGGC	FALSE	0	6	1	1	0.00292176
GTGGGTTTTGGACACTGGGA---------TCGGCAATACC	GTGGGTTTTGGACACTGGAACCGTGGGCATCGGCAATACC	FALSE	9	0	0	1	0.00292176
GTGGGTTTTGGACACTGGGACCGTGGGCATCGGCAATACC	GTGGGTTTTGGACACTGGAACCGTGGGCATCGGCAATACC	TRUE	0	0	0	1	0.00292176
GTGGGTTTTGGACACTGGATGCCCGTGGGCTTCGGCAATA	GTGGGTTTTGGACACTGGAA--CCGTGGGCATCGGCAATA	FALSE	0	2	1	1	0.00292176
GTGGGTTTTGGACACTGGATGCCCGTGGGCATCGGGAATA	GTGGGTTTTGGACACTGGAA--CCGTGGGCATCGGCAATA	FALSE	0	2	1	1	0.00292176
GTGGGTTTTGGACACTGGATGCCCGTGGGCATCGGCATTA	GTGGGTTTTGGACACTGGAA--CCGTGGGCATCGGCAATA	FALSE	0	2	1	1	0.00292176
GTGGGTTTTGGACACTGGATGCCCGTGGGCATCGGCAATT	GTGGGTTTTGGACACTGGAA--CCGTGGGCATCGGCAATA	FALSE	0	2	1	1	0.00292176
GTGGGTTTTGGACACTGGATGCCCGTGGGCATCGGAGATA	GTGGGTTTTGGACACTGGAA--CCGTGGGCATCGGCAATA	FALSE	0	2	1	1	0.00292176
GTGGGTTTTGGACACTGGAGTGCCTTGGTCATCGGCAATA	GTGGGTTTTGGACACTGGAA--CCGTGGGCATCGGCAATA	FALSE	0	2	1	1	0.00292176
GTGGGTTTTGGACACTGGATCCGTGGGCATCGGCTATACC	GTGGGTTTTGGACACTGGAACCGTGGGCATCGGCAATACC	FALSE	0	0	1	1	0.00292176
GTGGGTTTTGGACACTGGTACCGTGGGCATCGTCAATACC	GTGGGTTTTGGACACTGGAACCGTGGGCATCGGCAATACC	TRUE	0	0	0	1	0.00292176
GTGGGTTTTGGACACTGAAA-CGTGGGCATCGGCAATACC	GTGGGTTTTGGACACTGGAACCGTGGGCATCGGCAATACC	FALSE	1	0	0	1	0.00292176
GTGGGTTTTGGACACTGGTCCGATGCCCGTGGGCATCGGC	GTGGGTTTTGGACACTGGAA------CCGTGGGCATCGGC	FALSE	0	6	1	1	0.00292176
GTGGGTTTTGGACACTGGTCGCATGCCCGTGGGCATCGGC	GTGGGTTTTGGACACTGGAA------CCGTGGGCATCGGC	FALSE	0	6	1	1	0.00292176
GTGGGTTTTGGACACTGGANNGCCGTGGGCATCGGCAATA	GTGGGTTTTGGACACTGGAA--CCGTGGGCATCGGCAATA	FALSE	0	2	1	1	0.00292176
GTGGGTTTTGGACACTGGTCGGAAGCCCGTGGGCATCGGC	GTGGGTTTTGGACACTGGAA------CCGTGGGCATCGGC	FALSE	0	6	1	1	0.00292176
GTGGGTTTTGGACACTGGAGTGCTGTGGGCATCGGCAATA	GTGGGTTTTGGACACTGGAA--CCGTGGGCATCGGCAATA	FALSE	0	2	1	1	0.00292176
GTGGGTTTTGGACACTGGTCGGATGCCCGTGAGCATCGGC	GTGGGTTTTGGACACTGGAA------CCGTGGGCATCGGC	FALSE	0	6	1	1	0.00292176
GTGGGTTTTGGACACTGGTCGGATGCCCGTGCGCATCGGC	GTGGGTTTTGGACACTGGAA------CCGTGGGCATCGGC	FALSE	0	6	1	1	0.00292176
GTGGGTTTTGGACACTGTAGTGACGTGGGCATCGGCAATA	GTGGGTTTTGGACACTGGAA--CCGTGGGCATCGGCAATA	FALSE	0	2	2	1	0.00292176
GTGGGTTTTGGACACTT---CCGTGGGCATCGGCAATACC	GTGGGTTTTGGACACTGGAACCGTGGGCATCGGCAATACC	FALSE	3	0	0	1	0.00292176
GTGGGTTTTGGCCACTGGTCAGATGCCCGTGGGCATCGGC	GTGGGTTTTGGACACTGGAA------CCGTGGGCATCGGC	FALSE	0	6	1	1	0.00292176
GTGGGTTTTGGCACCTGGAAACGTGGGCATCGGCAATACC	GTGGGTTTTGGACACTGGAACCGTGGGCATCGGCAATACC	FALSE	0	0	1	1	0.00292176
GTGGGTTTTGGACACTGGAACCGTGTGCATCGTCAATACC	GTGGGTTTTGGACACTGGAACCGTGGGCATCGGCAATACC	TRUE	0	0	0	1	0.00292176
GTGGGTTTTGGAGACTGGAGTGCCGTGGGCATCGGCAATA	GTGGGTTTTGGACACTGGAA--CCGTGGGCATCGGCAATA	FALSE	0	2	1	1	0.00292176
GTGGGTTTTGGAGACTGGTCGGATGCCCGTGGGCATCGGC	GTGGGTTTTGGACACTGGAA------CCGTGGGCATCGGC	FALSE	0	6	1	1	0.00292176
GTGGGTTTTGGACACTGGAACCGTGTGAATCGGCAATACC	GTGGGTTTTGGACACTGGAACCGTGGGCATCGGCAATACC	TRUE	0	0	0	1	0.00292176
GTGGGTTTTGGATACTGGAACCGTGGGCATCGGCAATACC	GTGGGTTTTGGACACTGGAACCGTGGGCATCGGCAATACC	TRUE	0	0	0	1	0.00292176
GTGGGTTTTGGATTCTGGAGTGCCGTGGGCATCGGCAATA	GTGGGTTTTGGACACTGGAA--CCGTGGGCATCGGCAATA	FALSE	0	2	1	1	0.00292176
GTGGGTTTTGGACACTGGAACCGTGGGCATNGGCAATACC	GTGGGTTTTGGACACTGGAACCGTGGGCATCGGCAATACC	TRUE	0	0	0	1	0.00292176
GTGGGTTTTGGACACTGGAACCGTGGGCATCTTCAATAGC	GTGGGTTTTGGACACTGGAACCGTGGGCATCGGCAATACC	TRUE	0	0	0	1	0.00292176
GTGGGTTTTGGCAACTGGATGCCCGTTGTCATCGGCAATA	GTGGGTTTTGGACACTGGAA--CCGTGGGCATCGGCAATA	FALSE	0	2	1	1	0.00292176
GTGGGTTTTGGACACTGGAACCGTGGGCATCTTCAATACC	GTGGGTTTTGGACACTGGAACCGTGGGCATCGGCAATACC	TRUE	0	0	0	1	0.00292176
GTGGGTTTTGGACACTGGAACCGTGGGCATCTGCAATACT	GTGGGTTTTGGACACTGGAACCGTGGGCATCGGCAATACC	TRUE	0	0	0	1	0.00292176
GTGGGTTTTGGAGACTCGTCGGATGCCCGTGGGCATCGGC	GTGGGTTTTGGACACTGGAA------CCGTGGGCATCGGC	FALSE	0	6	1	1	0.00292176
GTGGGTTTTGGCCAC-----CCGTGGGCATCGGCAATACC	GTGGGTTTTGGACACTGGAACCGTGGGCATCGGCAATACC	FALSE	5	0	0	1	0.00292176
GTGGGTTTTGGACACTGGATTGCCGTGGGCATCGGCAATA	GTGGGTTTTGGACACTGGAA--CCGTGGGCATCGGCAATA	FALSE	0	2	1	1	0.00292176
GTGGGTTTTGGCCACT----CCGTGGGCATCGGCAATACC	GTGGGTTTTGGACACTGGAACCGTGGGCATCGGCAATACC	FALSE	4	0	0	1	0.00292176
GTGGGTTTTGGACACTGGAACCGTGGGCATCGGGAATACC	GTGGGTTTTGGACACTGGAACCGTGGGCATCGGCAATACC	TRUE	0	0	0	1	0.00292176
GTGGGTTTTGGCCACTGG---------CATCGGCAATACC	GTGGGTTTTGGACACTGGAACCGTGGGCATCGGCAATACC	FALSE	9	0	0	1	0.00292176
GTGGGTTTTGGACACTGGAACCGTGGGCATCGGCACTTCC	GTGGGTTTTGGACACTGGAACCGTGGGCATCGGCAATACC	TRUE	0	0	0	1	0.00292176
GTGGGTTTTGGACACTGGAACCGTGGGCATCGGCAATTGC	GTGGGTTTTGGACACTGGAACCGTGGGCATCGGCAATACC	TRUE	0	0	0	1	0.00292176
GTGGGTTTTGGCCACTGGAACCGTGGGCATCGGAAATACC	GTGGGTTTTGGACACTGGAACCGTGGGCATCGGCAATACC	TRUE	0	0	0	1	0.00292176
GTGGGTTTTGGCCACTGGAACCGTTGGCATCGGCTATACC	GTGGGTTTTGGACACTGGAACCGTGGGCATCGGCAATACC	TRUE	0	0	0	1	0.00292176
GTGGGTTTTGGACACTGGAACCGTGGGCATCGGCAATGCC	GTGGGTTTTGGACACTGGAACCGTGGGCATCGGCAATACC	TRUE	0	0	0	1	0.00292176
GTGGGTTTTGGAGACTGGAA-CGTGGGCATCGGCAATACC	GTGGGTTTTGGACACTGGAACCGTGGGCATCGGCAATACC	FALSE	1	0	0	1	0.00292176
GTGGGTTTTGGACACTGGAACCGTTGTCATCGGAAATACC	GTGGGTTTTGGACACTGGAACCGTGGGCATCGGCAATACC	TRUE	0	0	0	1	0.00292176
GTGGGTTTTGGACACTGGAGTGCCGAGGGCATCGGCAATA	GTGGGTTTTGGACACTGGAA--CCGTGGGCATCGGCAATA	FALSE	0	2	1	1	0.00292176
GTGGGTTTTGGACACTGGAATGGATGCCCACCGTGGGCAT	GTGGGTTTTGGACACTGGAA----------CCGTGGGCAT	FALSE	0	10	0	1	0.00292176
GTGGGTTTTGGACACTTGAG-CGTGGGCATCGGCAATACC	GTGGGTTTTGGACACTGGAACCGTGGGCATCGGCAATACC	FALSE	1	0	1	1	0.00292176
GTGGGTTTTGGACACTTGTCGGATGCCCGTGGGCATCGGC	GTGGGTTTTGGACACTGGAA------CCGTGGGCATCGGC	FALSE	0	6	1	1	0.00292176
GTGGGTTTTGGACAG----ACCGTGGGCATCGGCAATACC	GTGGGTTTTGGACACTGGAACCGTGGGCATCGGCAATACC	TRUE	0	0	0	1	0.00292176
GTGGGTTTTGGACACTGGAGCCGTTGGCATCGGCAATACC	GTGGGTTTTGGACACTGGAACCGTGGGCATCGGCAATACC	FALSE	0	0	1	1	0.00292176
GTGGGTTTTGGACAGTGGAACCGTGGGCATCGGCAATACC	GTGGGTTTTGGACACTGGAACCGTGGGCATCGGCAATACC	TRUE	0	0	0	1	0.00292176
GTGGGTTTTGGACCCT----CCGTGGGCATCGGCAATACC	GTGGGTTTTGGACACTGGAACCGTGGGCATCGGCAATACC	FALSE	4	0	0	1	0.00292176
GTGGGTTTTGGACACTGGAGACCCGTGGGGATCGGCAATA	GTGGGTTTTGGACACTGGAA--CCGTGGGCATCGGCAATA	FALSE	0	2	1	1	0.00292176
GTGGGTTTTGGACGC------CGTGGGCATCGGCAATACC	GTGGGTTTTGGACACTGGAACCGTGGGCATCGGCAATACC	FALSE	6	0	0	1	0.00292176
GTGGGTTTTGGACGCT----CCGTGGGCATCGGCAATACC	GTGGGTTTTGGACACTGGAACCGTGGGCATCGGCAATACC	FALSE	4	0	0	1	0.00292176
GTGGGTTTTGGACACTGGACCCGTGGGCATCGGCAATAAC	GTGGGTTTTGGACACTGGAACCGTGGGCATCGGCAATACC	FALSE	0	0	1	1	0.00292176
GTGGGTTTTGGACACTGGAATGCCGTGGTCATCGGCAATA	GTGGGTTTTGGACACTGGAA--CCGTGGGCATCGGCAATA	FALSE	0	2	0	1	0.00292176
GTGGGTTTTGGACACTGGAACCTTGGGCATCGCCAATACC	GTGGGTTTTGGACACTGGAACCGTGGGCATCGGCAATACC	TRUE	0	0	0	1	0.00292176
GTGGGTTTTGGACGCTGGAACCGTGGGCATCGGCACTACC	GTGGGTTTTGGACACTGGAACCGTGGGCATCGGCAATACC	TRUE	0	0	0	1	0.00292176
GTGGGTTTTGGACACTGGAANCGTGGGCATCGGCAATACC	GTGGGTTTTGGACACTGGAACCGTGGGCATCGGCAATACC	FALSE	0	0	1	1	0.00292176
GTGGGTTTTGGACACTGGAAGCGTGGGCATCGGCAATACC	GTGGGTTTTGGACACTGGAACCGTGGGCATCGGCAATACC	FALSE	0	0	1	1	0.00292176
GTGGGTTTTGGACGCTGGTCGGATGCCCGTGGGCATCGGC	GTGGGTTTTGGACACTGGAA------CCGTGGGCATCGGC	FALSE	0	6	1	1	0.00292176
GTGGGTTTTGGACTCT----CCGTGGGCATCGGCAATACC	GTGGGTTTTGGACACTGGAACCGTGGGCATCGGCAATACC	FALSE	4	0	0	1	0.00292176
GTGGGTTTTGGACACTGGAACGGTGGGCATCTGCAATACC	GTGGGTTTTGGACACTGGAACCGTGGGCATCGGCAATACC	TRUE	0	0	0	1	0.00292176
GTGGGTTTTGGACTCTGG---------CATCGGCAATACC	GTGGGTTTTGGACACTGGAACCGTGGGCATCGGCAATACC	FALSE	9	0	0	1	0.00292176
GTGGGTTTTGGACTCTGGAGTGCCGTGGGCATCGGCAATA	GTGGGTTTTGGACACTGGAA--CCGTGGGCATCGGCAATA	FALSE	0	2	1	1	0.00292176
GTGGGTTTTGGACACTGGAACCTTGGGCATCGTCAATAAC	GTGGGTTTTGGACACTGGAACCGTGGGCATCGGCAATACC	TRUE	0	0	0	1	0.00292176
GTGGGTTTTGGACACTGGAACCTTGGGCATCGGCAATAGC	GTGGGTTTTGGACACTGGAACCGTGGGCATCGGCAATACC	TRUE	0	0	0	1	0.00292176
#REF!	GTGGGTTTTGGACACTGGAACCGTGGGCATCGGCAATACC	FALSE	22	0	0	1	0.00292176
GTGGGTTTTGGACACGGGAACGTTGGGCATCGGCAATACC	GTGGGTTTTGGACACTGGAACCGTGGGCATCGGCAATACC	TRUE	0	0	0	1	0.00292176
GTGGGTTTTGGACACTGA---------CATCGGCAATACC	GTGGGTTTTGGACACTGGAACCGTGGGCATCGGCAATACC	FALSE	9	0	0	1	0.00292176
GTGGCATTTGGACACTGGAACCGTGGGCATCGGCTATACC	GTGGGTTTTGGACACTGGAACCGTGGGCATCGGCAATACC	TRUE	0	0	0	1	0.00292176
GTGCGTTTTGGACACT----CCGTGGGCATCGGCAATACC	GTGGGTTTTGGACACTGGAACCGTGGGCATCGGCAATACC	FALSE	4	0	0	1	0.00292176
GTGCGTTTTGGACACTGGAACCGTGTGCATCGGCAATACC	GTGGGTTTTGGACACTGGAACCGTGGGCATCGGCAATACC	TRUE	0	0	0	1	0.00292176
GTGCGTTTTGGACACTGGAACGGTGGGCATCGGCAATACC	GTGGGTTTTGGACACTGGAACCGTGGGCATCGGCAATACC	TRUE	0	0	0	1	0.00292176
GTGG-TTTTGGACACTGGAACCGTGGGCATCGGCAATACC	GTGGGTTTTGGACACTGGAACCGTGGGCATCGGCAATACC	TRUE	0	0	0	1	0.00292176
GTGG-TTTTGGACACTGGATGCCCGTGGGCATCGGCAATA	GTGGGTTTTGGACACTGGAA--CCGTGGGCATCGGCAATA	FALSE	0	2	1	1	0.00292176
GTGGATTTTGGACAC------CGTGGGCATCGGCAATACC	GTGGGTTTTGGACACTGGAACCGTGGGCATCGGCAATACC	FALSE	6	0	0	1	0.00292176
GTGGATTTTGGACACTGGAGTGCCGTGGGCATCGGCAATA	GTGGGTTTTGGACACTGGAA--CCGTGGGCATCGGCAATA	FALSE	0	2	1	1	0.00292176
GTGGC---------------CCGTGGGCATCGGCAATACC	GTGGGTTTTGGACACTGGAACCGTGGGCATCGGCAATACC	FALSE	15	0	0	1	0.00292176
GTGGCTAATGGACACT----CCGTGGGCATCGGCAATACC	GTGGGTTTTGGACACTGGAACCGTGGGCATCGGCAATACC	FALSE	4	0	0	1	0.00292176
GTGGGTATAGGACCCTGGTCGGATGCCCGTGGGCATCGGC	GTGGGTTTTGGACACTGGAA------CCGTGGGCATCGGC	FALSE	0	6	1	1	0.00292176
GTGGCTTATGGACACTGGAACCGTGGGCATCGGCAATACC	GTGGGTTTTGGACACTGGAACCGTGGGCATCGGCAATACC	TRUE	0	0	0	1	0.00292176
GTGGCTTATGGACCCTGGAACCGTGTGCATCGGCAATAGC	GTGGGTTTTGGACACTGGAACCGTGGGCATCGGCAATACC	TRUE	0	0	0	1	0.00292176
GTGGCTTCTGGACACTGCAACCGTGGGCATCGGCAATACC	GTGGGTTTTGGACACTGGAACCGTGGGCATCGGCAATACC	TRUE	0	0	0	1	0.00292176
GTGGCTTTTCGACACTGGAA-CGTGGGCATCGGCAATACC	GTGGGTTTTGGACACTGGAACCGTGGGCATCGGCAATACC	FALSE	1	0	0	1	0.00292176
GTGGCTTTTGCCCACTG---CCGTGGGCATCGGCAATACC	GTGGGTTTTGGACACTGGAACCGTGGGCATCGGCAATACC	FALSE	3	0	0	1	0.00292176
GTGGCTTTTGGACAC------CGTGGGCATCGGCAATACC	GTGGGTTTTGGACACTGGAACCGTGGGCATCGGCAATACC	FALSE	6	0	0	1	0.00292176
GTGGCTTTTGGACAC------CGTGGGCATCGTCATTACC	GTGGGTTTTGGACACTGGAACCGTGGGCATCGGCAATACC	FALSE	6	0	0	1	0.00292176
GTGGCTTTTGGACAC-----CCGTGTGCATCGGCAATACC	GTGGGTTTTGGACACTGGAACCGTGGGCATCGGCAATACC	FALSE	5	0	0	1	0.00292176
GTGCGTTTTCGACACTGGAACCGTGGGCATCGGCAATACC	GTGGGTTTTGGACACTGGAACCGTGGGCATCGGCAATACC	TRUE	0	0	0	1	0.00292176
GTGAGTTTTGGACACTGGAGTGCCGTGGGCATCGGCAATA	GTGGGTTTTGGACACTGGAA--CCGTGGGCATCGGCAATA	FALSE	0	2	1	1	0.00292176
GTGAGTTTTGGACACT----CCGTGGGCATCGGCAATACC	GTGGGTTTTGGACACTGGAACCGTGGGCATCGGCAATACC	FALSE	4	0	0	1	0.00292176
GTCGGTTTTGGACACTGGAACGGTGTGCATCGGCAATACC	GTGGGTTTTGGACACTGGAACCGTGGGCATCGGCAATACC	TRUE	0	0	0	1	0.00292176
GGTGGTTTTGGGCCCTCGCACCGTGGGCATCGGCAATACC	GTGGGTTTTGGACACTGGAACCGTGGGCATCGGCAATACC	TRUE	0	0	0	1	0.00292176
GGTGGTTTTGGGCCCTGGGAACGTGGGCATCGGCAATACC	GTGGGTTTTGGACACTGGAACCGTGGGCATCGGCAATACC	FALSE	0	0	1	1	0.00292176
GGTGGTTTTTGACACTGGAACCGTGGGCATCGGCAATACC	GTGGGTTTTGGACACTGGAACCGTGGGCATCGGCAATACC	TRUE	0	0	0	1	0.00292176
GGTTTTGGACACTTTTGGA--CGTGGGCATCGGCAATACC	GGTTTTGGACACT---GGAACCGTGGGCATCGGCAATACC	FALSE	2	0	0	1	0.00292176
GTAGGTTCTGGACAC------CGTGGGCATCGGCAATACC	GTGGGTTTTGGACACTGGAACCGTGGGCATCGGCAATACC	FALSE	6	0	0	1	0.00292176
GTAGGTTTTGGACACTGGAGTGCCGTGGGCATCGGCAATA	GTGGGTTTTGGACACTGGAA--CCGTGGGCATCGGCAATA	FALSE	0	2	1	1	0.00292176
GTAGGTTTTGGACACTGGATGCCCGTGGGCATCGGCAATA	GTGGGTTTTGGACACTGGAA--CCGTGGGCATCGGCAATA	FALSE	0	2	1	1	0.00292176
GTCGGTATTGCCCACTG---CCGTGGGCATCGGCAATACC	GTGGGTTTTGGACACTGGAACCGTGGGCATCGGCAATACC	FALSE	3	0	0	1	0.00292176
GTCGGTTAAGTACACTGCAACCGTGGGCATCGGCAATACC	GTGGGTTTTGGACACTGGAACCGTGGGCATCGGCAATACC	TRUE	0	0	0	1	0.00292176
GTCGGTTTAGGACACTGGAA-CGTGGGCATCGGCAATACC	GTGGGTTTTGGACACTGGAACCGTGGGCATCGGCAATACC	FALSE	1	0	0	1	0.00292176
GTCGGTTTAGGACACTGGAGTGCCGTGGGCATCGGCAATA	GTGGGTTTTGGACACTGGAA--CCGTGGGCATCGGCAATA	FALSE	0	2	1	1	0.00292176
GTCGGTTTAGGACACTGGTCGGATGCCCGTGGGCATCGGC	GTGGGTTTTGGACACTGGAA------CCGTGGGCATCGGC	FALSE	0	6	1	1	0.00292176
GTCGGTTTTAGACACTGGAACCGTGGGCATCGGCAATACC	GTGGGTTTTGGACACTGGAACCGTGGGCATCGGCAATACC	TRUE	0	0	0	1	0.00292176
GTCGGTTTTGGACAC------CGTGGGCATCGGCAATACC	GTGGGTTTTGGACACTGGAACCGTGGGCATCGGCAATACC	FALSE	6	0	0	1	0.00292176
GTCGGTTTTGGACACT----CCGTGGGCATCGGGAATACC	GTGGGTTTTGGACACTGGAACCGTGGGCATCGGCAATACC	FALSE	4	0	0	1	0.00292176
GTCGGTTTTGGACACTGGAA-CGTGGGCATCGGCAATACC	GTGGGTTTTGGACACTGGAACCGTGGGCATCGGCAATACC	FALSE	1	0	0	1	0.00292176
GTCGGTTTTGGACACTGGAACCGTGGGCATCGGCTATACC	GTGGGTTTTGGACACTGGAACCGTGGGCATCGGCAATACC	TRUE	0	0	0	1	0.00292176
GTGGCTTTTGGACACTGGAACCGTGGGCATCTGCAATACC	GTGGGTTTTGGACACTGGAACCGTGGGCATCGGCAATACC	TRUE	0	0	0	1	0.00292176
GTGGCTTTTGGACACTGGAACCGTTGGCATCGGGAATACC	GTGGGTTTTGGACACTGGAACCGTGGGCATCGGCAATACC	TRUE	0	0	0	1	0.00292176
GTGGCTTTTGGACACTGGAGTGACGTGGGCATCGGCAATA	GTGGGTTTTGGACACTGGAA--CCGTGGGCATCGGCAATA	FALSE	0	2	2	1	0.00292176
GTGGGATTTGGACACTGGAGTGCCGTGGGCATCGGCAATA	GTGGGTTTTGGACACTGGAA--CCGTGGGCATCGGCAATA	FALSE	0	2	1	1	0.00292176
GTGGGATTTGGACACTGGTCGGATGCCCGTGGGCATCGGC	GTGGGTTTTGGACACTGGAA------CCGTGGGCATCGGC	FALSE	0	6	1	1	0.00292176
GTGGGATTTGGCCACTGGACCCGTGGGCATCGGCAATACC	GTGGGTTTTGGACACTGGAACCGTGGGCATCGGCAATACC	FALSE	0	0	1	1	0.00292176
GTGGGATTTGGGCACTGGAACCGTGGGCATCGGCAATACC	GTGGGTTTTGGACACTGGAACCGTGGGCATCGGCAATACC	TRUE	0	0	0	1	0.00292176
GTGGGATTTGGGCACTGGATGCCCGTGGGCATCGGCAATA	GTGGGTTTTGGACACTGGAA--CCGTGGGCATCGGCAATA	FALSE	0	2	1	1	0.00292176
GTGGGCTTTGGACACTGG---------CATCGGCAATACC	GTGGGTTTTGGACACTGGAACCGTGGGCATCGGCAATACC	FALSE	9	0	0	1	0.00292176
GTGGGCTTTGGACACTGGAA-CGTGGGCATCGGCAATACC	GTGGGTTTTGGACACTGGAACCGTGGGCATCGGCAATACC	FALSE	1	0	0	1	0.00292176
GTGGGCTTTGGACCCTGGAACCGTGGGCATCGGCAATACC	GTGGGTTTTGGACACTGGAACCGTGGGCATCGGCAATACC	TRUE	0	0	0	1	0.00292176
GTGGGGTTTGGACAC------CGTGGGCATCGGCAATACC	GTGGGTTTTGGACACTGGAACCGTGGGCATCGGCAATACC	FALSE	6	0	0	1	0.00292176
GTGGGGTTTGGACAC------CGTGGGCATCGGGAATACC	GTGGGTTTTGGACACTGGAACCGTGGGCATCGGCAATACC	FALSE	6	0	0	1	0.00292176
GTGGGGTTTGGACACAGA---CGTGGGCATCGGCAATACC	GTGGGTTTTGGACACTGGAACCGTGGGCATCGGCAATACC	FALSE	3	0	0	1	0.00292176
GTGGGGTTTGGACACT----CCGTGGGCATCGGCAATACC	GTGGGTTTTGGACACTGGAACCGTGGGCATCGGCAATACC	FALSE	4	0	0	1	0.00292176
GTGGGGTTTGGACACTGG---------CATCGGCAATACC	GTGGGTTTTGGACACTGGAACCGTGGGCATCGGCAATACC	FALSE	9	0	0	1	0.00292176
GTGGGGTTTGGACACTGGAACCGTGGGCATCGGCAATACC	GTGGGTTTTGGACACTGGAACCGTGGGCATCGGCAATACC	TRUE	0	0	0	1	0.00292176
GTGGGGTTTGGACACTGGTCGGATGCCCGTGGGCATCGGC	GTGGGTTTTGGACACTGGAA------CCGTGGGCATCGGC	FALSE	0	6	1	1	0.00292176
GTGGGGTTTGGACTCTGGAGTGCCGTGGGCATCGGCAATA	GTGGGTTTTGGACACTGGAA--CCGTGGGCATCGGCAATA	FALSE	0	2	1	1	0.00292176
GTGGGGTTTTGACCCTGGAACCGTGGGCATCGGCAATACC	GTGGGTTTTGGACACTGGAACCGTGGGCATCGGCAATACC	TRUE	0	0	0	1	0.00292176
GTGGGTACTGGACAC------CGTGGGCATCGGCAATACC	GTGGGTTTTGGACACTGGAACCGTGGGCATCGGCAATACC	FALSE	6	0	0	1	0.00292176
GTGGGATTTGGACACTGGAGTGCCGTGGGCATCTGCAATA	GTGGGTTTTGGACACTGGAA--CCGTGGGCATCGGCAATA	FALSE	0	2	1	1	0.00292176
GTGGGATTTGGACACTGGACCCGTGGGCATCGGCAATACC	GTGGGTTTTGGACACTGGAACCGTGGGCATCGGCAATACC	FALSE	0	0	1	1	0.00292176
GTGGCTTTTGGACACTGGAGTGCCGTGGGAATCGGCAATA	GTGGGTTTTGGACACTGGAA--CCGTGGGCATCGGCAATA	FALSE	0	2	1	1	0.00292176
GTGGGATTTGGACACTGGAACCGTGGGCTTCGGCAATACC	GTGGGTTTTGGACACTGGAACCGTGGGCATCGGCAATACC	TRUE	0	0	0	1	0.00292176
GTGGCTTTTGGACACTGGTCGGATGCCCGTGGGCATCGGC	GTGGGTTTTGGACACTGGAA------CCGTGGGCATCGGC	FALSE	0	6	1	1	0.00292176
GTGGG---------------CCGTGGGCATCGGCAATACC	GTGGGTTTTGGACACTGGAACCGTGGGCATCGGCAATACC	FALSE	15	0	0	1	0.00292176
GTGGGAAAGTGCCCCTCGACCCGTGGGCATCGGCAATACC	GTGGGTTTTGGACACTGGAACCGTGGGCATCGGCAATACC	FALSE	0	0	1	1	0.00292176
GTGGGAAATGGGCCCTGG---------CATCGGCAATACC	GTGGGTTTTGGACACTGGAACCGTGGGCATCGGCAATACC	FALSE	9	0	0	1	0.00292176
GTGGGAATTGGACAATGG---------CATCGGCAATACC	GTGGGTTTTGGACACTGGAACCGTGGGCATCGGCAATACC	FALSE	9	0	0	1	0.00292176
GTGGGAATTGGACACTG---CCGTGGGCATCGGCAATACC	GTGGGTTTTGGACACTGGAACCGTGGGCATCGGCAATACC	FALSE	3	0	0	1	0.00292176
GTGGGAATTGGCCACTGGAACCGTGGGCATCGGCAATACC	GTGGGTTTTGGACACTGGAACCGTGGGCATCGGCAATACC	TRUE	0	0	0	1	0.00292176
GTGGGAATTTGACCCT----CCGTGGGCATCGGCAATACC	GTGGGTTTTGGACACTGGAACCGTGGGCATCGGCAATACC	FALSE	4	0	0	1	0.00292176
GTGGGAGATGGGCACTGGACTGCCGTGGGCATCGGCAATA	GTGGGTTTTGGACACTGGAA--CCGTGGGCATCGGCAATA	FALSE	0	2	1	1	0.00292176
GTGGGAGTTGGACACTCGACCCGTGGGCATCGGCAATACC	GTGGGTTTTGGACACTGGAACCGTGGGCATCGGCAATACC	FALSE	0	0	1	1	0.00292176
GTGGGAGTTGGACCCTGGAACCGTGGGCATCGGCAATACC	GTGGGTTTTGGACACTGGAACCGTGGGCATCGGCAATACC	TRUE	0	0	0	1	0.00292176
GTGGGATTAGGCCACTG---CCGTGGGCATCGGCAATACC	GTGGGTTTTGGACACTGGAACCGTGGGCATCGGCAATACC	FALSE	3	0	0	1	0.00292176
GTGGGATTTGGACAC-----CCGTGGGCATCGGCAATACC	GTGGGTTTTGGACACTGGAACCGTGGGCATCGGCAATACC	FALSE	5	0	0	1	0.00292176
GTGGGATTTGGACACGG------TGGGCATCGGCAATACC	GTGGGTTTTGGACACTGGAACCGTGGGCATCGGCAATACC	FALSE	6	0	0	1	0.00292176
GTGGGATTTGGACACTCGAACCGTGGGCTTCGGCAATACC	GTGGGTTTTGGACACTGGAACCGTGGGCATCGGCAATACC	TRUE	0	0	0	1	0.00292176
GTGGGATTTGGACACTGCAACCGTGGGCATCGGCAATACC	GTGGGTTTTGGACACTGGAACCGTGGGCATCGGCAATACC	TRUE	0	0	0	1	0.00292176
GTGGGATTTGGACACTGGAACCGTGGGCATCGGGAATACC	GTGGGTTTTGGACACTGGAACCGTGGGCATCGGCAATACC	TRUE	0	0	0	1	0.00292176
GGGTTTTGGACACTGGAGTACCGTGGGCATCGGCAATACC	GGGTTTTGGACACTGGA--ACCGTGGGCATCGGCAATACC	FALSE	0	2	0	1	0.00292176
GGGGGGTTTGGAGACTGGAGCCGTGGGCATCGGCAATACC	GTGGGTTTTGGACACTGGAACCGTGGGCATCGGCAATACC	FALSE	0	0	1	1	0.00292176
GCGGGTTTTGGACACTGGATGCCCGTGGGCATCGGCAATA	GTGGGTTTTGGACACTGGAA--CCGTGGGCATCGGCAATA	FALSE	0	2	1	1	0.00292176
#REF!	GTGGGTTTTGGACACTGGAACCGTGGGCATCGGCAATACC	FALSE	0	0	1	1	0.00292176
#REF!	GTGGGTTTTGGACACTGGAACCGTGGGCATCGGCAATACC	FALSE	0	0	1	1	0.00292176
#REF!	GTGGGTTTTGGACACTGGAACCGTGGGCATCGGCAATACC	FALSE	0	0	1	1	0.00292176
#REF!	GTGGGTTTTGGACACTGGAACCGTGGGCATCGGCAATACC	FALSE	0	0	2	1	0.00292176
#REF!	GTGGGTTTTGGACACTGGAACCGTGGGCATCGGCAATACC	TRUE	0	0	0	1	0.00292176
#REF!	GTGGGTTTTGGACACTGGAACCGTGGGCATCGGCAATACC	FALSE	0	0	1	1	0.00292176
#REF!	GTGGGTTTTGGACACTGGAACCGTGGGCATCGGCAATACC	FALSE	7	0	0	1	0.00292176
#REF!	GTGGGTTTTGGACACTGGAACCGTGGGCATCGGCAATACC	FALSE	7	0	0	1	0.00292176
#REF!	GTGGGTTTTGGACACTGGAACCGTGGGCATCGGCAATACC	FALSE	7	0	0	1	0.00292176
ATGGGTTTTGGACAC------CGTGGGCATCGGCAATACC	GTGGGTTTTGGACACTGGAACCGTGGGCATCGGCAATACC	FALSE	6	0	0	1	0.00292176
ATGGGTTTTGGACACT----CCGTGGGCATCGGCAATACC	GTGGGTTTTGGACACTGGAACCGTGGGCATCGGCAATACC	FALSE	4	0	0	1	0.00292176
CAGGCTTATGGACAC------CGTGGGCATCGGCAATACC	GTGGGTTTTGGACACTGGAACCGTGGGCATCGGCAATACC	FALSE	6	0	0	1	0.00292176
CAGGCTTTTGGACACTGGACGGATGCCCGTGTGCATCGGC	GTGGGTTTTGGACACTGGAA------CCGTGGGCATCGGC	FALSE	0	6	1	1	0.00292176
CAGGGAATTGGACAC----ACCGTGGGCATCGGCATTACG	GTGGGTTTTGGACACTGGAACCGTGGGCATCGGCAATACC	TRUE	0	0	0	1	0.00292176
CAGGGTTATGCACAC------CGTGGGCATCGGCAATTCC	GTGGGTTTTGGACACTGGAACCGTGGGCATCGGCAATACC	FALSE	6	0	0	1	0.00292176
CTGGCTTTTGGACACTGGAA-CGTGGGCATCGGCAATACC	GTGGGTTTTGGACACTGGAACCGTGGGCATCGGCAATACC	FALSE	1	0	0	1	0.00292176
CTGGGATTTGGACAC------CGTGGGCATCGGCAATACC	GTGGGTTTTGGACACTGGAACCGTGGGCATCGGCAATACC	FALSE	6	0	0	1	0.00292176
CTGGGATTTGGACACACGAACGGTGGGCTTCGGCAATACC	GTGGGTTTTGGACACTGGAACCGTGGGCATCGGCAATACC	TRUE	0	0	0	1	0.00292176
#REF!	GTGGGTTTTGGACACTGGAACCGTGGGCATCGGCAATACC	FALSE	0	0	1	1	0.00292176
#REF!	GTGGGTTTTGGACACTGGAACCGTGGGCATCGGCAATACC	FALSE	0	0	1	1	0.00292176
CTGGGTTATGGACACTGGAACCGTGGGCATCGGCAATACC	GTGGGTTTTGGACACTGGAACCGTGGGCATCGGCAATACC	TRUE	0	0	0	1	0.00292176
#REF!	GTGGGTTTTGGACACTGGAACCGTGGGCATCGGCAATACC	FALSE	0	0	1	1	0.00292176
#REF!	GTGGGTTTTGGACACTGGAACCGTGGGCATCGGCAATACC	FALSE	20	0	0	1	0.00292176
#REF!	GTGGGTTTTGGACACTGGAACCGTGGGCATCGGCAATACC	FALSE	21	0	0	1	0.00292176
#REF!	GTGGGTTTTGGACACTGGAACCGTGGGCATCGGCAATACC	FALSE	20	0	0	1	0.00292176
#REF!	GTGGGTTTTGGACACTGGAACCGTGGGCATCGGCAATACC	FALSE	0	0	1	1	0.00292176
#REF!	GTGGGTTTTGGACACTGGAACCGTGGGCATCGGCAATACC	TRUE	0	0	0	1	0.00292176
#REF!	GTGGGTTTTGGACACTGGAACCGTGGGCATCGGCAATACC	FALSE	0	0	1	1	0.00292176
#REF!	GTGGGTTTTGGACACTGGAACCGTGGGCATCGGCAATACC	FALSE	0	0	1	1	0.00292176
#REF!	GTGGGTTTTGGACACTGGAACCGTGGGCATCGGCAATACC	FALSE	0	0	1	1	0.00292176
#REF!	GTGGGTTTTGGACACTGGAACCGTGGGCATCGGCAATACC	FALSE	0	0	1	1	0.00292176
#REF!	GTGGGTTTTGGACACTGGAACCGTGGGCATCGGCAATACC	FALSE	0	0	1	1	0.00292176
#REF!	GTGGGTTTTGGACACTGGAACCGTGGGCATCGGCAATACC	FALSE	0	0	1	1	0.00292176
#REF!	GTGGGTTTTGGACACTGGAACCGTGGGCATCGGCAATACC	FALSE	0	0	1	1	0.00292176
#REF!	GTGGGTTTTGGACACTGGAACCGTGGGCATCGGCAATACC	FALSE	0	0	1	1	0.00292176
#REF!	GTGGGTTTTGGACACTGGAACCGTGGGCATCGGCAATACC	FALSE	0	0	1	1	0.00292176
#REF!	GTGGGTTTTGGACACTGGAACCGTGGGCATCGGCAATACC	FALSE	0	0	1	1	0.00292176
#REF!	GTGGGTTTTGGACACTGGAACCGTGGGCATCGGCAATACC	FALSE	0	0	1	1	0.00292176
#REF!	GTGGGTTTTGGACACTGGAACCGTGGGCATCGGCAATACC	FALSE	0	0	1	1	0.00292176
CTGGGTATTGGACACTG---CCGTGGGCATCGGCAATACC	GTGGGTTTTGGACACTGGAACCGTGGGCATCGGCAATACC	FALSE	3	0	0	1	0.00292176
CTGGGTTCTGGACAC------CGTGGGCATCGGCAATTCC	GTGGGTTTTGGACACTGGAACCGTGGGCATCGGCAATACC	FALSE	6	0	0	1	0.00292176
GCGGGTTTTGGACACT----CCGTGGGCATCGGCAATACC	GTGGGTTTTGGACACTGGAACCGTGGGCATCGGCAATACC	FALSE	4	0	0	1	0.00292176
GAGGCTTTTGGACACTGGAACCGTGGGCATCGGCAATACC	GTGGGTTTTGGACACTGGAACCGTGGGCATCGGCAATACC	TRUE	0	0	0	1	0.00292176
GAGGGTAATGCACAC------CGTGGTCATCGGCAATACC	GTGGGTTTTGGACACTGGAACCGTGGGCATCGGCAATACC	FALSE	6	0	0	1	0.00292176
GAGGGTTATGGACACTGGAACCGTGGTCATCGGCAATACC	GTGGGTTTTGGACACTGGAACCGTGGGCATCGGCAATACC	TRUE	0	0	0	1	0.00292176
GAGGGTTATGGACACTGGAACCGTGTGCATCGGCAATACC	GTGGGTTTTGGACACTGGAACCGTGGGCATCGGCAATACC	TRUE	0	0	0	1	0.00292176
GAGGGTTATTGA------AAACGTGGGCATCTGCAATACC	GTGGGTTTTGGACACTGGAACCGTGGGCATCGGCAATACC	FALSE	0	0	1	1	0.00292176
GAGGGTTTTGCACAC------CGTGGGCATCGCCAATACC	GTGGGTTTTGGACACTGGAACCGTGGGCATCGGCAATACC	FALSE	6	0	0	1	0.00292176
GAGGGTTTTGCCCACTG---CCGTGGGCATCGGCAATACC	GTGGGTTTTGGACACTGGAACCGTGGGCATCGGCAATACC	FALSE	3	0	0	1	0.00292176
GAGGGTTTTGGAAACTGGAGTGCCGTGGGCATCGGCAATA	GTGGGTTTTGGACACTGGAA--CCGTGGGCATCGGCAATA	FALSE	0	2	1	1	0.00292176
GAGGGTTTTGGACAC-----CCGTGGGCATCGGCAATACC	GTGGGTTTTGGACACTGGAACCGTGGGCATCGGCAATACC	FALSE	5	0	0	1	0.00292176
GAGGGTTTTGGACACAGGAA-CGTGGGCATCGGCAATACC	GTGGGTTTTGGACACTGGAACCGTGGGCATCGGCAATACC	FALSE	1	0	0	1	0.00292176
GAGGGTTTTGGACACTCGAGTGCGGTGGGCATCGTCAATA	GTGGGTTTTGGACACTGGAA--CCGTGGGCATCGGCAATA	FALSE	0	2	1	1	0.00292176
GAGGGTTTTGGACACTGGAACCGTGGGCATCGGCAATAAC	GTGGGTTTTGGACACTGGAACCGTGGGCATCGGCAATACC	TRUE	0	0	0	1	0.00292176
GAGGGTTTTGGACACTGGAACCGTGGGGTTCGGCAATACC	GTGGGTTTTGGACACTGGAACCGTGGGCATCGGCAATACC	TRUE	0	0	0	1	0.00292176
GAGGGTTTTGGACACTGGAACCGTGTGCATCGGCAATACC	GTGGGTTTTGGACACTGGAACCGTGGGCATCGGCAATACC	TRUE	0	0	0	1	0.00292176
GAGGGTTTTGGACACTGGAGTGCCGTGGGCATCGGCTATA	GTGGGTTTTGGACACTGGAA--CCGTGGGCATCGGCAATA	FALSE	0	2	1	1	0.00292176
GAGGGTTTTGGACACTGGAGTGCCGTGGGCATCTGCAATA	GTGGGTTTTGGACACTGGAA--CCGTGGGCATCGGCAATA	FALSE	0	2	1	1	0.00292176
GAGGGTTTTGGACACTGGATGCCCGTGGGCTTCGGCAATA	GTGGGTTTTGGACACTGGAA--CCGTGGGCATCGGCAATA	FALSE	0	2	1	1	0.00292176
GCGGGTTTTGGACAC------CGTGGGCATCGGCAATACC	GTGGGTTTTGGACACTGGAACCGTGGGCATCGGCAATACC	FALSE	6	0	0	1	0.00292176
GAGGGATTTCGACGCTGGAGTGCCGTGGGCATCGGCAATA	GTGGGTTTTGGACACTGGAA--CCGTGGGCATCGGCAATA	FALSE	0	2	1	1	0.00292176
GAGGCTTTTGCACAC------CGTGGGCATCGGCATTACC	GTGGGTTTTGGACACTGGAACCGTGGGCATCGGCAATACC	FALSE	6	0	0	1	0.00292176
CTGGGTTTAGGACACTGG---------CATCGGCAATACC	GTGGGTTTTGGACACTGGAACCGTGGGCATCGGCAATACC	FALSE	9	0	0	1	0.00292176
GAGGCTTTAGGACACTGCATGCACGTGGGCATCGGCAATA	GTGGGTTTTGGACACTGGAA--CCGTGGGCATCGGCAATA	FALSE	0	2	2	1	0.00292176
CTGGGTTTTCGA------AACCGTGGGCTTCAGCAATACC	GTGGGTTTTGGACACTGGAACCGTGGGCATCGGCAATACC	TRUE	0	0	0	1	0.00292176
CTGGGTTTTGGA------AACCGTGGGCATCGGCAATACC	GTGGGTTTTGGACACTGGAACCGTGGGCATCGGCAATACC	TRUE	0	0	0	1	0.00292176
CTGGGTTTTGGACAC------CGTGGGCATCGGCAATAGC	GTGGGTTTTGGACACTGGAACCGTGGGCATCGGCAATACC	FALSE	6	0	0	1	0.00292176
CTGGGTTTTGGACACAGGAA-CGTGGGCATCGGCAATACC	GTGGGTTTTGGACACTGGAACCGTGGGCATCGGCAATACC	FALSE	1	0	0	1	0.00292176
CTGGGTTTTGGACACTA----CGTGGGCATCGGCAATACC	GTGGGTTTTGGACACTGGAACCGTGGGCATCGGCAATACC	FALSE	4	0	0	1	0.00292176
CTGGGTTTTGGACACTGGAA-CGTGGGCATCGGCAATACA	GTGGGTTTTGGACACTGGAACCGTGGGCATCGGCAATACC	FALSE	1	0	0	1	0.00292176
CTGGGTTTTGGACACTGGAAACTTGGGCATCGGCTATACC	GTGGGTTTTGGACACTGGAACCGTGGGCATCGGCAATACC	FALSE	0	0	1	1	0.00292176
CTGGGTTTTGGACACTGGAACGGTGGGCATCGGCAATACC	GTGGGTTTTGGACACTGGAACCGTGGGCATCGGCAATACC	TRUE	0	0	0	1	0.00292176
CTGGGTTTTGGACACTGGAAGCGTGGGCATCGGCATTACC	GTGGGTTTTGGACACTGGAACCGTGGGCATCGGCAATACC	FALSE	0	0	1	1	0.00292176
CTGGGTTTTGGACACTGGAGTGCCGTGGGCATCGGCAATA	GTGGGTTTTGGACACTGGAA--CCGTGGGCATCGGCAATA	FALSE	0	2	1	1	0.00292176
CTGGGTTTTGGACCCTGGAGTGCCGTGGGCATCGGCATTA	GTGGGTTTTGGACACTGGAA--CCGTGGGCATCGGCAATA	FALSE	0	2	1	1	0.00292176
CTGGTTTTTGGACACTGGAACCGTGGGCATCGGCAATACC	GTGGGTTTTGGACACTGGAACCGTGGGCATCGGCAATACC	TRUE	0	0	0	1	0.00292176
G--------------------CGTGGGCATCGGCAATACC	GTGGGTTTTGGACACTGGAACCGTGGGCATCGGCAATACC	FALSE	20	0	0	1	0.00292176
G-GGGTTTTGGACACTGGAACCGTGGGCATCGGCAATACC	GTGGGTTTTGGACACTGGAACCGTGGGCATCGGCAATACC	TRUE	0	0	0	1	0.00292176
GAGCGGTATGGAAACTGGAGTGGCGTGGGCATCTGCAATA	GTGGGTTTTGGACACTGGAA--CCGTGGGCATCGGCAATA	FALSE	0	2	2	1	0.00292176
GAGG----------------CCGTGGGCATCGGCAATACC	GTGGGTTTTGGACACTGGAACCGTGGGCATCGGCAATACC	FALSE	16	0	0	1	0.00292176
GAGGCTTATGCACAAACGAGTGCCGTGGGCATCGGCAATT	GTGGGTTTTGGACACTGGAA--CCGTGGGCATCGGCAATA	FALSE	0	2	1	1	0.00292176
GTGGGTATAGGACACTGGAACCGTGGGCTTCGGCAATACC	GTGGGTTTTGGACACTGGAACCGTGGGCATCGGCAATACC	TRUE	0	0	0	1	0.00292176
GTGGGTATTGCACACTGGAACCTTGGGCATCGGCAATACC	GTGGGTTTTGGACACTGGAACCGTGGGCATCGGCAATACC	TRUE	0	0	0	1	0.00292176
GTGGGTTTTGGACACTG---CGGTGGGCATCGGCAATACC	GTGGGTTTTGGACACTGGAACCGTGGGCATCGGCAATACC	FALSE	3	0	0	1	0.00292176
GTGGGTTTTGGACAC-----CCGTGGGCATCGGAAATACC	GTGGGTTTTGGACACTGGAACCGTGGGCATCGGCAATACC	FALSE	5	0	0	1	0.00292176
GTGGGTTTTGGACAC------CGTGGGCATCGACAATACC	GTGGGTTTTGGACACTGGAACCGTGGGCATCGGCAATACC	FALSE	6	0	0	1	0.00292176
GTGGGTTTTGGACAC------CGTGGGCATCGGCAAT-CC	GTGGGTTTTGGACACTGGAACCGTGGGCATCGGCAATACC	FALSE	6	0	0	1	0.00292176
GTGGGTTTTGGACAC------CGTGGGCATCGGCAATACG	GTGGGTTTTGGACACTGGAACCGTGGGCATCGGCAATACC	FALSE	6	0	0	1	0.00292176
GTGGGTTTTGGACAC------CGTGGGCATCGGCAATCCC	GTGGGTTTTGGACACTGGAACCGTGGGCATCGGCAATACC	FALSE	6	0	0	1	0.00292176
GTGGGTTTTGGACAC------CGTGGGCGTCGGCAATACC	GTGGGTTTTGGACACTGGAACCGTGGGCATCGGCAATACC	FALSE	6	0	0	1	0.00292176
GTGGGTTTTGGACAC------CGTTGGCTTCGGCAATACC	GTGGGTTTTGGACACTGGAACCGTGGGCATCGGCAATACC	FALSE	6	0	0	1	0.00292176
GTGGGTTTTGGACAC------CTTGGGCATCGGCAATACC	GTGGGTTTTGGACACTGGAACCGTGGGCATCGGCAATACC	FALSE	6	0	0	1	0.00292176
GTGGGTTTTGGACAC-----CCATGGGCATCGGCAATACC	GTGGGTTTTGGACACTGGAACCGTGGGCATCGGCAATACC	FALSE	5	0	0	1	0.00292176
GTGGGTTTTGGACAC-----CCGTGGGCATCGGCAAAACC	GTGGGTTTTGGACACTGGAACCGTGGGCATCGGCAATACC	FALSE	5	0	0	1	0.00292176
GTGGGTATTGGACAC-----CCGTGGGCATCGGCAATACC	GTGGGTTTTGGACACTGGAACCGTGGGCATCGGCAATACC	FALSE	5	0	0	1	0.00292176
GTGGGTTTTGGACAC-----CCGTGGGCATCGGCAATATC	GTGGGTTTTGGACACTGGAACCGTGGGCATCGGCAATACC	FALSE	5	0	0	1	0.00292176
GTGGGTTTTGGACAC-----CCGTGGGCATCGGCTATACC	GTGGGTTTTGGACACTGGAACCGTGGGCATCGGCAATACC	FALSE	5	0	0	1	0.00292176
GTGGGTTTTGGACAC-----CCGTGGGCATCGGGAATACC	GTGGGTTTTGGACACTGGAACCGTGGGCATCGGCAATACC	FALSE	5	0	0	1	0.00292176
GTGGGTTTTGGACAC-----CCGTGGGCATCGGTAATACC	GTGGGTTTTGGACACTGGAACCGTGGGCATCGGCAATACC	FALSE	5	0	0	1	0.00292176
GTGGGTTTTGGACAC-----CCGTGGGTATCGGCAATACC	GTGGGTTTTGGACACTGGAACCGTGGGCATCGGCAATACC	FALSE	5	0	0	1	0.00292176
GTGGGTTTTGGACAC-----CCTTGGGCATCTGCAATACC	GTGGGTTTTGGACACTGGAACCGTGGGCATCGGCAATACC	FALSE	5	0	0	1	0.00292176
GTGGGTTTTGGACAC----ACCGTGGGCATCGGCAATACC	GTGGGTTTTGGACACTGGAACCGTGGGCATCGGCAATACC	TRUE	0	0	0	1	0.00292176
GTGGGTTTTGGACACAGGAGCCGTGGGCATCGGCAATACC	GTGGGTTTTGGACACTGGAACCGTGGGCATCGGCAATACC	FALSE	0	0	1	1	0.00292176
GTGGGTTTTGGACAC------CGTGGGCATCAGCAATACC	GTGGGTTTTGGACACTGGAACCGTGGGCATCGGCAATACC	FALSE	6	0	0	1	0.00292176
GTGGGTTTTGGACAC------CGTGGGCATAGGCAATACC	GTGGGTTTTGGACACTGGAACCGTGGGCATCGGCAATACC	FALSE	6	0	0	1	0.00292176
GTGGGTTTTGGACAC------CGTGGGCAGCGGCAATACC	GTGGGTTTTGGACACTGGAACCGTGGGCATCGGCAATACC	FALSE	6	0	0	1	0.00292176
GTGGGTTTTGGACAC------CGTGGGCACCGGCAATACC	GTGGGTTTTGGACACTGGAACCGTGGGCATCGGCAATACC	FALSE	6	0	0	1	0.00292176
GTGGGTTTTGGA-------ACCGTGGGCATCGGCAATACC	GTGGGTTTTGGACACTGGAACCGTGGGCATCGGCAATACC	TRUE	0	0	0	1	0.00292176
GTGGGTTTTGGA------AACCGTGGGCATCGGCTATACC	GTGGGTTTTGGACACTGGAACCGTGGGCATCGGCAATACC	TRUE	0	0	0	1	0.00292176
GTGGGTTTTGGAAAC-----CCGTGGGCATCGGCAATACC	GTGGGTTTTGGACACTGGAACCGTGGGCATCGGCAATACC	FALSE	5	0	0	1	0.00292176
GTGGGTTTTGGAAACT----CCGTGGGCATCGGCAATACC	GTGGGTTTTGGACACTGGAACCGTGGGCATCGGCAATACC	FALSE	4	0	0	1	0.00292176
GTGGGTTTTGGAAACTGGAACCGTGGGCATCGGCTATACC	GTGGGTTTTGGACACTGGAACCGTGGGCATCGGCAATACC	TRUE	0	0	0	1	0.00292176
GTGGGTTTTGGAAACTGGAACCGTGTGCATCGGCAATACC	GTGGGTTTTGGACACTGGAACCGTGGGCATCGGCAATACC	TRUE	0	0	0	1	0.00292176
GTGGGTTTTGGAAATTGAAA-CGTGGGCATCGGCAATACC	GTGGGTTTTGGACACTGGAACCGTGGGCATCGGCAATACC	FALSE	1	0	0	1	0.00292176
GTGGGTTTTGGAC-------CCGTGGGCATCGGCAATACC	GTGGGTTTTGGACACTGGAACCGTGGGCATCGGCAATACC	FALSE	7	0	0	1	0.00292176
GTGGGTTTTGGACA-----ACCGTGGGCATCGTCAATACC	GTGGGTTTTGGACACTGGAACCGTGGGCATCGGCAATACC	TRUE	0	0	0	1	0.00292176
GTGGGTTTTGGACAA------CGTGGGCATCGGCAATACC	GTGGGTTTTGGACACTGGAACCGTGGGCATCGGCAATACC	FALSE	6	0	0	1	0.00292176
GTGGGTTTTGGACAATGGAA-CGTGGGCATCGGCAATACC	GTGGGTTTTGGACACTGGAACCGTGGGCATCGGCAATACC	FALSE	1	0	0	1	0.00292176
GTGGGTTTTGGACAATGGAACCGTGGGCATCGGCAATAAC	GTGGGTTTTGGACACTGGAACCGTGGGCATCGGCAATACC	TRUE	0	0	0	1	0.00292176
GTGGGTTTTGGACAC------CCTGGGCATCGGCAATACC	GTGGGTTTTGGACACTGGAACCGTGGGCATCGGCAATACC	FALSE	6	0	0	1	0.00292176
GTGGGTTTTGGACAC------CGTCGGCATCGGCAATACC	GTGGGTTTTGGACACTGGAACCGTGGGCATCGGCAATACC	FALSE	6	0	0	1	0.00292176
GTGGGTTTTGGACAC------CGTGAGCATCGGCAATACC	GTGGGTTTTGGACACTGGAACCGTGGGCATCGGCAATACC	FALSE	6	0	0	1	0.00292176
GTGGGTTTTGGACAC------CGTGCGCATCGGCAATACC	GTGGGTTTTGGACACTGGAACCGTGGGCATCGGCAATACC	FALSE	6	0	0	1	0.00292176
GTGGGTTTTGGACAC------CGTGGGAATCGGCAATACC	GTGGGTTTTGGACACTGGAACCGTGGGCATCGGCAATACC	FALSE	6	0	0	1	0.00292176
GTGGGTTTTGGACACAGGCGGCGTGGGCATCGGCAATACC	GTGGGTTTTGGACACTGGAACCGTGGGCATCGGCAATACC	FALSE	0	0	2	1	0.00292176
GTGGGTTTTGGACACCGG------GGGCATCGGCAATACC	GTGGGTTTTGGACACTGGAACCGTGGGCATCGGCAATACC	FALSE	6	0	0	1	0.00292176
GTGGGTTTTGGACACCGGAACCGTGGGCATCGGCAATACC	GTGGGTTTTGGACACTGGAACCGTGGGCATCGGCAATACC	TRUE	0	0	0	1	0.00292176
GTGGGTTTTGGACACT----CCGTGTGCATCGGCAATACC	GTGGGTTTTGGACACTGGAACCGTGGGCATCGGCAATACC	FALSE	4	0	0	1	0.00292176
GTGGGTTTTGGACACTAG---------CATCGGCAATACC	GTGGGTTTTGGACACTGGAACCGTGGGCATCGGCAATACC	FALSE	9	0	0	1	0.00292176
GTGGGTTTTGGACACTAGAA-CGTGGGCATCGGCAATACC	GTGGGTTTTGGACACTGGAACCGTGGGCATCGGCAATACC	FALSE	1	0	0	1	0.00292176
GTGGGTTTTGGACACTCCAACCGTGGGCATCGGCAATACC	GTGGGTTTTGGACACTGGAACCGTGGGCATCGGCAATACC	TRUE	0	0	0	1	0.00292176
GTGGGTTTTGGACACTCCAGTTCCGTGGGCATCGGCAATA	GTGGGTTTTGGACACTGGAA--CCGTGGGCATCGGCAATA	FALSE	0	2	1	1	0.00292176
GTGGGTTTTGGACACTCG----GTTGGCATCGGCAATACC	GTGGGTTTTGGACACTGGAACCGTGGGCATCGGCAATACC	FALSE	4	0	0	1	0.00292176
GTGGGTTTTGGACACTCGAACCTTGTGCATCGGCAATACC	GTGGGTTTTGGACACTGGAACCGTGGGCATCGGCAATACC	TRUE	0	0	0	1	0.00292176
GTGGGTTTTGGACACTCGACGGATGCACGTGGGCATCGGC	GTGGGTTTTGGACACTGGAA------CCGTGGGCATCGGC	FALSE	0	6	2	1	0.00292176
GTGGGTTTTGGACACTCGTCGGATGCCCGTGGGCATCGGC	GTGGGTTTTGGACACTGGAA------CCGTGGGCATCGGC	FALSE	0	6	1	1	0.00292176
GTGGGTTTTGGACACTG---CCGTGAGCATCGGCAATACC	GTGGGTTTTGGACACTGGAACCGTGGGCATCGGCAATACC	FALSE	3	0	0	1	0.00292176
GTGGGTTTTGGACACTG---CCGTGGGAATCGGCAATACC	GTGGGTTTTGGACACTGGAACCGTGGGCATCGGCAATACC	FALSE	3	0	0	1	0.00292176
GTGGGTTTTGGACACTG---CCGTGGGCATCAGCAATACC	GTGGGTTTTGGACACTGGAACCGTGGGCATCGGCAATACC	FALSE	3	0	0	1	0.00292176
GTGGGTTTTGGACACTG---CCGTGGGCATCGACAATACC	GTGGGTTTTGGACACTGGAACCGTGGGCATCGGCAATACC	FALSE	3	0	0	1	0.00292176
GTGGGTTTTGGACACTG---CCGTGGGCATCGGCAATACA	GTGGGTTTTGGACACTGGAACCGTGGGCATCGGCAATACC	FALSE	3	0	0	1	0.00292176
GTGGGTTTTGGACACTG---CCGTGGGCATCGGCAATAGC	GTGGGTTTTGGACACTGGAACCGTGGGCATCGGCAATACC	FALSE	3	0	0	1	0.00292176
GTGGGTTTTGGACACTG---CCGTGGGCATCGGCGATACC	GTGGGTTTTGGACACTGGAACCGTGGGCATCGGCAATACC	FALSE	3	0	0	1	0.00292176
GTGGGTTTTGGACACTG---CCGTGGGCATCGTCAATACC	GTGGGTTTTGGACACTGGAACCGTGGGCATCGGCAATACC	FALSE	3	0	0	1	0.00292176
GTGGGTTTTGGACACTG---CCGTGGGCTTCGGCAATACC	GTGGGTTTTGGACACTGGAACCGTGGGCATCGGCAATACC	FALSE	3	0	0	1	0.00292176
GTGGGTTTTGGACACT----CCTTGGTCATCGGCAATACC	GTGGGTTTTGGACACTGGAACCGTGGGCATCGGCAATACC	FALSE	4	0	0	1	0.00292176
GTGGGTTTTGGACACT----CCGTGGTCATCGGCAATACC	GTGGGTTTTGGACACTGGAACCGTGGGCATCGGCAATACC	FALSE	4	0	0	1	0.00292176
GTGGGTTTTGGACACGGGAACCGTGGGCATCGGCAATCCC	GTGGGTTTTGGACACTGGAACCGTGGGCATCGGCAATACC	TRUE	0	0	0	1	0.00292176
GTGGGTTTTGGACACT----CCGTGGGTATCGGCAATACC	GTGGGTTTTGGACACTGGAACCGTGGGCATCGGCAATACC	FALSE	4	0	0	1	0.00292176
#REF!	GTGGGTTTTGGACACTGGAACCGTGGGCATCGGCAATACC	FALSE	21	0	0	1	0.00292176
GTGGGTTTTGGACACT-----CGTGGGCATCGGCAATACC	GTGGGTTTTGGACACTGGAACCGTGGGCATCGGCAATACC	FALSE	5	0	0	1	0.00292176
GTGGGTTTTGGACACT----CCCTGGGCATCGGCAATACC	GTGGGTTTTGGACACTGGAACCGTGGGCATCGGCAATACC	FALSE	4	0	0	1	0.00292176
GTGGGTTTTGGACACT----CCGAGGGCATCGGCAATACC	GTGGGTTTTGGACACTGGAACCGTGGGCATCGGCAATACC	FALSE	4	0	0	1	0.00292176
GTGGGTTTTGGACACT----CCGTGG-CATCGGCAATACC	GTGGGTTTTGGACACTGGAACCGTGGGCATCGGCAATACC	FALSE	4	0	0	1	0.00292176
GTGGGTTTTGGACACT----CCGTGGGCATAGGCAATACC	GTGGGTTTTGGACACTGGAACCGTGGGCATCGGCAATACC	FALSE	4	0	0	1	0.00292176
GTGGGTTTTGGACACT----CCGTGGGCATCGG-AATACC	GTGGGTTTTGGACACTGGAACCGTGGGCATCGGCAATACC	FALSE	4	0	0	1	0.00292176
GTGGGTTTTGGACACT----CCGTGGGCATCGGCAAAACC	GTGGGTTTTGGACACTGGAACCGTGGGCATCGGCAATACC	FALSE	4	0	0	1	0.00292176
GTGGGTTTTGGACACT----CCGTGGGCATCGGCAAATCC	GTGGGTTTTGGACACTGGAACCGTGGGCATCGGCAATACC	FALSE	4	0	0	1	0.00292176
GTGGGTTTTGGACACT----CCGTGGGCATCGGCAACACC	GTGGGTTTTGGACACTGGAACCGTGGGCATCGGCAATACC	FALSE	4	0	0	1	0.00292176
GTGGGTTTTGGACACT----CCGTGGGCATCGGCAAGACC	GTGGGTTTTGGACACTGGAACCGTGGGCATCGGCAATACC	FALSE	4	0	0	1	0.00292176
GTGGGTTTTGGACACT----CCGTGGGCATCGGCAATACA	GTGGGTTTTGGACACTGGAACCGTGGGCATCGGCAATACC	FALSE	4	0	0	1	0.00292176
GTGGGTTTTGGACACT----CCGTGGGCATCGGCAATCCC	GTGGGTTTTGGACACTGGAACCGTGGGCATCGGCAATACC	FALSE	4	0	0	1	0.00292176
GTGGGTTTTGGACACT----CCGTGGGCATCGGCATTACC	GTGGGTTTTGGACACTGGAACCGTGGGCATCGGCAATACC	FALSE	4	0	0	1	0.00292176
GTGGGTTTTGGACACT----CCGTGGGCATCGGTAATACC	GTGGGTTTTGGACACTGGAACCGTGGGCATCGGCAATACC	FALSE	4	0	0	1	0.00292176
GTGGGTTTTGGACACT----CCGTGGGCATTGGCAATACC	GTGGGTTTTGGACACTGGAACCGTGGGCATCGGCAATACC	FALSE	4	0	0	1	0.00292176
GTGGGTTTTGGACACT----CCGTGGGCGTCGGCAATACC	GTGGGTTTTGGACACTGGAACCGTGGGCATCGGCAATACC	FALSE	4	0	0	1	0.00292176
GTGGGTTTTGCTCACTG---CCGTGGGCATCGGCAATACC	GTGGGTTTTGGACACTGGAACCGTGGGCATCGGCAATACC	FALSE	3	0	0	1	0.00292176
GTGGGTTTTGCCCACTGA---CGTGTGCATCGGCAATACC	GTGGGTTTTGGACACTGGAACCGTGGGCATCGGCAATACC	FALSE	3	0	0	1	0.00292176
GTGGGTTTTGCCCACTG---CGGTGGGCATCTGCAATACC	GTGGGTTTTGGACACTGGAACCGTGGGCATCGGCAATACC	FALSE	3	0	0	1	0.00292176
GTGGGTTATGGACACTGGAACCGTGGGCATCGGCAATAGC	GTGGGTTTTGGACACTGGAACCGTGGGCATCGGCAATACC	TRUE	0	0	0	1	0.00292176
GTGGGTTATGGACAT------CGTGGGCATCGGCAATACC	GTGGGTTTTGGACACTGGAACCGTGGGCATCGGCAATACC	FALSE	6	0	0	1	0.00292176
GTGGGTTATGGACCCTGGAACCGTGGGCATCGGCAATACC	GTGGGTTTTGGACACTGGAACCGTGGGCATCGGCAATACC	TRUE	0	0	0	1	0.00292176
GTGGGTTATGGCCAC-----CCGTGGGCATCGGCAATACC	GTGGGTTTTGGACACTGGAACCGTGGGCATCGGCAATACC	FALSE	5	0	0	1	0.00292176
GTGGGTTATGGGCACTGGAACCGTTGGCATCGGCAATACC	GTGGGTTTTGGACACTGGAACCGTGGGCATCGGCAATACC	TRUE	0	0	0	1	0.00292176
GTGGGTTCTGAACAC------CGTGGGCATCGGCAATACC	GTGGGTTTTGGACACTGGAACCGTGGGCATCGGCAATACC	FALSE	6	0	0	1	0.00292176
GTGGGTTCTGGA------AACCGTGGGCATCGGCAATAGC	GTGGGTTTTGGACACTGGAACCGTGGGCATCGGCAATACC	TRUE	0	0	0	1	0.00292176
GTGGGTTCTGGACAC------CGTAGGCATCGGCAATACC	GTGGGTTTTGGACACTGGAACCGTGGGCATCGGCAATACC	FALSE	6	0	0	1	0.00292176
GTGGGTTCTGGACAC------CGTGGGAATCGGCAATACC	GTGGGTTTTGGACACTGGAACCGTGGGCATCGGCAATACC	FALSE	6	0	0	1	0.00292176
GTGGGTTCTGGACAC------CGTGGGCATCAGCAATACC	GTGGGTTTTGGACACTGGAACCGTGGGCATCGGCAATACC	FALSE	6	0	0	1	0.00292176
GTGGGTTCTGGACAC------CGTGGGCATCGACAATACC	GTGGGTTTTGGACACTGGAACCGTGGGCATCGGCAATACC	FALSE	6	0	0	1	0.00292176
GTGGGTTCTGGACAC------CGTGGGCATCGGCAATCCC	GTGGGTTTTGGACACTGGAACCGTGGGCATCGGCAATACC	FALSE	6	0	0	1	0.00292176
GTGGGTTCTGGACAC------CGTGGGCATCGTCAATACC	GTGGGTTTTGGACACTGGAACCGTGGGCATCGGCAATACC	FALSE	6	0	0	1	0.00292176
GTGGGTTCTGGACAC------CGTGGGTATCGGCAATACC	GTGGGTTTTGGACACTGGAACCGTGGGCATCGGCAATACC	FALSE	6	0	0	1	0.00292176
GTGGGTTCTGGACACTG---CCGTGGGCATCGGCAATACC	GTGGGTTTTGGACACTGGAACCGTGGGCATCGGCAATACC	FALSE	3	0	0	1	0.00292176
GTGGGTTCTGGACACTGGAGTGCCGTGGGCATCGGCAATA	GTGGGTTTTGGACACTGGAA--CCGTGGGCATCGGCAATA	FALSE	0	2	1	1	0.00292176
GTGGGTTCTGGACTC------CGTGGGCATCGGCAATACC	GTGGGTTTTGGACACTGGAACCGTGGGCATCGGCAATACC	FALSE	6	0	0	1	0.00292176
GTGGGTTCTGGANAC------CGTGGGCNTCGGCAATACC	GTGGGTTTTGGACACTGGAACCGTGGGCATCGGCAATACC	FALSE	6	0	0	1	0.00292176
GTGGGTTATGGACACTGGAGTGCCGTGGGCATCGGAAATA	GTGGGTTTTGGACACTGGAA--CCGTGGGCATCGGCAATA	FALSE	0	2	1	1	0.00292176
GTGGGTTATGGACACTGGAACCGTGGGCATCGGCAATACG	GTGGGTTTTGGACACTGGAACCGTGGGCATCGGCAATACC	TRUE	0	0	0	1	0.00292176
GTGGGTTG------------CCGTGGGCATCGGCAATACC	GTGGGTTTTGGACACTGGAACCGTGGGCATCGGCAATACC	FALSE	12	0	0	1	0.00292176
GTGGGTTATGGACACTGGAACCGTGGGAATCGGCAATACC	GTGGGTTTTGGACACTGGAACCGTGGGCATCGGCAATACC	TRUE	0	0	0	1	0.00292176
GTGGGTATTGGACACTGGAGTGACGTGGGCATCGGCAATA	GTGGGTTTTGGACACTGGAA--CCGTGGGCATCGGCAATA	FALSE	0	2	2	1	0.00292176
GTGGGTATTGGACACTGGATGCCCGTGGGCATCGGCAATA	GTGGGTTTTGGACACTGGAA--CCGTGGGCATCGGCAATA	FALSE	0	2	1	1	0.00292176
GTGGGTATTGGACACTGGTCGGATGCCCGTGGGCATCGGC	GTGGGTTTTGGACACTGGAA------CCGTGGGCATCGGC	FALSE	0	6	1	1	0.00292176
GTGGGTCTTGGACACT----CCGTGGGCATCGGCAATACC	GTGGGTTTTGGACACTGGAACCGTGGGCATCGGCAATACC	FALSE	4	0	0	1	0.00292176
GTGGGTGTTGGACACT----CCGTGGGCATCGGCAATACC	GTGGGTTTTGGACACTGGAACCGTGGGCATCGGCAATACC	FALSE	4	0	0	1	0.00292176
GTGGGTGTTGGACACTGGAGTGCCGTGGGCATCGGCAATA	GTGGGTTTTGGACACTGGAA--CCGTGGGCATCGGCAATA	FALSE	0	2	1	1	0.00292176
GTGGGTT-------CTGGAACCGTGGGCATCGGCAATACC	GTGGGTTTTGGACACTGGAACCGTGGGCATCGGCAATACC	TRUE	0	0	0	1	0.00292176
GTGGGTT--GGACACTGGAACCGTGGGCATCGGCAATACC	GTGGGTTTTGGACACTGGAACCGTGGGCATCGGCAATACC	TRUE	0	0	0	1	0.00292176
GTGGGTTAAGGACACTGGAACCGTGGGCATCGGCAATACC	GTGGGTTTTGGACACTGGAACCGTGGGCATCGGCAATACC	TRUE	0	0	0	1	0.00292176
GTGGGTTAATGACAC------CGTGGGCATCGGCAATACC	GTGGGTTTTGGACACTGGAACCGTGGGCATCGGCAATACC	FALSE	6	0	0	1	0.00292176
GTGGGTTATCGACACTGGAACCGTGGGCATCGTCAATACC	GTGGGTTTTGGACACTGGAACCGTGGGCATCGGCAATACC	TRUE	0	0	0	1	0.00292176
GTGGGTTATGGA------AACCGTGGGCATCGGCAATACC	GTGGGTTTTGGACACTGGAACCGTGGGCATCGGCAATACC	TRUE	0	0	0	1	0.00292176
GTGGGTTATGGAAACT----CCTTGGGCATCGGCAATACC	GTGGGTTTTGGACACTGGAACCGTGGGCATCGGCAATACC	FALSE	4	0	0	1	0.00292176
GTGGGTTATGGACAC-----CCGTGGGCATCGGCAATACC	GTGGGTTTTGGACACTGGAACCGTGGGCATCGGCAATACC	FALSE	5	0	0	1	0.00292176
GTGGGTTATGGACACGG------TGGGCTTGGGCAATACC	GTGGGTTTTGGACACTGGAACCGTGGGCATCGGCAATACC	FALSE	6	0	0	1	0.00292176
GTGGGTTATGGACACT----CCGTGTGCATCGGCAATACC	GTGGGTTTTGGACACTGGAACCGTGGGCATCGGCAATACC	FALSE	4	0	0	1	0.00292176
GTGGGTTATGGACACTGGAA-CGTGGGCATCGGCAATACC	GTGGGTTTTGGACACTGGAACCGTGGGCATCGGCAATACC	FALSE	1	0	0	1	0.00292176
GTGGGTTCTTGACAC------CATGGGTATCGTCAATACC	GTGGGTTTTGGACACTGGAACCGTGGGCATCGGCAATACC	FALSE	6	0	0	1	0.00292176
GTGGGTTGTGGACACTGGAACCGTGGGCAACGGCAATACC	GTGGGTTTTGGACACTGGAACCGTGGGCATCGGCAATACC	TRUE	0	0	0	1	0.00292176
GTGGGTTTTGCCCACTG---CCGTGTGCATCGGCAATACC	GTGGGTTTTGGACACTGGAACCGTGGGCATCGGCAATACC	FALSE	3	0	0	1	0.00292176
GTGGGTTTTCGACACTGGAGTGCGGTGGGCATCGGCAATA	GTGGGTTTTGGACACTGGAA--CCGTGGGCATCGGCAATA	FALSE	0	2	1	1	0.00292176
GTGGGTTTTG-ACACT----CCGTGGGCATCGGCAATACC	GTGGGTTTTGGACACTGGAACCGTGGGCATCGGCAATACC	FALSE	4	0	0	1	0.00292176
GTGGGTTTTGAACAC------CGTGGGCTTCGGCAATACC	GTGGGTTTTGGACACTGGAACCGTGGGCATCGGCAATACC	FALSE	6	0	0	1	0.00292176
GTGGGTTTTGAACACTGGAGTGCCGTGGGCATCGGCAATA	GTGGGTTTTGGACACTGGAA--CCGTGGGCATCGGCAATA	FALSE	0	2	1	1	0.00292176
GTGGGTTTTGACCACTG---CCGTGGGCATCGGCAATACC	GTGGGTTTTGGACACTGGAACCGTGGGCATCGGCAATACC	FALSE	3	0	0	1	0.00292176
GTGGGTTTTGACCACTG---CCGTGGGCATCGGCAATCCC	GTGGGTTTTGGACACTGGAACCGTGGGCATCGGCAATACC	FALSE	3	0	0	1	0.00292176
GTGGGTTTTGCACAATGGAACCGTGGGCATCGGCAATACC	GTGGGTTTTGGACACTGGAACCGTGGGCATCGGCAATACC	TRUE	0	0	0	1	0.00292176
GTGGGTTTTGCACACGGGAACCGTGGGCATCGGCAATACC	GTGGGTTTTGGACACTGGAACCGTGGGCATCGGCAATACC	TRUE	0	0	0	1	0.00292176
GTGGGTTTTGCACACT----CCGTGGGCATCGGCAATACC	GTGGGTTTTGGACACTGGAACCGTGGGCATCGGCAATACC	FALSE	4	0	0	1	0.00292176
GTGGGTTTTGCACACTGGAACCTTGGGCATCGGCAATACC	GTGGGTTTTGGACACTGGAACCGTGGGCATCGGCAATACC	TRUE	0	0	0	1	0.00292176
GTGGGTTTTGCCCAATG---CCGTGGGCATCGGCAATACC	GTGGGTTTTGGACACTGGAACCGTGGGCATCGGCAATACC	FALSE	3	0	0	1	0.00292176
GTGGGTTTTGCCCACTG---CCGCGGGCATCGGCAATACC	GTGGGTTTTGGACACTGGAACCGTGGGCATCGGCAATACC	FALSE	3	0	0	1	0.00292176
GTGGGTTTTGCCCACTG---CCGTGGGAATCGGCAATACC	GTGGGTTTTGGACACTGGAACCGTGGGCATCGGCAATACC	FALSE	3	0	0	1	0.00292176
GTGGGTTTTGCCCACTG---CCGTGGGCATAGGCAATACC	GTGGGTTTTGGACACTGGAACCGTGGGCATCGGCAATACC	FALSE	3	0	0	1	0.00292176
GTGGGTTTTGCCCACTG---CCGTGGGCATCGGCAATTCC	GTGGGTTTTGGACACTGGAACCGTGGGCATCGGCAATACC	FALSE	3	0	0	1	0.00292176
GTGGGTTTTGCCCACTG---CCGTGGGCATCGGCGATACC	GTGGGTTTTGGACACTGGAACCGTGGGCATCGGCAATACC	FALSE	3	0	0	1	0.00292176
GTGGGTTTTGCCCACTG---CCGTGGGCATCGTCAATACC	GTGGGTTTTGGACACTGGAACCGTGGGCATCGGCAATACC	FALSE	3	0	0	1	0.00292176
GTGGGTTTTGCCCACTG---CCGTGGGCATTGGCAATACC	GTGGGTTTTGGACACTGGAACCGTGGGCATCGGCAATACC	FALSE	3	0	0	1	0.00292176
GTGGGTTTTG-ACAC------CGTGGGCATCGGCAATACC	GTGGGTTTTGGACACTGGAACCGTGGGCATCGGCAATACC	FALSE	6	0	0	1	0.00292176
GTGGGTTTTCGACACTGGAACCTTGGGCATCGGCAATACC	GTGGGTTTTGGACACTGGAACCGTGGGCATCGGCAATACC	TRUE	0	0	0	1	0.00292176
GTGGGTTT-GGACACTG---CCGTGGGCATCGGCAATACC	GTGGGTTTTGGACACTGGAACCGTGGGCATCGGCAATACC	FALSE	3	0	0	1	0.00292176
GTGGGTTTTCGACACTCGAGTGCCGTGGGCATCGGCAATA	GTGGGTTTTGGACACTGGAA--CCGTGGGCATCGGCAATA	FALSE	0	2	1	1	0.00292176
GTGGGTTT-GGACACTGGAA-CGTGGGCATCGGCAATACC	GTGGGTTTTGGACACTGGAACCGTGGGCATCGGCAATACC	FALSE	1	0	0	1	0.00292176
GTGGGTTTAGCACACTGGAACCGTGGGCATCGGCAATACC	GTGGGTTTTGGACACTGGAACCGTGGGCATCGGCAATACC	TRUE	0	0	0	1	0.00292176
GTGGGTTTAGGACACTG---CCGTGGGCATCGGCAATACC	GTGGGTTTTGGACACTGGAACCGTGGGCATCGGCAATACC	FALSE	3	0	0	1	0.00292176
GTGGGTTTAGGACACTGCAGTGCCGTGGGCATCGGCAATA	GTGGGTTTTGGACACTGGAA--CCGTGGGCATCGGCAATA	FALSE	0	2	1	1	0.00292176
GTGGGTTTAGGACACTGGAACCGTGG-CATCGGCAATACA	GTGGGTTTTGGACACTGGAACCGTGGGCATCGGCAATACC	TRUE	0	0	0	1	0.00292176
GTGGGTTTAGGACACTGGAGTGCCGTGGGCATCGGCAATA	GTGGGTTTTGGACACTGGAA--CCGTGGGCATCGGCAATA	FALSE	0	2	1	1	0.00292176
GTGGGTTTAGGACACTGGTCGGTTGCCCGTGGGCATCGGC	GTGGGTTTTGGACACTGGAA------CCGTGGGCATCGGC	FALSE	0	6	1	1	0.00292176
GTGGGTTTATGACACTG---CCGTGGGCATCGGCAATACC	GTGGGTTTTGGACACTGGAACCGTGGGCATCGGCAATACC	FALSE	3	0	0	1	0.00292176
GTGGGTTTCG-ACACTGGAGTGCCGTGGGCATCGGCAATA	GTGGGTTTTGGACACTGGAA--CCGTGGGCATCGGCAATA	FALSE	0	2	1	1	0.00292176
GTGGGTTTCGGACACTGGAGTGCCGTGGGCATCGGCAATA	GTGGGTTTTGGACACTGGAA--CCGTGGGCATCGGCAATA	FALSE	0	2	1	1	0.00292176
GTGGGTTTCGGACACTGGATGCCCGTGGGCATCGGCAATA	GTGGGTTTTGGACACTGGAA--CCGTGGGCATCGGCAATA	FALSE	0	2	1	1	0.00292176
GTGGGTTTGGCACCCAGGACGGATGCCCGTGGGCATCGGA	GTGGGTTTTGGACACTGGAA------CCGTGGGCATCGGC	FALSE	0	6	1	1	0.00292176
GTGGGTTTGGGACAC------CGTGGGCATCGGCAATACC	GTGGGTTTTGGACACTGGAACCGTGGGCATCGGCAATACC	FALSE	6	0	0	1	0.00292176
GTGGGTTTGGGACACTGGAACCGTGGGCATCGGCAATACC	GTGGGTTTTGGACACTGGAACCGTGGGCATCGGCAATACC	TRUE	0	0	0	1	0.00292176
GTGGGTTTGGGGCAC-----CCGTGGGCATCGGCAATACC	GTGGGTTTTGGACACTGGAACCGTGGGCATCGGCAATACC	FALSE	5	0	0	1	0.00292176
GTGGGTTTTAAACACTGGAACCGTGGGCATCGGCAATACC	GTGGGTTTTGGACACTGGAACCGTGGGCATCGGCAATACC	TRUE	0	0	0	1	0.00292176
GTGGGTTTTCCACACTGGTCGGATGCCGGTGGGCATCGGC	GTGGGTTTTGGACACTGGAA------CCGTGGGCATCGGC	FALSE	0	6	1	1	0.00292176
TTTTGGACACTGCCCACACACCGTGGGCATCGGCAATACC	TTTTGGACACTGGA-----ACCGTGGGCATCGGCAATACC	FALSE	0	5	0	1	0.00292176
						34226	Total Reads

## Sheet: tGD, F8, Bottle 3
Aligned_Sequence	Reference_Sequence	Unedited	n_deleted	n_inserted	n_mutated	#Reads	%Reads	Flies # estimate
GTGGGTTTTGGACACTGGAACCGTGGGCATCGGCAATACC	GTGGGTTTTGGACACTGGAACCGTGGGCATCGGCAATACC	TRUE	0	0	0	11620	30.0756	16	Wild type
GTGGGTTTTGGACACTGGAA--------------------	GTGGGTTTTGGACACTGGAACCGTGGGCATCGGCAATACC	FALSE	49	0	0	8991	23.271	12
GTGGG---------------CCGTGGGCATCGGCAATACC	GTGGGTTTTGGACACTGGAACCGTGGGCATCGGCAATACC	FALSE	15	0	0	2576	6.66736	3
GTGGGTTTTGGACACT----CCGTGGGCATCGGCAATACC	GTGGGTTTTGGACACTGGAACCGTGGGCATCGGCAATACC	FALSE	4	0	0	1835	4.74946	2
TTTTGGACACTGCCCACACACCGTGGGCATCGGCAATACC	TTTTGGACACTGGA-----ACCGTGGGCATCGGCAATACC	FALSE	0	5	0	1760	4.55534	2
GTGGGTTG------------CCGTGGGCATCGGCAATACC	GTGGGTTTTGGACACTGGAACCGTGGGCATCGGCAATACC	FALSE	12	0	0	1626	4.20851	2
GTGGGTTTTGGACACTGTTGGACGCCGTGGGCATCGGCAA	GTGGGTTTTGGACACTGGAA----CCGTGGGCATCGGCAA	FALSE	0	4	1	1485	3.84357	2
GTGGGTTTTGGACA---------------TCGGCAATACC	GTGGGTTTTGGACACTGGAACCGTGGGCATCGGCAATACC	FALSE	15	0	0	1030	2.66591	1
GTGGGTTTTGGACACTGGA-----------------TACC	GTGGGTTTTGGACACTGGAACCGTGGGCATCGGCAATACC	FALSE	17	0	0	982	2.54167	1
GTGGGTTTTGGACACTGG-----TGGGCATCGGCAATACC	GTGGGTTTTGGACACTGGAACCGTGGGCATCGGCAATACC	FALSE	5	0	0	737	1.90755	1
GTGGGTTTTGG---------CCGTGGGCATCGGCAATACC	GTGGGTTTTGGACACTGGAACCGTGGGCATCGGCAATACC	FALSE	9	0	0	683	1.76778	1
GTGGGTTTTG----------CCGTGGGCATCGGCAATACC	GTGGGTTTTGGACACTGGAACCGTGGGCATCGGCAATACC	FALSE	10	0	0	656	1.6979	1
TGGGTTTTGGACACTGGACACCGTGGGCATCGGCAATACC	TGGGTTTTGGACACTGGA-ACCGTGGGCATCGGCAATACC	FALSE	0	1	0	611	1.58143	1
GTGGGTTTTGGACACTGG--------GCATCGGCAATACC	GTGGGTTTTGGACACTGGAACCGTGGGCATCGGCAATACC	FALSE	8	0	0	582	1.50637	1
TGGGTTTTGGACACTGGGCATCGTGGGCATCGGCAATACC	TGGGTTTTGGACACTGGA-ACCGTGGGCATCGGCAATACC	FALSE	0	1	1	570	1.47531	1
GTGGGTTTTGGACACACCCACACCGTGGGCATCGGCAATA	GTGGGTTTTGGACACTGGAA--CCGTGGGCATCGGCAATA	FALSE	0	2	0	531	1.37437	1
GTGGGTTTTGGACACTGGA-CCGTGGGCATCGGCAATACC	GTGGGTTTTGGACACTGGAACCGTGGGCATCGGCAATACC	FALSE	1	0	0	496	1.28378	1	y1b
GTGGGTTTTGGACACTGGGCATTTGGACACCGTGGGCATC	GTGGGTTTTGGACACTGGAA---------CCGTGGGCATC	FALSE	0	9	1	427	1.10519	1
GTGGGTTTTGGCCACTGGAACCGTGGGCATCGGCAATACC	GTGGGTTTTGGACACTGGAACCGTGGGCATCGGCAATACC	TRUE	0	0	0	20	0.0517652
GTGGGTTTTGGACACTGTAA--------------------	GTGGGTTTTGGACACTGGAACCGTGGGCATCGGCAATACC	FALSE	49	0	0	19	0.0491769
GTGGGA---------------CGTGGGCATCGGCAATACC	GTGGGTTTTGGACACTGGAACCGTGGGCATCGGCAATACC	FALSE	15	0	0	18	0.0465887
GTGTGTTTTGGACACTGGAA--------------------	GTGGGTTTTGGACACTGGAACCGTGGGCATCGGCAATACC	FALSE	49	0	0	18	0.0465887
CTGGGTTTTGGACACTGGAACCGTGGGCATCGGCAATACC	GTGGGTTTTGGACACTGGAACCGTGGGCATCGGCAATACC	TRUE	0	0	0	15	0.0388239
GAGGGTTTTGGACACTGGAACCGTGGGCATCGGCAATACC	GTGGGTTTTGGACACTGGAACCGTGGGCATCGGCAATACC	TRUE	0	0	0	13	0.0336474
GTGGGTTTTTGACACTGGAA--------------------	GTGGGTTTTGGACACTGGAACCGTGGGCATCGGCAATACC	FALSE	49	0	0	12	0.0310591
GTGGGTT---GAC---------GTGGGCATCGGCAATACC	GTGGGTTTTGGACACTGGAACCGTGGGCATCGGCAATACC	FALSE	9	0	0	10	0.0258826
GTGGGTTTTGGACAC------CGTGGGCATCGGCAATACC	GTGGGTTTTGGACACTGGAACCGTGGGCATCGGCAATACC	FALSE	6	0	0	10	0.0258826
GTGGGTTTTGGACACTTGAA--------------------	GTGGGTTTTGGACACTGGAACCGTGGGCATCGGCAATACC	FALSE	49	0	0	10	0.0258826
GTGGGTTATGGACACTGGAACCGTGGGCATCGGCAATACC	GTGGGTTTTGGACACTGGAACCGTGGGCATCGGCAATACC	TRUE	0	0	0	10	0.0258826
GTGGGTTTTGGACACTGGAACCGTGGGCATCTGCAATACC	GTGGGTTTTGGACACTGGAACCGTGGGCATCGGCAATACC	TRUE	0	0	0	10	0.0258826
GTGGGTTTTGGACACTG---CCGTGGGCATCGGCAATACC	GTGGGTTTTGGACACTGGAACCGTGGGCATCGGCAATACC	FALSE	3	0	0	9	0.0232943
GTGGGTTTTGGACACTGGAACCGTGGGCTTCGGCAATACC	GTGGGTTTTGGACACTGGAACCGTGGGCATCGGCAATACC	TRUE	0	0	0	9	0.0232943
GTGGGTTTTGGACACTGCAACCGTGGGCATCGGCAATACC	GTGGGTTTTGGACACTGGAACCGTGGGCATCGGCAATACC	TRUE	0	0	0	9	0.0232943
GTGGGTTTTGGACACTGGAACCGTGGACATCGGCAATACC	GTGGGTTTTGGACACTGGAACCGTGGGCATCGGCAATACC	TRUE	0	0	0	9	0.0232943
GTGGGTTTTGGACACTGGAACCGTTGGCATCGGCAATACC	GTGGGTTTTGGACACTGGAACCGTGGGCATCGGCAATACC	TRUE	0	0	0	9	0.0232943
GTGGGTTTTGGACACTGGACCCGTGGGCATCGGCAATACC	GTGGGTTTTGGACACTGGAACCGTGGGCATCGGCAATACC	FALSE	0	0	1	9	0.0232943
GTGGGTATTGGACACTGGAACCGTGGGCATCGGCAATACC	GTGGGTTTTGGACACTGGAACCGTGGGCATCGGCAATACC	TRUE	0	0	0	9	0.0232943
GTGGGATTTGGACACTGGAACCGTGGGCATCGGCAATACC	GTGGGTTTTGGACACTGGAACCGTGGGCATCGGCAATACC	TRUE	0	0	0	9	0.0232943
GTGGGTTTTGGACACTGGAACGGTGGGCATCGGCAATACC	GTGGGTTTTGGACACTGGAACCGTGGGCATCGGCAATACC	TRUE	0	0	0	8	0.0207061
GTGGGTTTTGGACACTGGAT--------------------	GTGGGTTTTGGACACTGGAACCGTGGGCATCGGCAATACC	FALSE	49	0	1	8	0.0207061
GTGGGTTTTGGACACTCGAACCGTGGGCATCGGCAATACC	GTGGGTTTTGGACACTGGAACCGTGGGCATCGGCAATACC	TRUE	0	0	0	8	0.0207061
GTGGGTTTTGGACACTGGAACCGTGGGCATCGGCAATAAC	GTGGGTTTTGGACACTGGAACCGTGGGCATCGGCAATACC	TRUE	0	0	0	7	0.0181178
GTGGGTTTTGGACACTGTAACCGTGGGCATCGGCAATACC	GTGGGTTTTGGACACTGGAACCGTGGGCATCGGCAATACC	TRUE	0	0	0	7	0.0181178
GTGGGTTTTGGACACTGGAACCGTGGGCATCGACAATACC	GTGGGTTTTGGACACTGGAACCGTGGGCATCGGCAATACC	TRUE	0	0	0	7	0.0181178
GTGGGTTTTGGACAC----------------------ACC	GTGGGTTTTGGACACTGGAACCGTGGGCATCGGCAATACC	FALSE	22	0	0	7	0.0181178
GTGGGTTTTGGACACTGGAACCGTGGGCATCAGCAATACC	GTGGGTTTTGGACACTGGAACCGTGGGCATCGGCAATACC	TRUE	0	0	0	7	0.0181178
GTTGGTTTTGGACACTGGAA--------------------	GTGGGTTTTGGACACTGGAACCGTGGGCATCGGCAATACC	FALSE	49	0	0	7	0.0181178
[truncated: 740 more rows]

## Sheet: tGD, F15, Bottle 1
Aligned_Sequence	Reference_Sequence	Unedited	n_deleted	n_inserted	n_mutated	#Reads	%Reads	Flies # estimate
[truncated: 836 more rows]

[truncated: 11 more sheets: tGD, F15, Bottle 2, tGD, F15, Bottle 3, DT-tGD, F4, Bottle 1, DT-tGD, F4, Bottle 2, DT-tGD, F4, Bottle 3, DT-tGD, F8, Bottle 1, DT-tGD, F8, Bottle 2, DT-tGD, F8, Bottle 3, DT-tGD, F15, Bottle 1, DT-tGD, F15, Bottle 2, DT-tGD, F15, Bottle 3]
