# Supplementary material for: Double-tap gene drive uses iterative genome targeting to help overcome resistance alleles
Source: Nat Commun. 2022 May 9;13:2595. doi: 10.1038/s41467-022-29868-3 (PMC9085836; doi:10.1038/s41467-022-29868-3)
Supplement: Supplementary file 11 — Supplementary Data 7 [file 41467_2022_29868_MOESM11_ESM.xlsx]

## Sheet: White Summary
				Wild Type		w2b allele		total reads				Flies Estimates
Condition	Barcode	Generation	Bottle	#reads	Reads %	#reads	Reads %			Flies Sampled		Wild Type	w2b allele	Other alleles
tGD(y1,w2) (182, 185)	C1	F4	1	38522	0.844503	5	0.000109613	45615		50		44	0	6
	C2	F4	2	36331	0.85529	3	7.06248e-05	42478		50		45	0	5
	C3	F4	3	26052	0.846917	2	6.50174e-05	30761		50		45	0	5
	C4	F8	1	21406	0.481153	1	2.24775e-05	44489		50		25	0	25
	C5	F8	2	27396	0.529238	5	9.65904e-05	51765		50		28	0	22
	C6	F8	3	18489	0.427185	13	0.000300363	43281		50		22	0	28
	C7	F15	1	6267	0.145335	1	2.31906e-05	43121		50		8	0	42
	C8	F15	2	2815	0.0667853	3078	0.0730249	42150		50		3	4	43
	C9	F15	3	9147	0.227486	6496	0.161556	40209		50		12	9	29
DT-tGD(y1,y1b,w2,w2b) (182, 129)	D1	F4	1	29875	0.664465	8	0.000177932	44961		50		35	0	15
	D2	F4	2	34445	0.657197	3	5.72388e-05	52412		50		34	0	16
	D3	F4	3	30021	0.82175	3	8.21175e-05	36533		50		43	0	7
	D4	F8	1	17108	0.368437	3	6.46078e-05	46434		50		19	0	31
	D5	F8	2	5887	0.122231	6	0.000124577	48163		42		5	0	37
	D6	F8	3	7326	0.169851	5	0.000115923	43132		50		9	0	41
	D7	F15	1	4348	0.0871587	9	0.000180411	49886		50		5	0	45
	D8	F15	2	397	0.00939289	3	7.0979e-05	42266		50		0	0	50
	D9	F15	3	1816	0.0429609	1	2.36569e-05	42271		50		2	0	48
OregonR control	D10	n/a	n/a	37271	0.95503	8	0.000204992	39026

## Sheet: White Oregon R control
Aligned_Sequence	Reference_Sequence	Unedited	n_deleted	n_inserted	n_mutated	#Reads	%Reads	Flies # estimate
TTGCCTTTCGATCGCCGCAGGGCATCCAAGTATCGCCATC	TTGCCTTTCGATCGCCGCAGGGCATCCAAGTATCGCCATC	TRUE	0	0	0	37271	95.503	50	Wild type
CTGCCTTTCGATCGCCGCAGGGCATCCAAGTATCGCCATC	TTGCCTTTCGATCGCCGCAGGGCATCCAAGTATCGCCATC	TRUE	0	0	0	72	0.184492
TTGCCTTTCGATCGCCGCAGGGCATCCTAGTATCGCCATC	TTGCCTTTCGATCGCCGCAGGGCATCCAAGTATCGCCATC	TRUE	0	0	0	72	0.184492
TTGCCTTTCGATCGACGCAGGGCATCCAAGTATCGCCATC	TTGCCTTTCGATCGCCGCAGGGCATCCAAGTATCGCCATC	TRUE	0	0	0	59	0.151181
TTGCCTTTCGATCGCCGCAGGTCATCCAAGTATCGCCATC	TTGCCTTTCGATCGCCGCAGGGCATCCAAGTATCGCCATC	TRUE	0	0	0	49	0.125557
TTGCCTTTCGATCGCCGCAGGGCATCCAAGTATCTCCATC	TTGCCTTTCGATCGCCGCAGGGCATCCAAGTATCGCCATC	TRUE	0	0	0	44	0.112745
TTGCCTTTCGATCGCCTCAGGGCATCCAAGTATCGCCATC	TTGCCTTTCGATCGCCGCAGGGCATCCAAGTATCGCCATC	TRUE	0	0	0	41	0.105058
TTGCCTTTCGATCGCCGCAGTGCATCCAAGTATCGCCATC	TTGCCTTTCGATCGCCGCAGGGCATCCAAGTATCGCCATC	FALSE	0	0	1	34	0.0871214
TTGCCTTTCTATCGCCGCAGGGCATCCAAGTATCGCCATC	TTGCCTTTCGATCGCCGCAGGGCATCCAAGTATCGCCATC	TRUE	0	0	0	28	0.071747
TTGCCTTTCGATCGCCGCATGGCATCCAAGTATCGCCATC	TTGCCTTTCGATCGCCGCAGGGCATCCAAGTATCGCCATC	FALSE	0	0	1	24	0.0614975
TTGCCTTTTGATCGCCGCAGGGCATCCAAGTATCGCCATC	TTGCCTTTCGATCGCCGCAGGGCATCCAAGTATCGCCATC	TRUE	0	0	0	23	0.0589351
TTGCCTTTCGTTCGCCGCAGGGCATCCAAGTATCGCCATC	TTGCCTTTCGATCGCCGCAGGGCATCCAAGTATCGCCATC	TRUE	0	0	0	22	0.0563727
TTGCCTTGCGATCGCCGCAGGGCATCCAAGTATCGCCATC	TTGCCTTTCGATCGCCGCAGGGCATCCAAGTATCGCCATC	TRUE	0	0	0	22	0.0563727
TTGCCTTTCGATCGCCGCTGGGCATCCAAGTATCGCCATC	TTGCCTTTCGATCGCCGCAGGGCATCCAAGTATCGCCATC	TRUE	0	0	0	21	0.0538103
TTGCCTTTCGATCGCCGCAGGGCATCGAAGTATCGCCATC	TTGCCTTTCGATCGCCGCAGGGCATCCAAGTATCGCCATC	TRUE	0	0	0	21	0.0538103
TTGCCTATCGATCGCCGCAGGGCATCCAAGTATCGCCATC	TTGCCTTTCGATCGCCGCAGGGCATCCAAGTATCGCCATC	TRUE	0	0	0	21	0.0538103
TTGCCTTTCGATCGGCGCAGGGCATCCAAGTATCGCCATC	TTGCCTTTCGATCGCCGCAGGGCATCCAAGTATCGCCATC	TRUE	0	0	0	19	0.0486855
TTGCCTTTCGATCGCCGCAGGGCATCCAAGTATCGCGATC	TTGCCTTTCGATCGCCGCAGGGCATCCAAGTATCGCCATC	TRUE	0	0	0	19	0.0486855
TTGCCTTTCGATCGCCGCAGGGCATCCCAGTATCGCCATC	TTGCCTTTCGATCGCCGCAGGGCATCCAAGTATCGCCATC	TRUE	0	0	0	18	0.0461231
TTGCCTTTCGATCGCCGCAGGGCATCCATGTATCGCCATC	TTGCCTTTCGATCGCCGCAGGGCATCCAAGTATCGCCATC	TRUE	0	0	0	17	0.0435607
TTGCCTTTCAATCGCCGCAGGGCATCCAAGTATCGCCATC	TTGCCTTTCGATCGCCGCAGGGCATCCAAGTATCGCCATC	TRUE	0	0	0	17	0.0435607
TTGCCTTTCGCTCGCCGCAGGGCATCCAAGTATCGCCATC	TTGCCTTTCGATCGCCGCAGGGCATCCAAGTATCGCCATC	TRUE	0	0	0	16	0.0409983
TTGCCTTTCGATCTCCGCAGGGCATCCAAGTATCGCCATC	TTGCCTTTCGATCGCCGCAGGGCATCCAAGTATCGCCATC	TRUE	0	0	0	14	0.0358735
TTTCCTTTCGATCGCCGCAGGGCATCCAAGTATCGCCATC	TTGCCTTTCGATCGCCGCAGGGCATCCAAGTATCGCCATC	TRUE	0	0	0	14	0.0358735
TTGCCTTTCGATCGCCGC----------------------	TTGCCTTTCGATCGCCGCAGGGCATCCAAGTATCGCCATC	FALSE	49	0	0	13	0.0333111
TTGCCTTTGGATCGCCGCAGGGCATCCAAGTATCGCCATC	TTGCCTTTCGATCGCCGCAGGGCATCCAAGTATCGCCATC	TRUE	0	0	0	13	0.0333111
TTGCCTTTCGATCGCAGCAGGGCATCCAAGTATCGCCATC	TTGCCTTTCGATCGCCGCAGGGCATCCAAGTATCGCCATC	TRUE	0	0	0	12	0.0307487
TTGCCTTTCGATCGCCGCAGGGCATCCAAGAATCGCCATC	TTGCCTTTCGATCGCCGCAGGGCATCCAAGTATCGCCATC	TRUE	0	0	0	12	0.0307487
TTGCCTTTCGATCGCCGCAGGGCATCCAAGTATCGGCATC	TTGCCTTTCGATCGCCGCAGGGCATCCAAGTATCGCCATC	TRUE	0	0	0	12	0.0307487
TTGCCTTTCGATCGCCGCAGGGCATCCAAGTATCGCCATG	TTGCCTTTCGATCGCCGCAGGGCATCCAAGTATCGCCATC	TRUE	0	0	0	11	0.0281863
TCGCCTTTCGATCGCCGCAGGGCATCCAAGTATCGCCATC	TTGCCTTTCGATCGCCGCAGGGCATCCAAGTATCGCCATC	TRUE	0	0	0	11	0.0281863
TTGCCTTTCGATCGCCGCAGGGCATCCAAGTTTCGCCATC	TTGCCTTTCGATCGCCGCAGGGCATCCAAGTATCGCCATC	TRUE	0	0	0	11	0.0281863
TTGCCTTTCGATCGCCGCAGGGCATCCAAGTATCGCCTTC	TTGCCTTTCGATCGCCGCAGGGCATCCAAGTATCGCCATC	TRUE	0	0	0	10	0.0256239
TTGGCTTTCGATCGCCGCAGGGCATCCAAGTATCGCCATC	TTGCCTTTCGATCGCCGCAGGGCATCCAAGTATCGCCATC	TRUE	0	0	0	10	0.0256239
TTGCCTTTCGATCGCCGCAGGGCATGCAAGTATCGCCATC	TTGCCTTTCGATCGCCGCAGGGCATCCAAGTATCGCCATC	TRUE	0	0	0	10	0.0256239
TTGCCTTTCGATCGCCGCAGGGCATCCAATTATCGCCATC	TTGCCTTTCGATCGCCGCAGGGCATCCAAGTATCGCCATC	TRUE	0	0	0	10	0.0256239
TTGCCTTTCGAGCGCCGCAGGGCATCCAAGTATCGCCATC	TTGCCTTTCGATCGCCGCAGGGCATCCAAGTATCGCCATC	TRUE	0	0	0	10	0.0256239
TTGCCCTTCGATCGCCGCAGGGCATCCAAGTATCGCCATC	TTGCCTTTCGATCGCCGCAGGGCATCCAAGTATCGCCATC	TRUE	0	0	0	10	0.0256239
TTGCCTTTCGATCGCCGCAGGGAATCCAAGTATCGCCATC	TTGCCTTTCGATCGCCGCAGGGCATCCAAGTATCGCCATC	TRUE	0	0	0	9	0.0230615
TTGCCTTTCGATCGCCGCA---CATCCAAGTATCGCCATC	TTGCCTTTCGATCGCCGCAGGGCATCCAAGTATCGCCATC	FALSE	3	0	0	9	0.0230615
TTGCCTTTCGATCACCGCAGGGCATCCAAGTATCGCCATC	TTGCCTTTCGATCGCCGCAGGGCATCCAAGTATCGCCATC	TRUE	0	0	0	9	0.0230615
TTGCCTTTCGATTGCCGCAGGGCATCCAAGTATCGCCATC	TTGCCTTTCGATCGCCGCAGGGCATCCAAGTATCGCCATC	TRUE	0	0	0	9	0.0230615
TTGCCATTCGATCGCCGCAGGGCATCCAAGTATCGCCATC	TTGCCTTTCGATCGCCGCAGGGCATCCAAGTATCGCCATC	TRUE	0	0	0	9	0.0230615
TTGCCTTTCGATCGCCGCA-----TCCAAGTATCGCCATC	TTGCCTTTCGATCGCCGCAGGGCATCCAAGTATCGCCATC	FALSE	5	0	0	8	0.0204992
TTGCCTTTCGATCGCCGCAGGGCATCCAAGTATCACCATC	TTGCCTTTCGATCGCCGCAGGGCATCCAAGTATCGCCATC	TRUE	0	0	0	8	0.0204992
TTGCCTTTCGATCGCCGGAGGGCATCCAAGTATCGCCATC	TTGCCTTTCGATCGCCGCAGGGCATCCAAGTATCGCCATC	TRUE	0	0	0	8	0.0204992
TTGCCTTTCGATCGCCACAGGGCATCCAAGTATCGCCATC	TTGCCTTTCGATCGCCGCAGGGCATCCAAGTATCGCCATC	TRUE	0	0	0	8	0.0204992
TTGCCTTTCGATCCCCGCAGGGCATCCAAGTATCGCCATC	TTGCCTTTCGATCGCCGCAGGGCATCCAAGTATCGCCATC	TRUE	0	0	0	8	0.0204992
TTGCCTTTCGATCGCCGCAG-GCATCCAAGTATCGCCATC	TTGCCTTTCGATCGCCGCAGGGCATCCAAGTATCGCCATC	FALSE	1	0	0	8	0.0204992	w2b
TTGCCTTCCGATCGCCGCAGGGCATCCAAGTATCGCCATC	TTGCCTTTCGATCGCCGCAGGGCATCCAAGTATCGCCATC	TRUE	0	0	0	8	0.0204992
TAGCCTTTCGATCGCCGCAGGGCATCCAAGTATCGCCATC	TTGCCTTTCGATCGCCGCAGGGCATCCAAGTATCGCCATC	TRUE	0	0	0	8	0.0204992
TTGCCTTTCGATCGCCGCAGGGCTTCCAAGTATCGCCATC	TTGCCTTTCGATCGCCGCAGGGCATCCAAGTATCGCCATC	TRUE	0	0	0	7	0.0179368
TTGCCTTTCGATCGCCGCAGGGCATCCAAGTATTGCCATC	TTGCCTTTCGATCGCCGCAGGGCATCCAAGTATCGCCATC	TRUE	0	0	0	7	0.0179368
TTGCCTTTCGATCGCCGAAGGGCATCCAAGTATCGCCATC	TTGCCTTTCGATCGCCGCAGGGCATCCAAGTATCGCCATC	TRUE	0	0	0	7	0.0179368
TTGCCTTTCGATCGCCGCAGGGCATCCAAGTGTCGCCATC	TTGCCTTTCGATCGCCGCAGGGCATCCAAGTATCGCCATC	TRUE	0	0	0	7	0.0179368
TTGACTTTCGATCGCCGCAGGGCATCCAAGTATCGCCATC	TTGCCTTTCGATCGCCGCAGGGCATCCAAGTATCGCCATC	TRUE	0	0	0	7	0.0179368
TTGCCTTACGATCGCCGCAGGGCATCCAAGTATCGCCATC	TTGCCTTTCGATCGCCGCAGGGCATCCAAGTATCGCCATC	TRUE	0	0	0	7	0.0179368
TTGCCTTTCGATCGCCGCAGGGCATCAAAGTATCGCCATC	TTGCCTTTCGATCGCCGCAGGGCATCCAAGTATCGCCATC	TRUE	0	0	0	7	0.0179368
TTGCCTTTCGATCGCCGCAGGGCATCCAAGTATCGCAATC	TTGCCTTTCGATCGCCGCAGGGCATCCAAGTATCGCCATC	TRUE	0	0	0	7	0.0179368
TTGCCTTTCGATCGCCGCAAGGCATCCAAGTATCGCCATC	TTGCCTTTCGATCGCCGCAGGGCATCCAAGTATCGCCATC	FALSE	0	0	1	7	0.0179368
TTGCCTTTCGATCGCCGCAGCGCATCCAAGTATCGCCATC	TTGCCTTTCGATCGCCGCAGGGCATCCAAGTATCGCCATC	FALSE	0	0	1	7	0.0179368
TTGCCTTTCGATCGCCGCAGGGCATCCAAGTAGCGCCATC	TTGCCTTTCGATCGCCGCAGGGCATCCAAGTATCGCCATC	TRUE	0	0	0	6	0.0153744
TTGCCTTTCGATCGCCGCAGGGCATCCAAGTATCGCCAGC	TTGCCTTTCGATCGCCGCAGGGCATCCAAGTATCGCCATC	TRUE	0	0	0	6	0.0153744
TTGCCTTTCGATCGCCGCAGGGCATCCAAGGATCGCCATC	TTGCCTTTCGATCGCCGCAGGGCATCCAAGTATCGCCATC	TRUE	0	0	0	6	0.0153744
TTGCCTTTCGATCGCTGCAGGGCATCCAAGTATCGCCATC	TTGCCTTTCGATCGCCGCAGGGCATCCAAGTATCGCCATC	TRUE	0	0	0	6	0.0153744
TTGCCTTTCGATCGCGGCAGGGCATCCAAGTATCGCCATC	TTGCCTTTCGATCGCCGCAGGGCATCCAAGTATCGCCATC	TRUE	0	0	0	6	0.0153744
TTGCCTCTCGATCGCCGCAGGGCATCCAAGTATCGCCATC	TTGCCTTTCGATCGCCGCAGGGCATCCAAGTATCGCCATC	TRUE	0	0	0	6	0.0153744
TTGCCTTTCGATCGCCGCAGGGCATCCTAGTTTCGCCATC	TTGCCTTTCGATCGCCGCAGGGCATCCAAGTATCGCCATC	TRUE	0	0	0	6	0.0153744
TTGCCTTTCGATCGCCGCAGGGCATCTAAGTATCGCCATC	TTGCCTTTCGATCGCCGCAGGGCATCCAAGTATCGCCATC	TRUE	0	0	0	6	0.0153744
TTGCCTTTCGATCGCCGCAGGGCGTCCAAGTATCGCCATC	TTGCCTTTCGATCGCCGCAGGGCATCCAAGTATCGCCATC	TRUE	0	0	0	6	0.0153744
TTGCCTTTCGATCGCCGTAGGGCATCCAAGTATCGCCATC	TTGCCTTTCGATCGCCGCAGGGCATCCAAGTATCGCCATC	TRUE	0	0	0	6	0.0153744
TTGCCTTTCGATCGCCGCAGGGGATCCAAGTATCGCCATC	TTGCCTTTCGATCGCCGCAGGGCATCCAAGTATCGCCATC	TRUE	0	0	0	6	0.0153744
TTGCCTTTCGATCGCCGCAGGGTATCCAAGTATCGCCATC	TTGCCTTTCGATCGCCGCAGGGCATCCAAGTATCGCCATC	TRUE	0	0	0	6	0.0153744
TTGCCTTTCGATCGCCGCAGTATCTCCAAGTATCGCCATC	TTGCCTTTCGATCGCCGCAGGGCATCCAAGTATCGCCATC	FALSE	0	0	1	6	0.0153744
TTGCCTTTAGATCGCCGCAGGGCATCCAAGTATCGCCATC	TTGCCTTTCGATCGCCGCAGGGCATCCAAGTATCGCCATC	TRUE	0	0	0	6	0.0153744
ATGCCTTTCGATCGCCGCAGGGCATCCAAGTATCGCCATC	TTGCCTTTCGATCGCCGCAGGGCATCCAAGTATCGCCATC	TRUE	0	0	0	6	0.0153744
TTGCCTTTCGATAGCCGCAGGGCATCCAAGTATCGCCATC	TTGCCTTTCGATCGCCGCAGGGCATCCAAGTATCGCCATC	TRUE	0	0	0	5	0.012812
TTGCCTTTCGATCGCCGCAGGACATCCAAGTATCGCCATC	TTGCCTTTCGATCGCCGCAGGGCATCCAAGTATCGCCATC	TRUE	0	0	0	5	0.012812
TTGCCTTTCGAACGCCGCAGGGCATCCAAGTATCGCCATC	TTGCCTTTCGATCGCCGCAGGGCATCCAAGTATCGCCATC	TRUE	0	0	0	5	0.012812
-----------------------ATCCAAGTATCGCCATC	TTGCCTTTCGATCGCCGCAGGGCATCCAAGTATCGCCATC	FALSE	81	0	0	5	0.012812
TTGCCTTTCCATCGCCGCAGGGCATCCAAGTATCGCCATC	TTGCCTTTCGATCGCCGCAGGGCATCCAAGTATCGCCATC	TRUE	0	0	0	5	0.012812
TTGCCTTTCGATCGCCGCAGGGCATCCAAGCATCGCCATC	TTGCCTTTCGATCGCCGCAGGGCATCCAAGTATCGCCATC	TRUE	0	0	0	5	0.012812
TTGCCTTTCGATCGCCGCAGGGCATCCAAGTATCCCCATC	TTGCCTTTCGATCGCCGCAGGGCATCCAAGTATCGCCATC	TRUE	0	0	0	5	0.012812
TTGCCTTTCGATCGCCGCAGGGCATTCAAGTATCGCCATC	TTGCCTTTCGATCGCCGCAGGGCATCCAAGTATCGCCATC	TRUE	0	0	0	5	0.012812
GTGCCTTTCGATCGCCGCAGGGCATCCAAGTATCGCCATC	TTGCCTTTCGATCGCCGCAGGGCATCCAAGTATCGCCATC	TRUE	0	0	0	5	0.012812
TTGCCTTTCGATCGCCTCAGGTCATCCAAGTATCGCCATC	TTGCCTTTCGATCGCCGCAGGGCATCCAAGTATCGCCATC	TRUE	0	0	0	5	0.012812
TTGCCTTTCGATCGCCGCAGGGCATCCAAGTAACGCCATC	TTGCCTTTCGATCGCCGCAGGGCATCCAAGTATCGCCATC	TRUE	0	0	0	5	0.012812
TGGCCTTTCGATCGCCGCAGGGCATCCAAGTATCGCCATC	TTGCCTTTCGATCGCCGCAGGGCATCCAAGTATCGCCATC	TRUE	0	0	0	5	0.012812
TTGCCTTTCGATCGCCGCAGGGCATCCAAGTATCGCCACC	TTGCCTTTCGATCGCCGCAGGGCATCCAAGTATCGCCATC	TRUE	0	0	0	5	0.012812
TTGCCTTTCGATCGCCGCAGGGCATCCAAGTATGGCCATC	TTGCCTTTCGATCGCCGCAGGGCATCCAAGTATCGCCATC	TRUE	0	0	0	5	0.012812
TTGCATTTCGATCGCCGCAGGGCATCCAAGTATCGCCATC	TTGCCTTTCGATCGCCGCAGGGCATCCAAGTATCGCCATC	TRUE	0	0	0	4	0.0102496
TTGCCTTTCGATCGCAGCAGGTCATCCAAGTATCGCCATC	TTGCCTTTCGATCGCCGCAGGGCATCCAAGTATCGCCATC	TRUE	0	0	0	4	0.0102496
TTGCCTTTCGATCGACGCAGGTCATCCAAGTATCGCCATC	TTGCCTTTCGATCGCCGCAGGGCATCCAAGTATCGCCATC	TRUE	0	0	0	4	0.0102496
TTGCCTTTCGATCGCCGCAGGGCATCCAAGTATCGCTATC	TTGCCTTTCGATCGCCGCAGGGCATCCAAGTATCGCCATC	TRUE	0	0	0	4	0.0102496
TTGCCTTTCGATCGCCGCAGGGCATCCAGGTATCGCCATC	TTGCCTTTCGATCGCCGCAGGGCATCCAAGTATCGCCATC	TRUE	0	0	0	4	0.0102496
TTGCCTTTCGATCGCCGCAGGGCATCCAAGTATAGCCATC	TTGCCTTTCGATCGCCGCAGGGCATCCAAGTATCGCCATC	TRUE	0	0	0	4	0.0102496
TTNCCTTTCGATCGCCGCAGGGCATCCAAGTATCGCCATC	TTGCCTTTCGATCGCCGCAGGGCATCCAAGTATCGCCATC	TRUE	0	0	0	4	0.0102496
TTGTCTTTCGATCGCCGCAGGGCATCCAAGTATCGCCATC	TTGCCTTTCGATCGCCGCAGGGCATCCAAGTATCGCCATC	TRUE	0	0	0	3	0.00768718
TTGCCTTTCGATCGACGCAGGGCATCCAAGTATCGGCATC	TTGCCTTTCGATCGCCGCAGGGCATCCAAGTATCGCCATC	TRUE	0	0	0	3	0.00768718
TTGCCTTTCGATGGCCGCAGGGCATCCAAGTATCGCCATC	TTGCCTTTCGATCGCCGCAGGGCATCCAAGTATCGCCATC	TRUE	0	0	0	3	0.00768718
TTGCCTTTCGATCGCCGCAGGGCAACCAAGTATCGCCATC	TTGCCTTTCGATCGCCGCAGGGCATCCAAGTATCGCCATC	TRUE	0	0	0	3	0.00768718
TTGCCTTTCGATCGACGCAGGGCATCCAAGTATCGCGATC	TTGCCTTTCGATCGCCGCAGGGCATCCAAGTATCGCCATC	TRUE	0	0	0	3	0.00768718
TTGCCTTTCGATCGCCGCAGGGCATCCGAGTATCGCCATC	TTGCCTTTCGATCGCCGCAGGGCATCCAAGTATCGCCATC	TRUE	0	0	0	3	0.00768718
TTGCCTTTCGATCTCCTCAGGGCATCCAAGTATCGCCATC	TTGCCTTTCGATCGCCGCAGGGCATCCAAGTATCGCCATC	TRUE	0	0	0	3	0.00768718
TTGCCTTTCGATCGCCGCAGGGCATCCAAATATCGCCATC	TTGCCTTTCGATCGCCGCAGGGCATCCAAGTATCGCCATC	TRUE	0	0	0	3	0.00768718
TTGCCTTTCGATCGCCGCAGGGCATCCAACTATCGCCATC	TTGCCTTTCGATCGCCGCAGGGCATCCAAGTATCGCCATC	TRUE	0	0	0	3	0.00768718
TTGCCTTTCGATC-------------CAAGTATCGCCATC	TTGCCTTTCGATCGCCGCAGGGCATCCAAGTATCGCCATC	FALSE	13	0	0	3	0.00768718
TTGCCTTTCGATCGCCGCAGGGNATCCNAGTATCGNCATC	TTGCCTTTCGATCGCCGCAGGGCATCCAAGTATCGCCATC	TRUE	0	0	0	3	0.00768718
TTGCCTTTCGNTCGCCGCAGGGCATNCAAGTATCGCCATC	TTGCCTTTCGATCGCCGCAGGGCATCCAAGTATCGCCATC	TRUE	0	0	0	3	0.00768718
TTGCCTTTCGACCGCCGCAGGGCATCCAAGTATCGCCATC	TTGCCTTTCGATCGCCGCAGGGCATCCAAGTATCGCCATC	TRUE	0	0	0	3	0.00768718
TTGCCTTTCGATCGCCGCAGGGCATC-AAGTATCGCCATC	TTGCCTTTCGATCGCCGCAGGGCATCCAAGTATCGCCATC	TRUE	0	0	0	3	0.00768718
TTGCCTTTCGATCGCCGCAGGGCATCCAAGTATCGACATC	TTGCCTTTCGATCGCCGCAGGGCATCCAAGTATCGCCATC	TRUE	0	0	0	3	0.00768718
TTGCCTTTCGATCGGCGCAGGTCATCCAAGTATCGCCATC	TTGCCTTTCGATCGCCGCAGGGCATCCAAGTATCGCCATC	TRUE	0	0	0	3	0.00768718
TTGCCTTTCGATCGCCGCAGGGCATCCAAGTATCGTCATC	TTGCCTTTCGATCGCCGCAGGGCATCCAAGTATCGCCATC	TRUE	0	0	0	3	0.00768718
TTGCCTTTCGATCGCCGCAAGGGATGCCG--ATCGCCATC	TTGCCTTTCGATCGCCGCAGGGCATCCAAGTATCGCCATC	FALSE	0	0	1	3	0.00768718
TTGCTTTTCGATCGCCGCAGGGCATCCAAGTATCGCCATC	TTGCCTTTCGATCGCCGCAGGGCATCCAAGTATCGCCATC	TRUE	0	0	0	3	0.00768718
TTGCCGTTCGATCGCCGCAGGGCATCCAAGTATCGCCATC	TTGCCTTTCGATCGCCGCAGGGCATCCAAGTATCGCCATC	TRUE	0	0	0	3	0.00768718
TTACCTTTCGATCGCCGCAGGGCATCCAAGTATCGCCATC	TTGCCTTTCGATCGCCGCAGGGCATCCAAGTATCGCCATC	TRUE	0	0	0	3	0.00768718
TTGCCNTTCGATCGCCGCAGGNCATCCAAGTATCGCCATC	TTGCCTTTCGATCGCCGCAGGGCATCCAAGTATCGCCATC	TRUE	0	0	0	3	0.00768718
TTGGCTTTCGATCGGCGCAGGGCATCCAAGTATCGCCATC	TTGCCTTTCGATCGCCGCAGGGCATCCAAGTATCGCCATC	TRUE	0	0	0	3	0.00768718
TTGCCTTTCGATCGCCGCAGGGCATCCAAGTATCGCCATA	TTGCCTTTCGATCGCCGCAGGGCATCCAAGTATCGCCATC	TRUE	0	0	0	3	0.00768718
TTGCCTTTCGATCGCCGCAGGGCAGCCAAGTATCGCCATC	TTGCCTTTCGATCGCCGCAGGGCATCCAAGTATCGCCATC	TRUE	0	0	0	2	0.00512479
TTGCCTTTCGATCGCCGCAGTGAATCCAAGTATCGCCATC	TTGCCTTTCGATCGCCGCAGGGCATCCAAGTATCGCCATC	FALSE	0	0	1	2	0.00512479
TTGCCTTTCGATCGCCGCAG----------TATCGCCATC	TTGCCTTTCGATCGCCGCAGGGCATCCAAGTATCGCCATC	FALSE	10	0	0	2	0.00512479
TTGCCTTTCGATCGCCGCAGGGCATCCAAGTATCGCCAAC	TTGCCTTTCGATCGCCGCAGGGCATCCAAGTATCGCCATC	TRUE	0	0	0	2	0.00512479
TTGCCTTTCGNTCGCCGCAGGGCATCCAAGTATCGCCATC	TTGCCTTTCGATCGCCGCAGGGCATCCAAGTATCGCCATC	TRUE	0	0	0	2	0.00512479
TTGCCTTTCGATCGCCGCAGTTCATCCAAGTATCGCCATC	TTGCCTTTCGATCGCCGCAGGGCATCCAAGTATCGCCATC	FALSE	0	0	1	2	0.00512479
TTGCCTTTCGATCGCCGCAGGTCATCCAAGTATCTCCATC	TTGCCTTTCGATCGCCGCAGGGCATCCAAGTATCGCCATC	TRUE	0	0	0	2	0.00512479
TTGCCTTTCGATCGCCGCAGTTGGCATCCAAGTATCGCCA	TTGCCTTTCGATCGCCGCAG--GGCATCCAAGTATCGCCA	FALSE	0	2	0	2	0.00512479
TTGCCTTTCGAGCGCCGCAGTGCATCCAAGTATCGCCATC	TTGCCTTTCGATCGCCGCAGGGCATCCAAGTATCGCCATC	FALSE	0	0	1	2	0.00512479
TTGCCTTTCGATCGGCTCAGGGCATCCAAGTATCGCCATC	TTGCCTTTCGATCGCCGCAGGGCATCCAAGTATCGCCATC	TRUE	0	0	0	2	0.00512479
TTGCCTTTCGATCGCCGCAGGGCATCCTAGTATCGCCATG	TTGCCTTTCGATCGCCGCAGGGCATCCAAGTATCGCCATC	TRUE	0	0	0	2	0.00512479
TTGCCTTTCGATCGCCGCAGGGCATCGAAGTATCTCCATC	TTGCCTTTCGATCGCCGCAGGGCATCCAAGTATCGCCATC	TRUE	0	0	0	2	0.00512479
TTGCCTTTCGATCGGCGCAGGGCATCCAAGTATCGCCTTC	TTGCCTTTCGATCGCCGCAGGGCATCCAAGTATCGCCATC	TRUE	0	0	0	2	0.00512479
TTGCCTTTCGATCGCC---------------------ATC	TTGCCTTTCGATCGCCGCAGGGCATCCAAGTATCGCCATC	FALSE	21	0	0	2	0.00512479
TTGCCTTTCGATCGCCGCAGGGCATCCAAGTATCGCCGTC	TTGCCTTTCGATCGCCGCAGGGCATCCAAGTATCGCCATC	TRUE	0	0	0	2	0.00512479
TTGCCTTTCGATCGACGCAGGGCATCCTAGTATCGCCATC	TTGCCTTTCGATCGCCGCAGGGCATCCAAGTATCGCCATC	TRUE	0	0	0	2	0.00512479
TTGCCTTTCGATCGCCGCAGGGCATCCATGTATCTCCATC	TTGCCTTTCGATCGCCGCAGGGCATCCAAGTATCGCCATC	TRUE	0	0	0	2	0.00512479
TTGCCTTTCGATGGGCGCAGGGCATCCAAGTATCGCCATC	TTGCCTTTCGATCGCCGCAGGGCATCCAAGTATCGCCATC	TRUE	0	0	0	2	0.00512479
TTGCCTTTCGATCGCCGCAGGGCATCCAATTTTCGCCATC	TTGCCTTTCGATCGCCGCAGGGCATCCAAGTATCGCCATC	TRUE	0	0	0	2	0.00512479
TTGCCTTTCGATCTCCGCAGGGCATCCTAGTATCGCCATC	TTGCCTTTCGATCGCCGCAGGGCATCCAAGTATCGCCATC	TRUE	0	0	0	2	0.00512479
TTGCCTTTCGATCGCCGAAGGGCATCCAAGTATCTCCATC	TTGCCTTTCGATCGCCGCAGGGCATCCAAGTATCGCCATC	TRUE	0	0	0	2	0.00512479
TTGCCTTTCGATCGCCGCAGGGCACCCAAGTATCGCCATC	TTGCCTTTCGATCGCCGCAGGGCATCCAAGTATCGCCATC	TRUE	0	0	0	2	0.00512479
TTGCCTTTCGATCGCCGCGGGGCATCCAAGTATCGCCATC	TTGCCTTTCGATCGCCGCAGGGCATCCAAGTATCGCCATC	TRUE	0	0	0	2	0.00512479
TTNCCTTTCGATCGCCGCAGGGCANCCAAGTATCGCCATC	TTGCCTTTCGATCGCCGCAGGGCATCCAAGTATCGCCATC	TRUE	0	0	0	2	0.00512479
TTGCGTTTCGATCGCCGCAGGGCATCCAAGTATCGCCATC	TTGCCTTTCGATCGCCGCAGGGCATCCAAGTATCGCCATC	TRUE	0	0	0	2	0.00512479
TTTCCTTTCGATCGCCGCAGGGCATCGAAGTATCGCCATC	TTGCCTTTCGATCGCCGCAGGGCATCCAAGTATCGCCATC	TRUE	0	0	0	2	0.00512479
TTGCCTTTGGATCGCCGCAGGGCATCGAAGTATCGCCATC	TTGCCTTTCGATCGCCGCAGGGCATCCAAGTATCGCCATC	TRUE	0	0	0	2	0.00512479
TTGCCTTTGGATCGCCGCAGGTCATCCAAGTATCGCCATC	TTGCCTTTCGATCGCCGCAGGGCATCCAAGTATCGCCATC	TRUE	0	0	0	2	0.00512479
TTGCCTTTGGATCGCCGCAGTGCATCCAAGTATCGCCATC	TTGCCTTTCGATCGCCGCAGGGCATCCAAGTATCGCCATC	FALSE	0	0	1	2	0.00512479
TTCCCTTTCGATCCGCGCTGCGCATCCAAGTATCGCCATC	TTGCCTTTCGATCGCCGCAGGGCATCCAAGTATCGCCATC	FALSE	0	0	1	2	0.00512479
TTCCCTTTCGATCGCCGCAGGGCATCCAAGTATCGCCATC	TTGCCTTTCGATCGCCGCAGGGCATCCAAGTATCGCCATC	TRUE	0	0	0	2	0.00512479
TTGCCATTCGCTCGCCGCAGGGCATCCAAGTATCGCCATC	TTGCCTTTCGATCGCCGCAGGGCATCCAAGTATCGCCATC	TRUE	0	0	0	2	0.00512479
TTTCCTTTCGATCGCCGCAGGTCATCCAAGTATCTCCATC	TTGCCTTTCGATCGCCGCAGGGCATCCAAGTATCGCCATC	TRUE	0	0	0	2	0.00512479
TTGCCTTGCGATCGCAGCAGGGCATCCAAGTATCGCCATC	TTGCCTTTCGATCGCCGCAGGGCATCCAAGTATCGCCATC	TRUE	0	0	0	2	0.00512479
TTGCCTTTCGATCGCGGCAGGGCATCCAAGTATCGGCATC	TTGCCTTTCGATCGCCGCAGGGCATCCAAGTATCGCCATC	TRUE	0	0	0	1	0.00256239
TTGGCTTTGGATGGCCGCAGGGCATCGAAGTATCGGCATC	TTGCCTTTCGATCGCCGCAGGGCATCCAAGTATCGCCATC	TRUE	0	0	0	1	0.00256239
TTGGCTTTTGATCGGCGGATGGGATGCAATTTTCGCCATT	TTGCCTTTCGATCGCCGCAGGGCATCCAAGTATCGCCATC	FALSE	0	0	1	1	0.00256239
TTGGCTTTGGATGGCCGCAGGGCATCCAAGTATCGCGATC	TTGCCTTTCGATCGCCGCAGGGCATCCAAGTATCGCCATC	TRUE	0	0	0	1	0.00256239
TTGCCTTTCGATCGCGGCACGTCATCCAAGTATCGCCATC	TTGCCTTTCGATCGCCGCAGGGCATCCAAGTATCGCCATC	FALSE	0	0	1	1	0.00256239
TTGCCTTTCGATCGCGGCAGGGCATCCTAGTATCGGGATC	TTGCCTTTCGATCGCCGCAGGGCATCCAAGTATCGCCATC	TRUE	0	0	0	1	0.00256239
TTGCCTTTCGTTCGCCGCAGGGGATCCAAGTTTCGCCATC	TTGCCTTTCGATCGCCGCAGGGCATCCAAGTATCGCCATC	TRUE	0	0	0	1	0.00256239
TTGCCTTTCGATCGCCTCTGTGCATCCAAGTATCGCCATC	TTGCCTTTCGATCGCCGCAGGGCATCCAAGTATCGCCATC	FALSE	0	0	1	1	0.00256239
TTGGGTTTCTTTCGCGGCAGGGAATCCTAGTTTCGCCATC	TTGCCTTTCGATCGCCGCAGGGCATCCAAGTATCGCCATC	TRUE	0	0	0	1	0.00256239
TTGGCTTTGGATCGGCGCAGGGGATGCAAGTATGGCGATC	TTGCCTTTCGATCGCCGCAGGGCATCCAAGTATCGCCATC	TRUE	0	0	0	1	0.00256239
TTGTCTTTCGTTCGCCGCAGGGCATCCAAGTATCGACTTG	TTGCCTTTCGATCGCCGCAGGGCATCCAAGTATCGCCATC	TRUE	0	0	0	1	0.00256239
TTGCCTTTCGATCGCCTCTGGGCATCCAAGTATCGCCATC	TTGCCTTTCGATCGCCGCAGGGCATCCAAGTATCGCCATC	TRUE	0	0	0	1	0.00256239
TTGCCTTTCGATCGCCTCATTGAATCCAATTATCGACATT	TTGCCTTTCGATCGCCGCAGGGCATCCAAGTATCGCCATC	FALSE	0	0	2	1	0.00256239
TTNCCTTTCGATCGCCGCAGGGCANCNNAGTATCGCCATC	TTGCCTTTCGATCGCCGCAGGGCATCCAAGTATCGCCATC	TRUE	0	0	0	1	0.00256239
TTTACTTTGGATCGGCGCAGTTGATCCAAGTATCTCCATC	TTGCCTTTCGATCGCCGCAGGGCATCCAAGTATCGCCATC	FALSE	0	0	1	1	0.00256239
TTTCATTTCTATATGCTCAGGGCATCCAAGTATCTCCATC	TTGCCTTTCGATCGCCGCAGGGCATCCAAGTATCGCCATC	TRUE	0	0	0	1	0.00256239
TTTCCTTGCGAGCGCCGCAGGGCATCCAACGATCGCCATC	TTGCCTTTCGATCGCCGCAGGGCATCCAAGTATCGCCATC	TRUE	0	0	0	1	0.00256239
TTGGCTTTGGATCGGCGCAGGTGATCCATGTATCGGCTTC	TTGCCTTTCGATCGCCGCAGGGCATCCAAGTATCGCCATC	TRUE	0	0	0	1	0.00256239
TTGGCTTTCGATCGCCGCATGGGATCCAACTATCGCCATC	TTGCCTTTCGATCGCCGCAGGGCATCCAAGTATCGCCATC	FALSE	0	0	1	1	0.00256239
TTGCCTTTCGATCGCGGCAGGGCATCGAAGTATCGCCATC	TTGCCTTTCGATCGCCGCAGGGCATCCAAGTATCGCCATC	TRUE	0	0	0	1	0.00256239
TTGCGTTTCGATCGCCTCATGGCATCCAAGTATCGCCATC	TTGCCTTTCGATCGCCGCAGGGCATCCAAGTATCGCCATC	FALSE	0	0	1	1	0.00256239
TTGCCTTTGGTTCTCCGCAGGGCATCCAAGTATCGCGATC	TTGCCTTTCGATCGCCGCAGGGCATCCAAGTATCGCCATC	TRUE	0	0	0	1	0.00256239
TTGCGATTGGATCGC-----GGCATCCAAGTATCGCCATC	TTGCCTTTCGATCGCCGCAGGGCATCCAAGTATCGCCATC	FALSE	5	0	0	1	0.00256239
TTGCCTTTCGATCGGCGCAGGGCATCCAAGTATCGGCATC	TTGCCTTTCGATCGCCGCAGGGCATCCAAGTATCGCCATC	TRUE	0	0	0	1	0.00256239
TTGCGCTACGAACGCCGCAGCGCATCCAAGTATCGCCATC	TTGCCTTTCGATCGCCGCAGGGCATCCAAGTATCGCCATC	FALSE	0	0	1	1	0.00256239
TTGCGTTGCGAGCGCCGCAGCGCATCCAAGTATCGCCATC	TTGCCTTTCGATCGCCGCAGGGCATCCAAGTATCGCCATC	FALSE	0	0	1	1	0.00256239
TTGCGTTTCGATCGCCGCAGGGCATCCTAGTATCGCCATC	TTGCCTTTCGATCGCCGCAGGGCATCCAAGTATCGCCATC	TRUE	0	0	0	1	0.00256239
TTGCCTTTCGATCGGCGCAGGGCATCCAAGTATCGCGATC	TTGCCTTTCGATCGCCGCAGGGCATCCAAGTATCGCCATC	TRUE	0	0	0	1	0.00256239
TTGCGTTTCGATCGCCGCAGTGCATCCAAGGATCGCCATC	TTGCCTTTCGATCGCCGCAGGGCATCCAAGTATCGCCATC	FALSE	0	0	1	1	0.00256239
TTGCGTTTCGATCGCGGCAGGGCTTCGTTGTTTCTCCATG	TTGCCTTTCGATCGCCGCAGGGCATCCAAGTATCGCCATC	TRUE	0	0	0	1	0.00256239
TTGGCTTTGGATCGCCGCAGGGCATCCAAGTTTCGCGATC	TTGCCTTTCGATCGCCGCAGGGCATCCAAGTATCGCCATC	TRUE	0	0	0	1	0.00256239
TTGCGTTTCGTTCGCGGCACGGCTTAGAAGTATCGCAATG	TTGCCTTTCGATCGCCGCAGGGCATCCAAGTATCGCCATC	FALSE	0	0	1	1	0.00256239
TTGGCTATCGATCGCCGCAGGGCATCAAAGTATCGCCATC	TTGCCTTTCGATCGCCGCAGGGCATCCAAGTATCGCCATC	TRUE	0	0	0	1	0.00256239
TTGGCTTTCGATCGCAGCAGGGCATCCAAGTATCGCCATC	TTGCCTTTCGATCGCCGCAGGGCATCCAAGTATCGCCATC	TRUE	0	0	0	1	0.00256239
TTGGCTTTCGATCGCCGCAGGGCATCCATGTATGGCCTTC	TTGCCTTTCGATCGCCGCAGGGCATCCAAGTATCGCCATC	TRUE	0	0	0	1	0.00256239
TTGGCTTTCGATCGCCGCAGTGCATCCAAGTATCGCCATC	TTGCCTTTCGATCGCCGCAGGGCATCCAAGTATCGCCATC	FALSE	0	0	1	1	0.00256239
TTGCCTTTCGATCGGCGAAGGGCATCCATGTATCGCCTTC	TTGCCTTTCGATCGCCGCAGGGCATCCAAGTATCGCCATC	TRUE	0	0	0	1	0.00256239
TTGCCTTTCGATCGCCTCAGTGAATCCAAGTATCGCCATC	TTGCCTTTCGATCGCCGCAGGGCATCCAAGTATCGCCATC	FALSE	0	0	1	1	0.00256239
TTGGCTTTCGCTCGCCGCAGTGAATCCAAGTATCGCCATC	TTGCCTTTCGATCGCCGCAGGGCATCCAAGTATCGCCATC	FALSE	0	0	1	1	0.00256239
TTGCCTTTCGATCGCCTCATGGCATCCAAGTATCGCCATC	TTGCCTTTCGATCGCCGCAGGGCATCCAAGTATCGCCATC	FALSE	0	0	1	1	0.00256239
TTTCCTTTCGATAGCGTAAGTGCATCCAAGTATCGGCATC	TTGCCTTTCGATCGCCGCAGGGCATCCAAGTATCGCCATC	FALSE	0	0	1	1	0.00256239
TTTCCTTTCGAGCGCCGCAGGGCATCCAAGTATCGCCATC	TTGCCTTTCGATCGCCGCAGGGCATCCAAGTATCGCCATC	TRUE	0	0	0	1	0.00256239
TTGCCTTTGGCTCGCCGCAGGGCATCCAAGTATCGCCATC	TTGCCTTTCGATCGCCGCAGGGCATCCAAGTATCGCCATC	TRUE	0	0	0	1	0.00256239
TTGCCTTTCGATCGCCGGAGGGCATCCAAGTCTCGCCCTC	TTGCCTTTCGATCGCCGCAGGGCATCCAAGTATCGCCATC	TRUE	0	0	0	1	0.00256239
TTGCCTTTCGATCGCCGGAGGGCATCCAAGTATCTCCATC	TTGCCTTTCGATCGCCGCAGGGCATCCAAGTATCGCCATC	TRUE	0	0	0	1	0.00256239
TTGCCTTTCGATCGCCGGAGGGCATCCAAGTATCGCGATC	TTGCCTTTCGATCGCCGCAGGGCATCCAAGTATCGCCATC	TRUE	0	0	0	1	0.00256239
TTTCCTTTCGATGGCCGCAGGGCATCCAAGTATCGCCATC	TTGCCTTTCGATCGCCGCAGGGCATCCAAGTATCGCCATC	TRUE	0	0	0	1	0.00256239
TTTCCTTTCGCGCGCCGCAGGGCATCCAAGTATCGCCATC	TTGCCTTTCGATCGCCGCAGGGCATCCAAGTATCGCCATC	TRUE	0	0	0	1	0.00256239
TTTCCTTTCGCTCGCCGCAGGGCATGCAAGGATCGCCCTC	TTGCCTTTCGATCGCCGCAGGGCATCCAAGTATCGCCATC	TRUE	0	0	0	1	0.00256239
TTGCCTTTCGATCGCCGGAGCGCATCCAAGTATCGCCATC	TTGCCTTTCGATCGCCGCAGGGCATCCAAGTATCGCCATC	FALSE	0	0	1	1	0.00256239
TTGCCTTTCGATCGCCGGACGGCATCCAATTTTCGCCATC	TTGCCTTTCGATCGCCGCAGGGCATCCAAGTATCGCCATC	FALSE	0	0	1	1	0.00256239
TTTCCTTTGGATCGCCGCAGGGCATCCATGTTTCGCCTTC	TTGCCTTTCGATCGCCGCAGGGCATCCAAGTATCGCCATC	TRUE	0	0	0	1	0.00256239
TTTCCTTTGGATCGCCGCAGTGGATCCAAGTATCTAAATC	TTGCCTTTCGATCGCCGCAGGGCATCCAAGTATCGCCATC	FALSE	0	0	1	1	0.00256239
TTTCCTTTGGATCGGAGCAGTTCATGCAAGTATCGCAATC	TTGCCTTTCGATCGCCGCAGGGCATCCAAGTATCGCCATC	FALSE	0	0	1	1	0.00256239
TTGCCTTTCGATCGCCGG-GGGCATCCAAGTATCGCCATC	TTGCCTTTCGATCGCCGCAGGGCATCCAAGTATCGCCATC	TRUE	0	0	0	1	0.00256239
TTTCGTTTCGTTCGCCGCAGGGCATCGAAGTATCGCCATG	TTGCCTTTCGATCGCCGCAGGGCATCCAAGTATCGCCATC	TRUE	0	0	0	1	0.00256239
TTGCCTTTCGATCGCCGCTGGGGATCCAAGTCTCGCCATC	TTGCCTTTCGATCGCCGCAGGGCATCCAAGTATCGCCATC	TRUE	0	0	0	1	0.00256239
TTTGATTTGGATCGCCGCAGGGGATCCAAGTATCTCCTTC	TTGCCTTTCGATCGCCGCAGGGCATCCAAGTATCGCCATC	TRUE	0	0	0	1	0.00256239
TTGCCTTTCGATCGCCGCTGGGCTTCCAAGTATCGCCATC	TTGCCTTTCGATCGCCGCAGGGCATCCAAGTATCGCCATC	TRUE	0	0	0	1	0.00256239
TTTGCTTTCGATCGCCGCAGGGGATCCAAGTATCTCGATC	TTGCCTTTCGATCGCCGCAGGGCATCCAAGTATCGCCATC	TRUE	0	0	0	1	0.00256239
TTGCCTTTCGATCGCCGCTGGGCATCCAAGTATCTCCATC	TTGCCTTTCGATCGCCGCAGGGCATCCAAGTATCGCCATC	TRUE	0	0	0	1	0.00256239
TTTGCTTTGGATCGGCGCAGGGCATCCAAGTATCTCCATC	TTGCCTTTCGATCGCCGCAGGGCATCCAAGTATCGCCATC	TRUE	0	0	0	1	0.00256239
TTGCCTTTCGATCGCCGCTGGGCATCCAAGAATCGCCATC	TTGCCTTTCGATCGCCGCAGGGCATCCAAGTATCGCCATC	TRUE	0	0	0	1	0.00256239
TTGCCTTTCGATCGCCGCTGGGCATC-AAGTATCGCCATC	TTGCCTTTCGATCGCCGCAGGGCATCCAAGTATCGCCATC	TRUE	0	0	0	1	0.00256239
TTTCCTTTCGATCTCCGCAGGGCATCCAAGTATCTCCATC	TTGCCTTTCGATCGCCGCAGGGCATCCAAGTATCGCCATC	TRUE	0	0	0	1	0.00256239
TTTCCTTTCGATCTCCGCAGGGCATCCAAGTATCGCCATC	TTGCCTTTCGATCGCCGCAGGGCATCCAAGTATCGCCATC	TRUE	0	0	0	1	0.00256239
TTGCCTTTCGATCGCCGGAGGGCATCCAATTATCGCCTTC	TTGCCTTTCGATCGCCGCAGGGCATCCAAGTATCGCCATC	TRUE	0	0	0	1	0.00256239
TTTCCTTTCGATCGCCGCAGGGCATCCAAGTATCTCGATC	TTGCCTTTCGATCGCCGCAGGGCATCCAAGTATCGCCATC	TRUE	0	0	0	1	0.00256239
TTTCCTTTCGATC-------------CTAGTATCGCCATC	TTGCCTTTCGATCGCCGCAGGGCATCCAAGTATCGCCATC	FALSE	13	0	0	1	0.00256239
TTGCCTTTCGATCGCCTCAGGGGATCCAAGTATCGCCATC	TTGCCTTTCGATCGCCGCAGGGCATCCAAGTATCGCCATC	TRUE	0	0	0	1	0.00256239
TTTCCTTTCGATCGCCGCAGGGCATCCAAGTATCGCCATG	TTGCCTTTCGATCGCCGCAGGGCATCCAAGTATCGCCATC	TRUE	0	0	0	1	0.00256239
TTTCCTTTCGATCGCCGCAGGGCATCCAAGTATCGCGATC	TTGCCTTTCGATCGCCGCAGGGCATCCAAGTATCGCCATC	TRUE	0	0	0	1	0.00256239
TTGCCTTTCGATCGCCTCAGGGCATCTAAGTATCGCCATC	TTGCCTTTCGATCGCCGCAGGGCATCCAAGTATCGCCATC	TRUE	0	0	0	1	0.00256239
TTGCCTTTCGATCGCCTCAGGGCATCCTAGTTTCGCCATC	TTGCCTTTCGATCGCCGCAGGGCATCCAAGTATCGCCATC	TRUE	0	0	0	1	0.00256239
TTTCCTTTCGATCGCCGCAGGGCATCCAAGTATCTCCATC	TTGCCTTTCGATCGCCGCAGGGCATCCAAGTATCGCCATC	TRUE	0	0	0	1	0.00256239
TTGCCTTTCGATCGCCTCAGGGCATCCTAGTATCGCGATC	TTGCCTTTCGATCGCCGCAGGGCATCCAAGTATCGCCATC	TRUE	0	0	0	1	0.00256239
TTGCCTTTCGATCGCCTCAGGGCATCCAATTATCGCCATC	TTGCCTTTCGATCGCCGCAGGGCATCCAAGTATCGCCATC	TRUE	0	0	0	1	0.00256239
TTGCCTTTCGATCGCCTCAGGGCATCCAAGTATCGCGATC	TTGCCTTTCGATCGCCGCAGGGCATCCAAGTATCGCCATC	TRUE	0	0	0	1	0.00256239
TTGCCTTTCGATCGCCGGAGGGCATCCTAGTATCGCCATC	TTGCCTTTCGATCGCCGCAGGGCATCCAAGTATCGCCATC	TRUE	0	0	0	1	0.00256239
TTTCCTTTCGATCGCCGCAGGGCATGCAAGTATCTCCATC	TTGCCTTTCGATCGCCGCAGGGCATCCAAGTATCGCCATC	TRUE	0	0	0	1	0.00256239
TTTCCTTTCGATCGCCGCAGGTCATCCAAGCATCGCCACC	TTGCCTTTCGATCGCCGCAGGGCATCCAAGTATCGCCATC	TRUE	0	0	0	1	0.00256239
TTTCCTTTCGATCGCCGCAGGTCATCCAAGTATCGCCATC	TTGCCTTTCGATCGCCGCAGGGCATCCAAGTATCGCCATC	TRUE	0	0	0	1	0.00256239
TTGCCTTTCGATCGCCTCAGGGCAGCCAAGTATCGCCATC	TTGCCTTTCGATCGCCGCAGGGCATCCAAGTATCGCCATC	TRUE	0	0	0	1	0.00256239
TTTCCTTTCGATCGCCGCAGTGCATCCTAGTTTCGCCATC	TTGCCTTTCGATCGCCGCAGGGCATCCAAGTATCGCCATC	FALSE	0	0	1	1	0.00256239
TTTCCTTTCGATCGGCTCAGGTCATCCAAGTATCTCCATC	TTGCCTTTCGATCGCCGCAGGGCATCCAAGTATCGCCATC	TRUE	0	0	0	1	0.00256239
TTGCCTTTCGATCGCCGGATGGCATCCTAGTATCGCCATC	TTGCCTTTCGATCGCCGCAGGGCATCCAAGTATCGCCATC	FALSE	0	0	1	1	0.00256239
TTGCCTTTCGATCGCCGGAGTGCATCCAAGTATCGCCATC	TTGCCTTTCGATCGCCGCAGGGCATCCAAGTATCGCCATC	FALSE	0	0	1	1	0.00256239
TTGCCTTTCGATCGCCGGAGGTGATCCAAGTATCGCCATC	TTGCCTTTCGATCGCCGCAGGGCATCCAAGTATCGCCATC	TRUE	0	0	0	1	0.00256239
TTGCCTTTGGTTCGCCGCAGGGCTTCGAAGTATCGCCATC	TTGCCTTTCGATCGCCGCAGGGCATCCAAGTATCGCCATC	TRUE	0	0	0	1	0.00256239
TTGCCTTTGGATCTCCGCAGGGCATCCAAGTATCGGCATC	TTGCCTTTCGATCGCCGCAGGGCATCCAAGTATCGCCATC	TRUE	0	0	0	1	0.00256239
TTGCCTTTGGATGGCCGGTGGGCATCGAAGTATGGCCATC	TTGCCTTTCGATCGCCGCAGGGCATCCAAGTATCGCCATC	TRUE	0	0	0	1	0.00256239
TTGCCTTTCTATCGCCGCAGTGCATCCAAGTATCGCCATC	TTGCCTTTCGATCGCCGCAGGGCATCCAAGTATCGCCATC	FALSE	0	0	1	1	0.00256239
TTGCCTTTCTATCGCCGCAGGGCATCAAAGTATCGCCATC	TTGCCTTTCGATCGCCGCAGGGCATCCAAGTATCGCCATC	TRUE	0	0	0	1	0.00256239
TTGCCTTTCTATCGCCGCAGGGCATCCAAGTTTCGCGATG	TTGCCTTTCGATCGCCGCAGGGCATCCAAGTATCGCCATC	TRUE	0	0	0	1	0.00256239
TTGCCTTTCGATTTGATGAGTTGATGCAAGTATCTCTATC	TTGCCTTTCGATCGCCGCAGGGCATCCAAGTATCGCCATC	FALSE	0	0	1	1	0.00256239
TTGCCTTTCTATCGCCGCAGGGCATCCAATTATCGCCATC	TTGCCTTTCGATCGCCGCAGGGCATCCAAGTATCGCCATC	TRUE	0	0	0	1	0.00256239
TTGCCTTTCGATTGGCGCAGGGCATCCAAGTATCGCCATC	TTGCCTTTCGATCGCCGCAGGGCATCCAAGTATCGCCATC	TRUE	0	0	0	1	0.00256239
TTGCCTTTCTATCGCCGCAGGGCATCCTAGTATCGCCATC	TTGCCTTTCGATCGCCGCAGGGCATCCAAGTATCGCCATC	TRUE	0	0	0	1	0.00256239
TTGCCTTTCTATCGCCGCAGGTCATCCAATTATCGCCATC	TTGCCTTTCGATCGCCGCAGGGCATCCAAGTATCGCCATC	TRUE	0	0	0	1	0.00256239
TTGCCTTTCGATGGCGGCAGTGCTTCCAATTTTCGGCATC	TTGCCTTTCGATCGCCGCAGGGCATCCAAGTATCGCCATC	FALSE	0	0	1	1	0.00256239
TTGCCTTTCGATGGCCGCAGTGCATCCAAGTTTCGCCATC	TTGCCTTTCGATCGCCGCAGGGCATCCAAGTATCGCCATC	FALSE	0	0	1	1	0.00256239
TTGCCTTTCGATGGCCGCAGGGCTTCCTAGTATCGCCATC	TTGCCTTTCGATCGCCGCAGGGCATCCAAGTATCGCCATC	TRUE	0	0	0	1	0.00256239
TTGCCTTTCGCTCGCCGCAGGGCATCCAAGTATCGCCATA	TTGCCTTTCGATCGCCGCAGGGCATCCAAGTATCGCCATC	TRUE	0	0	0	1	0.00256239
TTGCCTTTCGATGGCCGCAGGGCATCGAAGTATCGGCATC	TTGCCTTTCGATCGCCGCAGGGCATCCAAGTATCGCCATC	TRUE	0	0	0	1	0.00256239
TTGCCTTTCGATGGCCGCAGGGCATCGAAGTATCGCCATC	TTGCCTTTCGATCGCCGCAGGGCATCCAAGTATCGCCATC	TRUE	0	0	0	1	0.00256239
TTGCCTTTCGATGGCCGCAGGGCATCCATGTATCGCCATC	TTGCCTTTCGATCGCCGCAGGGCATCCAAGTATCGCCATC	TRUE	0	0	0	1	0.00256239
TTGCCTTTCGATGGCCGCAGGGCATCCAAGTATCGCGATC	TTGCCTTTCGATCGCCGCAGGGCATCCAAGTATCGCCATC	TRUE	0	0	0	1	0.00256239
TTGCCTTTCTATCGCCGCTTGGAATCCTAGTATCGCCATC	TTGCCTTTCGATCGCCGCAGGGCATCCAAGTATCGCCATC	FALSE	0	0	1	1	0.00256239
TTGCCTTTCGATGGCCGCAGGGCATCCAAGTATCGCCATG	TTGCCTTTCGATCGCCGCAGGGCATCCAAGTATCGCCATC	TRUE	0	0	0	1	0.00256239
TTGCCTTTCTATCGCCTCAGGGCATCCAAGTATCGCCATC	TTGCCTTTCGATCGCCGCAGGGCATCCAAGTATCGCCATC	TRUE	0	0	0	1	0.00256239
TTGCCTTTCGATGGACTCAGGGCATCCAAGTATCGCCATC	TTGCCTTTCGATCGCCGCAGGGCATCCAAGTATCGCCATC	TRUE	0	0	0	1	0.00256239
TTGCCTTTCTATCGCGGCAGGGCATCCAAGTATCGCCATC	TTGCCTTTCGATCGCCGCAGGGCATCCAAGTATCGCCATC	TRUE	0	0	0	1	0.00256239
TTGCCTTTCGATCGCCGCTCCGCATCCAAGTATCGCCATC	TTGCCTTTCGATCGCCGCAGGGCATCCAAGTATCGCCATC	FALSE	0	0	2	1	0.00256239
TTGCCTTTCTATCGCCGCAGGGAATCCAAGTATCGCCATC	TTGCCTTTCGATCGCCGCAGGGCATCCAAGTATCGCCATC	TRUE	0	0	0	1	0.00256239
TTGCCTTTCGATCGGCGCAGGGCATCCATGTATCGCCATC	TTGCCTTTCGATCGCCGCAGGGCATCCAAGTATCGCCATC	TRUE	0	0	0	1	0.00256239
TTGCCTTTCGTTCGGCTGAGGGCATCCAAGTATCGCCTTC	TTGCCTTTCGATCGCCGCAGGGCATCCAAGTATCGCCATC	TRUE	0	0	0	1	0.00256239
TTGCCTTTCGTTCGCCGCATGGCATGCAAGTATCGCCATC	TTGCCTTTCGATCGCCGCAGGGCATCCAAGTATCGCCATC	FALSE	0	0	1	1	0.00256239
TTGCCTTTCGTTCGCCGCTGGGCATCCAAGTATCGCCATC	TTGCCTTTCGATCGCCGCAGGGCATCCAAGTATCGCCATC	TRUE	0	0	0	1	0.00256239
TTGCCTTTCGTTCGCCGCAGGGCATCCAAGGATCGCCATC	TTGCCTTTCGATCGCCGCAGGGCATCCAAGTATCGCCATC	TRUE	0	0	0	1	0.00256239
TTGCCTTTCGTTCGCCGCAGGGCATACTAGTATCGCCATC	TTGCCTTTCGATCGCCGCAGGGCATCCAAGTATCGCCATC	TRUE	0	0	0	1	0.00256239
TTGCCTTTCGTTCGCCGCTGGGCATCCAATTATCGCCATC	TTGCCTTTCGATCGCCGCAGGGCATCCAAGTATCGCCATC	TRUE	0	0	0	1	0.00256239
TTGCCTTTCGTTCGCCGGAGGGGATCCAAGTTTCGCCATC	TTGCCTTTCGATCGCCGCAGGGCATCCAAGTATCGCCATC	TRUE	0	0	0	1	0.00256239
TTGCCTTTCGTTCGCCGAAGGGAATCCAATTATCGCCATC	TTGCCTTTCGATCGCCGCAGGGCATCCAAGTATCGCCATC	TRUE	0	0	0	1	0.00256239
TTGCCTTTCGTTCGACGCAGGGCATCCAAGTATCGCCTTC	TTGCCTTTCGATCGCCGCAGGGCATCCAAGTATCGCCATC	TRUE	0	0	0	1	0.00256239
TTGCCTTTCGTTCCCCGGACGGCATCCAAGTATCGCCATC	TTGCCTTTCGATCGCCGCAGGGCATCCAAGTATCGCCATC	FALSE	0	0	1	1	0.00256239
TTGCCTTTCGTTGGGCGCAGGGCATCCAAGTATCGCCATC	TTGCCTTTCGATCGCCGCAGGGCATCCAAGTATCGCCATC	TRUE	0	0	0	1	0.00256239
TTGCCTTTCTATCGCAGCTGTTCATCCAAGTATCGCGATC	TTGCCTTTCGATCGCCGCAGGGCATCCAAGTATCGCCATC	FALSE	0	0	1	1	0.00256239
TTGCCTTTCNATCGCCGCAGGGNATCCNAGTATCGNCATC	TTGCCTTTCGATCGCCGCAGGGCATCCAAGTATCGCCATC	TRUE	0	0	0	1	0.00256239
TTGCCTTTCTAGCGCCGCATGGCATCCAAGTATCGCCATC	TTGCCTTTCGATCGCCGCAGGGCATCCAAGTATCGCCATC	FALSE	0	0	1	1	0.00256239
TTGCCTTTCGGTCGCCGCAGGGCATCCAAGTATCGCCATC	TTGCCTTTCGATCGCCGCAGGGCATCCAAGTATCGCCATC	TRUE	0	0	0	1	0.00256239
TTGCCTTTCTATAGCCGCAGGGCATCCAAGTATCGCCATC	TTGCCTTTCGATCGCCGCAGGGCATCCAAGTATCGCCATC	TRUE	0	0	0	1	0.00256239
TTGCCTTTCGCTCGCCTCAGGGCATCCAAGTATCGCCATC	TTGCCTTTCGATCGCCGCAGGGCATCCAAGTATCGCCATC	TRUE	0	0	0	1	0.00256239
TTGCCTTTCTATCGACGCAGGGCATCCAAGTATCGCCATC	TTGCCTTTCGATCGCCGCAGGGCATCCAAGTATCGCCATC	TRUE	0	0	0	1	0.00256239
TTGCCTTTCTATCGCAGCAGGGCATCCAAGTATCGCCATC	TTGCCTTTCGATCGCCGCAGGGCATCCAAGTATCGCCATC	TRUE	0	0	0	1	0.00256239
TTGCCTTTCGCTCGCCGCATGGCATCCAAGTATCGCCATC	TTGCCTTTCGATCGCCGCAGGGCATCCAAGTATCGCCATC	FALSE	0	0	1	1	0.00256239
TTGCCTTTCGCTCGCCGCAGTGCATCCAAGTATCGCCATC	TTGCCTTTCGATCGCCGCAGGGCATCCAAGTATCGCCATC	FALSE	0	0	1	1	0.00256239
TTGCCTTTCGATGGACGCAGGTCATCCAAGTATCGCCATC	TTGCCTTTCGATCGCCGCAGGGCATCCAAGTATCGCCATC	TRUE	0	0	0	1	0.00256239
TTGCCTTTCGATCTGCTCAGGGCATCCAAGTATCGGCATC	TTGCCTTTCGATCGCCGCAGGGCATCCAAGTATCGCCATC	TRUE	0	0	0	1	0.00256239
TTGCCTTTCGATCTGCGCAGGTCATGCAAGTATCGCCATC	TTGCCTTTCGATCGCCGCAGGGCATCCAAGTATCGCCATC	TRUE	0	0	0	1	0.00256239
TTGCCTTTGGATCGCCGCAGGGGATCGAAGTATCGCCATC	TTGCCTTTCGATCGCCGCAGGGCATCCAAGTATCGCCATC	TRUE	0	0	0	1	0.00256239
TTGCCTTTGGATCGCCGCAGGGCATCCAAGTATCTGGATC	TTGCCTTTCGATCGCCGCAGGGCATCCAAGTATCGCCATC	TRUE	0	0	0	1	0.00256239
TTGCCTTTGGATCGCCGCAGGGCATCCAATTATCGGCATC	TTGCCTTTCGATCGCCGCAGGGCATCCAAGTATCGCCATC	TRUE	0	0	0	1	0.00256239
TTGCCTTTGGATCGCCGCAGGGCATCCATGTATCGCCATC	TTGCCTTTCGATCGCCGCAGGGCATCCAAGTATCGCCATC	TRUE	0	0	0	1	0.00256239
TTGCCTTTCGATCGTCGCAGGGCATCCAAGTATCGCCTTC	TTGCCTTTCGATCGCCGCAGGGCATCCAAGTATCGCCATC	TRUE	0	0	0	1	0.00256239
TTGCCTTTCGATCGTCGCAGGGCATCCAAGTATCGCCATC	TTGCCTTTCGATCGCCGCAGGGCATCCAAGTATCGCCATC	TRUE	0	0	0	1	0.00256239
TTGCCTTTGGATCGCCGCAGGGCATCCTATTATCGCCATC	TTGCCTTTCGATCGCCGCAGGGCATCCAAGTATCGCCATC	TRUE	0	0	0	1	0.00256239
TTGCCTTTCGATCGGCTCAGGGGATCCAAGTATCGCGATC	TTGCCTTTCGATCGCCGCAGGGCATCCAAGTATCGCCATC	TRUE	0	0	0	1	0.00256239
TTGCCTTTGGATCGCCGCAGGGCATCGATGTATCTCCATC	TTGCCTTTCGATCGCCGCAGGGCATCCAAGTATCGCCATC	TRUE	0	0	0	1	0.00256239
TTGCCTTTGGATCGCCGCAGGGCATGCAAGTATCTCCATC	TTGCCTTTCGATCGCCGCAGGGCATCCAAGTATCGCCATC	TRUE	0	0	0	1	0.00256239
TTGCCTTTCGATCGGCGCTGGGCATCCAAGTATCGCCATC	TTGCCTTTCGATCGCCGCAGGGCATCCAAGTATCGCCATC	TRUE	0	0	0	1	0.00256239
TTGCCTTTCGATCTCCTCTGGGCATCCTAGTATCGCGATC	TTGCCTTTCGATCGCCGCAGGGCATCCAAGTATCGCCATC	TRUE	0	0	0	1	0.00256239
TTGCCTTTCGATCGGCGCAGTGCATCCAAGTATCGCCATC	TTGCCTTTCGATCGCCGCAGGGCATCCAAGTATCGCCATC	FALSE	0	0	1	1	0.00256239
TTGCCTTTCGATCGGCGCAGGGCATGCAAGTATGGCCATC	TTGCCTTTCGATCGCCGCAGGGCATCCAAGTATCGCCATC	TRUE	0	0	0	1	0.00256239
TTGCCTTTGGATCGCCGGAGGGCTTCCTTGTATCGCCATC	TTGCCTTTCGATCGCCGCAGGGCATCCAAGTATCGCCATC	TRUE	0	0	0	1	0.00256239
TTGCCTTTCGATCGGCGCAGGGCATCCTAGTATCGCCTTC	TTGCCTTTCGATCGCCGCAGGGCATCCAAGTATCGCCATC	TRUE	0	0	0	1	0.00256239
TTGCCTTTGGATCGGCGCAGGGCATCCAAGTATCGCCATC	TTGCCTTTCGATCGCCGCAGGGCATCCAAGTATCGCCATC	TRUE	0	0	0	1	0.00256239
TTGCCTTTGGATCGGCGCAGGGCATCCAAGTATCGCGATC	TTGCCTTTCGATCGCCGCAGGGCATCCAAGTATCGCCATC	TRUE	0	0	0	1	0.00256239
TTGCCTTTGGATCGTCGCAGGGGATCCAAGTATCGGCATC	TTGCCTTTCGATCGCCGCAGGGCATCCAAGTATCGCCATC	TRUE	0	0	0	1	0.00256239
TTGCCTTTGGATCTCAGCAGGTCATCCAAGTATCGCCATC	TTGCCTTTCGATCGCCGCAGGGCATCCAAGTATCGCCATC	TRUE	0	0	0	1	0.00256239
TTGCCTTTCGTTCGCCGCAGGGCTTCCAAGTATCGCCATC	TTGCCTTTCGATCGCCGCAGGGCATCCAAGTATCGCCATC	TRUE	0	0	0	1	0.00256239
TTGCCTTTCGATCGTTGCAGGGCATCCAAGTATCGCCATC	TTGCCTTTCGATCGCCGCAGGGCATCCAAGTATCGCCATC	TRUE	0	0	0	1	0.00256239
TTGCCTTTGGATCGCCGCAGGGCATCCAAGTATCGTCATG	TTGCCTTTCGATCGCCGCAGGGCATCCAAGTATCGCCATC	TRUE	0	0	0	1	0.00256239
TTGCCTTTCGATCTCCGCAGGGCATCATATTTTCGCAATC	TTGCCTTTCGATCGCCGCAGGGCATCCAAGTATCGCCATC	TRUE	0	0	0	1	0.00256239
TTGCCTTTGGATCGCCGCAGGGCATCCAAGAATCGCCATC	TTGCCTTTCGATCGCCGCAGGGCATCCAAGTATCGCCATC	TRUE	0	0	0	1	0.00256239
TTGCCTTTCGATCTCCTCAGTGCATCCAAGTATCGACATC	TTGCCTTTCGATCGCCGCAGGGCATCCAAGTATCGCCATC	FALSE	0	0	1	1	0.00256239
TTGCCTTTCTATCGCGGCAGGGCATCCTAGTTTCGCCATC	TTGCCTTTCGATCGCCGCAGGGCATCCAAGTATCGCCATC	TRUE	0	0	0	1	0.00256239
TTGCCTTTCGATCTCCTCAGGTCATCCAAGTATCGCCATT	TTGCCTTTCGATCGCCGCAGGGCATCCAAGTATCGCCATC	TRUE	0	0	0	1	0.00256239
TTGCCTTTCTATCGCGGCATGGCATCCAAGTATCGCCATC	TTGCCTTTCGATCGCCGCAGGGCATCCAAGTATCGCCATC	FALSE	0	0	1	1	0.00256239
TTGCCTTTCTATCGGCGCAGGGCATCCAAGTATCGCCATC	TTGCCTTTCGATCGCCGCAGGGCATCCAAGTATCGCCATC	TRUE	0	0	0	1	0.00256239
TTGCCTTTCGATCTCCGCTGGGGATCCAAGTATCGCCATC	TTGCCTTTCGATCGCCGCAGGGCATCCAAGTATCGCCATC	TRUE	0	0	0	1	0.00256239
TTGCCTTTCTATCGGCGCAGTGCATCCAAGTATCGCCATC	TTGCCTTTCGATCGCCGCAGGGCATCCAAGTATCGCCATC	FALSE	0	0	1	1	0.00256239
TTGCCTTTCGATCTCCGCAGTGCATCCAAGTATCGCCATC	TTGCCTTTCGATCGCCGCAGGGCATCCAAGTATCGCCATC	FALSE	0	0	1	1	0.00256239
TTGCCTTTCTCTCGCAGCATTGAATCCAAGTATCGCCATC	TTGCCTTTCGATCGCCGCAGGGCATCCAAGTATCGCCATC	FALSE	0	0	2	1	0.00256239
TTGCCTTTCGATCTCCGCAGGTCATCCAAGTATCGCCATC	TTGCCTTTCGATCGCCGCAGGGCATCCAAGTATCGCCATC	TRUE	0	0	0	1	0.00256239
TTGCCTTTCTTTCGACGCAGGGCTCCCAAGTATCGCCATC	TTGCCTTTCGATCGCCGCAGGGCATCCAAGTATCGCCATC	TRUE	0	0	0	1	0.00256239
TTGCCTTTCGATCTCCGCAGGGCATCCTAGTAGCGCCATC	TTGCCTTTCGATCGCCGCAGGGCATCCAAGTATCGCCATC	TRUE	0	0	0	1	0.00256239
TTGCCTTTCTTTTGCCGCATGGCATCCAAGTATCGCGATC	TTGCCTTTCGATCGCCGCAGGGCATCCAAGTATCGCCATC	FALSE	0	0	1	1	0.00256239
TTGCCTTTCGATCTCCGCAGGGCATCCAATTATCGCCATC	TTGCCTTTCGATCGCCGCAGGGCATCCAAGTATCGCCATC	TRUE	0	0	0	1	0.00256239
TTGCCTTTGGAGCGCCGCAGGGCATCGATGTATCGCCATC	TTGCCTTTCGATCGCCGCAGGGCATCCAAGTATCGCCATC	TRUE	0	0	0	1	0.00256239
TTGCCTTTGGATCGACGAAGGGCATCCATGTATCTCCATC	TTGCCTTTCGATCGCCGCAGGGCATCCAAGTATCGCCATC	TRUE	0	0	0	1	0.00256239
TTGCCTTTGGATCGACGCAGGGCATCCAAGTATCGCCATC	TTGCCTTTCGATCGCCGCAGGGCATCCAAGTATCGCCATC	TRUE	0	0	0	1	0.00256239
TTGCCTTTCGATCTCCGCAGGGCATCCAAGTATCGACATC	TTGCCTTTCGATCGCCGCAGGGCATCCAAGTATCGCCATC	TRUE	0	0	0	1	0.00256239
TTGCCTTTGGATCGCCCAAGGGCAGCCATGTTTCGCCAGC	TTGCCTTTCGATCGCCGCAGGGCATCCAAGTATCGCCATC	TRUE	0	0	0	1	0.00256239
TTGCCTTTCGCTCGACGCAGGGCATCCAAGTATCGCCATC	TTGCCTTTCGATCGCCGCAGGGCATCCAAGTATCGCCATC	TRUE	0	0	0	1	0.00256239
TTGCCTTTCGATCGCCGCAGGGCATCCACGTATCGCCATC	TTGCCTTTCGATCGCCGCAGGGCATCCAAGTATCGCCATC	TRUE	0	0	0	1	0.00256239
TTGCCTTTCGATCGCCGCCGGGCATCCAAGTATCGCCATC	TTGCCTTTCGATCGCCGCAGGGCATCCAAGTATCGCCATC	TRUE	0	0	0	1	0.00256239
TTGCCATACGATGGCGGCAGGGCATCCAAGTATCGCCATC	TTGCCTTTCGATCGCCGCAGGGCATCCAAGTATCGCCATC	TRUE	0	0	0	1	0.00256239
TTGCCCTTCGATCGCCGCAGGGCATCCAACTATCGCCATC	TTGCCTTTCGATCGCCGCAGGGCATCCAAGTATCGCCATC	TRUE	0	0	0	1	0.00256239
TTGCCCTTCGATCGCCCCAGGGCATCCAAGTATCGCCATC	TTGCCTTTCGATCGCCGCAGGGCATCCAAGTATCGCCATC	TRUE	0	0	0	1	0.00256239
TTGCCCTTCGAGCGCGGCTGTGCATCCAAGTATCGCCATC	TTGCCTTTCGATCGCCGCAGGGCATCCAAGTATCGCCATC	FALSE	0	0	1	1	0.00256239
TTGCCCTTCCCTCGCCTGAGGGCATGCAAAGATCGCCATT	TTGCCTTTCGATCGCCGCAGGGCATCCAAGTATCGCCATC	TRUE	0	0	0	1	0.00256239
TTGCCCTGCGATCGCCGCAGCGCATCCAAGTATCGCCATC	TTGCCTTTCGATCGCCGCAGGGCATCCAAGTATCGCCATC	FALSE	0	0	1	1	0.00256239
TTGCCCTCCGATCGCCGCAGGGCATCCAAGTATCGCCATC	TTGCCTTTCGATCGCCGCAGGGCATCCAAGTATCGCCATC	TRUE	0	0	0	1	0.00256239
TTGCCCTACGATCGCCGCAGGGCATCCAAGTATCGCCATC	TTGCCTTTCGATCGCCGCAGGGCATCCAAGTATCGCCATC	TRUE	0	0	0	1	0.00256239
TTGCCCCGCTATAGCCGCAGGGCATCCAAGTATCGCCATC	TTGCCTTTCGATCGCCGCAGGGCATCCAAGTATCGCCATC	TRUE	0	0	0	1	0.00256239
TTGCCCATCGATCGCCGCAGTGCATCCAAGTATCGCCATC	TTGCCTTTCGATCGCCGCAGGGCATCCAAGTATCGCCATC	FALSE	0	0	1	1	0.00256239
TTGCCATTCGTTCGCCGCATGGCATCCAACTATCGCCATC	TTGCCTTTCGATCGCCGCAGGGCATCCAAGTATCGCCATC	FALSE	0	0	1	1	0.00256239
TTGCCATTCGATCGCCGCAGTGCATCCAAGTATCTCCATC	TTGCCTTTCGATCGCCGCAGGGCATCCAAGTATCGCCATC	FALSE	0	0	1	1	0.00256239
TTGCCAATCGATCGCCGCA---CATCCAAGTATCGCCATC	TTGCCTTTCGATCGCCGCAGGGCATCCAAGTATCGCCATC	FALSE	3	0	0	1	0.00256239
TTGCCCTTCGATCGCCGCATGGCATCCAAGTATCGCCATC	TTGCCTTTCGATCGCCGCAGGGCATCCAAGTATCGCCATC	FALSE	0	0	1	1	0.00256239
TTGCATTTGGATCGCCGCAGGTCATCCAAGTATCGCCATC	TTGCCTTTCGATCGCCGCAGGGCATCCAAGTATCGCCATC	TRUE	0	0	0	1	0.00256239
TTGCATTTGGATCGCCGCAGGGCATCCAAGTATCGCCATC	TTGCCTTTCGATCGCCGCAGGGCATCCAAGTATCGCCATC	TRUE	0	0	0	1	0.00256239
TTGCATTTCGATCGCCGCAGGGCATCCATGTATCGCCATC	TTGCCTTTCGATCGCCGCAGGGCATCCAAGTATCGCCATC	TRUE	0	0	0	1	0.00256239
TTGCATTTCGATCGCCGCAGGGCATCCAAGTATCGCGATC	TTGCCTTTCGATCGCCGCAGGGCATCCAAGTATCGCCATC	TRUE	0	0	0	1	0.00256239
TTGCATTTCGATCGCCGCAGGGCATCCAACTATCGCCATC	TTGCCTTTCGATCGCCGCAGGGCATCCAAGTATCGCCATC	TRUE	0	0	0	1	0.00256239
TTGCATTTCGATCGCCGCAGGGAATCAAAGTATCGCCATC	TTGCCTTTCGATCGCCGCAGGGCATCCAAGTATCGCCATC	TRUE	0	0	0	1	0.00256239
TTGAGTTTCGATCGCCGCAGGGCATACAAGAATCGCCATC	TTGCCTTTCGATCGCCGCAGGGCATCCAAGTATCGCCATC	TRUE	0	0	0	1	0.00256239
TTGACTTTCTATCGCCGCAGGGCATCCAAGTATCGCCATC	TTGCCTTTCGATCGCCGCAGGGCATCCAAGTATCGCCATC	TRUE	0	0	0	1	0.00256239
TTGACTTTCGTTCGCCTCAGGGCTTCCAAGTATCGCCATC	TTGCCTTTCGATCGCCGCAGGGCATCCAAGTATCGCCATC	TRUE	0	0	0	1	0.00256239
TTGACTTTCGATCGCCTCAGCGCATCGAAGTATCGCCATC	TTGCCTTTCGATCGCCGCAGGGCATCCAAGTATCGCCATC	FALSE	0	0	1	1	0.00256239
TTGACTTTCGATCGCCGCAGGTCATGCAAGTTTGGCCATC	TTGCCTTTCGATCGCCGCAGGGCATCCAAGTATCGCCATC	TRUE	0	0	0	1	0.00256239
TTGCCCTTCGATCGCCGCATGGCATCCAACGATCGCCCTC	TTGCCTTTCGATCGCCGCAGGGCATCCAAGTATCGCCATC	FALSE	0	0	1	1	0.00256239
TTGCCCTTCGATCGCCGCATGGCATGCAACGATAGCCATC	TTGCCTTTCGATCGCCGCAGGGCATCCAAGTATCGCCATC	FALSE	0	0	1	1	0.00256239
TTGCCTTGCGATCGCCGCAGTGCAGCGAAGTATCGCCATC	TTGCCTTTCGATCGCCGCAGGGCATCCAAGTATCGCCATC	FALSE	0	0	1	1	0.00256239
TTGCCTATCGATCGGCGCAGGGCATCCAAGTATCGCCATC	TTGCCTTTCGATCGCCGCAGGGCATCCAAGTATCGCCATC	TRUE	0	0	0	1	0.00256239
TTGCCTTGCGATCGCCGCAGGGCATCCTAGTATCGCCATC	TTGCCTTTCGATCGCCGCAGGGCATCCAAGTATCGCCATC	TRUE	0	0	0	1	0.00256239
TTGCCTTGCGATCGCCGCAGCGCATCCAAGTATCGCCATC	TTGCCTTTCGATCGCCGCAGGGCATCCAAGTATCGCCATC	FALSE	0	0	1	1	0.00256239
TTGCCTTGCGATCGCCGAAGGGAATCAACGAAGCGCCATC	TTGCCTTTCGATCGCCGCAGGGCATCCAAGTATCGCCATC	TRUE	0	0	0	1	0.00256239
TTGCCTTGCGATCCCCGCTCGGCATCCAAGTATCGCCATC	TTGCCTTTCGATCGCCGCAGGGCATCCAAGTATCGCCATC	FALSE	0	0	1	1	0.00256239
TTGCCTTGCGAGCGCCGCAGGGCATCCAAGTATCGCCATC	TTGCCTTTCGATCGCCGCAGGGCATCCAAGTATCGCCATC	TRUE	0	0	0	1	0.00256239
TTGCCTTGAGATCGCCGCAGGGCATCCAAGTATCGCCATC	TTGCCTTTCGATCGCCGCAGGGCATCCAAGTATCGCCATC	TRUE	0	0	0	1	0.00256239
TTGCCTTAGTATCTCCGCAGGGCATCCAAGTATCGCCATC	TTGCCTTTCGATCGCCGCAGGGCATCCAAGTATCGCCATC	TRUE	0	0	0	1	0.00256239
TTGCCTTACGATCGCCGCAG-GCATCCAAGTATCGCCATC	TTGCCTTTCGATCGCCGCAGGGCATCCAAGTATCGCCATC	FALSE	1	0	0	1	0.00256239
TTGCCTTAAGATCGCCGCATGTCATCTAAGGATCGCACTC	TTGCCTTTCGATCGCCGCAGGGCATCCAAGTATCGCCATC	FALSE	0	0	1	1	0.00256239
TTGCCTT-CGATCGCCGCAGGGCATCCAAGTATCGCCATC	TTGCCTTTCGATCGCCGCAGGGCATCCAAGTATCGCCATC	TRUE	0	0	0	1	0.00256239
TTGCCTCACTATCGCCGCAGGGCATCCAAGTATCGCCATC	TTGCCTTTCGATCGCCGCAGGGCATCCAAGTATCGCCATC	TRUE	0	0	0	1	0.00256239
TTGCCTATCGATCGCGGCTGGGCATGCATGTATCGCCATC	TTGCCTTTCGATCGCCGCAGGGCATCCAAGTATCGCCATC	TRUE	0	0	0	1	0.00256239
TTGCCCTTCGCACGCCGCATGGCATCCAAGTATCGCCATC	TTGCCTTTCGATCGCCGCAGGGCATCCAAGTATCGCCATC	FALSE	0	0	1	1	0.00256239
TTGCCTATCGATCGCCGCAGTGCATCCAAGTATCGCCATC	TTGCCTTTCGATCGCCGCAGGGCATCCAAGTATCGCCATC	FALSE	0	0	1	1	0.00256239
TTGCCTATCGATCGCCGCAGGGCATGCAAGTATCGCCATC	TTGCCTTTCGATCGCCGCAGGGCATCCAAGTATCGCCATC	TRUE	0	0	0	1	0.00256239
TTGCCTATCGATCGCCGCAGGGCATCGAAGTATCGCCTTC	TTGCCTTTCGATCGCCGCAGGGCATCCAAGTATCGCCATC	TRUE	0	0	0	1	0.00256239
TTGCCTATCGATCGCCGCAGGGAATCCAAGTATCTCCATC	TTGCCTTTCGATCGCCGCAGGGCATCCAAGTATCGCCATC	TRUE	0	0	0	1	0.00256239
TTGCCTATCGATCGCCGC----------------------	TTGCCTTTCGATCGCCGCAGGGCATCCAAGTATCGCCATC	FALSE	49	0	0	1	0.00256239
TTGCCTATCGATCGCCGAAGGGCATGCAAGTATGTCCATC	TTGCCTTTCGATCGCCGCAGGGCATCCAAGTATCGCCATC	TRUE	0	0	0	1	0.00256239
TTGCCTATCGATAGCCGCAGGGCATCCAAGTATCGCCATC	TTGCCTTTCGATCGCCGCAGGGCATCCAAGTATCGCCATC	TRUE	0	0	0	1	0.00256239
TTGCCNTTCNATCGCCGCAGGNCATCCAAGTATCGCCATC	TTGCCTTTCGATCGCCGCAGGGCATCCAAGTATCGCCATC	TRUE	0	0	0	1	0.00256239
TTGCCGTTCGAGCGCCGCAGGGCATCCAAGTATCGCCATC	TTGCCTTTCGATCGCCGCAGGGCATCCAAGTATCGCCATC	TRUE	0	0	0	1	0.00256239
TTGCCCTTCGCTCGCCGCATGGCATCCAAGTATAGGCATC	TTGCCTTTCGATCGCCGCAGGGCATCCAAGTATCGCCATC	FALSE	0	0	1	1	0.00256239
TTGCCCTTCGCTCGCCGCATGGCATCCAACTATCCGCCTC	TTGCCTTTCGATCGCCGCAGGGCATCCAAGTATCGCCATC	FALSE	0	0	1	1	0.00256239
TTCTCTCCCGAGCTCCGGAGCGCATCCAAGTATCGCCATC	TTGCCTTTCGATCGCCGCAGGGCATCCAAGTATCGCCATC	FALSE	0	0	1	1	0.00256239
TTCCTTTGCGATGGCGCATGGGCATCCAAGTATCGCCTTC	TTGCCTTTCGATCGCCGCAGGGCATCCAAGTATCGCCATC	TRUE	0	0	0	1	0.00256239
TTCCCTTTCGTTCGCCGCTGGGCATCCAAGTATCGCCATC	TTGCCTTTCGATCGCCGCAGGGCATCCAAGTATCGCCATC	TRUE	0	0	0	1	0.00256239
CTGCCTTTAGAACCCCCGATGGCATCCAAGTATCGCCATC	TTGCCTTTCGATCGCCGCAGGGCATCCAAGTATCGCCATC	FALSE	0	0	1	1	0.00256239
GTGCCTTTCGATCGCCGCAGGGCATCCAAGTCTCGCCATC	TTGCCTTTCGATCGCCGCAGGGCATCCAAGTATCGCCATC	TRUE	0	0	0	1	0.00256239
GTGCCTTTCGATCGCCGCAGGGCATCCAAGGATCGCCATC	TTGCCTTTCGATCGCCGCAGGGCATCCAAGTATCGCCATC	TRUE	0	0	0	1	0.00256239
GTGCCTTGCGATCGCCGCAGGGCATCCAAGTATCGCCATC	TTGCCTTTCGATCGCCGCAGGGCATCCAAGTATCGCCATC	TRUE	0	0	0	1	0.00256239
GTGCCGGTATCTCGCCGCAGGTCATCCAAGTAGCCAAATC	TTGCCTTTCGATCGCCGCAGGGCATCCAAGTATCGCCATC	TRUE	0	0	0	1	0.00256239
GGCCCTTTCGATCGCCGCAGGGCTTCCAAGTAGCCCCACC	TTGCCTTTCGATCGCCGCAGGGCATCCAAGTATCGCCATC	TRUE	0	0	0	1	0.00256239
CTTCCTTTCGTTCGCCGCATGGCATCCAAGTATCGGCATC	TTGCCTTTCGATCGCCGCAGGGCATCCAAGTATCGCCATC	FALSE	0	0	1	1	0.00256239
CTGGCTTTCGATCGGCGCATGGCATGCAATGATCGCCCTA	TTGCCTTTCGATCGCCGCAGGGCATCCAAGTATCGCCATC	FALSE	0	0	1	1	0.00256239
CTGCGTTACGATCGCCGCAGGGCATCCAAGTATCGCCATC	TTGCCTTTCGATCGCCGCAGGGCATCCAAGTATCGCCATC	TRUE	0	0	0	1	0.00256239
CTGCCTTTCGATCGCTGCAGCGCTGCCAAGTATCGCCATC	TTGCCTTTCGATCGCCGCAGGGCATCCAAGTATCGCCATC	FALSE	0	0	1	1	0.00256239
CTGCCTTTCGATCGCCGCAGGGCATCCAAGTATCGCCAAC	TTGCCTTTCGATCGCCGCAGGGCATCCAAGTATCGCCATC	TRUE	0	0	0	1	0.00256239
CTGCCTTTCGATCGCCGCAGGGAATCCAAGTATCGCCATC	TTGCCTTTCGATCGCCGCAGGGCATCCAAGTATCGCCATC	TRUE	0	0	0	1	0.00256239
CTGCCTCTCGCGCGCCGCAGTGCATCCAAGTATCGCCATC	TTGCCTTTCGATCGCCGCAGGGCATCCAAGTATCGCCATC	FALSE	0	0	1	1	0.00256239
TTCCCTTTCGTTCGCCGCAGGGCATCCAAGTATCGCCATC	TTGCCTTTCGATCGCCGCAGGGCATCCAAGTATCGCCATC	TRUE	0	0	0	1	0.00256239
CTGCCCTTCGCTCGCCGCAGGGCCTCCAACGATCGCCATC	TTGCCTTTCGATCGCCGCAGGGCATCCAAGTATCGCCATC	TRUE	0	0	0	1	0.00256239
CTGCCCTTCCCTCGCCGCATGGCATCCAAGTATCGCCATC	TTGCCTTTCGATCGCCGCAGGGCATCCAAGTATCGCCATC	FALSE	0	0	1	1	0.00256239
CTGCCCTTCCCACGCCGCATGGCATCCAAGTATCGCCATC	TTGCCTTTCGATCGCCGCAGGGCATCCAAGTATCGCCATC	FALSE	0	0	1	1	0.00256239
CGGCCTTTCCATCGCCGCAGGGCATCCAAGTATCGCCATC	TTGCCTTTCGATCGCCGCAGGGCATCCAAGTATCGCCATC	TRUE	0	0	0	1	0.00256239
CGGCCCTTCGATCGCAGCATGGCATCCAAGTATCGCCATC	TTGCCTTTCGATCGCCGCAGGGCATCCAAGTATCGCCATC	FALSE	0	0	1	1	0.00256239
C--CCTTTCGATCGCCGCAGGGCATCCAAGTATCGCCATC	TTGCCTTTCGATCGCCGCAGGGCATCCAAGTATCGCCATC	TRUE	0	0	0	1	0.00256239
ATGCGTTTCGATGGCCGCAGTGCATCCAAGTATCGCCATC	TTGCCTTTCGATCGCCGCAGGGCATCCAAGTATCGCCATC	FALSE	0	0	1	1	0.00256239
ATGCCTCTCGCTCGCCGCAGGGCATCCAAGTATCGCCATC	TTGCCTTTCGATCGCCGCAGGGCATCCAAGTATCGCCATC	TRUE	0	0	0	1	0.00256239
ATGCCTATCGAGCGCCGCAGGGCATCCAAGTATCGCCATC	TTGCCTTTCGATCGCCGCAGGGCATCCAAGTATCGCCATC	TRUE	0	0	0	1	0.00256239
ATGCCCTTCGCTCGCCGCATTGCATCCAAGTATCGCCATC	TTGCCTTTCGATCGCCGCAGGGCATCCAAGTATCGCCATC	FALSE	0	0	2	1	0.00256239
ATGCCATTCGATCGCCGCAGGGCATCGATGTATCGCCATC	TTGCCTTTCGATCGCCGCAGGGCATCCAAGTATCGCCATC	TRUE	0	0	0	1	0.00256239
GTGCCTTTCGATCGCCGCAGTGCATCCAAGTATCGCCATC	TTGCCTTTCGATCGCCGCAGGGCATCCAAGTATCGCCATC	FALSE	0	0	1	1	0.00256239
GTGCCTTTCGATCGCCGCATGGCATCCAAGTATCGCCATC	TTGCCTTTCGATCGCCGCAGGGCATCCAAGTATCGCCATC	FALSE	0	0	1	1	0.00256239
GTGCCTTTCGCGCGCCTCAGGGCATCCAAGTATCGCCATC	TTGCCTTTCGATCGCCGCAGGGCATCCAAGTATCGCCATC	TRUE	0	0	0	1	0.00256239
TAGCCATTCGTTCGCCGCAGGGCATCCAAGTATCGCCATC	TTGCCTTTCGATCGCCGCAGGGCATCCAAGTATCGCCATC	TRUE	0	0	0	1	0.00256239
TTCCCTTTCGATCGCAGCAGGGATGCCAAGTATCGCGATC	TTGCCTTTCGATCGCCGCAGGGCATCCAAGTATCGCCATC	TRUE	0	0	0	1	0.00256239
TTCCCTTTCGATCCCCGCTGGGCATCCAAGTATCGCCATC	TTGCCTTTCGATCGCCGCAGGGCATCCAAGTATCGCCATC	TRUE	0	0	0	1	0.00256239
TTCCCTTTCGATCCCCGCAGGGCATCCAAGTATCGCCATC	TTGCCTTTCGATCGCCGCAGGGCATCCAAGTATCGCCATC	TRUE	0	0	0	1	0.00256239
TTCCCTTTCCATCGCAGCTCGGCATCCAAGTATCGCCATC	TTGCCTTTCGATCGCCGCAGGGCATCCAAGTATCGCCATC	FALSE	0	0	1	1	0.00256239
TGGCGTTTCGATCGCCGCAGGGCATCCAAGTATCGCCATC	TTGCCTTTCGATCGCCGCAGGGCATCCAAGTATCGCCATC	TRUE	0	0	0	1	0.00256239
TGGCGAATCGATCGCCGCAGCGCATCCAAGTATCGCCATC	TTGCCTTTCGATCGCCGCAGGGCATCCAAGTATCGCCATC	FALSE	0	0	1	1	0.00256239
TGGCCTTTCGATCGCCGCTGGGCATCCAAGTATCGCCATC	TTGCCTTTCGATCGCCGCAGGGCATCCAAGTATCGCCATC	TRUE	0	0	0	1	0.00256239
TGGCCTTTCGATCGCCGCAGGGCATGCAAGTATCGCCATC	TTGCCTTTCGATCGCCGCAGGGCATCCAAGTATCGCCATC	TRUE	0	0	0	1	0.00256239
TGGCCTTTCGATCGCCGCAGGGCATCCAATGATCGCCATC	TTGCCTTTCGATCGCCGCAGGGCATCCAAGTATCGCCATC	TRUE	0	0	0	1	0.00256239
TGGCCTTTCGATCGCCGCAGCGCATCCAAGTATCGCCATC	TTGCCTTTCGATCGCCGCAGGGCATCCAAGTATCGCCATC	FALSE	0	0	1	1	0.00256239
TGGCCTTGCGCTCGACGCAGGGCATCCAAGTATCGCCATC	TTGCCTTTCGATCGCCGCAGGGCATCCAAGTATCGCCATC	TRUE	0	0	0	1	0.00256239
TGGCCTTGCGATGGCCGCAGGGCATCCAAGTATGGCAATC	TTGCCTTTCGATCGCCGCAGGGCATCCAAGTATCGCCATC	TRUE	0	0	0	1	0.00256239
TGGCCTTGCGATCGCCGCAGGGCATCCAAGTATCGCCATC	TTGCCTTTCGATCGCCGCAGGGCATCCAAGTATCGCCATC	TRUE	0	0	0	1	0.00256239
TGGCCTTGCGATCGCAGCAGGGCATCCAAGTATCGCCATC	TTGCCTTTCGATCGCCGCAGGGCATCCAAGTATCGCCATC	TRUE	0	0	0	1	0.00256239
TGGCCTTGCGATCGCAGCAGCGCATCCAAGTATCGCCATC	TTGCCTTTCGATCGCCGCAGGGCATCCAAGTATCGCCATC	FALSE	0	0	1	1	0.00256239
TGGCCTTGCGATCCCCGCAGGGCATCCAAGTATCGCCATC	TTGCCTTTCGATCGCCGCAGGGCATCCAAGTATCGCCATC	TRUE	0	0	0	1	0.00256239
TGGCCTTGCCATCGCCGCAGGGCATCCAAGTATCGCCATC	TTGCCTTTCGATCGCCGCAGGGCATCCAAGTATCGCCATC	TRUE	0	0	0	1	0.00256239
TGGCCTTGCCATCGCAGCTGGGCATCCAAGTATCGCCATC	TTGCCTTTCGATCGCCGCAGGGCATCCAAGTATCGCCATC	TRUE	0	0	0	1	0.00256239
TGGCCCTTCTAGCGCCGCAGTGCATCCAAGTATCGCCATC	TTGCCTTTCGATCGCCGCAGGGCATCCAAGTATCGCCATC	FALSE	0	0	1	1	0.00256239
TGGCCCTTCGCTGGCCGCACGGCATCCAAGTATCGCCATC	TTGCCTTTCGATCGCCGCAGGGCATCCAAGTATCGCCATC	FALSE	0	0	1	1	0.00256239
TGGACTTTCGATATCAGAAGGTCATCCAAGTATCTCCATC	TTGCCTTTCGATCGCCGCAGGGCATCCAAGTATCGCCATC	TRUE	0	0	0	1	0.00256239
TCGCCTTTCGCTCTCCGGATGGCATCCAAGTATCGCCATC	TTGCCTTTCGATCGCCGCAGGGCATCCAAGTATCGCCATC	FALSE	0	0	1	1	0.00256239
TAGCCCTTCGATCTCCGCAGTGCATCCAAGTATCGCCATC	TTGCCTTTCGATCGCCGCAGGGCATCCAAGTATCGCCATC	FALSE	0	0	1	1	0.00256239
TTGCCTTGCGATCGCCGCAGGTCATCCAAGTATCGCCATC	TTGCCTTTCGATCGCCGCAGGGCATCCAAGTATCGCCATC	TRUE	0	0	0	1	0.00256239
TTGCCTTGCGATCGCCGCAGTGCATCCAAGTATCGCCATC	TTGCCTTTCGATCGCCGCAGGGCATCCAAGTATCGCCATC	FALSE	0	0	1	1	0.00256239
TTGCCTTTCGATCGCCGCATGGGATCCAAGTATCGCCATC	TTGCCTTTCGATCGCCGCAGGGCATCCAAGTATCGCCATC	FALSE	0	0	1	1	0.00256239
TTGCCTTTCGATCGCCGCAGGGCATCCAAGTATCGCCATT	TTGCCTTTCGATCGCCGCAGGGCATCCAAGTATCGCCATC	TRUE	0	0	0	1	0.00256239
TTGCCTTTCGATCGCCGCAGGGCATCCATGTATAGCCATC	TTGCCTTTCGATCGCCGCAGGGCATCCAAGTATCGCCATC	TRUE	0	0	0	1	0.00256239
#REF!	TTGCCTTTCGATCGCCGCAGGGCATCCAAGTATCGCCATC	TRUE	0	0	0	1	0.00256239
TTGCCTTTCGATCGCCGCAGGGCATCCAATTATCGCGATC	TTGCCTTTCGATCGCCGCAGGGCATCCAAGTATCGCCATC	TRUE	0	0	0	1	0.00256239
TTGCCTTTCGATCGCCGCAGGGCATCCAATTATATCCATC	TTGCCTTTCGATCGCCGCAGGGCATCCAAGTATCGCCATC	TRUE	0	0	0	1	0.00256239
TTGCCTTTCGATCGCCGCAGGGCATCCAAGTTTCGGCATG	TTGCCTTTCGATCGCCGCAGGGCATCCAAGTATCGCCATC	TRUE	0	0	0	1	0.00256239
TTGCCTTTCGATCGCCGCAGGGCATCCAAGTTGCGCCATC	TTGCCTTTCGATCGCCGCAGGGCATCCAAGTATCGCCATC	TRUE	0	0	0	1	0.00256239
TTGCCTTTCGATCGCCGCAGGGCATCCAAGTCTCGCCATC	TTGCCTTTCGATCGCCGCAGGGCATCCAAGTATCGCCATC	TRUE	0	0	0	1	0.00256239
TTGCCTTTCGATCGCCGCAGGGCATCCAAGTATCTCCATG	TTGCCTTTCGATCGCCGCAGGGCATCCAAGTATCGCCATC	TRUE	0	0	0	1	0.00256239
TTGCCTTTCGATCGCCGCAGGGCATCCAAGTATCGTTATC	TTGCCTTTCGATCGCCGCAGGGCATCCAAGTATCGCCATC	TRUE	0	0	0	1	0.00256239
TTGCCTTTCGATCGCCGCAGGGCATCCAAGTATCGGCATG	TTGCCTTTCGATCGCCGCAGGGCATCCAAGTATCGCCATC	TRUE	0	0	0	1	0.00256239
TTGCCTTTCGATCGCCGCAGGGCATCCAAGTATCGCCCTC	TTGCCTTTCGATCGCCGCAGGGCATCCAAGTATCGCCATC	TRUE	0	0	0	1	0.00256239
TTGCCTTTCGATCGCCGCAGGGCATCCAAGTATCGCCAT-	TTGCCTTTCGATCGCCGCAGGGCATCCAAGTATCGCCATC	TRUE	0	0	0	1	0.00256239
TTGCCTTTCGATCGCCGCAGGGCATCCTAGTAGCGCCATC	TTGCCTTTCGATCGCCGCAGGGCATCCAAGTATCGCCATC	TRUE	0	0	0	1	0.00256239
TTGCCTTTCGATCGCCGCAGGGCATCCAAGTATCGC-ATC	TTGCCTTTCGATCGCCGCAGGGCATCCAAGTATCGCCATC	TRUE	0	0	0	1	0.00256239
TTGCCTTTCGATCGCCGCAGGGCATCCAAGTACCGCCATC	TTGCCTTTCGATCGCCGCAGGGCATCCAAGTATCGCCATC	TRUE	0	0	0	1	0.00256239
TTGCCTTTCGATCGCCGCAGGGCATCCA-GTATCGCCATC	TTGCCTTTCGATCGCCGCAGGGCATCCAAGTATCGCCATC	TRUE	0	0	0	1	0.00256239
TTGCCTTTCGATCGCCGCAGGGCATAGTATTATAGCCTTG	TTGCCTTTCGATCGCCGCAGGGCATCCAAGTATCGCCATC	TRUE	0	0	0	1	0.00256239
TTGCCTTTCGATCGCCGCAGGGCATAGAAGTATCGCCATC	TTGCCTTTCGATCGCCGCAGGGCATCCAAGTATCGCCATC	TRUE	0	0	0	1	0.00256239
TTGCCTTTCGATCGCCGCAGGGCATACAAGTATCTCCATC	TTGCCTTTCGATCGCCGCAGGGCATCCAAGTATCGCCATC	TRUE	0	0	0	1	0.00256239
TTGCCTTTCGATCGCCGCAGGGCATACAAGTATCGCCATC	TTGCCTTTCGATCGCCGCAGGGCATCCAAGTATCGCCATC	TRUE	0	0	0	1	0.00256239
TTGCCTTTCGATCGCCGCAGGGCAGCCTAGTATCGCCATC	TTGCCTTTCGATCGCCGCAGGGCATCCAAGTATCGCCATC	TRUE	0	0	0	1	0.00256239
TTGCCTTTCGATCGCCGCAGGGAATCCAATTATCGCCATC	TTGCCTTTCGATCGCCGCAGGGCATCCAAGTATCGCCATC	TRUE	0	0	0	1	0.00256239
TTGCCTTTCGATCGCCGCAGGGAATCCAAGAATCGCCATC	TTGCCTTTCGATCGCCGCAGGGCATCCAAGTATCGCCATC	TRUE	0	0	0	1	0.00256239
TTGCCTTTCGATCGCCGCAGGCCATCCAAGTATCGCCATC	TTGCCTTTCGATCGCCGCAGGGCATCCAAGTATCGCCATC	TRUE	0	0	0	1	0.00256239
TTGCCTTTCGATCGCCGCAGGGCATCCTAGTACCGCCATC	TTGCCTTTCGATCGCCGCAGGGCATCCAAGTATCGCCATC	TRUE	0	0	0	1	0.00256239
TTGCCTTTCGATCGCCGCAGGGCATCCTAGTATCGGCATC	TTGCCTTTCGATCGCCGCAGGGCATCCAAGTATCGCCATC	TRUE	0	0	0	1	0.00256239
TTGCCTTGCGATCGCCGCAGTTCATCCAAGTATCGCCATC	TTGCCTTTCGATCGCCGCAGGGCATCCAAGTATCGCCATC	FALSE	0	0	1	1	0.00256239
TTGCCTTTCGATCGCCGCAGGGGATGCAAGTATCGCCATC	TTGCCTTTCGATCGCCGCAGGGCATCCAAGTATCGCCATC	TRUE	0	0	0	1	0.00256239
TTGCCTTTCGATCGCCGCATGGCATGCAAGTATCGCCATC	TTGCCTTTCGATCGCCGCAGGGCATCCAAGTATCGCCATC	FALSE	0	0	1	1	0.00256239
TTGCCTTTCGATCGCCGCATGGCATCCAAGTATCGCGATC	TTGCCTTTCGATCGCCGCAGGGCATCCAAGTATCGCCATC	FALSE	0	0	1	1	0.00256239
TTGCCTTTCGATCGCCGCATGGAATCCAAGTATCGCCATC	TTGCCTTTCGATCGCCGCAGGGCATCCAAGTATCGCCATC	FALSE	0	0	1	1	0.00256239
TTGCCTTTCGATCGCCGCAGTTGATGCAAGTATCTCCATC	TTGCCTTTCGATCGCCGCAGGGCATCCAAGTATCGCCATC	FALSE	0	0	1	1	0.00256239
TTGCCTTTCGATCGCCGCAGTGCATCCATTTAGCGCCATC	TTGCCTTTCGATCGCCGCAGGGCATCCAAGTATCGCCATC	FALSE	0	0	1	1	0.00256239
TTGCCTTTCGATCGCCGCAGNGCATCCAAGTATCGCCATC	TTGCCTTTCGATCGCCGCAGGGCATCCAAGTATCGCCATC	FALSE	0	0	1	1	0.00256239
TTGCCTTTCGATCGCCGCAGGTCATCCTAGTATCGCCATC	TTGCCTTTCGATCGCCGCAGGGCATCCAAGTATCGCCATC	TRUE	0	0	0	1	0.00256239
TTGCCTTTCGATCGCCGCAGGTCATCCAAGTATCGCGATC	TTGCCTTTCGATCGCCGCAGGGCATCCAAGTATCGCCATC	TRUE	0	0	0	1	0.00256239
TTGCCTTTCGATCGCCGCAGGTCATACAAGTATCGCCATC	TTGCCTTTCGATCGCCGCAGGGCATCCAAGTATCGCCATC	TRUE	0	0	0	1	0.00256239
TTGCCTTTCGATCGCCGCAGGTAATCCAATTATCGCCATC	TTGCCTTTCGATCGCCGCAGGGCATCCAAGTATCGCCATC	TRUE	0	0	0	1	0.00256239
TTGCCTTTCGATCGCCGCAGGNCATCCAAGTATCNCCATC	TTGCCTTTCGATCGCCGCAGGGCATCCAAGTATCGCCATC	TRUE	0	0	0	1	0.00256239
TTGCCTTTCGATCGCCGCAGGGGATCCATGTATCGCCATC	TTGCCTTTCGATCGCCGCAGGGCATCCAAGTATCGCCATC	TRUE	0	0	0	1	0.00256239
TTGCCTTTCGATCGCCGCAGGGCATCCTAGTATCTCCATC	TTGCCTTTCGATCGCCGCAGGGCATCCAAGTATCGCCATC	TRUE	0	0	0	1	0.00256239
TTGCCTTTCGATCGCCGCAGGGGATCCAAGTATCTCCATC	TTGCCTTTCGATCGCCGCAGGGCATCCAAGTATCGCCATC	TRUE	0	0	0	1	0.00256239
TTGCCTTTCGATCGCCGCAGGGGATCCAAGTATCGCGATC	TTGCCTTTCGATCGCCGCAGGGCATCCAAGTATCGCCATC	TRUE	0	0	0	1	0.00256239
TTGCCTTTCGATCGCCGCAGGGGATCCAAGTATCGCCTTC	TTGCCTTTCGATCGCCGCAGGGCATCCAAGTATCGCCATC	TRUE	0	0	0	1	0.00256239
TTGCCTTTCGATCGCCGCAGGGCTTCGAAGTATCGCCATC	TTGCCTTTCGATCGCCGCAGGGCATCCAAGTATCGCCATC	TRUE	0	0	0	1	0.00256239
TTGCCTTTCGATCGCCGCAGGGCTTCCTAGTATCGCCATC	TTGCCTTTCGATCGCCGCAGGGCATCCAAGTATCGCCATC	TRUE	0	0	0	1	0.00256239
TTGCCTTTCGATCGCCGCAGGGCATGCTAGTTTCGCGATC	TTGCCTTTCGATCGCCGCAGGGCATCCAAGTATCGCCATC	TRUE	0	0	0	1	0.00256239
TTGCCTTTCGATCGCCGCAGGGCATGCAAGTATCGCCTTC	TTGCCTTTCGATCGCCGCAGGGCATCCAAGTATCGCCATC	TRUE	0	0	0	1	0.00256239
TTGCCTTTCGATCGCCGCAGGGCATCGTAGTATCGCCATC	TTGCCTTTCGATCGCCGCAGGGCATCCAAGTATCGCCATC	TRUE	0	0	0	1	0.00256239
TTGCCTTTCGATCGCCGCAGGGCATCGATGTATCTCCATC	TTGCCTTTCGATCGCCGCAGGGCATCCAAGTATCGCCATC	TRUE	0	0	0	1	0.00256239
TTGCCTTTCGATCGCCGCAGGGCATCGAAGTATCGCGATC	TTGCCTTTCGATCGCCGCAGGGCATCCAAGTATCGCCATC	TRUE	0	0	0	1	0.00256239
TTGCCTTTCGATCGCCGCAGGGCATCGAAGTATCGCCATG	TTGCCTTTCGATCGCCGCAGGGCATCCAAGTATCGCCATC	TRUE	0	0	0	1	0.00256239
TTGCCTTTCGATCGCCGCAG--TATCCAAGTATCGCCATC	TTGCCTTTCGATCGCCGCAGGGCATCCAAGTATCGCCATC	FALSE	2	0	0	1	0.00256239
TTGCCTTTCGATCGCCGCACGGCATCCAAGTATCGCCATC	TTGCCTTTCGATCGCCGCAGGGCATCCAAGTATCGCCATC	FALSE	0	0	1	1	0.00256239
TTGCCTTTCGATCGCCGCAACGCATCCAAGTATCGCCATC	TTGCCTTTCGATCGCCGCAGGGCATCCAAGTATCGCCATC	FALSE	0	0	2	1	0.00256239
TTGCCTTTCGACCGGCGCAGGGCATCCAAGTATCGCAATC	TTGCCTTTCGATCGCCGCAGGGCATCCAAGTATCGCCATC	TRUE	0	0	0	1	0.00256239
TTGCCTTTCGATCGACGCAGGGCATCCAAGTATAGCCATC	TTGCCTTTCGATCGCCGCAGGGCATCCAAGTATCGCCATC	TRUE	0	0	0	1	0.00256239
TTGCCTTTCGATCCCCTCAGGGCATCCAAGTATCGCCATC	TTGCCTTTCGATCGCCGCAGGGCATCCAAGTATCGCCATC	TRUE	0	0	0	1	0.00256239
TTGCCTTTCGATCCCCGCAGGGCATCCAAGTATCGCCATG	TTGCCTTTCGATCGCCGCAGGGCATCCAAGTATCGCCATC	TRUE	0	0	0	1	0.00256239
TTGCCTTTCGATCCCCGCAGCGCATCCAAGTATCGCCATC	TTGCCTTTCGATCGCCGCAGGGCATCCAAGTATCGCCATC	FALSE	0	0	1	1	0.00256239
TTGCCTTTCGATCCCAGCAGGGCATCCAAGTATCGCCATC	TTGCCTTTCGATCGCCGCAGGGCATCCAAGTATCGCCATC	TRUE	0	0	0	1	0.00256239
TTGCCTTTCGATAGCCGCATGGCATCCAAGTATCTCCATC	TTGCCTTTCGATCGCCGCAGGGCATCCAAGTATCGCCATC	FALSE	0	0	1	1	0.00256239
TTGCCTTTCGAT----------------------------	TTGCCTTTCGATCGCCGCAGGGCATCCAAGTATCGCCATC	FALSE	34	0	0	1	0.00256239
TTGCCTTTCGAGCGCCGCAGGGCATCCAAGTATCGCCAGC	TTGCCTTTCGATCGCCGCAGGGCATCCAAGTATCGCCATC	TRUE	0	0	0	1	0.00256239
TTGCCTTTCGAGCGCCGCAG----------TATCGCCATC	TTGCCTTTCGATCGCCGCAGGGCATCCAAGTATCGCCATC	FALSE	10	0	0	1	0.00256239
TTGCCTTTCGAGCGCAGCAGGGCATCCAAGTATAGCCATC	TTGCCTTTCGATCGCCGCAGGGCATCCAAGTATCGCCATC	TRUE	0	0	0	1	0.00256239
TTGCCTTTCGAGCGACGCAGGGAATCCAAGTATCGCCATC	TTGCCTTTCGATCGCCGCAGGGCATCCAAGTATCGCCATC	TRUE	0	0	0	1	0.00256239
TTGCCTTTCG------------CATCCAAGTATCGCCATC	TTGCCTTTCGATCGCCGCAGGGCATCCAAGTATCGCCATC	FALSE	12	0	0	1	0.00256239
TTGCCTTTCGATCGCCGCA-----TCCATGTATCGCCATC	TTGCCTTTCGATCGCCGCAGGGCATCCAAGTATCGCCATC	FALSE	5	0	0	1	0.00256239
TTGCCTTTCCTTCCCCGCAGCGCATCCAAGTATCGCCATC	TTGCCTTTCGATCGCCGCAGGGCATCCAAGTATCGCCATC	FALSE	0	0	1	1	0.00256239
TTGCCTTTCCATCGCCGCAGGGGATCCAAGTATCGGCATC	TTGCCTTTCGATCGCCGCAGGGCATCCAAGTATCGCCATC	TRUE	0	0	0	1	0.00256239
TTGCCTTTCCATCGCCGCAGCGCATCCAAGTATCGCCATC	TTGCCTTTCGATCGCCGCAGGGCATCCAAGTATCGCCATC	FALSE	0	0	1	1	0.00256239
TTGCCTTTCAATCGCCGCAGGTCATCCAAGTATCGCCATC	TTGCCTTTCGATCGCCGCAGGGCATCCAAGTATCGCCATC	TRUE	0	0	0	1	0.00256239
TTGCCTTTATATCGCCGCAGTGAATCCTAGTTTCGCGATC	TTGCCTTTCGATCGCCGCAGGGCATCCAAGTATCGCCATC	FALSE	0	0	1	1	0.00256239
TTGCCTTTAGATCTCCGGAGGGCATCCTAGTTTCGCAATC	TTGCCTTTCGATCGCCGCAGGGCATCCAAGTATCGCCATC	TRUE	0	0	0	1	0.00256239
TTGCCTTTAGATCTCCGCAGGGCATCCAAGTATCGCCATC	TTGCCTTTCGATCGCCGCAGGGCATCCAAGTATCGCCATC	TRUE	0	0	0	1	0.00256239
TTGCCTTTAGATCGCCGCAGGGAATCAAAGTATCGCCATC	TTGCCTTTCGATCGCCGCAGGGCATCCAAGTATCGCCATC	TRUE	0	0	0	1	0.00256239
TTGCCTTTAGATCGCATCAGGGCATCCAAGTATAGCCATC	TTGCCTTTCGATCGCCGCAGGGCATCCAAGTATCGCCATC	TRUE	0	0	0	1	0.00256239
TTGCCTTTAGATCGCAGCAGGGCATCCAAGTATCGCCATC	TTGCCTTTCGATCGCCGCAGGGCATCCAAGTATCGCCATC	TRUE	0	0	0	1	0.00256239
TTGCCTTGCGATCGCCTGAGGGCATCCAAGTATCGCCATC	TTGCCTTTCGATCGCCGCAGGGCATCCAAGTATCGCCATC	TRUE	0	0	0	1	0.00256239
TTGCCTTTCGATCGACGCAGGGCATCCAAGTATCTCCATC	TTGCCTTTCGATCGCCGCAGGGCATCCAAGTATCGCCATC	TRUE	0	0	0	1	0.00256239
TTGCCTTTCGATCGACGCAGGGCATCGAAGTATCGCCATC	TTGCCTTTCGATCGCCGCAGGGCATCCAAGTATCGCCATC	TRUE	0	0	0	1	0.00256239
TTGCCTTTCGATCGACGCAGGGCATCGAAGTATCTCCATC	TTGCCTTTCGATCGCCGCAGGGCATCCAAGTATCGCCATC	TRUE	0	0	0	1	0.00256239
TTGCCTTTCGATCGACGCAGGGCTTCCTAGTATCGCCATC	TTGCCTTTCGATCGCCGCAGGGCATCCAAGTATCGCCATC	TRUE	0	0	0	1	0.00256239
TTGCCTTTCGATCGCCGCA-----TCCAAGTAGCGCCATC	TTGCCTTTCGATCGCCGCAGGGCATCCAAGTATCGCCATC	FALSE	5	0	0	1	0.00256239
TTGCCTTTCGATCGCCGATCGGCATCCAAGTATCGCCATC	TTGCCTTTCGATCGCCGCAGGGCATCCAAGTATCGCCATC	FALSE	0	0	1	1	0.00256239
TTGCCTTTCGATCGCCGAAGTGCATCCAAGTATCGCCATC	TTGCCTTTCGATCGCCGCAGGGCATCCAAGTATCGCCATC	FALSE	0	0	1	1	0.00256239
TTGCCTTTCGATCGCCGAAGGGCATGCAAGTATCGCCATC	TTGCCTTTCGATCGCCGCAGGGCATCCAAGTATCGCCATC	TRUE	0	0	0	1	0.00256239
TTGCCTTTCGATCGCCGAAGGGCATCCAAGTATCGGCATC	TTGCCTTTCGATCGCCGCAGGGCATCCAAGTATCGCCATC	TRUE	0	0	0	1	0.00256239
TTGCCTTTCGATCGCCG-AGGGCATCCAAGTATCGCCATC	TTGCCTTTCGATCGCCGCAGGGCATCCAAGTATCGCCATC	TRUE	0	0	0	1	0.00256239
TTGCCTTTCGATCGCCG--GGGCATCCAAGTATCGCCATC	TTGCCTTTCGATCGCCGCAGGGCATCCAAGTATCGCCATC	TRUE	0	0	0	1	0.00256239
TTGCCTTTCGATCGCC--AGGGCATCCAAGTATCGCCATC	TTGCCTTTCGATCGCCGCAGGGCATCCAAGTATCGCCATC	TRUE	0	0	0	1	0.00256239
TTGCCTTTCGATCGCATCTTGGCATCCAAGTATCGCCATA	TTGCCTTTCGATCGCCGCAGGGCATCCAAGTATCGCCATC	FALSE	0	0	1	1	0.00256239
TTGCCTTTCGATCGCATCAGTGCATCCTAGTATCGCCATC	TTGCCTTTCGATCGCCGCAGGGCATCCAAGTATCGCCATC	FALSE	0	0	1	1	0.00256239
TTGCCTTTCGATCGCATCAGGGCATCCAAGTATCGCCATC	TTGCCTTTCGATCGCCGCAGGGCATCCAAGTATCGCCATC	TRUE	0	0	0	1	0.00256239
TTGCCTTTCGATCGCAGCAGTTCATCCAAGTATCGCCATC	TTGCCTTTCGATCGCCGCAGGGCATCCAAGTATCGCCATC	FALSE	0	0	1	1	0.00256239
TTGCCTTTCGATCGCAGCAGTGTATCCAAGTATCGTGATC	TTGCCTTTCGATCGCCGCAGGGCATCCAAGTATCGCCATC	FALSE	0	0	1	1	0.00256239
TTGCCTTTCGATCGCAGCAGGGCATCCATGTATCGCCATC	TTGCCTTTCGATCGCCGCAGGGCATCCAAGTATCGCCATC	TRUE	0	0	0	1	0.00256239
TTGCCTTTCGATCGCAGCAGGGCATCCAATTATCGCCATC	TTGCCTTTCGATCGCCGCAGGGCATCCAAGTATCGCCATC	TRUE	0	0	0	1	0.00256239
TTGCCTTTCGATCGCAGCAGGGCATCCAAGTATCTCCATC	TTGCCTTTCGATCGCCGCAGGGCATCCAAGTATCGCCATC	TRUE	0	0	0	1	0.00256239
TTGCCTTTCGATCGCAGCAGGGCATCCAAGAATCGCCATC	TTGCCTTTCGATCGCCGCAGGGCATCCAAGTATCGCCATC	TRUE	0	0	0	1	0.00256239
TTGCCTTTCGATCGC-GCAGGGCATCCAAGTATCGCCATC	TTGCCTTTCGATCGCCGCAGGGCATCCAAGTATCGCCATC	TRUE	0	0	0	1	0.00256239
TTGCCTTTCGATCGATGCAGGGCATCCAAGTATCGCCATC	TTGCCTTTCGATCGCCGCAGGGCATCCAAGTATCGCCATC	TRUE	0	0	0	1	0.00256239
TTGCCTTTCGATCGACTCTGGTGATCCATGTATCGGCATC	TTGCCTTTCGATCGCCGCAGGGCATCCAAGTATCGCCATC	TRUE	0	0	0	1	0.00256239
TTGCCTTTCGATCGACTCAGGGCATCCTAGTATCGCCATC	TTGCCTTTCGATCGCCGCAGGGCATCCAAGTATCGCCATC	TRUE	0	0	0	1	0.00256239
TTGCCTTTCGATCGACGCAGGTCATACATGTATAGGCATC	TTGCCTTTCGATCGCCGCAGGGCATCCAAGTATCGCCATC	TRUE	0	0	0	1	0.00256239
TTGCCTTTCGATCGACGCAGGGGATCCAAGTATCGCCATC	TTGCCTTTCGATCGCCGCAGGGCATCCAAGTATCGCCATC	TRUE	0	0	0	1	0.00256239
TTTGCTTTGGCTTGGCGCAGGGCATCCAAGTATCGCCATC	TTGCCTTTCGATCGCCGCAGGGCATCCAAGTATCGCCATC	TRUE	0	0	0	1	0.00256239

## Sheet: tGD, F4, Bottle 1
Aligned_Sequence	Reference_Sequence	Unedited	n_deleted	n_inserted	n_mutated	#Reads	%Reads	Flies # estimate
TTGCCTTTCGATCGCCGCAGGGCATCCAAGTATCGCCATC	TTGCCTTTCGATCGCCGCAGGGCATCCAAGTATCGCCATC	TRUE	0	0	0	38522	84.4503	44	Wild type
---------------------GCATCCAAGTATCGCCATC	TTGCCTTTCGATCGCCGCAGGGCATCCAAGTATCGCCATC	FALSE	43	0	0	3217	7.0525	4
TTGCCTTTCGATCGCCGCA-----TCCAAGTATCGCCATC	TTGCCTTTCGATCGCCGCAGGGCATCCAAGTATCGCCATC	FALSE	5	0	0	983	2.15499	1
TTGCCTTTCGATCGCCG------ATCCAAGTATCGCCATC	TTGCCTTTCGATCGCCGCAGGGCATCCAAGTATCGCCATC	FALSE	6	0	0	867	1.90069	1
CTGCCTTTCGATCGCCGCAGGGCATCCAAGTATCGCCATC	TTGCCTTTCGATCGCCGCAGGGCATCCAAGTATCGCCATC	TRUE	0	0	0	76	0.166612
TTGCCTTTCGATCGCCGCAGGGCATCCTAGTATCGCCATC	TTGCCTTTCGATCGCCGCAGGGCATCCAAGTATCGCCATC	TRUE	0	0	0	73	0.160035
TTGCCTTTCGATCGACGCAGGGCATCCAAGTATCGCCATC	TTGCCTTTCGATCGCCGCAGGGCATCCAAGTATCGCCATC	TRUE	0	0	0	64	0.140305
TTGCCTTTCTATCGCCGCAGGGCATCCAAGTATCGCCATC	TTGCCTTTCGATCGCCGCAGGGCATCCAAGTATCGCCATC	TRUE	0	0	0	48	0.105229
TTGCCTTTCGATCGCCGCAGTGCATCCAAGTATCGCCATC	TTGCCTTTCGATCGCCGCAGGGCATCCAAGTATCGCCATC	FALSE	0	0	1	48	0.105229
TTGCCTTTCGATCGCCTCAGGGCATCCAAGTATCGCCATC	TTGCCTTTCGATCGCCGCAGGGCATCCAAGTATCGCCATC	TRUE	0	0	0	43	0.0942672
TTGCCTTTCGATCGCCGCAGGGCATCCAAGTATCTCCATC	TTGCCTTTCGATCGCCGCAGGGCATCCAAGTATCGCCATC	TRUE	0	0	0	38	0.0833059
TTGCCTTTCGATCGCCGCAGGTCATCCAAGTATCGCCATC	TTGCCTTTCGATCGCCGCAGGGCATCCAAGTATCGCCATC	TRUE	0	0	0	31	0.0679601
TTGCCTATCGATCGCCGCAGGGCATCCAAGTATCGCCATC	TTGCCTTTCGATCGCCGCAGGGCATCCAAGTATCGCCATC	TRUE	0	0	0	30	0.0657678
TTGCCTTTCGATCGCCGCATGGCATCCAAGTATCGCCATC	TTGCCTTTCGATCGCCGCAGGGCATCCAAGTATCGCCATC	FALSE	0	0	1	30	0.0657678
TTGCCTTTTGATCGCCGCAGGGCATCCAAGTATCGCCATC	TTGCCTTTCGATCGCCGCAGGGCATCCAAGTATCGCCATC	TRUE	0	0	0	26	0.0569988
TTGCCTTTCGATCGCCGCTGGGCATCCAAGTATCGCCATC	TTGCCTTTCGATCGCCGCAGGGCATCCAAGTATCGCCATC	TRUE	0	0	0	23	0.050422
TTGCCTTGCGATCGCCGCAGGGCATCCAAGTATCGCCATC	TTGCCTTTCGATCGCCGCAGGGCATCCAAGTATCGCCATC	TRUE	0	0	0	22	0.0482297
TTGCCTTTCGATCGCCGCAGGGCATCCAAGTTTCGCCATC	TTGCCTTTCGATCGCCGCAGGGCATCCAAGTATCGCCATC	TRUE	0	0	0	22	0.0482297
TTGCCTTTGGATCGCCGCAGGGCATCCAAGTATCGCCATC	TTGCCTTTCGATCGCCGCAGGGCATCCAAGTATCGCCATC	TRUE	0	0	0	20	0.0438452
TTGCCTTTCGATCGCCGCAGGGCATCCATGTATCGCCATC	TTGCCTTTCGATCGCCGCAGGGCATCCAAGTATCGCCATC	TRUE	0	0	0	20	0.0438452
TTGCCTTTCGATCGCCGCAGGGCATCCAAGTATCGCGATC	TTGCCTTTCGATCGCCGCAGGGCATCCAAGTATCGCCATC	TRUE	0	0	0	20	0.0438452
TTGCCTTTCAATCGCCGCAGGGCATCCAAGTATCGCCATC	TTGCCTTTCGATCGCCGCAGGGCATCCAAGTATCGCCATC	TRUE	0	0	0	19	0.041653
TTGCCTCTCGATCGCCGCAGGGCATCCAAGTATCGCCATC	TTGCCTTTCGATCGCCGCAGGGCATCCAAGTATCGCCATC	TRUE	0	0	0	19	0.041653
TTGCCTTTCGTTCGCCGCAGGGCATCCAAGTATCGCCATC	TTGCCTTTCGATCGCCGCAGGGCATCCAAGTATCGCCATC	TRUE	0	0	0	19	0.041653
TTGCCTTTCGATCGGCGCAGGGCATCCAAGTATCGCCATC	TTGCCTTTCGATCGCCGCAGGGCATCCAAGTATCGCCATC	TRUE	0	0	0	18	0.0394607
TTGCCTTTCGATCGCCGCAGGGCATCCCAGTATCGCCATC	TTGCCTTTCGATCGCCGCAGGGCATCCAAGTATCGCCATC	TRUE	0	0	0	17	0.0372684
TTGCCTTTCGATCGCCGCAGGGCATCGAAGTATCGCCATC	TTGCCTTTCGATCGCCGCAGGGCATCCAAGTATCGCCATC	TRUE	0	0	0	17	0.0372684
TTGCCTTTCGATCTCCGCAGGGCATCCAAGTATCGCCATC	TTGCCTTTCGATCGCCGCAGGGCATCCAAGTATCGCCATC	TRUE	0	0	0	16	0.0350762
TTGCCTTTCGAGCGCCGCAGGGCATCCAAGTATCGCCATC	TTGCCTTTCGATCGCCGCAGGGCATCCAAGTATCGCCATC	TRUE	0	0	0	15	0.0328839
TTGCCTTTCGATCGCCGCAGGGCTTCCAAGTATCGCCATC	TTGCCTTTCGATCGCCGCAGGGCATCCAAGTATCGCCATC	TRUE	0	0	0	14	0.0306917
TTGCCTTTCGATCGCAGCAGGGCATCCAAGTATCGCCATC	TTGCCTTTCGATCGCCGCAGGGCATCCAAGTATCGCCATC	TRUE	0	0	0	14	0.0306917
TTGCCTTTCGATCGCCGCAGGGCATCCAAGTATCGCCTTC	TTGCCTTTCGATCGCCGCAGGGCATCCAAGTATCGCCATC	TRUE	0	0	0	14	0.0306917
TTGCCTTTCGATCGCCGCAGGGCATCCAAGTATCGCCATA	TTGCCTTTCGATCGCCGCAGGGCATCCAAGTATCGCCATC	TRUE	0	0	0	13	0.0284994
TTGCCTTTCGATCGCCGCAGGGCATCCAAGTATTGCCATC	TTGCCTTTCGATCGCCGCAGGGCATCCAAGTATCGCCATC	TRUE	0	0	0	12	0.0263071
TTGCCTTTCGATCGCCGCAGGGCACCCAAGTATCGCCATC	TTGCCTTTCGATCGCCGCAGGGCATCCAAGTATCGCCATC	TRUE	0	0	0	11	0.0241149
TGGCCTTTCGATCGCCGCAGGGCATCCAAGTATCGCCATC	TTGCCTTTCGATCGCCGCAGGGCATCCAAGTATCGCCATC	TRUE	0	0	0	11	0.0241149
ATGCCTTTCGATCGCCGCAGGGCATCCAAGTATCGCCATC	TTGCCTTTCGATCGCCGCAGGGCATCCAAGTATCGCCATC	TRUE	0	0	0	11	0.0241149
TTTCCTTTCGATCGCCGCAGGGCATCCAAGTATCGCCATC	TTGCCTTTCGATCGCCGCAGGGCATCCAAGTATCGCCATC	TRUE	0	0	0	11	0.0241149
TTGCCTTTCGATCGCCGCAGGGGATCCAAGTATCGCCATC	TTGCCTTTCGATCGCCGCAGGGCATCCAAGTATCGCCATC	TRUE	0	0	0	11	0.0241149
TTGCCCTTCGATCGCCGCAGGGCATCCAAGTATCGCCATC	TTGCCTTTCGATCGCCGCAGGGCATCCAAGTATCGCCATC	TRUE	0	0	0	11	0.0241149
TTGCCTTTCGATCGCCGCAGGGCATCCAAGTATAGCCATC	TTGCCTTTCGATCGCCGCAGGGCATCCAAGTATCGCCATC	TRUE	0	0	0	11	0.0241149
TTGCCTTTCGATCGCCGAAGGGCATCCAAGTATCGCCATC	TTGCCTTTCGATCGCCGCAGGGCATCCAAGTATCGCCATC	TRUE	0	0	0	10	0.0219226
TTGCCTTTCGATCGCCGCAGGGCATCCAAGGATCGCCATC	TTGCCTTTCGATCGCCGCAGGGCATCCAAGTATCGCCATC	TRUE	0	0	0	10	0.0219226
TTGCCATTCGATCGCCGCAGGGCATCCAAGTATCGCCATC	TTGCCTTTCGATCGCCGCAGGGCATCCAAGTATCGCCATC	TRUE	0	0	0	10	0.0219226
TTGCCTTTCGATCGCCGCAGCGCATCCAAGTATCGCCATC	TTGCCTTTCGATCGCCGCAGGGCATCCAAGTATCGCCATC	FALSE	0	0	1	10	0.0219226
TTGACTTTCGATCGCCGCAGGGCATCCAAGTATCGCCATC	TTGCCTTTCGATCGCCGCAGGGCATCCAAGTATCGCCATC	TRUE	0	0	0	10	0.0219226
TTGCCTTTCGATCGCTGCAGGGCATCCAAGTATCGCCATC	TTGCCTTTCGATCGCCGCAGGGCATCCAAGTATCGCCATC	TRUE	0	0	0	10	0.0219226
TTGCCTTTCGATCGCGGCAGGGCATCCAAGTATCGCCATC	TTGCCTTTCGATCGCCGCAGGGCATCCAAGTATCGCCATC	TRUE	0	0	0	10	0.0219226
TTGCCTTTCGATCGCCGCAGGGCATCCAAGTATCGGCATC	TTGCCTTTCGATCGCCGCAGGGCATCCAAGTATCGCCATC	TRUE	0	0	0	10	0.0219226
TTGCCTTTCGATCGCCGCA---CATCCAAGTATCGCCATC	TTGCCTTTCGATCGCCGCAGGGCATCCAAGTATCGCCATC	FALSE	3	0	0	9	0.0197304
TTGCCTTTCGATTGCCGCAGGGCATCCAAGTATCGCCATC	TTGCCTTTCGATCGCCGCAGGGCATCCAAGTATCGCCATC	TRUE	0	0	0	9	0.0197304
TTGCCTTTCGATCGCCGCAGGGCATGCAAGTATCGCCATC	TTGCCTTTCGATCGCCGCAGGGCATCCAAGTATCGCCATC	TRUE	0	0	0	9	0.0197304
TTGCCTTTCGATCGCCACAGGGCATCCAAGTATCGCCATC	TTGCCTTTCGATCGCCGCAGGGCATCCAAGTATCGCCATC	TRUE	0	0	0	9	0.0197304
TTGCCTTTCGATCGCCGCAGGGAATCCAAGTATCGCCATC	TTGCCTTTCGATCGCCGCAGGGCATCCAAGTATCGCCATC	TRUE	0	0	0	9	0.0197304
TTGCCTTTCGATCCCCGCAGGGCATCCAAGTATCGCCATC	TTGCCTTTCGATCGCCGCAGGGCATCCAAGTATCGCCATC	TRUE	0	0	0	8	0.0175381
TTGCGTTTCGATCGCCGCAGGGCATCCAAGTATCGCCATC	TTGCCTTTCGATCGCCGCAGGGCATCCAAGTATCGCCATC	TRUE	0	0	0	8	0.0175381
TTGCCTTTCGATCGCCGGAGGGCATCCAAGTATCGCCATC	TTGCCTTTCGATCGCCGCAGGGCATCCAAGTATCGCCATC	TRUE	0	0	0	8	0.0175381
TTGCCTTTCGATCGCCGCAGGGCATCCAAGAATCGCCATC	TTGCCTTTCGATCGCCGCAGGGCATCCAAGTATCGCCATC	TRUE	0	0	0	8	0.0175381
TTGCCTTTCGATCGCCGCAGGGCATCCAAGTATCGCCATG	TTGCCTTTCGATCGCCGCAGGGCATCCAAGTATCGCCATC	TRUE	0	0	0	8	0.0175381
TTGGCTTTCGATCGCCGCAGGGCATCCAAGTATCGCCATC	TTGCCTTTCGATCGCCGCAGGGCATCCAAGTATCGCCATC	TRUE	0	0	0	8	0.0175381
TTGCCTTTCGATCGCCGCAGGGCATCCAAGTATCGCAATC	TTGCCTTTCGATCGCCGCAGGGCATCCAAGTATCGCCATC	TRUE	0	0	0	7	0.0153458
TTGCATTTCGATCGCCGCAGGGCATCCAAGTATCGCCATC	TTGCCTTTCGATCGCCGCAGGGCATCCAAGTATCGCCATC	TRUE	0	0	0	7	0.0153458
TTGCCTTTCGATCGCCGCAGGGCATCCAATTATCGCCATC	TTGCCTTTCGATCGCCGCAGGGCATCCAAGTATCGCCATC	TRUE	0	0	0	7	0.0153458
TTGCCTTTCGATCGCCGCAGGGCATCCAAGTAGCGCCATC	TTGCCTTTCGATCGCCGCAGGGCATCCAAGTATCGCCATC	TRUE	0	0	0	7	0.0153458
----------------------CATCCAAGTATCGCCATC	TTGCCTTTCGATCGCCGCAGGGCATCCAAGTATCGCCATC	FALSE	43	0	0	7	0.0153458
TTGCCTTTCGATCGCCGCAGGGCATCCAAGTATCGCCAGC	TTGCCTTTCGATCGCCGCAGGGCATCCAAGTATCGCCATC	TRUE	0	0	0	7	0.0153458
TTGCCTTTCGCTCGCCGCAGGGCATCCAAGTATCGCCATC	TTGCCTTTCGATCGCCGCAGGGCATCCAAGTATCGCCATC	TRUE	0	0	0	7	0.0153458
TCGCCTTTCGATCGCCGCAGGGCATCCAAGTATCGCCATC	TTGCCTTTCGATCGCCGCAGGGCATCCAAGTATCGCCATC	TRUE	0	0	0	7	0.0153458
TTGCCTTTCGATCGCCGCAGGGCATCCAAGTATCACCATC	TTGCCTTTCGATCGCCGCAGGGCATCCAAGTATCGCCATC	TRUE	0	0	0	7	0.0153458
TTGCCTTTCGATCGCCGCAGGGCATCCAAGCATCGCCATC	TTGCCTTTCGATCGCCGCAGGGCATCCAAGTATCGCCATC	TRUE	0	0	0	6	0.0131536
TTGCCTTTCGATCGCCGCAGGGCATACAAGTATCGCCATC	TTGCCTTTCGATCGCCGCAGGGCATCCAAGTATCGCCATC	TRUE	0	0	0	6	0.0131536
TTGCCTTTCGATCGCCGCAGGGCATCAAAGTATCGCCATC	TTGCCTTTCGATCGCCGCAGGGCATCCAAGTATCGCCATC	TRUE	0	0	0	6	0.0131536
TTGCCTTTCCATCGCCGCAGGGCATCCAAGTATCGCCATC	TTGCCTTTCGATCGCCGCAGGGCATCCAAGTATCGCCATC	TRUE	0	0	0	6	0.0131536
-----------------CAGGGCATCCAAGTATCGCCATC	TTGCCTTTCGATCGCCGCAGGGCATCCAAGTATCGCCATC	TRUE	0	0	0	6	0.0131536
TTGCCTTTCGATCGCCGCAGGGCATCCAAGTATCGCTATC	TTGCCTTTCGATCGCCGCAGGGCATCCAAGTATCGCCATC	TRUE	0	0	0	6	0.0131536
TTCCCTTTCGATCGCCGCAGGGCATCCAAGTATCGCCATC	TTGCCTTTCGATCGCCGCAGGGCATCCAAGTATCGCCATC	TRUE	0	0	0	6	0.0131536
TTGCCTTTCGATCGCCGCAGGGCATCCAAGTACCGCCATC	TTGCCTTTCGATCGCCGCAGGGCATCCAAGTATCGCCATC	TRUE	0	0	0	6	0.0131536
TTNCCTTTCGATCGCCGCAGGGCANCCNAGTATCGCCATC	TTGCCTTTCGATCGCCGCAGGGCATCCAAGTATCGCCATC	TRUE	0	0	0	6	0.0131536
TTGCCTTTCGATCGCCGCAGGGCATCTAAGTATCGCCATC	TTGCCTTTCGATCGCCGCAGGGCATCCAAGTATCGCCATC	TRUE	0	0	0	6	0.0131536
TTGCCTTCCGATCGCCGCAGGGCATCCAAGTATCGCCATC	TTGCCTTTCGATCGCCGCAGGGCATCCAAGTATCGCCATC	TRUE	0	0	0	6	0.0131536
TTGCCTTTCGATCACCGCAGGGCATCCAAGTATCGCCATC	TTGCCTTTCGATCGCCGCAGGGCATCCAAGTATCGCCATC	TRUE	0	0	0	5	0.0109613
TTGCCTTTCGGTCGCCGCAGGGCATCCAAGTATCGCCATC	TTGCCTTTCGATCGCCGCAGGGCATCCAAGTATCGCCATC	TRUE	0	0	0	5	0.0109613
TTGCCTTTCGNTCGCCGCAGGGCATCCAAGTATCGCCATC	TTGCCTTTCGATCGCCGCAGGGCATCCAAGTATCGCCATC	TRUE	0	0	0	5	0.0109613
TTNCCTTTCGATCGCCGCAGGGCATCCAAGTATCGCCATC	TTGCCTTTCGATCGCCGCAGGGCATCCAAGTATCGCCATC	TRUE	0	0	0	5	0.0109613
TTGCCTTTCGATCGCCGCAAGGCATCCAAGTATCGCCATC	TTGCCTTTCGATCGCCGCAGGGCATCCAAGTATCGCCATC	FALSE	0	0	1	5	0.0109613
TTGCCTTTCGATAGCCGCAGGGCATCCAAGTATCGCCATC	TTGCCTTTCGATCGCCGCAGGGCATCCAAGTATCGCCATC	TRUE	0	0	0	5	0.0109613
TTGCCTTTCGATCGTCGCAGGGCATCCAAGTATCGCCATC	TTGCCTTTCGATCGCCGCAGGGCATCCAAGTATCGCCATC	TRUE	0	0	0	5	0.0109613
TTGCCTTTCGATCGCCGCAGGGTATCCAAGTATCGCCATC	TTGCCTTTCGATCGCCGCAGGGCATCCAAGTATCGCCATC	TRUE	0	0	0	5	0.0109613
TTGCCTTTCGATCGCCGCAG-GCATCCAAGTATCGCCATC	TTGCCTTTCGATCGCCGCAGGGCATCCAAGTATCGCCATC	FALSE	1	0	0	5	0.0109613
TTGCCTTTCGATCGCCGCAGGGCATCCGAGTATCGCCATC	TTGCCTTTCGATCGCCGCAGGGCATCCAAGTATCGCCATC	TRUE	0	0	0	5	0.0109613
TAGCCTTTCGATCGCCGCAGGGCATCCAAGTATCGCCATC	TTGCCTTTCGATCGCCGCAGGGCATCCAAGTATCGCCATC	TRUE	0	0	0	5	0.0109613
TTGCCTTACGATCGCCGCAGGGCATCCAAGTATCGCCATC	TTGCCTTTCGATCGCCGCAGGGCATCCAAGTATCGCCATC	TRUE	0	0	0	5	0.0109613
TTGCCTTTCGACCGCCGCAGGGCATCCAAGTATCGCCATC	TTGCCTTTCGATCGCCGCAGGGCATCCAAGTATCGCCATC	TRUE	0	0	0	5	0.0109613
GTGCCTTTCGATCGCCGCAGGGCATCCAAGTATCGCCATC	TTGCCTTTCGATCGCCGCAGGGCATCCAAGTATCGCCATC	TRUE	0	0	0	4	0.00876905
TTGCCTTTCGATCGCCGCAG----------TATCGCCATC	TTGCCTTTCGATCGCCGCAGGGCATCCAAGTATCGCCATC	FALSE	10	0	0	4	0.00876905
TTGCCTTTCGATCGCCGCAGGGCATCCAAGTATCGACATC	TTGCCTTTCGATCGCCGCAGGGCATCCAAGTATCGCCATC	TRUE	0	0	0	4	0.00876905
TTGCCTTTCGATCGCCGCAGGGCATCCAAGTATCCCCATC	TTGCCTTTCGATCGCCGCAGGGCATCCAAGTATCGCCATC	TRUE	0	0	0	4	0.00876905
TTGCCTTTCGATCGCCGCAGGGCATCGAAGTATCTCCATC	TTGCCTTTCGATCGCCGCAGGGCATCCAAGTATCGCCATC	TRUE	0	0	0	4	0.00876905
TTGCCTTTCGATCGCCGCAGGGCATTCAAGTATCGCCATC	TTGCCTTTCGATCGCCGCAGGGCATCCAAGTATCGCCATC	TRUE	0	0	0	4	0.00876905
TTGCCGTTCGATCGCCGCAGGGCATCCAAGTATCGCCATC	TTGCCTTTCGATCGCCGCAGGGCATCCAAGTATCGCCATC	TRUE	0	0	0	4	0.00876905
TTGCCTTTCGATCGCCGCAGGGCATCCAAGTAACGCCATC	TTGCCTTTCGATCGCCGCAGGGCATCCAAGTATCGCCATC	TRUE	0	0	0	4	0.00876905
TTGCCTTTCGATCGCCGCAGGGCATCCACGTATCGCCATC	TTGCCTTTCGATCGCCGCAGGGCATCCAAGTATCGCCATC	TRUE	0	0	0	4	0.00876905
TTGCCTTTCGATCGCCGCAGGGCATCCAAGTATCGCCATT	TTGCCTTTCGATCGCCGCAGGGCATCCAAGTATCGCCATC	TRUE	0	0	0	4	0.00876905
TTGCCTTTCGATCGCCGCAGGGCATCCAAGTCTCGCCATC	TTGCCTTTCGATCGCCGCAGGGCATCCAAGTATCGCCATC	TRUE	0	0	0	4	0.00876905
TTGCCTTTCGATCGCCGCAGGGCGTCCAAGTATCGCCATC	TTGCCTTTCGATCGCCGCAGGGCATCCAAGTATCGCCATC	TRUE	0	0	0	4	0.00876905
TTGTCTTTCGATCGCCGCAGGGCATCCAAGTATCGCCATC	TTGCCTTTCGATCGCCGCAGGGCATCCAAGTATCGCCATC	TRUE	0	0	0	4	0.00876905
TTGCCTTTCGATCGCCTCAGGTCATCCAAGTATCGCCATC	TTGCCTTTCGATCGCCGCAGGGCATCCAAGTATCGCCATC	TRUE	0	0	0	4	0.00876905
TTACCTTTCGATCGCCGCAGGGCATCCAAGTATCGCCATC	TTGCCTTTCGATCGCCGCAGGGCATCCAAGTATCGCCATC	TRUE	0	0	0	4	0.00876905
TTGCCTTTCGATCGCCGCAGGGCATCCAAGTATCGCCGTC	TTGCCTTTCGATCGCCGCAGGGCATCCAAGTATCGCCATC	TRUE	0	0	0	4	0.00876905
TTGCCTTTAGATCGCCGCAGGGCATCCAAGTATCGCCATC	TTGCCTTTCGATCGCCGCAGGGCATCCAAGTATCGCCATC	TRUE	0	0	0	4	0.00876905
TTGCCTTTCGATCGCCGCAGAGCATCCAAGTATCGCCATC	TTGCCTTTCGATCGCCGCAGGGCATCCAAGTATCGCCATC	FALSE	0	0	1	4	0.00876905
TTGCTTTTCGATCGCCGCAGGGCATCCAAGTATCGCCATC	TTGCCTTTCGATCGCCGCAGGGCATCCAAGTATCGCCATC	TRUE	0	0	0	4	0.00876905
TTGCCTTTCGATCGCCGCAGTATCTCCAAGTATCGCCATC	TTGCCTTTCGATCGCCGCAGGGCATCCAAGTATCGCCATC	FALSE	0	0	1	3	0.00657678
---------------------GCATCGAAGTATCGCCATC	TTGCCTTTCGATCGCCGCAGGGCATCCAAGTATCGCCATC	FALSE	43	0	0	3	0.00657678
TTGCCTTTCGATCGCCGCAGGGCATCCAAGTATCGTCATC	TTGCCTTTCGATCGCCGCAGGGCATCCAAGTATCGCCATC	TRUE	0	0	0	3	0.00657678
TTGCCTTTCGATCGCCGCAGGGCATCCAAGTATGGCCATC	TTGCCTTTCGATCGCCGCAGGGCATCCAAGTATCGCCATC	TRUE	0	0	0	3	0.00657678
TTGCCTTTCGATCGCCGCAGGGCAACCAAGTATCGCCATC	TTGCCTTTCGATCGCCGCAGGGCATCCAAGTATCGCCATC	TRUE	0	0	0	3	0.00657678
TTGCCTTTCGATCGCCGCAGGGNATCCNAGTATCGNCATC	TTGCCTTTCGATCGCCGCAGGGCATCCAAGTATCGCCATC	TRUE	0	0	0	3	0.00657678
TTGCCTTTCGATCGCCGCA-----TCCAAGTATCTCCATC	TTGCCTTTCGATCGCCGCAGGGCATCCAAGTATCGCCATC	FALSE	5	0	0	3	0.00657678
TTGCCTTTCGATCGCCGCAGGGCATCCAAGTGTCGCCATC	TTGCCTTTCGATCGCCGCAGGGCATCCAAGTATCGCCATC	TRUE	0	0	0	3	0.00657678
TTGCCTTTCGATCGCCGCAGTTCATCCAAGTATCGCCATC	TTGCCTTTCGATCGCCGCAGGGCATCCAAGTATCGCCATC	FALSE	0	0	1	3	0.00657678
TTGCCTTTCGATCGCCGCACGGCATCCAAGTATCGCCATC	TTGCCTTTCGATCGCCGCAGGGCATCCAAGTATCGCCATC	FALSE	0	0	1	3	0.00657678
TTGCCTTTCGATCGCCGCAGTGCATCCAATTATCGCCATC	TTGCCTTTCGATCGCCGCAGGGCATCCAAGTATCGCCATC	FALSE	0	0	1	3	0.00657678
TTGCCTTTCGAACGCCGCAGGGCATCCAAGTATCGCCATC	TTGCCTTTCGATCGCCGCAGGGCATCCAAGTATCGCCATC	TRUE	0	0	0	3	0.00657678
TTGCCTTTCGATCGCCG------ATCCAAGTATCTCCATC	TTGCCTTTCGATCGCCGCAGGGCATCCAAGTATCGCCATC	FALSE	6	0	0	3	0.00657678
TTGCCTTTCGATCGCCGCAGGGCATCCAAGTTTCGCGATC	TTGCCTTTCGATCGCCGCAGGGCATCCAAGTATCGCCATC	TRUE	0	0	0	3	0.00657678
TTGCCTTTCGATCGCAGCAGGTCATCCAAGTATCGCCATC	TTGCCTTTCGATCGCCGCAGGGCATCCAAGTATCGCCATC	TRUE	0	0	0	3	0.00657678
TTGCCTATCGATCGCCG------ATCCAAGTATCGCCATC	TTGCCTTTCGATCGCCGCAGGGCATCCAAGTATCGCCATC	FALSE	6	0	0	3	0.00657678
TTGCCTTTCGATCGCCGCAGGACATCCAAGTATCGCCATC	TTGCCTTTCGATCGCCGCAGGGCATCCAAGTATCGCCATC	TRUE	0	0	0	3	0.00657678
#REF!	TTGCCTTTCGATCGCCGCAGGGCATCCAAGTATCGCCATC	FALSE	43	0	0	3	0.00657678
TTGCCTTTCGATCGCCGCGGGGCATCCAAGTATCGCCATC	TTGCCTTTCGATCGCCGCAGGGCATCCAAGTATCGCCATC	TRUE	0	0	0	3	0.00657678
TTGCCTTTCGATCGCAGCAGCGCATCCAAGTATCGCCATC	TTGCCTTTCGATCGCCGCAGGGCATCCAAGTATCGCCATC	FALSE	0	0	1	2	0.00438452
TTGCCTTTCGATCTCCGCA-----TCCAAGTATCGCCATC	TTGCCTTTCGATCGCCGCAGGGCATCCAAGTATCGCCATC	FALSE	5	0	0	2	0.00438452
TTGCCTTTCGATCGACTCAGGGCATCCAAGTATCGCCATC	TTGCCTTTCGATCGCCGCAGGGCATCCAAGTATCGCCATC	TRUE	0	0	0	2	0.00438452
TTGCCTTTCGATCGACGGAGGGCATCCAAGTATCGCCATC	TTGCCTTTCGATCGCCGCAGGGCATCCAAGTATCGCCATC	TRUE	0	0	0	2	0.00438452
TTGCCTTTCGATCGACGCAGGGCATCCAAGTATCTCCATC	TTGCCTTTCGATCGCCGCAGGGCATCCAAGTATCGCCATC	TRUE	0	0	0	2	0.00438452
TTGCCTTTCGATCGCCGCAGGTCATCCAAGTATCGCGATC	TTGCCTTTCGATCGCCGCAGGGCATCCAAGTATCGCCATC	TRUE	0	0	0	2	0.00438452
TTGCCTTTCGATGGCCGCAGGGCATCCAAGTATCGCCATC	TTGCCTTTCGATCGCCGCAGGGCATCCAAGTATCGCCATC	TRUE	0	0	0	2	0.00438452
TTGCCTTTCGATC-------------CAAGTATCGCCATC	TTGCCTTTCGATCGCCGCAGGGCATCCAAGTATCGCCATC	FALSE	13	0	0	2	0.00438452
TTGCCTTTCGAGCGCCG------ATCCAAGTATCGCCATC	TTGCCTTTCGATCGCCGCAGGGCATCCAAGTATCGCCATC	FALSE	6	0	0	2	0.00438452
TTGCCTTTCGATCGCCGCAGGGCCTCCAAGTATCGCCATC	TTGCCTTTCGATCGCCGCAGGGCATCCAAGTATCGCCATC	TRUE	0	0	0	2	0.00438452
TTGCCTTTCGTTCGCCGCA-----TCCAAGTATCGCCATC	TTGCCTTTCGATCGCCGCAGGGCATCCAAGTATCGCCATC	FALSE	5	0	0	2	0.00438452
TTGCCTTTCGATCGCCGCAGTGCATCCAAGTTTCGCCATC	TTGCCTTTCGATCGCCGCAGGGCATCCAAGTATCGCCATC	FALSE	0	0	1	2	0.00438452
TTGCCTTTCGATCGCCGCAGGGCATGCAAGTATCGCGATC	TTGCCTTTCGATCGCCGCAGGGCATCCAAGTATCGCCATC	TRUE	0	0	0	2	0.00438452
TTGCCTTTCGATCGCCGCAGGGCATCCTAGTATCGCGATC	TTGCCTTTCGATCGCCGCAGGGCATCCAAGTATCGCCATC	TRUE	0	0	0	2	0.00438452
TTGCCTTTCGATCGCCGCAGGGCATCCAAGTATCGCCCTC	TTGCCTTTCGATCGCCGCAGGGCATCCAAGTATCGCCATC	TRUE	0	0	0	2	0.00438452
TTGCCTTTCGATCGCCGCAGGGCATCCAACTATCGCCATC	TTGCCTTTCGATCGCCGCAGGGCATCCAAGTATCGCCATC	TRUE	0	0	0	2	0.00438452
TTGCCTTTCGATCGCCGTAGGGCATCCAAGTATCGCCATC	TTGCCTTTCGATCGCCGCAGGGCATCCAAGTATCGCCATC	TRUE	0	0	0	2	0.00438452
TTGCCTTTCNATCGCCGCAGGNNATCCNAGTATNGNCATC	TTGCCTTTCGATCGCCGCAGGGCATCCAAGTATCGCCATC	TRUE	0	0	0	2	0.00438452
TTGCCTTTCGATCGCCGCAGGGCATCCAGGTATCGCCATC	TTGCCTTTCGATCGCCGCAGGGCATCCAAGTATCGCCATC	TRUE	0	0	0	2	0.00438452
TTGCCTTTCGATCGCCGCAGGGCAGCCAAGTATCGCCATC	TTGCCTTTCGATCGCCGCAGGGCATCCAAGTATCGCCATC	TRUE	0	0	0	2	0.00438452
TTGCCTTTCGATCGCCTCAGTGCATCCAAGTATCGCCATC	TTGCCTTTCGATCGCCGCAGGGCATCCAAGTATCGCCATC	FALSE	0	0	1	2	0.00438452
TTGCCTTTCGATCGCCGCAG--CATCCAAGTATCGCCATC	TTGCCTTTCGATCGCCGCAGGGCATCCAAGTATCGCCATC	FALSE	2	0	0	2	0.00438452
TTGCCTTTCGATCGCCGCAGGGCATCCTAGTATCGCCATA	TTGCCTTTCGATCGCCGCAGGGCATCCAAGTATCGCCATC	TRUE	0	0	0	2	0.00438452
TTGCCTTTCGATCGCCGCAG--------------------	TTGCCTTTCGATCGCCGCAGGGCATCCAAGTATCGCCATC	FALSE	21	0	0	2	0.00438452
TTGCCTTTCGATCGCCGCA-----TCCAAGTTTCGCCATC	TTGCCTTTCGATCGCCGCAGGGCATCCAAGTATCGCCATC	FALSE	5	0	0	2	0.00438452
TTGCCTTTCGATCGCCGC-GGGCATCCAAGTATCGCCATC	TTGCCTTTCGATCGCCGCAGGGCATCCAAGTATCGCCATC	TRUE	0	0	0	2	0.00438452
TTGCCTTTCGATCGCAGCAGGGCATCCTAGTATCGCGATC	TTGCCTTTCGATCGCCGCAGGGCATCCAAGTATCGCCATC	TRUE	0	0	0	2	0.00438452
TTGCCTTTCGATCGCCGCAGGGCATCCAAGTATCGCCACC	TTGCCTTTCGATCGCCGCAGGGCATCCAAGTATCGCCATC	TRUE	0	0	0	2	0.00438452
TTGCCTTTCGATCGCGGCAGGGCATCCTAGTATCGCCATC	TTGCCTTTCGATCGCCGCAGGGCATCCAAGTATCGCCATC	TRUE	0	0	0	2	0.00438452
TTGCCTTTCGATCGCGGCAGGGCATCGAAGTATCGCCATC	TTGCCTTTCGATCGCCGCAGGGCATCCAAGTATCGCCATC	TRUE	0	0	0	2	0.00438452
TTGCCTTTCGATCGCCG------ATCCCAGTATCGCCATC	TTGCCTTTCGATCGCCGCAGGGCATCCAAGTATCGCCATC	FALSE	6	0	0	2	0.00438452
TTGCCTTTCGATCGGAGCAGGGCATCCAAGTATCGCCATC	TTGCCTTTCGATCGCCGCAGGGCATCCAAGTATCGCCATC	TRUE	0	0	0	2	0.00438452
TTGCCTTTCGATCGGCG------ATCCAAGTATCGCCATC	TTGCCTTTCGATCGCCGCAGGGCATCCAAGTATCGCCATC	FALSE	6	0	0	2	0.00438452
TTGCCTTTCGATCGCCGCAGGGCATCGATGTATCGCCATC	TTGCCTTTCGATCGCCGCAGGGCATCCAAGTATCGCCATC	TRUE	0	0	0	2	0.00438452
TTGCCTTTCGATCGCCGCAGGTCATCCAATTATCGCCATC	TTGCCTTTCGATCGCCGCAGGGCATCCAAGTATCGCCATC	TRUE	0	0	0	2	0.00438452
TTGCCTTTCGATCGGCGCAGGGCATCCAAGTATCGCCTTC	TTGCCTTTCGATCGCCGCAGGGCATCCAAGTATCGCCATC	TRUE	0	0	0	2	0.00438452
TTGCCTTTCGATCGCATCAGGGCATCCAAGTATCGCCATC	TTGCCTTTCGATCGCCGCAGGGCATCCAAGTATCGCCATC	TRUE	0	0	0	2	0.00438452
TTGCCTTTCGATCGCAGCTGGGCATCCAAGTATCGCCATC	TTGCCTTTCGATCGCCGCAGGGCATCCAAGTATCGCCATC	TRUE	0	0	0	2	0.00438452
TTGCCTTTCGATCGCCGCAGGGCATC-AAGTATCGCCATC	TTGCCTTTCGATCGCCGCAGGGCATCCAAGTATCGCCATC	TRUE	0	0	0	2	0.00438452
TTGCCTTTCGATCGCCGCAGGGGATCCAAGTATCGCGATC	TTGCCTTTCGATCGCCGCAGGGCATCCAAGTATCGCCATC	TRUE	0	0	0	2	0.00438452
TTGCCTTTCTATCTCCGCAGGGCATCCAAGTATCGCCATC	TTGCCTTTCGATCGCCGCAGGGCATCCAAGTATCGCCATC	TRUE	0	0	0	2	0.00438452
TTNCCTTTCGATCGCCGCAGGGCANCNNAGTATCGCCATC	TTGCCTTTCGATCGCCGCAGGGCATCCAAGTATCGCCATC	TRUE	0	0	0	2	0.00438452
#REF!	TTGCCTTTCGATCGCCGCAGGGCATCCAAGTATCGCCATC	FALSE	43	0	0	2	0.00438452
TTGCCTTGCGATCGCCGCAGTGCATCCAAGTATCGCCATC	TTGCCTTTCGATCGCCGCAGGGCATCCAAGTATCGCCATC	FALSE	0	0	1	2	0.00438452
TTGCCTTTCTATCGCCGCAGGGCATCCAAGTATCTCCATC	TTGCCTTTCGATCGCCGCAGGGCATCCAAGTATCGCCATC	TRUE	0	0	0	2	0.00438452
TTNCCTTTCGATCGCCGCAGGGCANCCAAGTATCGCCATC	TTGCCTTTCGATCGCCGCAGGGCATCCAAGTATCGCCATC	TRUE	0	0	0	2	0.00438452
TTGCCTTTGGATCGCCGCAGGGCATCCATGTATCGCCATC	TTGCCTTTCGATCGCCGCAGGGCATCCAAGTATCGCCATC	TRUE	0	0	0	2	0.00438452
TTTCCTTTCGATCGCCGCAGGGCATCCAAGTATCTCCATC	TTGCCTTTCGATCGCCGCAGGGCATCCAAGTATCGCCATC	TRUE	0	0	0	2	0.00438452
#REF!	TTGCCTTTCGATCGCCGCAGGGCATCCAAGTATCGCCATC	FALSE	43	0	0	2	0.00438452
TTGCCATTCGATCGCCGCA-----TCCAAGTATCGCCATC	TTGCCTTTCGATCGCCGCAGGGCATCCAAGTATCGCCATC	FALSE	5	0	0	2	0.00438452
#REF!	TTGCCTTTCGATCGCCGCAGGGCATCCAAGTATCGCCATC	FALSE	43	0	0	2	0.00438452
T-GCCTTTCGATCGCCGCAGGGCATCCAAGTATCGCCATC	TTGCCTTTCGATCGCCGCAGGGCATCCAAGTATCGCCATC	TRUE	0	0	0	2	0.00438452
TTGGCTTTCGATCGCCGCA-----TCCAAGTATCGCCATC	TTGCCTTTCGATCGCCGCAGGGCATCCAAGTATCGCCATC	FALSE	5	0	0	2	0.00438452
#REF!	TTGCCTTTCGATCGCCGCAGGGCATCCAAGTATCGCCATC	FALSE	43	0	0	2	0.00438452
TTGCCTT-CGATCGCCGCAGGGCATCCAAGTATCGCCATC	TTGCCTTTCGATCGCCGCAGGGCATCCAAGTATCGCCATC	TRUE	0	0	0	2	0.00438452
#REF!	TTGCCTTTCGATCGCCGCAGGGCATCCAAGTATCGCCATC	FALSE	43	0	0	2	0.00438452
TTGCCTTTCTATCGCCGCAGGGAATCCAAGTATCGCCATC	TTGCCTTTCGATCGCCGCAGGGCATCCAAGTATCGCCATC	TRUE	0	0	0	2	0.00438452
TTGCCTTTCTATAGACGGTGGGCATCCAAGAATCGCCATA	TTGCCTTTCGATCGCCGCAGGGCATCCAAGTATCGCCATC	TRUE	0	0	0	1	0.00219226
TTGGCTTTCGCTCGCCGCAGGGCATCCAAGGATCGCCATC	TTGCCTTTCGATCGCCGCAGGGCATCCAAGTATCGCCATC	TRUE	0	0	0	1	0.00219226
TTGCCTTTCGATCGCCGCTGTGCATCCAAGTATCGCCATC	TTGCCTTTCGATCGCCGCAGGGCATCCAAGTATCGCCATC	FALSE	0	0	1	1	0.00219226
TTGGCTTTCGATGGGCGCAGGGCATCCAAGTATGGCGATC	TTGCCTTTCGATCGCCGCAGGGCATCCAAGTATCGCCATC	TRUE	0	0	0	1	0.00219226
TTGGCTTTCGATCGCGGCAGGGAATCCAAGTATCGCCATC	TTGCCTTTCGATCGCCGCAGGGCATCCAAGTATCGCCATC	TRUE	0	0	0	1	0.00219226
TTGCCTTTCGATCGCCGCTGGGCTTCCAAGTATCGCCATC	TTGCCTTTCGATCGCCGCAGGGCATCCAAGTATCGCCATC	TRUE	0	0	0	1	0.00219226
TTGGCTTTGGTTAGGCGCATGGGCTGCCATTTTCGCCATG	TTGCCTTTCGATCGCCGCAGGGCATCCAAGTATCGCCATC	FALSE	0	0	1	1	0.00219226
TTGGCTTTCGTTCGCCGCATGGCATCCAAGTATCGCCATG	TTGCCTTTCGATCGCCGCAGGGCATCCAAGTATCGCCATC	FALSE	0	0	1	1	0.00219226
TTGGCTTTGGATCGCCGGAGGGCATCCTATTATCGCGATT	TTGCCTTTCGATCGCCGCAGGGCATCCAAGTATCGCCATC	TRUE	0	0	0	1	0.00219226
TTGGCTTTGGATGGGCGGAGGGGATCCAAGTATGGCGATC	TTGCCTTTCGATCGCCGCAGGGCATCCAAGTATCGCCATC	TRUE	0	0	0	1	0.00219226
TTGGCTTTCGATCGCCGCTGGGCATCCAAGTATCGCCATC	TTGCCTTTCGATCGCCGCAGGGCATCCAAGTATCGCCATC	TRUE	0	0	0	1	0.00219226
TTGTCCTTCTCTCGCCGCAGGGCATCCAAGTATCGCCATC	TTGCCTTTCGATCGCCGCAGGGCATCCAAGTATCGCCATC	TRUE	0	0	0	1	0.00219226
TTGTCTTTCGATCGCCG------ATCCAAGTATCGCCATC	TTGCCTTTCGATCGCCGCAGGGCATCCAAGTATCGCCATC	FALSE	6	0	0	1	0.00219226
TTGCCTTTCGATCGCCGCTGGGCATCCAAGTTTCGCCATC	TTGCCTTTCGATCGCCGCAGGGCATCCAAGTATCGCCATC	TRUE	0	0	0	1	0.00219226
TTGTCTTTCGATCGCCGCAGGGGATGGAAGTATCGCCATC	TTGCCTTTCGATCGCCGCAGGGCATCCAAGTATCGCCATC	TRUE	0	0	0	1	0.00219226
TTNCCTTTCGATCGCCGCAGGGCANCCAAGTATCTCCATC	TTGCCTTTCGATCGCCGCAGGGCATCCAAGTATCGCCATC	TRUE	0	0	0	1	0.00219226
TTTACTTTCGATCGCCGCAGGGCATCCAAGTATCTCCATC	TTGCCTTTCGATCGCCGCAGGGCATCCAAGTATCGCCATC	TRUE	0	0	0	1	0.00219226
TTTACTTTCTATCGACGCATGGCATCGTAGTATCGCGATC	TTGCCTTTCGATCGCCGCAGGGCATCCAAGTATCGCCATC	FALSE	0	0	1	1	0.00219226
TTGCCTTTCGATCGCCGCTGGGCATCCAAGTATCGCAATC	TTGCCTTTCGATCGCCGCAGGGCATCCAAGTATCGCCATC	TRUE	0	0	0	1	0.00219226
TTGGCTTTCGATCGCCGGATGGCATCCAAGTATCGCCATC	TTGCCTTTCGATCGCCGCAGGGCATCCAAGTATCGCCATC	FALSE	0	0	1	1	0.00219226
TTGGCTTTCGATCGCCGCA-----TCCAAGTATCTCCATC	TTGCCTTTCGATCGCCGCAGGGCATCCAAGTATCGCCATC	FALSE	5	0	0	1	0.00219226
TTGGCTTTCGATCGCCGCAGGGCATGCAAGTATCGCCATC	TTGCCTTTCGATCGCCGCAGGGCATCCAAGTATCGCCATC	TRUE	0	0	0	1	0.00219226
TTGCCTTTCGATCGCCTCAGAGCATCCAAGTATCGCAATC	TTGCCTTTCGATCGCCGCAGGGCATCCAAGTATCGCCATC	FALSE	0	0	1	1	0.00219226
TTGCGTTTCGTTCGCCGCAGGGCATCCAAGTATCGCCATC	TTGCCTTTCGATCGCCGCAGGGCATCCAAGTATCGCCATC	TRUE	0	0	0	1	0.00219226
TTGCCTTTCGATCGCCTCAGGGCTTCCAAGTATCGCCATC	TTGCCTTTCGATCGCCGCAGGGCATCCAAGTATCGCCATC	TRUE	0	0	0	1	0.00219226
TTGCGTTTCGTTCGCGGCAGTGGATCCTATTTTCGCCATC	TTGCCTTTCGATCGCCGCAGGGCATCCAAGTATCGCCATC	FALSE	0	0	1	1	0.00219226
TTGCCTTTCGATCGCCTCAGGGCATGCAAGTATCTCCATC	TTGCCTTTCGATCGCCGCAGGGCATCCAAGTATCGCCATC	TRUE	0	0	0	1	0.00219226
TTGCGTTTGGATCG-----GGGCATCCAAGTATCGCCATC	TTGCCTTTCGATCGCCGCAGGGCATCCAAGTATCGCCATC	TRUE	0	0	0	1	0.00219226
TTGCTTTTCGATCGACGCAGGGCATCCAAGTATCGCCATC	TTGCCTTTCGATCGCCGCAGGGCATCCAAGTATCGCCATC	TRUE	0	0	0	1	0.00219226
TTGCCTTTCGATCGCCTCAGGGCATCCAAGTATCTCCATC	TTGCCTTTCGATCGCCGCAGGGCATCCAAGTATCGCCATC	TRUE	0	0	0	1	0.00219226
TTGCCTTTCGATCGCCTCAGGGCATCCAAGTATCGCGATC	TTGCCTTTCGATCGCCGCAGGGCATCCAAGTATCGCCATC	TRUE	0	0	0	1	0.00219226
TTGCTTTTCGATCGCCGCA-----TCCAAGTATCGCCATC	TTGCCTTTCGATCGCCGCAGGGCATCCAAGTATCGCCATC	FALSE	5	0	0	1	0.00219226
TTGGCTTTCGAGCGCCGCAGGGCATCCAAGTATCGCCATC	TTGCCTTTCGATCGCCGCAGGGCATCCAAGTATCGCCATC	TRUE	0	0	0	1	0.00219226
TTGCCTTTCGATCGCCTCAGGGAATCCAAGTATCGCGATC	TTGCCTTTCGATCGCCGCAGGGCATCCAAGTATCGCCATC	TRUE	0	0	0	1	0.00219226
TTGGCTTTCGATCGACGAAGGGCATCCAAGTATCTCCATC	TTGCCTTTCGATCGCCGCAGGGCATCCAAGTATCGCCATC	TRUE	0	0	0	1	0.00219226
TTGGCTTTCGATCGCCGCAGGGCATCGATGTATGGGGTTC	TTGCCTTTCGATCGCCGCAGGGCATCCAAGTATCGCCATC	TRUE	0	0	0	1	0.00219226
TTGCCTTTCGATCGCCTCA-----TCCCAGTATCGCCATC	TTGCCTTTCGATCGCCGCAGGGCATCCAAGTATCGCCATC	FALSE	5	0	0	1	0.00219226
TTGGCTTTCGATCGCAGCAGGGCATCCAAGTATCGCCATC	TTGCCTTTCGATCGCCGCAGGGCATCCAAGTATCGCCATC	TRUE	0	0	0	1	0.00219226
TTGCCTTTCGATCGCCTCA-----TCCAAGTATCGCCATC	TTGCCTTTCGATCGCCGCAGGGCATCCAAGTATCGCCATC	FALSE	5	0	0	1	0.00219226
TTGGCTTTCGATCGCCG------ATCCAAGTATCGCCATC	TTGCCTTTCGATCGCCGCAGGGCATCCAAGTATCGCCATC	FALSE	6	0	0	1	0.00219226
TTGCCTTTCGATCGCCGT------TCCAAGTATCGCCATC	TTGCCTTTCGATCGCCGCAGGGCATCCAAGTATCGCCATC	FALSE	6	0	0	1	0.00219226
TTGGCTTTCGATCGCCGAAGGGCATCCAAGTATCTGCATC	TTGCCTTTCGATCGCCGCAGGGCATCCAAGTATCGCCATC	TRUE	0	0	0	1	0.00219226
TTGCCTTTCGATCGCCGCTTGGCATCCAAGTATCGCCATC	TTGCCTTTCGATCGCCGCAGGGCATCCAAGTATCGCCATC	FALSE	0	0	1	1	0.00219226
TTGGCTTTCGATCGCCGCA-----TCCAAGTATCGGCATC	TTGCCTTTCGATCGCCGCAGGGCATCCAAGTATCGCCATC	FALSE	5	0	0	1	0.00219226
TTTCATTTCGATCGTCGCAGGGCATCCAAGTATCTCCATC	TTGCCTTTCGATCGCCGCAGGGCATCCAAGTATCGCCATC	TRUE	0	0	0	1	0.00219226
TTGGCTTTCGATCGCCGCAGGGCATCCAAGTATCACCATC	TTGCCTTTCGATCGCCGCAGGGCATCCAAGTATCGCCATC	TRUE	0	0	0	1	0.00219226
TTGGCTTTCGATCGCCGCAGGGCATCGAAGTATCGCCATC	TTGCCTTTCGATCGCCGCAGGGCATCCAAGTATCGCCATC	TRUE	0	0	0	1	0.00219226
TTTACTTTGGATCGCGGCAGTGCATCCTATTATCGCAATG	TTGCCTTTCGATCGCCGCAGGGCATCCAAGTATCGCCATC	FALSE	0	0	1	1	0.00219226
TTGCCTTTCGATCGCCGCTCGGCATCCAAGTATCGCCATC	TTGCCTTTCGATCGCCGCAGGGCATCCAAGTATCGCCATC	FALSE	0	0	1	1	0.00219226
TTGCCTTTCGATCGCCGCTGCGCATCCAAGTATCGCCATC	TTGCCTTTCGATCGCCGCAGGGCATCCAAGTATCGCCATC	FALSE	0	0	1	1	0.00219226
TTTCCTTTCGATCGCGGAAGTGAATCCAATTATCGCCATC	TTGCCTTTCGATCGCCGCAGGGCATCCAAGTATCGCCATC	FALSE	0	0	1	1	0.00219226
TTGCCTTTCGATCGCCGCAGTGCATCCAAGTATCGCCTTC	TTGCCTTTCGATCGCCGCAGGGCATCCAAGTATCGCCATC	FALSE	0	0	1	1	0.00219226
TTTCCTTTCGATCGCCGCAGGGCATCGATGTATCGCCTTC	TTGCCTTTCGATCGCCGCAGGGCATCCAAGTATCGCCATC	TRUE	0	0	0	1	0.00219226
TTGCCTTTCGATCGCCGCAGTGCATCCAAGTATCGACATA	TTGCCTTTCGATCGCCGCAGGGCATCCAAGTATCGCCATC	FALSE	0	0	1	1	0.00219226
TTGCCTTTCGATCGCCGCAGTATCTCCAAGTTTCGCCATC	TTGCCTTTCGATCGCCGCAGGGCATCCAAGTATCGCCATC	FALSE	0	0	1	1	0.00219226
TTTCCTTTCGATCGCCGCAGGGCATCGTAGTATCTCCATG	TTGCCTTTCGATCGCCGCAGGGCATCCAAGTATCGCCATC	TRUE	0	0	0	1	0.00219226
TTTCCTTTCGATCGCCGCAGGGGATCCAAGTATCTCCATC	TTGCCTTTCGATCGCCGCAGGGCATCCAAGTATCGCCATC	TRUE	0	0	0	1	0.00219226
TTGCCTTTCGATCGCCGCAGTAATGCGCAGTATCCAAGTA	TTGCCTTTCGATCGCCGCAG--------GGCATCCAAGTA	FALSE	0	8	1	1	0.00219226
TTTCCTTTCGATCGCCTGATTTCAGCCAAGTATCGCCATC	TTGCCTTTCGATCGCCGCAGGGCATCCAAGTATCGCCATC	FALSE	0	0	2	1	0.00219226
TTGCCTTTCGATCGCCGCAGNGCATCCAAGTATCGCCATC	TTGCCTTTCGATCGCCGCAGGGCATCCAAGTATCGCCATC	FALSE	0	0	1	1	0.00219226
TTGCCTTTCGATCGCCGCAGGTCTTCCAAGTATCGCGATC	TTGCCTTTCGATCGCCGCAGGGCATCCAAGTATCGCCATC	TRUE	0	0	0	1	0.00219226
TTGCCTTTCGATCGCCGCAGGTCATGCAAGTATCGCCATC	TTGCCTTTCGATCGCCGCAGGGCATCCAAGTATCGCCATC	TRUE	0	0	0	1	0.00219226
TTGCCTTTCGATCGCCGCAGGTCATCCAATTATCGCGATC	TTGCCTTTCGATCGCCGCAGGGCATCCAAGTATCGCCATC	TRUE	0	0	0	1	0.00219226
TTTCCTTTCGATCGCCGCAGGGCATCGAAGTATCGCCATC	TTGCCTTTCGATCGCCGCAGGGCATCCAAGTATCGCCATC	TRUE	0	0	0	1	0.00219226
TTTCCTTTCGATCGGCGGAGGGCATCCAAGTATCGCCATC	TTGCCTTTCGATCGCCGCAGGGCATCCAAGTATCGCCATC	TRUE	0	0	0	1	0.00219226
TTGCCTTTCGATCGCCGCAGGTCATCCAAGTATCTCCATC	TTGCCTTTCGATCGCCGCAGGGCATCCAAGTATCGCCATC	TRUE	0	0	0	1	0.00219226
TTTCCTTTCGCTAGACGCAGGGCATCCAAGTATCTCCATC	TTGCCTTTCGATCGCCGCAGGGCATCCAAGTATCGCCATC	TRUE	0	0	0	1	0.00219226
TTTCCTTTCGTTCGCGGCAGGGCATCCTAGTATCGCAATG	TTGCCTTTCGATCGCCGCAGGGCATCCAAGTATCGCCATC	TRUE	0	0	0	1	0.00219226
TTTCCTTTCTATCGCCGCAGGGCATCCAAGTATCGCCATC	TTGCCTTTCGATCGCCGCAGGGCATCCAAGTATCGCCATC	TRUE	0	0	0	1	0.00219226
TTTCCTTTGGATCGCCGCAGGGCATCCAAGTATCGCCATC	TTGCCTTTCGATCGCCGCAGGGCATCCAAGTATCGCCATC	TRUE	0	0	0	1	0.00219226
TTGCCTTTCGATCGCCGCAGGNCATCCAAGTATCNCCATC	TTGCCTTTCGATCGCCGCAGGGCATCCAAGTATCGCCATC	TRUE	0	0	0	1	0.00219226
TTTCCTTTGGATCGCCGCAGTGCATCCATGTATCGCCATC	TTGCCTTTCGATCGCCGCAGGGCATCCAAGTATCGCCATC	FALSE	0	0	1	1	0.00219226
TTTCCTTTTGATCGGCGGATGGCATCCAAGTATCGCCATC	TTGCCTTTCGATCGCCGCAGGGCATCCAAGTATCGCCATC	FALSE	0	0	1	1	0.00219226
TTTCGTTTCGATCGCCGCAGGGGATCCAAGTATCGCCATC	TTGCCTTTCGATCGCCGCAGGGCATCCAAGTATCGCCATC	TRUE	0	0	0	1	0.00219226
TTTCTTTTAGATCGCCGCA-----TCCAAGTATCGCGATC	TTGCCTTTCGATCGCCGCAGGGCATCCAAGTATCGCCATC	FALSE	5	0	0	1	0.00219226
TTGCCTTTCGATCGCCGCAGTGCATCCAAGTATCTCCATC	TTGCCTTTCGATCGCCGCAGGGCATCCAAGTATCGCCATC	FALSE	0	0	1	1	0.00219226
TTTCCTTTCGATCGCCGCAGGGCATCCATGTATCGCCATC	TTGCCTTTCGATCGCCGCAGGGCATCCAAGTATCGCCATC	TRUE	0	0	0	1	0.00219226
TTTCCAATCTCTCGCCGCACGGCATCCAAGTATCGCCATC	TTGCCTTTCGATCGCCGCAGGGCATCCAAGTATCGCCATC	FALSE	0	0	1	1	0.00219226
TTGCCTTTCGATCGCCGCATTGCATCCAAGTATCGCCATC	TTGCCTTTCGATCGCCGCAGGGCATCCAAGTATCGCCATC	FALSE	0	0	2	1	0.00219226
TTTCCTCTCGATCGCCGCAGGGCATCCAAGTATCGCCATC	TTGCCTTTCGATCGCCGCAGGGCATCCAAGTATCGCCATC	TRUE	0	0	0	1	0.00219226
TTTCCTTTAGATCGCCGCAGGGCATCCAAGTATCGCCATC	TTGCCTTTCGATCGCCGCAGGGCATCCAAGTATCGCCATC	TRUE	0	0	0	1	0.00219226
TTTCCTTTAGATCGCCGCATGGCATCCAAGTATCGCCATC	TTGCCTTTCGATCGCCGCAGGGCATCCAAGTATCGCCATC	FALSE	0	0	1	1	0.00219226
TTGCCTTTCGATCGCCTCAGGTCATCCAAGTTTCGCCATC	TTGCCTTTCGATCGCCGCAGGGCATCCAAGTATCGCCATC	TRUE	0	0	0	1	0.00219226
TTTCCTTTCAATCGACGCAGGGCATCCAAGTATCGCCATC	TTGCCTTTCGATCGCCGCAGGGCATCCAAGTATCGCCATC	TRUE	0	0	0	1	0.00219226
TTGCCTTTCGATCGCCGCT-----TCCAAGTATCGCCATC	TTGCCTTTCGATCGCCGCAGGGCATCCAAGTATCGCCATC	FALSE	5	0	0	1	0.00219226
TTTCCTTTCGAGCGCCGCATGTCATCCAATTATCTCCACC	TTGCCTTTCGATCGCCGCAGGGCATCCAAGTATCGCCATC	FALSE	0	0	1	1	0.00219226
TTTCCTTTCGATAGCAGCATGTAATCCAATTATCGCCATA	TTGCCTTTCGATCGCCGCAGGGCATCCAAGTATCGCCATC	FALSE	0	0	1	1	0.00219226
TTGCCTTTCGATCGCCGCCGGGCATCCAAGTATCGCCATC	TTGCCTTTCGATCGCCGCAGGGCATCCAAGTATCGCCATC	TRUE	0	0	0	1	0.00219226
TTTCCTTTCGATCCCCGCATGGCATCCAATTATCGCCATC	TTGCCTTTCGATCGCCGCAGGGCATCCAAGTATCGCCATC	FALSE	0	0	1	1	0.00219226
TTGCCTTTCGATCGCCGCATTGCATCCTAGTATCGCCATC	TTGCCTTTCGATCGCCGCAGGGCATCCAAGTATCGCCATC	FALSE	0	0	2	1	0.00219226
TTTCCTTTCGATCGACGCAGGGCATCGATGTATCTCCATC	TTGCCTTTCGATCGCCGCAGGGCATCCAAGTATCGCCATC	TRUE	0	0	0	1	0.00219226
TTTCCTTTCGATCGCCGCAGGGCATCCAAGTATGTCCATC	TTGCCTTTCGATCGCCGCAGGGCATCCAAGTATCGCCATC	TRUE	0	0	0	1	0.00219226
TTTCCTTTCGATCGCATCAGTGCATCCAAGTATCTCAATC	TTGCCTTTCGATCGCCGCAGGGCATCCAAGTATCGCCATC	FALSE	0	0	1	1	0.00219226
TTTCCTTTCGATCGCCGCA-----TCCAAGTATCGCCATC	TTGCCTTTCGATCGCCGCAGGGCATCCAAGTATCGCCATC	FALSE	5	0	0	1	0.00219226
TTTCCTTTCGATCGCCGCAGGGCATCCAAGTATCGCCAGC	TTGCCTTTCGATCGCCGCAGGGCATCCAAGTATCGCCATC	TRUE	0	0	0	1	0.00219226
TTGCCTTTCGATCGCCGCATGGAATCCAAGTATCGCCATC	TTGCCTTTCGATCGCCGCAGGGCATCCAAGTATCGCCATC	FALSE	0	0	1	1	0.00219226
TTGCCTTTCGATCGCCGCATG-----CAAGTATCGCCATC	TTGCCTTTCGATCGCCGCAGGGCATCCAAGTATCGCCATC	FALSE	0	0	1	1	0.00219226
TTTCCTTTCGATCGCCGCAGGGCATCCAAGTATCGCGATC	TTGCCTTTCGATCGCCGCAGGGCATCCAAGTATCGCCATC	TRUE	0	0	0	1	0.00219226
TTTCCTTTCGATCGCCGCAGGGCATCCAAGTATCTCAATC	TTGCCTTTCGATCGCCGCAGGGCATCCAAGTATCGCCATC	TRUE	0	0	0	1	0.00219226
TTGCCTTTCGATCGCCGCAGTTCAGCCAAGTATCGCCATC	TTGCCTTTCGATCGCCGCAGGGCATCCAAGTATCGCCATC	FALSE	0	0	1	1	0.00219226
TTGCCTTTCGATCGCCGCAGTGCATCCATGTATCGCCATC	TTGCCTTTCGATCGCCGCAGGGCATCCAAGTATCGCCATC	FALSE	0	0	1	1	0.00219226
TTGCCTTTCGATCGCCGCAGTGCATCCAATTATCGCGATC	TTGCCTTTCGATCGCCGCAGGGCATCCAAGTATCGCCATC	FALSE	0	0	1	1	0.00219226
TTTCCTTTCGATCGCCGCAGGGCATCCAAGTATCTCCTTC	TTGCCTTTCGATCGCCGCAGGGCATCCAAGTATCGCCATC	TRUE	0	0	0	1	0.00219226
TTGCGTTTCGATCTCCGCAGGGCATCCAAGTTTCGCCATC	TTGCCTTTCGATCGCCGCAGGGCATCCAAGTATCGCCATC	TRUE	0	0	0	1	0.00219226
TTGCGTTTCGATCGCCGCAGGGCATCCTAGTTTCGCCATC	TTGCCTTTCGATCGCCGCAGGGCATCCAAGTATCGCCATC	TRUE	0	0	0	1	0.00219226
TTGCGTTTCGATCGCGGGAGGGCATCGAAGTTTCGCCATC	TTGCCTTTCGATCGCCGCAGGGCATCCAAGTATCGCCATC	TRUE	0	0	0	1	0.00219226
TTGCCTTTCGATCGCCGCAGGGGCATCCAAGTATCGCCAT	TTGCCTTTCGATCGCCGCAG-GGCATCCAAGTATCGCCAT	FALSE	0	1	0	1	0.00219226
TTGCCTTTCTATCGCCGCAGTGCATCCAAGTATCGCCATC	TTGCCTTTCGATCGCCGCAGGGCATCCAAGTATCGCCATC	FALSE	0	0	1	1	0.00219226
TTGCCTTTCGCTCGCCGCAGGGCAGCCAAGGATCGCCAGC	TTGCCTTTCGATCGCCGCAGGGCATCCAAGTATCGCCATC	TRUE	0	0	0	1	0.00219226
TTGCCTTTCGCTCGCCGCA-----TCCCAGTATCGCCATC	TTGCCTTTCGATCGCCGCAGGGCATCCAAGTATCGCCATC	FALSE	5	0	0	1	0.00219226
TTGCCTTTCTATCGCCGCTGGGAATCCAATTATCGCCATC	TTGCCTTTCGATCGCCGCAGGGCATCCAAGTATCGCCATC	TRUE	0	0	0	1	0.00219226
TTGCCTTTCGATGGGCGCAGGGCATCCAAGTATCGCCATC	TTGCCTTTCGATCGCCGCAGGGCATCCAAGTATCGCCATC	TRUE	0	0	0	1	0.00219226
TTGCCTTTCGATGGCCGCAGGGCATCCAATTATCGCCTTC	TTGCCTTTCGATCGCCGCAGGGCATCCAAGTATCGCCATC	TRUE	0	0	0	1	0.00219226
TTGCCTTTCGATGGCCGCAGGGCATCCAAGTTTCGCCATC	TTGCCTTTCGATCGCCGCAGGGCATCCAAGTATCGCCATC	TRUE	0	0	0	1	0.00219226
TTGCCTTTCGATGGCCGCAGGGCATCCAAGTATCTCCATC	TTGCCTTTCGATCGCCGCAGGGCATCCAAGTATCGCCATC	TRUE	0	0	0	1	0.00219226
TTGCCTTTCTATCGCCGCTGTGCATCCAAGTATCGCCATC	TTGCCTTTCGATCGCCGCAGGGCATCCAAGTATCGCCATC	FALSE	0	0	1	1	0.00219226
TTGCCTTTCTATCGCCTCAGGGCATCCAAGTATCGCCATC	TTGCCTTTCGATCGCCGCAGGGCATCCAAGTATCGCCATC	TRUE	0	0	0	1	0.00219226
TTGCCTTTCTATCGCCTCAGGGCATCCAAGTATCGCGATC	TTGCCTTTCGATCGCCGCAGGGCATCCAAGTATCGCCATC	TRUE	0	0	0	1	0.00219226
TTGCCTTTCGATGGACGCAGGGCATCCTAGTATCGCCATC	TTGCCTTTCGATCGCCGCAGGGCATCCAAGTATCGCCATC	TRUE	0	0	0	1	0.00219226
TTGCCTTTCGATCTGCTCATGGCATCCAATTATCGCCTTC	TTGCCTTTCGATCGCCGCAGGGCATCCAAGTATCGCCATC	FALSE	0	0	1	1	0.00219226
TTGCCTTTCGATCTGCGCAGGGCATCCAAGTATCGCCATC	TTGCCTTTCGATCGCCGCAGGGCATCCAAGTATCGCCATC	TRUE	0	0	0	1	0.00219226
TTGCCTTTCGATCTCCTCATGGCATCCAATTATCTCCATC	TTGCCTTTCGATCGCCGCAGGGCATCCAAGTATCGCCATC	FALSE	0	0	1	1	0.00219226
TTGCCTTTCGATCTCCTCATGGCATCCAAGTATCGCCATC	TTGCCTTTCGATCGCCGCAGGGCATCCAAGTATCGCCATC	FALSE	0	0	1	1	0.00219226
TTGCCTTTCGATCTCCTCAGTGAATCCAAGTATCGCCATC	TTGCCTTTCGATCGCCGCAGGGCATCCAAGTATCGCCATC	FALSE	0	0	1	1	0.00219226
TTGCCTTTCGATCTCCTCAGGTCATCCAAGTATCGCCATC	TTGCCTTTCGATCGCCGCAGGGCATCCAAGTATCGCCATC	TRUE	0	0	0	1	0.00219226
TTGCCTTTCGATCTCCGCAGGTCATCCAAGTATCGCCATC	TTGCCTTTCGATCGCCGCAGGGCATCCAAGTATCGCCATC	TRUE	0	0	0	1	0.00219226
TTGCCTTTCTATCGCCTCAGGTCATCCAATTATCGCCATC	TTGCCTTTCGATCGCCGCAGGGCATCCAAGTATCGCCATC	TRUE	0	0	0	1	0.00219226
TTGCCTTTCTATCGCCTCAGTGCATCCAATTTTCGCCATC	TTGCCTTTCGATCGCCGCAGGGCATCCAAGTATCGCCATC	FALSE	0	0	1	1	0.00219226
TTGCCTTTCGATCTCATCAGGGTATCCAAGTATCGCGATG	TTGCCTTTCGATCGCCGCAGGGCATCCAAGTATCGCCATC	TRUE	0	0	0	1	0.00219226
TTGCCTTTCTATCGGATCAGGGGATCCAAGTATCGCCATC	TTGCCTTTCGATCGCCGCAGGGCATCCAAGTATCGCCATC	TRUE	0	0	0	1	0.00219226
TTGCCTTTCGATCTCATCAGGGCATCCTAGTATCGGGATC	TTGCCTTTCGATCGCCGCAGGGCATCCAAGTATCGCCATC	TRUE	0	0	0	1	0.00219226
TTGCCTTTCGATCTACGAAGGGCATCCAAGTATCGCCATC	TTGCCTTTCGATCGCCGCAGGGCATCCAAGTATCGCCATC	TRUE	0	0	0	1	0.00219226
TTGCCTTTCGCTCGCCGCAGGTCATCCAAGTATCGCCATC	TTGCCTTTCGATCGCCGCAGGGCATCCAAGTATCGCCATC	TRUE	0	0	0	1	0.00219226
TTGCCTTTCGCTCGCCGCATGGGATCCAAGGATCGCCATC	TTGCCTTTCGATCGCCGCAGGGCATCCAAGTATCGCCATC	FALSE	0	0	1	1	0.00219226
TTGCGTTTCGATCGCCGCAGGGCTTCCAAGTATCGCAATC	TTGCCTTTCGATCGCCGCAGGGCATCCAAGTATCGCCATC	TRUE	0	0	0	1	0.00219226
TTGCCTTTCGCTTGGCGCAGGGCATCCAAGTATCGCCATC	TTGCCTTTCGATCGCCGCAGGGCATCCAAGTATCGCCATC	TRUE	0	0	0	1	0.00219226
TTGCCTTTCTATCGCATCAGGTCATCCAAGTATCGCCATC	TTGCCTTTCGATCGCCGCAGGGCATCCAAGTATCGCCATC	TRUE	0	0	0	1	0.00219226
TTGCCTTTCNATCGCCGCAGGGNATCCNAGTATCGNCATC	TTGCCTTTCGATCGCCGCAGGGCATCCAAGTATCGCCATC	TRUE	0	0	0	1	0.00219226
TTGCCTTTCNATCGCCGCAGGGCATCCAAGTATCGCCATC	TTGCCTTTCGATCGCCGCAGGGCATCCAAGTATCGCCATC	TRUE	0	0	0	1	0.00219226
TTGCCTTTCTATCGCCG------ATCCAAGTATCGCCATC	TTGCCTTTCGATCGCCGCAGGGCATCCAAGTATCGCCATC	FALSE	6	0	0	1	0.00219226
TTGCCTTTCGTTGGGCGGAGGGCATCCAAGTATGGCCATC	TTGCCTTTCGATCGCCGCAGGGCATCCAAGTATCGCCATC	TRUE	0	0	0	1	0.00219226
TTGCCTTTCGTTGGCC-CAGGGCATCCAAGTATCGCCATC	TTGCCTTTCGATCGCCGCAGGGCATCCAAGTATCGCCATC	TRUE	0	0	0	1	0.00219226
TTGCCTTTCTATCGCCG------ATGCAAGTATCGCCATC	TTGCCTTTCGATCGCCGCAGGGCATCCAAGTATCGCCATC	FALSE	6	0	0	1	0.00219226
TTGCCTTTCGTTCTCCGCAGGGCATCCTAGTATCGCCATC	TTGCCTTTCGATCGCCGCAGGGCATCCAAGTATCGCCATC	TRUE	0	0	0	1	0.00219226
TTGCCTTTCGTTCTCCGCAGGGCATCCAATTATCGCCATC	TTGCCTTTCGATCGCCGCAGGGCATCCAAGTATCGCCATC	TRUE	0	0	0	1	0.00219226
TTGCCTTTCGTTCGTCG------ATCCAAGTATCGCCATG	TTGCCTTTCGATCGCCGCAGGGCATCCAAGTATCGCCATC	FALSE	6	0	0	1	0.00219226
TTGCCTTTCGTTCGGCGCTGGGCATCCAAGTATCGCCATC	TTGCCTTTCGATCGCCGCAGGGCATCCAAGTATCGCCATC	TRUE	0	0	0	1	0.00219226
TTGCCTTTCTATCGCCGCA-----TCCAAGTATCGCCATC	TTGCCTTTCGATCGCCGCAGGGCATCCAAGTATCGCCATC	FALSE	5	0	0	1	0.00219226
TTGCCTTTCGTTCGCCGCATGGCATCCAAGTATCGCCATC	TTGCCTTTCGATCGCCGCAGGGCATCCAAGTATCGCCATC	FALSE	0	0	1	1	0.00219226
TTGCCTTTCGTTCGCCGCAGGGCATCCAAGTATCGCCATG	TTGCCTTTCGATCGCCGCAGGGCATCCAAGTATCGCCATC	TRUE	0	0	0	1	0.00219226
TTGCCTTTCGTTCGCCGCAGGGAATCCAATTTTCGCCATC	TTGCCTTTCGATCGCCGCAGGGCATCCAAGTATCGCCATC	TRUE	0	0	0	1	0.00219226
TTGCCTTTCTATCGCCGCAGGGAATCCAATTATCGCCATC	TTGCCTTTCGATCGCCGCAGGGCATCCAAGTATCGCCATC	TRUE	0	0	0	1	0.00219226
TTGCCTTTCGTTCGCCGAAGGGCATCCAAGTATGGGGATC	TTGCCTTTCGATCGCCGCAGGGCATCCAAGTATCGCCATC	TRUE	0	0	0	1	0.00219226
TTGCCTTTCTATCGCCGCAGGGCATCCAATTATCGCCATC	TTGCCTTTCGATCGCCGCAGGGCATCCAAGTATCGCCATC	TRUE	0	0	0	1	0.00219226
TTGCCTTTCGTTCGCCGAAGGGCATCCAAGTATCGCGATC	TTGCCTTTCGATCGCCGCAGGGCATCCAAGTATCGCCATC	TRUE	0	0	0	1	0.00219226
TTGCCTTTCGTTCGCCG------ATCCAAGTATCGCCATC	TTGCCTTTCGATCGCCGCAGGGCATCCAAGTATCGCCATC	FALSE	6	0	0	1	0.00219226
TTGCCTTTCGTTCGACGCAGGGGATCCTTGTTTCTCCATC	TTGCCTTTCGATCGCCGCAGGGCATCCAAGTATCGCCATC	TRUE	0	0	0	1	0.00219226
TTGCCTTTCTATCGCCGCAGGGCATCGAAGTATCGCCATC	TTGCCTTTCGATCGCCGCAGGGCATCCAAGTATCGCCATC	TRUE	0	0	0	1	0.00219226
TTGCCTTTCTATCGCCGCAGGGCTTCCAAGTATCGCCATC	TTGCCTTTCGATCGCCGCAGGGCATCCAAGTATCGCCATC	TRUE	0	0	0	1	0.00219226
TTGCCTTTCTATCGCCGCAGGTCATCCAAGTATCGCCATC	TTGCCTTTCGATCGCCGCAGGGCATCCAAGTATCGCCATC	TRUE	0	0	0	1	0.00219226
TTGCCTTTCTATCGCCGCAGTGCATCCAACTATCGCCATC	TTGCCTTTCGATCGCCGCAGGGCATCCAAGTATCGCCATC	FALSE	0	0	1	1	0.00219226
TTGCCTTTCGATCTAAGCAGTGCATCCAAGTATCGCCATC	TTGCCTTTCGATCGCCGCAGGGCATCCAAGTATCGCCATC	FALSE	0	0	1	1	0.00219226
TTGCCTTTCTTTCGCCGCAGTGCATCCAAGTATCGCCATC	TTGCCTTTCGATCGCCGCAGGGCATCCAAGTATCGCCATC	FALSE	0	0	1	1	0.00219226
TTGCCTTTCTTTTCCCTCTGGGCATCCAAGTATCGCCATC	TTGCCTTTCGATCGCCGCAGGGCATCCAAGTATCGCCATC	TRUE	0	0	0	1	0.00219226
TTGCCTTTGCATCGCCGCAGTGCATCCAAGTATGGCCATC	TTGCCTTTCGATCGCCGCAGGGCATCCAAGTATCGCCATC	FALSE	0	0	1	1	0.00219226
TTGCCTTTCGATCGCGGCAGGGCATCGTAGTATCGCAATC	TTGCCTTTCGATCGCCGCAGGGCATCCAAGTATCGCCATC	TRUE	0	0	0	1	0.00219226
TTGCCTTTGGATCGCCGCAGGGGATCCTAGTTTCGCCATT	TTGCCTTTCGATCGCCGCAGGGCATCCAAGTATCGCCATC	TRUE	0	0	0	1	0.00219226
TTGCCTTTGGATCGCCGCAGGGGATCGATGTATCTCCATC	TTGCCTTTCGATCGCCGCAGGGCATCCAAGTATCGCCATC	TRUE	0	0	0	1	0.00219226
TTGCCTTTGGATCGCCTCAGGGCATCCAAGTATCGCCATC	TTGCCTTTCGATCGCCGCAGGGCATCCAAGTATCGCCATC	TRUE	0	0	0	1	0.00219226
TTGCCTTTCGATCGCGGCAGGGCATCCAAGTATCGCCTTC	TTGCCTTTCGATCGCCGCAGGGCATCCAAGTATCGCCATC	TRUE	0	0	0	1	0.00219226
TTGCCTTTGGATCGCCTCAGGGGATCCAAGTATCGCCATC	TTGCCTTTCGATCGCCGCAGGGCATCCAAGTATCGCCATC	TRUE	0	0	0	1	0.00219226
TTGCCTTTGGATCGGCGCAGGGCATCCAAGTATCGCCATC	TTGCCTTTCGATCGCCGCAGGGCATCCAAGTATCGCCATC	TRUE	0	0	0	1	0.00219226
TTGCCTTTGGATCGGCGCAGGGCATCCAAGTATCGGGATC	TTGCCTTTCGATCGCCGCAGGGCATCCAAGTATCGCCATC	TRUE	0	0	0	1	0.00219226
TTGCCTTTCGATCGCCTTAGGTCATCCAAGTATCTCCATC	TTGCCTTTCGATCGCCGCAGGGCATCCAAGTATCGCCATC	TRUE	0	0	0	1	0.00219226
TTGCCTTTGGATCGGCTCAGGTCATCCAAGTATCGCGATC	TTGCCTTTCGATCGCCGCAGGGCATCCAAGTATCGCCATC	TRUE	0	0	0	1	0.00219226
TTGCCTTTCGATCGCCTTAGGGCATCCAAGTATCGCCATC	TTGCCTTTCGATCGCCGCAGGGCATCCAAGTATCGCCATC	TRUE	0	0	0	1	0.00219226
TTGCCTTTCGATCGCCTGATGGCATCCAAGTATCGCGATC	TTGCCTTTCGATCGCCGCAGGGCATCCAAGTATCGCCATC	FALSE	0	0	1	1	0.00219226
TTGCCTTTCGATCGCCTGAGGGCATCCAAGTATCGCCATC	TTGCCTTTCGATCGCCGCAGGGCATCCAAGTATCGCCATC	TRUE	0	0	0	1	0.00219226
TTGCCTTTCGATCGCCTCTGGGCATCCAAGTATCGCCATC	TTGCCTTTCGATCGCCGCAGGGCATCCAAGTATCGCCATC	TRUE	0	0	0	1	0.00219226
TTGCCTTTGGATCGTCGCATGGCATCTAAGTATCGCGATC	TTGCCTTTCGATCGCCGCAGGGCATCCAAGTATCGCCATC	FALSE	0	0	1	1	0.00219226
TTGCCTTTGGATCTGCTCAGGTTATCCAATTTTCGTGATC	TTGCCTTTCGATCGCCGCAGGGCATCCAAGTATCGCCATC	TRUE	0	0	0	1	0.00219226
TTGCCTTTGGATGGCCGCAGGGCATCCAAGTATCGCCATC	TTGCCTTTCGATCGCCGCAGGGCATCCAAGTATCGCCATC	TRUE	0	0	0	1	0.00219226
TTGCCTTTCGATCGCCTCATGGCATCCAAGTATCGCCATC	TTGCCTTTCGATCGCCGCAGGGCATCCAAGTATCGCCATC	FALSE	0	0	1	1	0.00219226
TTGCCTTTGGCTCGCCGCATGGGATCCAAGTATCCCCAAC	TTGCCTTTCGATCGCCGCAGGGCATCCAAGTATCGCCATC	FALSE	0	0	1	1	0.00219226
TTGCCTTTGTATCGCGGCAGGGCATCCAAGTATCGCCATC	TTGCCTTTCGATCGCCGCAGGGCATCCAAGTATCGCCATC	TRUE	0	0	0	1	0.00219226
TTGCCTTTCGATCGCCTCAGTTCATGCAAGTATCTCCATC	TTGCCTTTCGATCGCCGCAGGGCATCCAAGTATCGCCATC	FALSE	0	0	1	1	0.00219226
TTGCGTTTCGATCGCCG------ATCCAAGTATCGCCATC	TTGCCTTTCGATCGCCGCAGGGCATCCAAGTATCGCCATC	FALSE	6	0	0	1	0.00219226
TTGCGTTTCGATCGCCGCA-----TCCTAGTATCGCCATC	TTGCCTTTCGATCGCCGCAGGGCATCCAAGTATCGCCATC	FALSE	5	0	0	1	0.00219226
TTGCCTTTCNATCGCCGCAGGGNATCCNAGTATNGNCATC	TTGCCTTTCGATCGCCGCAGGGCATCCAAGTATCGCCATC	TRUE	0	0	0	1	0.00219226
TTGCGTTTCGATCGCCGCAGGGCATGCTAGTATCGTCTTC	TTGCCTTTCGATCGCCGCAGGGCATCCAAGTATCGCCATC	TRUE	0	0	0	1	0.00219226
TTGCCTTTCGATCGCGGCAGGGCTTCCAAGTATCGCCATC	TTGCCTTTCGATCGCCGCAGGGCATCCAAGTATCGCCATC	TRUE	0	0	0	1	0.00219226
TTGCCTTTCGATCGCGGCAGTGCATCCTAGTATCGCCATC	TTGCCTTTCGATCGCCGCAGGGCATCCAAGTATCGCCATC	FALSE	0	0	1	1	0.00219226
TTGCCTTTCGATCGCGGCAGTGCTTCCAAGTTTCGCCATC	TTGCCTTTCGATCGCCGCAGGGCATCCAAGTATCGCCATC	FALSE	0	0	1	1	0.00219226
TTGCCTTTGGATCGACGCAGGTCATCCAAGTATCGGCATC	TTGCCTTTCGATCGCCGCAGGGCATCCAAGTATCGCCATC	TRUE	0	0	0	1	0.00219226
TTGCCTTTCGATCGGCTCAGGTCATCCAAGTATCGCCATC	TTGCCTTTCGATCGCCGCAGGGCATCCAAGTATCGCCATC	TRUE	0	0	0	1	0.00219226
TTGCCTTTCGATCGGCGCTGGGCATCCAAGTATCGCCATC	TTGCCTTTCGATCGCCGCAGGGCATCCAAGTATCGCCATC	TRUE	0	0	0	1	0.00219226
TTGCCTTTCGATCGGCGCAGTTCATCCAAGTTTCGCGATC	TTGCCTTTCGATCGCCGCAGGGCATCCAAGTATCGCCATC	FALSE	0	0	1	1	0.00219226
TTGCCTTTCGATCGGCGCAGTGCATCCAAGTATCGCCATC	TTGCCTTTCGATCGCCGCAGGGCATCCAAGTATCGCCATC	FALSE	0	0	1	1	0.00219226
TTGCCTTTGGATCCCCGCA-----TCCAAGTATCGCCATC	TTGCCTTTCGATCGCCGCAGGGCATCCAAGTATCGCCATC	FALSE	5	0	0	1	0.00219226
TTGCCTTTCGATCGGCGCAGGTCATCCAAGTATCGCCATC	TTGCCTTTCGATCGCCGCAGGGCATCCAAGTATCGCCATC	TRUE	0	0	0	1	0.00219226
TTGCCTTTCGATCGGCGCAGGGCATCCTAGTATCGGGATC	TTGCCTTTCGATCGCCGCAGGGCATCCAAGTATCGCCATC	TRUE	0	0	0	1	0.00219226
TTGCCTTTGGATCGACGCAGGGCATCCTATTTTCGCCATC	TTGCCTTTCGATCGCCGCAGGGCATCCAAGTATCGCCATC	TRUE	0	0	0	1	0.00219226
TTGCCTTTGGATCGACGCAGGGCATCGAAGTATCGCCATC	TTGCCTTTCGATCGCCGCAGGGCATCCAAGTATCGCCATC	TRUE	0	0	0	1	0.00219226
TTGCCTTTCGATCGGCGCAGGGCATCCAAGTTTCGGCATC	TTGCCTTTCGATCGCCGCAGGGCATCCAAGTATCGCCATC	TRUE	0	0	0	1	0.00219226
TTGCCTTTCGATCGGCGCAGGGCATCCAAGTATCGGCATC	TTGCCTTTCGATCGCCGCAGGGCATCCAAGTATCGCCATC	TRUE	0	0	0	1	0.00219226
TTGCCTTTGGATCGCAGCAGGTCATCCAAGTATCGCCATC	TTGCCTTTCGATCGCCGCAGGGCATCCAAGTATCGCCATC	TRUE	0	0	0	1	0.00219226
TTGCCTTTCGATCGCGGCTGGGCATCCAAGTATCGCCATC	TTGCCTTTCGATCGCCGCAGGGCATCCAAGTATCGCCATC	TRUE	0	0	0	1	0.00219226
TTGCCTTTCGATCGGCGCAGGGCATCCAAGTATCGCAATC	TTGCCTTTCGATCGCCGCAGGGCATCCAAGTATCGCCATC	TRUE	0	0	0	1	0.00219226
TTGCCTTTGGATCGCCGAAGGGCATCCAAGTATCGGCATC	TTGCCTTTCGATCGCCGCAGGGCATCCAAGTATCGCCATC	TRUE	0	0	0	1	0.00219226
TTGCCTTTCGATCGGCGAAGGGCATCCAAGTATCGCCATC	TTGCCTTTCGATCGCCGCAGGGCATCCAAGTATCGCCATC	TRUE	0	0	0	1	0.00219226
TTGCCTTTCGATCGGCG------ATCCAAGTTTCGCCATC	TTGCCTTTCGATCGCCGCAGGGCATCCAAGTATCGCCATC	FALSE	6	0	0	1	0.00219226
TTGCCTTTGGATCGCCGCAGGGCATCCAAGTATCTCCATC	TTGCCTTTCGATCGCCGCAGGGCATCCAAGTATCGCCATC	TRUE	0	0	0	1	0.00219226
TTGCCTTTGGATCGCCGCAGGGCATCCAATTATCGCCATC	TTGCCTTTCGATCGCCGCAGGGCATCCAAGTATCGCCATC	TRUE	0	0	0	1	0.00219226
TTGCCTTTGGATCGCCGCAGGGCATCCTAGTATCGCCATG	TTGCCTTTCGATCGCCGCAGGGCATCCAAGTATCGCCATC	TRUE	0	0	0	1	0.00219226
TTGCCTTTGGATCGCCGCAGGGCATCGATGTATCTCCATC	TTGCCTTTCGATCGCCGCAGGGCATCCAAGTATCGCCATC	TRUE	0	0	0	1	0.00219226
TTGCCTTTCGATCGCTGCACGGCATCCAACTATCGCCATC	TTGCCTTTCGATCGCCGCAGGGCATCCAAGTATCGCCATC	FALSE	0	0	1	1	0.00219226
TTGCCTTTGGATCGCCGCAGGGCATCGTATTTTCGCCATC	TTGCCTTTCGATCGCCGCAGGGCATCCAAGTATCGCCATC	TRUE	0	0	0	1	0.00219226
TTGCCTTTCGATCGCGGGAGGGCATCCAAGTATCGCCATC	TTGCCTTTCGATCGCCGCAGGGCATCCAAGTATCGCCATC	TRUE	0	0	0	1	0.00219226
TTGCCTTTCGCTCGCCGCATGGCATCCAAGTATCGCCATC	TTGCCTTTCGATCGCCGCAGGGCATCCAAGTATCGCCATC	FALSE	0	0	1	1	0.00219226
#REF!	TTGCCTTTCGATCGCCGCAGGGCATCCAAGTATCGCCATC	FALSE	43	0	0	1	0.00219226
TTGCCTTTCGATCGCCGCAGGGCTGCCAAGAATCGCCATC	TTGCCTTTCGATCGCCGCAGGGCATCCAAGTATCGCCATC	TRUE	0	0	0	1	0.00219226
TTGCATTTCTATCGCCGCAGGGCATCCAAGTATCGCCATC	TTGCCTTTCGATCGCCGCAGGGCATCCAAGTATCGCCATC	TRUE	0	0	0	1	0.00219226
TTGCATTACGATCGCCGCAGGGCATCCAAGTATCGCCATC	TTGCCTTTCGATCGCCGCAGGGCATCCAAGTATCGCCATC	TRUE	0	0	0	1	0.00219226
TTGCATTTCGATCGACGAAGGGCATCCAAGTATCGCCATC	TTGCCTTTCGATCGCCGCAGGGCATCCAAGTATCGCCATC	TRUE	0	0	0	1	0.00219226
TTGCATTTCGATCGCCG------ATCCAAGTATCGCCATC	TTGCCTTTCGATCGCCGCAGGGCATCCAAGTATCGCCATC	FALSE	6	0	0	1	0.00219226
TTGCATTTCGATCGCCGCAGGGCATCCAAGTATCTGCATC	TTGCCTTTCGATCGCCGCAGGGCATCCAAGTATCGCCATC	TRUE	0	0	0	1	0.00219226
TTGCATTTCGATCGGCGAAGGTCATCCAAGTATGTCCATC	TTGCCTTTCGATCGCCGCAGGGCATCCAAGTATCGCCATC	TRUE	0	0	0	1	0.00219226
TTGCATTTCGATCTCCTCAGTTCATCCAAGTATCTCCATC	TTGCCTTTCGATCGCCGCAGGGCATCCAAGTATCGCCATC	FALSE	0	0	1	1	0.00219226
TTGCCATTCGATCTAATCTGGGCATCCAAGTATCGCCATC	TTGCCTTTCGATCGCCGCAGGGCATCCAAGTATCGCCATC	TRUE	0	0	0	1	0.00219226
TGGCCTTTCTTTCGCCGCTGGGAATCAAATTATCGCCATC	TTGCCTTTCGATCGCCGCAGGGCATCCAAGTATCGCCATC	TRUE	0	0	0	1	0.00219226
TTGCCCTTCGATCGCCGGAGGGCATCCAAGTATCGCCATC	TTGCCTTTCGATCGCCGCAGGGCATCCAAGTATCGCCATC	TRUE	0	0	0	1	0.00219226
TTGCCCTTCGCTCGACG------ATCCAAGTATCGCCATC	TTGCCTTTCGATCGCCGCAGGGCATCCAAGTATCGCCATC	FALSE	6	0	0	1	0.00219226
TTGCCGTTCCCTCCCCGCAGGGCATCCAAGTATCGCCATC	TTGCCTTTCGATCGCCGCAGGGCATCCAAGTATCGCCATC	TRUE	0	0	0	1	0.00219226
TTGCCGTTCGATCGCCGCAGGGCATCCAAGTATCGGCATC	TTGCCTTTCGATCGCCGCAGGGCATCCAAGTATCGCCATC	TRUE	0	0	0	1	0.00219226
TTGCCNTTCGATCGCCGCAGGNCATCCAAGTATCGCCATC	TTGCCTTTCGATCGCCGCAGGGCATCCAAGTATCGCCATC	TRUE	0	0	0	1	0.00219226
TTGCCNTTCNATCGCCGCAGGNCATCCAAGTATCGCCATC	TTGCCTTTCGATCGCCGCAGGGCATCCAAGTATCGCCATC	TRUE	0	0	0	1	0.00219226
TTGCAGTGCTATCGACTCAGGTCATCCAATTAGAGACATC	TTGCCTTTCGATCGCCGCAGGGCATCCAAGTATCGCCATC	TRUE	0	0	0	1	0.00219226
TTGACTTTCTATCGCCTCAGTGCATCCAAGTATCGCCATC	TTGCCTTTCGATCGCCGCAGGGCATCCAAGTATCGCCATC	FALSE	0	0	1	1	0.00219226
TTGACTTTCGCTCGCCGCAGGGCATCCAAGTATCGCCATC	TTGCCTTTCGATCGCCGCAGGGCATCCAAGTATCGCCATC	TRUE	0	0	0	1	0.00219226
TTGACTTTCGATCGCGGCAGGGCATCCAAGTATCGCCATC	TTGCCTTTCGATCGCCGCAGGGCATCCAAGTATCGCCATC	TRUE	0	0	0	1	0.00219226
TTGACTTTCGATCGCCTCAGGGCATCCAAGTATCGCGATC	TTGCCTTTCGATCGCCGCAGGGCATCCAAGTATCGCCATC	TRUE	0	0	0	1	0.00219226
TTGACTTTCGATCGCCGCAGTGCATCCAAGTATCTCCATC	TTGCCTTTCGATCGCCGCAGGGCATCCAAGTATCGCCATC	FALSE	0	0	1	1	0.00219226
TTGACTTTCGATCGCCGCAGGGCATCCAATTATCGCCATC	TTGCCTTTCGATCGCCGCAGGGCATCCAAGTATCGCCATC	TRUE	0	0	0	1	0.00219226
TTGACTTTCGATCGCCGCA-----TCCTAGTATCGCCATC	TTGCCTTTCGATCGCCGCAGGGCATCCAAGTATCGCCATC	FALSE	5	0	0	1	0.00219226
TTGACTTTCGATCGCCGCA-----TCCAAGTATCGCCATC	TTGCCTTTCGATCGCCGCAGGGCATCCAAGTATCGCCATC	FALSE	5	0	0	1	0.00219226
TTGACTTTCGATCGCCGAA-----TCCAAGTATCGACATC	TTGCCTTTCGATCGCCGCAGGGCATCCAAGTATCGCCATC	FALSE	5	0	0	1	0.00219226
TTGACTTTCGATCGACGCAGGGCATCCAAGTATCGCAATC	TTGCCTTTCGATCGCCGCAGGGCATCCAAGTATCGCCATC	TRUE	0	0	0	1	0.00219226
TTGAATTTCTATCGCCGCAGGGCATGCAAGTATCGCCATC	TTGCCTTTCGATCGCCGCAGGGCATCCAAGTATCGCCATC	TRUE	0	0	0	1	0.00219226
TTCCCTTTCGATCGCAGCAGGGCATCCAAGTATCGCCATC	TTGCCTTTCGATCGCCGCAGGGCATCCAAGTATCGCCATC	TRUE	0	0	0	1	0.00219226
TTCCCTTTCGATCGCAGCAGCGCATCCAAGTATCGCCATC	TTGCCTTTCGATCGCCGCAGGGCATCCAAGTATCGCCATC	FALSE	0	0	1	1	0.00219226
TTCCCTTGCGATCGCCGCCGGGCATCCAAGTATCGCCATC	TTGCCTTTCGATCGCCGCAGGGCATCCAAGTATCGCCATC	TRUE	0	0	0	1	0.00219226
TTCCCTCTCGTACGCC------CATCCAAGTATCGCCATC	TTGCCTTTCGATCGCCGCAGGGCATCCAAGTATCGCCATC	FALSE	6	0	0	1	0.00219226
TTCCCACTCGACCGCCGCAGGGCATCCAAGTATCGCCATC	TTGCCTTTCGATCGCCGCAGGGCATCCAAGTATCGCCATC	TRUE	0	0	0	1	0.00219226
TTGCCTATCGATCGACGCAGTGCATCCAAGTATCTCCATC	TTGCCTTTCGATCGCCGCAGGGCATCCAAGTATCGCCATC	FALSE	0	0	1	1	0.00219226
TTGCCTATCGATCGCCGCAGGGCATCCAAGTATCTCCATC	TTGCCTTTCGATCGCCGCAGGGCATCCAAGTATCGCCATC	TRUE	0	0	0	1	0.00219226
TTGCCTCTCGAGCGCCG------ATCCAAGTATCGCCATC	TTGCCTTTCGATCGCCGCAGGGCATCCAAGTATCGCCATC	FALSE	6	0	0	1	0.00219226
TTGCCTTGCGATCGCCGCACCGCATCCAAGTATCGCCATC	TTGCCTTTCGATCGCCGCAGGGCATCCAAGTATCGCCATC	FALSE	0	0	2	1	0.00219226
TTGCCTTTCAATAGCCGCAGGGCATCCAAGTATCGCCATC	TTGCCTTTCGATCGCCGCAGGGCATCCAAGTATCGCCATC	TRUE	0	0	0	1	0.00219226
TTGCCTTTATATCTCCGCAGGGCATCCAAGTATCGCCATC	TTGCCTTTCGATCGCCGCAGGGCATCCAAGTATCGCCATC	TRUE	0	0	0	1	0.00219226
TTGCCTTTAGATCTACGCATTTAATCCAATTATCGACATA	TTGCCTTTCGATCGCCGCAGGGCATCCAAGTATCGCCATC	FALSE	0	0	2	1	0.00219226
TTGCCTTTAGATCGCCGCATGGCATCCAAGTATCGCCATC	TTGCCTTTCGATCGCCGCAGGGCATCCAAGTATCGCCATC	FALSE	0	0	1	1	0.00219226
TTGCCTTTAGATCGCCGCA-----TCCAAGTATCGCCATC	TTGCCTTTCGATCGCCGCAGGGCATCCAAGTATCGCCATC	FALSE	5	0	0	1	0.00219226
TTGCCTTTAGATCGCCG------ATCCAAGTATCGCCATC	TTGCCTTTCGATCGCCGCAGGGCATCCAAGTATCGCCATC	FALSE	6	0	0	1	0.00219226
TTGCCTTTAGATCGCCG------ATACAAGTATCGCCATC	TTGCCTTTCGATCGCCGCAGGGCATCCAAGTATCGCCATC	FALSE	6	0	0	1	0.00219226
TTGCCTTTAGATCGCAGCAGGGCATCCATGTATAGCCATC	TTGCCTTTCGATCGCCGCAGGGCATCCAAGTATCGCCATC	TRUE	0	0	0	1	0.00219226
TTGCCTTTAGATCGAATCAGGGCATCCAAGTATCGCGATA	TTGCCTTTCGATCGCCGCAGGGCATCCAAGTATCGCCATC	TRUE	0	0	0	1	0.00219226
TTGCCTTGCTAGCGCCGCAGGGCATCCAAGTATCGCCATC	TTGCCTTTCGATCGCCGCAGGGCATCCAAGTATCGCCATC	TRUE	0	0	0	1	0.00219226
TTGCCTTGCGTTCGCCTCTCGGCATCCAAGTATCGCCATC	TTGCCTTTCGATCGCCGCAGGGCATCCAAGTATCGCCATC	FALSE	0	0	1	1	0.00219226
TTGCCTTGCGCTCGCCGCAGGGCATCCAAGTATCGCCATC	TTGCCTTTCGATCGCCGCAGGGCATCCAAGTATCGCCATC	TRUE	0	0	0	1	0.00219226
TTGCCTTGCGATCGGCGCAGGGCATCCAAGTATCGCCATC	TTGCCTTTCGATCGCCGCAGGGCATCCAAGTATCGCCATC	TRUE	0	0	0	1	0.00219226
TTGCCTTGCGATCGCCGCAGGGCATCCTAGTATCGCCATC	TTGCCTTTCGATCGCCGCAGGGCATCCAAGTATCGCCATC	TRUE	0	0	0	1	0.00219226
TTGCCTTGCGATCGCCG------ATCCAAGTATCGCCATC	TTGCCTTTCGATCGCCGCAGGGCATCCAAGTATCGCCATC	FALSE	6	0	0	1	0.00219226
TTGCCTCTCGATCGCATCAGGGCATCCAAGTATCGCCATC	TTGCCTTTCGATCGCCGCAGGGCATCCAAGTATCGCCATC	TRUE	0	0	0	1	0.00219226
TTGCCTTGCGATCGCATCAGGGCATCCAAGTATCGCCATC	TTGCCTTTCGATCGCCGCAGGGCATCCAAGTATCGCCATC	TRUE	0	0	0	1	0.00219226
TTGCCTTGCGATCGCAGCAGGGCATCCAAGTATCGCCATC	TTGCCTTTCGATCGCCGCAGGGCATCCAAGTATCGCCATC	TRUE	0	0	0	1	0.00219226
TTGCCTTGCGATCCGCGCAGGGCATCCAAGTATCGCCATC	TTGCCTTTCGATCGCCGCAGGGCATCCAAGTATCGCCATC	TRUE	0	0	0	1	0.00219226
TTGCCTTGCGATCCCCGCAGGGCATCCAAGTATCGCCATC	TTGCCTTTCGATCGCCGCAGGGCATCCAAGTATCGCCATC	TRUE	0	0	0	1	0.00219226
TTGCCTTCCGATCGCCGCTTGGCATCCAAGTATCGCCATC	TTGCCTTTCGATCGCCGCAGGGCATCCAAGTATCGCCATC	FALSE	0	0	1	1	0.00219226
TTGCCTTCCGATCCCCG------ATCCAAGTATCGCCATC	TTGCCTTTCGATCGCCGCAGGGCATCCAAGTATCGCCATC	FALSE	6	0	0	1	0.00219226
TTGCCTTACGATCGCCGCAGGGCATCCTAGTATCGGCATC	TTGCCTTTCGATCGCCGCAGGGCATCCAAGTATCGCCATC	TRUE	0	0	0	1	0.00219226
TTGCCTTACGATCGCCGCAGGGCAGCCACGTAGCGCCATC	TTGCCTTTCGATCGCCGCAGGGCATCCAAGTATCGCCATC	TRUE	0	0	0	1	0.00219226
TTGCCTTACGATCCCCGCAGGGCATCCAAGTATCGCCATC	TTGCCTTTCGATCGCCGCAGGGCATCCAAGTATCGCCATC	TRUE	0	0	0	1	0.00219226
TTGCCTCTCTATCGCCGCAGGGCATCCAAGTATCGCCATC	TTGCCTTTCGATCGCCGCAGGGCATCCAAGTATCGCCATC	TRUE	0	0	0	1	0.00219226
TTGCCTCTCTATCCCCGCAGGTCATCCAAGTATCGCCATC	TTGCCTTTCGATCGCCGCAGGGCATCCAAGTATCGCCATC	TRUE	0	0	0	1	0.00219226
TTGCCTCTCGCGCGCCGCAGGGCATCCAAGTATCGCCATC	TTGCCTTTCGATCGCCGCAGGGCATCCAAGTATCGCCATC	TRUE	0	0	0	1	0.00219226
TTGCCTCTCGATCGCCGCTGTGCAGCCAAGTATCGCCATC	TTGCCTTTCGATCGCCGCAGGGCATCCAAGTATCGCCATC	FALSE	0	0	1	1	0.00219226
TTGCCTCTCGATCGCCGCAGTGCATCCAAGTATCGCCATC	TTGCCTTTCGATCGCCGCAGGGCATCCAAGTATCGCCATC	FALSE	0	0	1	1	0.00219226
TGGCTTTCCTACCGCCG-ACGGCATCCAAGTATCGCCATC	TGCCTTTCG-ATCGCCGCAGGGCATCCAAGTATCGCCATC	FALSE	0	0	1	1	0.00219226
TGGCCTTTCGCTCGCCGCAGGGCATCCAAGTATCGCCATC	TTGCCTTTCGATCGCCGCAGGGCATCCAAGTATCGCCATC	TRUE	0	0	0	1	0.00219226
TTGCCTTTCGATCGCCGCAGGGCNTCCAAGTATCGCCATC	TTGCCTTTCGATCGCCGCAGGGCATCCAAGTATCGCCATC	TRUE	0	0	0	1	0.00219226
ATGCCTATCGCTCGCCGCAGGGCATCCAAGTATCGCCATC	TTGCCTTTCGATCGCCGCAGGGCATCCAAGTATCGCCATC	TRUE	0	0	0	1	0.00219226
#REF!	TTGCCTTTCGATCGCCGCAGGGCATCCAAGTATCGCCATC	FALSE	43	0	0	1	0.00219226
#REF!	TTGCCTTTCGATCGCCGCAGGGCATCCAAGTATCGCCATC	FALSE	43	0	0	1	0.00219226
#REF!	TTGCCTTTCGATCGCCGCAGGGCATCCAAGTATCGCCATC	FALSE	43	0	0	1	0.00219226
#REF!	TTGCCTTTCGATCGCCGCAGGGCATCCAAGTATCGCCATC	FALSE	6	0	0	1	0.00219226
#REF!	TTGCCTTTCGATCGCCGCAGGGCATCCAAGTATCGCCATC	TRUE	0	0	0	1	0.00219226
AGTCGATCCGATCGCCTCACGGCATCCAAGGATCGCCATC	TTGCCTTTCGATCGCCGCAGGGCATCCAAGTATCGCCATC	FALSE	0	0	1	1	0.00219226
ATGCCTCTCGCTCGCCGCAGGGCATCCAAGTATCGCCATC	TTGCCTTTCGATCGCCGCAGGGCATCCAAGTATCGCCATC	TRUE	0	0	0	1	0.00219226
TGGCCTTTCGATCGGCGCAGCGCATCCAAGTATCGCCATC	TTGCCTTTCGATCGCCGCAGGGCATCCAAGTATCGCCATC	FALSE	0	0	1	1	0.00219226
ATGCCTTTCGATCGCCG------ATCCAAGTATCGCCATC	TTGCCTTTCGATCGCCGCAGGGCATCCAAGTATCGCCATC	FALSE	6	0	0	1	0.00219226
ATGGCTTTCGATCGCCGCACGGCATCCAAGTATCGCCATC	TTGCCTTTCGATCGCCGCAGGGCATCCAAGTATCGCCATC	FALSE	0	0	1	1	0.00219226
CAGCCACTCGATCGCCGCAGTGCATCCAAGTATCGCCATC	TTGCCTTTCGATCGCCGCAGGGCATCCAAGTATCGCCATC	FALSE	0	0	1	1	0.00219226
CCGCCCCTCGAGCGCCGCAGGGCATCCAAGTATCGCCATC	TTGCCTTTCGATCGCCGCAGGGCATCCAAGTATCGCCATC	TRUE	0	0	0	1	0.00219226
CTGACTTCCGATCCCCGCAGCTCAGCCAAGTATCGCCATC	TTGCCTTTCGATCGCCGCAGGGCATCCAAGTATCGCCATC	FALSE	0	0	1	1	0.00219226
CTGACTTTCGATCGCCGCAGGTCATCCAAGTATCGCCCTC	TTGCCTTTCGATCGCCGCAGGGCATCCAAGTATCGCCATC	TRUE	0	0	0	1	0.00219226
#REF!	TTGCCTTTCGATCGCCGCAGGGCATCCAAGTATCGCCATC	FALSE	43	0	0	1	0.00219226
#REF!	TTGCCTTTCGATCGCCGCAGGGCATCCAAGTATCGCCATC	FALSE	43	0	0	1	0.00219226
#REF!	TTGCCTTTCGATCGCCGCAGGGCATCCAAGTATCGCCATC	FALSE	43	0	0	1	0.00219226
#REF!	TTGCCTTTCGATCGCCGCAGGGCATCCAAGTATCGCCATC	FALSE	43	0	0	1	0.00219226
#REF!	TTGCCTTTCGATCGCCGCAGGGCATCCAAGTATCGCCATC	FALSE	43	0	0	1	0.00219226
#REF!	TTGCCTTTCGATCGCCGCAGGGCATCCAAGTATCGCCATC	FALSE	43	0	0	1	0.00219226
#REF!	TTGCCTTTCGATCGCCGCAGGGCATCCAAGTATCGCCATC	FALSE	43	0	0	1	0.00219226
#REF!	TTGCCTTTCGATCGCCGCAGGGCATCCAAGTATCGCCATC	FALSE	43	0	0	1	0.00219226
#REF!	TTGCCTTTCGATCGCCGCAGGGCATCCAAGTATCGCCATC	FALSE	43	0	0	1	0.00219226
#REF!	TTGCCTTTCGATCGCCGCAGGGCATCCAAGTATCGCCATC	FALSE	43	0	0	1	0.00219226
#REF!	TTGCCTTTCGATCGCCGCAGGGCATCCAAGTATCGCCATC	FALSE	43	0	0	1	0.00219226
#REF!	TTGCCTTTCGATCGCCGCAGGGCATCCAAGTATCGCCATC	FALSE	43	0	0	1	0.00219226
#REF!	TTGCCTTTCGATCGCCGCAGGGCATCCAAGTATCGCCATC	FALSE	44	0	0	1	0.00219226
#REF!	TTGCCTTTCGATCGCCGCAGGGCATCCAAGTATCGCCATC	FALSE	43	0	0	1	0.00219226
#REF!	TTGCCTTTCGATCGCCGCAGGGCATCCAAGTATCGCCATC	FALSE	43	0	0	1	0.00219226
#REF!	TTGCCTTTCGATCGCCGCAGGGCATCCAAGTATCGCCATC	FALSE	43	0	0	1	0.00219226
#REF!	TTGCCTTTCGATCGCCGCAGGGCATCCAAGTATCGCCATC	FALSE	43	0	0	1	0.00219226
CTGCATTTCGATCGCCGCAGGGCAGCCAAGTATCGCCATC	TTGCCTTTCGATCGCCGCAGGGCATCCAAGTATCGCCATC	TRUE	0	0	0	1	0.00219226
CTGCCCTTCGATCGCCGGATGGGATGCAACGAACCGCATC	TTGCCTTTCGATCGCCGCAGGGCATCCAAGTATCGCCATC	FALSE	0	0	1	1	0.00219226
CTGCCTATCGAGCGACGCAGGGCATCCAAGTATCGCCATC	TTGCCTTTCGATCGCCGCAGGGCATCCAAGTATCGCCATC	TRUE	0	0	0	1	0.00219226
TAGCCTTTCTTTCGCCTCAGGGCATCCAAGTATCGCCATC	TTGCCTTTCGATCGCCGCAGGGCATCCAAGTATCGCCATC	TRUE	0	0	0	1	0.00219226
TGGCCTTTCGATCGCGGCAGGGCATCCAAGTATCGCCATC	TTGCCTTTCGATCGCCGCAGGGCATCCAAGTATCGCCATC	TRUE	0	0	0	1	0.00219226
TGGCCTTTCGATCGCCGCTGGGCATCCAAGTATCGCCATC	TTGCCTTTCGATCGCCGCAGGGCATCCAAGTATCGCCATC	TRUE	0	0	0	1	0.00219226
TGGCCTTTCGATCGCCGCAGTGCATCCAAGTATCGCCATC	TTGCCTTTCGATCGCCGCAGGGCATCCAAGTATCGCCATC	FALSE	0	0	1	1	0.00219226
TGGCCTTTCGATCGCCGCAGCGCATCCAAGTATCGCCATC	TTGCCTTTCGATCGCCGCAGGGCATCCAAGTATCGCCATC	FALSE	0	0	1	1	0.00219226
TGGCCTTTCGATCGCAGCCGGGCATCCAAGTATCGCCATC	TTGCCTTTCGATCGCCGCAGGGCATCCAAGTATCGCCATC	TRUE	0	0	0	1	0.00219226
TGGCCTTGCGATCGCCGCAGGGCAGCCAAGTATCGCCATC	TTGCCTTTCGATCGCCGCAGGGCATCCAAGTATCGCCATC	TRUE	0	0	0	1	0.00219226
TGGCCTTGCGACCGCCGCAGGGCATCCA-GTATCGCCATC	TTGCCTTTCGATCGCCGCAGGGCATCCAAGTATCGCCATC	TRUE	0	0	0	1	0.00219226
TGGCCTCTCGATCGCCGCAGGTCATCCTACGATCGCCATC	TTGCCTTTCGATCGCCGCAGGGCATCCAAGTATCGCCATC	TRUE	0	0	0	1	0.00219226
TGGCCTCTCGAGCGCCGCAGTGCATCCAAGTATCGCCATC	TTGCCTTTCGATCGCCGCAGGGCATCCAAGTATCGCCATC	FALSE	0	0	1	1	0.00219226
TGGCCTATCGAGCGCCGCAGGGATTCCAAGTATCGCCATC	TTGCCTTTCGATCGCCGCAGGGCATCCAAGTATCGCCATC	TRUE	0	0	0	1	0.00219226
TGGCCCTTCGCTCGACGGAGGGCATCCAAGTATCGCCATC	TTGCCTTTCGATCGCCGCAGGGCATCCAAGTATCGCCATC	TRUE	0	0	0	1	0.00219226
TGGCCCTCCGATGGCCGCAGGGCATCCAAGTATCGCCATC	TTGCCTTTCGATCGCCGCAGGGCATCCAAGTATCGCCATC	TRUE	0	0	0	1	0.00219226
TGCCCTTTGCTGCCCCGCTGGGATTCAACTAATCGCCATC	TTGCCTTTCGATCGCCGCAGGGCATCCAAGTATCGCCATC	TRUE	0	0	0	1	0.00219226
TATCCTTGCGTTCGCCTCATGGCATCCAAGTATCGCCATC	TTGCCTTTCGATCGCCGCAGGGCATCCAAGTATCGCCATC	FALSE	0	0	1	1	0.00219226
TAGCCTTTCGATCGCCGCA-----TCCAAGTATCGCCATC	TTGCCTTTCGATCGCCGCAGGGCATCCAAGTATCGCCATC	FALSE	5	0	0	1	0.00219226
CTGCCTATCGATCGCCGCAGGGCATCCAAGTATCGCCATC	TTGCCTTTCGATCGCCGCAGGGCATCCAAGTATCGCCATC	TRUE	0	0	0	1	0.00219226
TAGCCCTGCGATCGCCGCACGGCATCCAAGTATCGCCATC	TTGCCTTTCGATCGCCGCAGGGCATCCAAGTATCGCCATC	FALSE	0	0	1	1	0.00219226
GTGCCTTTGGATCGCCGCAGGGCATCCAAGTATCGCCATC	TTGCCTTTCGATCGCCGCAGGGCATCCAAGTATCGCCATC	TRUE	0	0	0	1	0.00219226
GTGCCTTTCGATCGCCG------ATCCAAGGATCGCCATC	TTGCCTTTCGATCGCCGCAGGGCATCCAAGTATCGCCATC	FALSE	6	0	0	1	0.00219226
GGGCCTCGCCCCCGCCGCCCCCCCTCCAACGCCCCCCCGC	TTGCCTTTCGATCGCCGCAGGGCATCCAAGTATCGCCATC	FALSE	0	0	2	1	0.00219226
GAGCCTTTGGATCGCCGCAGTGGATCCAAGTATCGCCATC	TTGCCTTTCGATCGCCGCAGGGCATCCAAGTATCGCCATC	FALSE	0	0	1	1	0.00219226
CTTGCTTTCGATCGCCGCAGGGCATCCAAGTATCGCCATC	TTGCCTTTCGATCGCCGCAGGGCATCCAAGTATCGCCATC	TRUE	0	0	0	1	0.00219226
CTGGCCTTCCTTCGCCGCACGGCATCCAAGTATCGCCATC	TTGCCTTTCGATCGCCGCAGGGCATCCAAGTATCGCCATC	FALSE	0	0	1	1	0.00219226
CTGCCTTTCGATCGCCGCAGGGCATCCAAGTAGCGCCATC	TTGCCTTTCGATCGCCGCAGGGCATCCAAGTATCGCCATC	TRUE	0	0	0	1	0.00219226
CTGCCTTTCGATCGCCGAAGGGCATCCAAGTATCGCCATC	TTGCCTTTCGATCGCCGCAGGGCATCCAAGTATCGCCATC	TRUE	0	0	0	1	0.00219226
CTGCCTTTCGAACGCCGGACGGAATCCAAGTATCGCCATC	TTGCCTTTCGATCGCCGCAGGGCATCCAAGTATCGCCATC	FALSE	0	0	1	1	0.00219226
CTGCCTTTCCCTCCCCGGAGGGCATCCAAGTATCGCCATC	TTGCCTTTCGATCGCCGCAGGGCATCCAAGTATCGCCATC	TRUE	0	0	0	1	0.00219226
CTGCCTTCCCATCGCCGCAGTGCATCCAAGTATCGCCATC	TTGCCTTTCGATCGCCGCAGGGCATCCAAGTATCGCCATC	FALSE	0	0	1	1	0.00219226
CTGCCTTACGATCCCCGCAGCGCATCCAAGTATCGCCATC	TTGCCTTTCGATCGCCGCAGGGCATCCAAGTATCGCCATC	FALSE	0	0	1	1	0.00219226
CTGCCTCTCTCTCGCCGCAGTGCATCCAAGTATCGCCATC	TTGCCTTTCGATCGCCGCAGGGCATCCAAGTATCGCCATC	FALSE	0	0	1	1	0.00219226
TTGCCTTTCAATCGCCGCAGGGCATCCTAGTATCGCGATC	TTGCCTTTCGATCGCCGCAGGGCATCCAAGTATCGCCATC	TRUE	0	0	0	1	0.00219226
TTGCCTTTCCATCGCCG------ATCCAAGTATCGCCATC	TTGCCTTTCGATCGCCGCAGGGCATCCAAGTATCGCCATC	FALSE	6	0	0	1	0.00219226
TTGCCTTTCCATCGCCGCAGCTCATCCAAGTATCGCCATC	TTGCCTTTCGATCGCCGCAGGGCATCCAAGTATCGCCATC	FALSE	0	0	1	1	0.00219226
TTGCCTTTCGATCGCCGCAGGGCATCAAATTATCGCCATC	TTGCCTTTCGATCGCCGCAGGGCATCCAAGTATCGCCATC	TRUE	0	0	0	1	0.00219226
TTGCCTTTCGATCGCCGCAGGGCAGCCTAGTATCGCCATC	TTGCCTTTCGATCGCCGCAGGGCATCCAAGTATCGCCATC	TRUE	0	0	0	1	0.00219226
TTGCCTTTCGATCGCCGCAGGGCATACAAGTATAGCCATC	TTGCCTTTCGATCGCCGCAGGGCATCCAAGTATCGCCATC	TRUE	0	0	0	1	0.00219226
TTGCCTTTCGATCGCCGCAGGGCATACAAGTATCGCCAGC	TTGCCTTTCGATCGCCGCAGGGCATCCAAGTATCGCCATC	TRUE	0	0	0	1	0.00219226
TTGCCTTTCGATCGCCGCAGGGCATACAAGTATCGGCATC	TTGCCTTTCGATCGCCGCAGGGCATCCAAGTATCGCCATC	TRUE	0	0	0	1	0.00219226
TTGCCTTTCGATCGCCGCAGGGCATACTATTTTCGCAATC	TTGCCTTTCGATCGCCGCAGGGCATCCAAGTATCGCCATC	TRUE	0	0	0	1	0.00219226
TTGCCTTTCGATCGCCGCAGGGCATCAAAGTATCGCCATA	TTGCCTTTCGATCGCCGCAGGGCATCCAAGTATCGCCATC	TRUE	0	0	0	1	0.00219226
TTGCCTTTCGATCGCCGCAGGGCATCCAAATATCGCCATC	TTGCCTTTCGATCGCCGCAGGGCATCCAAGTATCGCCATC	TRUE	0	0	0	1	0.00219226
TTGCCTTTCCATCGCCGCAGGGCTTCCAAGTATCGCCATC	TTGCCTTTCGATCGCCGCAGGGCATCCAAGTATCGCCATC	TRUE	0	0	0	1	0.00219226
TTGCCTTTCGATCGCCGCAGGGCATCCAAATATCGCCGTC	TTGCCTTTCGATCGCCGCAGGGCATCCAAGTATCGCCATC	TRUE	0	0	0	1	0.00219226
TTGCCTTTCGATCGCCGCAGGGCATCCAACTATGGCCATC	TTGCCTTTCGATCGCCGCAGGGCATCCAAGTATCGCCATC	TRUE	0	0	0	1	0.00219226
TTGCCTTTCGATCGCCGCAGGGCATCCAAGAATCGCCACC	TTGCCTTTCGATCGCCGCAGGGCATCCAAGTATCGCCATC	TRUE	0	0	0	1	0.00219226
TTGCCTTTCGATCGCCGCAGGGCATCCAAGTATCGC-ATC	TTGCCTTTCGATCGCCGCAGGGCATCCAAGTATCGCCATC	TRUE	0	0	0	1	0.00219226
TTGCCTTTCGATCGCCGCAGGGCATCCAAGTATCGCCAAC	TTGCCTTTCGATCGCCGCAGGGCATCCAAGTATCGCCATC	TRUE	0	0	0	1	0.00219226
TTGCCTTTCGATCGCCGCAGGGCATCCAAGTATCGCCGAC	TTGCCTTTCGATCGCCGCAGGGCATCCAAGTATCGCCATC	TRUE	0	0	0	1	0.00219226
TTGCCTTTCGATCGCCGCAGGGCAAGCAAGGATCGCCATC	TTGCCTTTCGATCGCCGCAGGGCATCCAAGTATCGCCATC	TRUE	0	0	0	1	0.00219226
TTGCCTTTCGATCGCCGCAGGGAATCCAAGTTTCGCCATC	TTGCCTTTCGATCGCCGCAGGGCATCCAAGTATCGCCATC	TRUE	0	0	0	1	0.00219226
TTGCCTTTCGATCGCCGCAGGCCATCCTAGTATCGGGATG	TTGCCTTTCGATCGCCGCAGGGCATCCAAGTATCGCCATC	TRUE	0	0	0	1	0.00219226
TTGCCTTTCGATCGCCGCAGGCCATCCAAGTATCGCCATC	TTGCCTTTCGATCGCCGCAGGGCATCCAAGTATCGCCATC	TRUE	0	0	0	1	0.00219226
TTGCCTTTCGATCGCCGCAG--TATCCAAGTATCGCCATC	TTGCCTTTCGATCGCCGCAGGGCATCCAAGTATCGCCATC	FALSE	2	0	0	1	0.00219226
TTGCCTTTCGATCGCCGCAG----------TATGCGCCAT	TTGCCTTTCGATCGCCGCAGGGCATCCAAGTAT-CGCCAT	FALSE	10	0	0	1	0.00219226
TTGCCTTTCGATCGCCGCACTGCATCCAAGTATCGCCATC	TTGCCTTTCGATCGCCGCAGGGCATCCAAGTATCGCCATC	FALSE	0	0	2	1	0.00219226
TTGCCTTTCGATCGCCGCA-----TCCTATTATCGCCATC	TTGCCTTTCGATCGCCGCAGGGCATCCAAGTATCGCCATC	FALSE	5	0	0	1	0.00219226
TTGCCTTTCGATCGCCGCA-----TCCTAGTATAGCCATC	TTGCCTTTCGATCGCCGCAGGGCATCCAAGTATCGCCATC	FALSE	5	0	0	1	0.00219226
TTGCCTTTCGATCGCCGCA-----TCCGAGTATCGCCATC	TTGCCTTTCGATCGCCGCAGGGCATCCAAGTATCGCCATC	FALSE	5	0	0	1	0.00219226
TTGCCTTTCGATCGCCGCA-----TCCAATTATCGCAATC	TTGCCTTTCGATCGCCGCAGGGCATCCAAGTATCGCCATC	FALSE	5	0	0	1	0.00219226
TTGCCTTTCGATCGCCGCA-----TCCAAGTATTGCCATC	TTGCCTTTCGATCGCCGCAGGGCATCCAAGTATCGCCATC	FALSE	5	0	0	1	0.00219226
TTGCCTTTCGATCGCCGCA-----TCCAACTATCGCCATC	TTGCCTTTCGATCGCCGCAGGGCATCCAAGTATCGCCATC	FALSE	5	0	0	1	0.00219226
TTGCCTTTCGATCGCCGAAGGTCATCCAAGTATCGCCATC	TTGCCTTTCGATCGCCGCAGGGCATCCAAGTATCGCCATC	TRUE	0	0	0	1	0.00219226
TTGCCTTTCGATCGCCGAAG-GCATCCAAGTATCGCCATC	TTGCCTTTCGATCGCCGCAGGGCATCCAAGTATCGCCATC	FALSE	1	0	0	1	0.00219226
TTGCCTTTCGATCGCCGAAAGGCATCCAAGTATCGCCATC	TTGCCTTTCGATCGCCGCAGGGCATCCAAGTATCGCCATC	FALSE	0	0	1	1	0.00219226
TTGCCTTTCGATCGCCGAA------CCAAGTATCGCCATC	TTGCCTTTCGATCGCCGCAGGGCATCCAAGTATCGCCATC	FALSE	6	0	0	1	0.00219226
TTGCCTTTCGATCGCCGCAGGGCATCCAAGTATCGGCATG	TTGCCTTTCGATCGCCGCAGGGCATCCAAGTATCGCCATC	TRUE	0	0	0	1	0.00219226
TTGCCTTTCGATCGCCGCAGGGCATCCAAGTATCGGGATC	TTGCCTTTCGATCGCCGCAGGGCATCCAAGTATCGCCATC	TRUE	0	0	0	1	0.00219226
TTGCCTTTCGATCGCCGCAGGGCATCCAAGTATCTCGATC	TTGCCTTTCGATCGCCGCAGGGCATCCAAGTATCGCCATC	TRUE	0	0	0	1	0.00219226
TTGCCTTTCGATCGCCGCAGGGCATCCTAGTTTCGCCATC	TTGCCTTTCGATCGCCGCAGGGCATCCAAGTATCGCCATC	TRUE	0	0	0	1	0.00219226
TTGCCTTTCGATCGCCGCAGGGCATGCTAGTATCGCCATC	TTGCCTTTCGATCGCCGCAGGGCATCCAAGTATCGCCATC	TRUE	0	0	0	1	0.00219226
TTGCCTTTCGATCGCCGCAGGGCATGCAAGTATCTCCATC	TTGCCTTTCGATCGCCGCAGGGCATCCAAGTATCGCCATC	TRUE	0	0	0	1	0.00219226
TTGCCTTTCGATCGCCGCAGGGCATGCAAGTATCGGCATC	TTGCCTTTCGATCGCCGCAGGGCATCCAAGTATCGCCATC	TRUE	0	0	0	1	0.00219226
TTGCCTTTCGATCGCCGCAGGGCATGCAAGTATCGCAATC	TTGCCTTTCGATCGCCGCAGGGCATCCAAGTATCGCCATC	TRUE	0	0	0	1	0.00219226
TTGCCTTTCGATCGCCGCAGGGCATGCAAGTAAGGCCATG	TTGCCTTTCGATCGCCGCAGGGCATCCAAGTATCGCCATC	TRUE	0	0	0	1	0.00219226
TTGCCTTTCGATCGCCGCAGGGCATGCAACTATCGCCATC	TTGCCTTTCGATCGCCGCAGGGCATCCAAGTATCGCCATC	TRUE	0	0	0	1	0.00219226
TTGCCTTTCGATCGCCGCAGGGCATCNAAGTATCGCCATC	TTGCCTTTCGATCGCCGCAGGGCATCCAAGTATCGCCATC	TRUE	0	0	0	1	0.00219226
TTGCCTTTCGATCGCCGCAGGGCATCGTAGTATCGCCATC	TTGCCTTTCGATCGCCGCAGGGCATCCAAGTATCGCCATC	TRUE	0	0	0	1	0.00219226
TTGCCTTTCGATCGCCGCAGGGCATCGATGTATCTCCTTC	TTGCCTTTCGATCGCCGCAGGGCATCCAAGTATCGCCATC	TRUE	0	0	0	1	0.00219226
TTGCCTTTCGATCGCCGCAGGGCATCGAAGTTTCGCCATC	TTGCCTTTCGATCGCCGCAGGGCATCCAAGTATCGCCATC	TRUE	0	0	0	1	0.00219226
TTGCCTTTCGATCGCCGCAGGGCATCGAAGTATCGCCTTC	TTGCCTTTCGATCGCCGCAGGGCATCCAAGTATCGCCATC	TRUE	0	0	0	1	0.00219226
TTGCCTTTCGATCGCCGCAGGGCATCCTTGTATCGCCTTC	TTGCCTTTCGATCGCCGCAGGGCATCCAAGTATCGCCATC	TRUE	0	0	0	1	0.00219226
TTGCCTTTCGATCGCCGCAGGGCATCCTATTATCGCCATC	TTGCCTTTCGATCGCCGCAGGGCATCCAAGTATCGCCATC	TRUE	0	0	0	1	0.00219226
TTGCCTTTCGATCGCCGCAGGGCATCCTAGTTTCGCCATG	TTGCCTTTCGATCGCCGCAGGGCATCCAAGTATCGCCATC	TRUE	0	0	0	1	0.00219226
TTGCCTTTCGATCGCCGCAGGGCATCCTAGTTTCACCATC	TTGCCTTTCGATCGCCGCAGGGCATCCAAGTATCGCCATC	TRUE	0	0	0	1	0.00219226
TTGCCTTTCGATCGCCGCAGGGCATCCAAGTTTAGCCATC	TTGCCTTTCGATCGCCGCAGGGCATCCAAGTATCGCCATC	TRUE	0	0	0	1	0.00219226
TTGCCTTTCGATCGCCGCAGGGCATCCTAGTTGCGCCATC	TTGCCTTTCGATCGCCGCAGGGCATCCAAGTATCGCCATC	TRUE	0	0	0	1	0.00219226
TTGCCTTTCGATCGCCGCAGGGCATCCTAGTATCTCCATC	TTGCCTTTCGATCGCCGCAGGGCATCCAAGTATCGCCATC	TRUE	0	0	0	1	0.00219226
TTGCCTTTCGATCGCCGCAGGGCATCCTAGTATCGCAATC	TTGCCTTTCGATCGCCGCAGGGCATCCAAGTATCGCCATC	TRUE	0	0	0	1	0.00219226
TTGCCTTTCGATCGCCGCAGGGCATCCTAGTATAGCCATC	TTGCCTTTCGATCGCCGCAGGGCATCCAAGTATCGCCATC	TRUE	0	0	0	1	0.00219226
TTGCCTTTCGATCGCCGCAGGGCATCCTAGAATCGCCATC	TTGCCTTTCGATCGCCGCAGGGCATCCAAGTATCGCCATC	TRUE	0	0	0	1	0.00219226
TTGCCTTTCGATCGCCGCAGGGCATCCNAGTATCGCCATC	TTGCCTTTCGATCGCCGCAGGGCATCCAAGTATCGCCATC	TRUE	0	0	0	1	0.00219226
TTGCCTTTCGATCGCCGCAGGGCATCCATGTATGGCGTTC	TTGCCTTTCGATCGCCGCAGGGCATCCAAGTATCGCCATC	TRUE	0	0	0	1	0.00219226
TTGCCTTTCGATCGCCGCAGGGCATCCATGTATCTGCATC	TTGCCTTTCGATCGCCGCAGGGCATCCAAGTATCGCCATC	TRUE	0	0	0	1	0.00219226
TTGCCTTTCGATCGCCGCAGGGCATCCATGTATCGGCATC	TTGCCTTTCGATCGCCGCAGGGCATCCAAGTATCGCCATC	TRUE	0	0	0	1	0.00219226
TTGCCTTTCGATCGCCGCAGGGCATCCAATTTTCGCCATC	TTGCCTTTCGATCGCCGCAGGGCATCCAAGTATCGCCATC	TRUE	0	0	0	1	0.00219226
TTGCCTTTCGATCGCCGCAGGGCATCCAATTATCGCCATG	TTGCCTTTCGATCGCCGCAGGGCATCCAAGTATCGCCATC	TRUE	0	0	0	1	0.00219226
TTGCCTTTCGATCGCCGCAGGGCATCCAATTATATCCATA	TTGCCTTTCGATCGCCGCAGGGCATCCAAGTATCGCCATC	TRUE	0	0	0	1	0.00219226
TTGCCTTTCGATCGCCGCAGGGCATCCAANTATCGCCATC	TTGCCTTTCGATCGCCGCAGGGCATCCAAGTATCGCCATC	TRUE	0	0	0	1	0.00219226
TTGCCTTTCGATCGCCGCAGGGCATCCAAGTTTCGCCATG	TTGCCTTTCGATCGCCGCAGGGCATCCAAGTATCGCCATC	TRUE	0	0	0	1	0.00219226
TTGCCTTTCGATCGCCG------ATGCAAGTATCGCCATC	TTGCCTTTCGATCGCCGCAGGGCATCCAAGTATCGCCATC	FALSE	6	0	0	1	0.00219226
TTGCCTTTCGATCGCCG------ATCGAAGTATGGCCATC	TTGCCTTTCGATCGCCGCAGGGCATCCAAGTATCGCCATC	FALSE	6	0	0	1	0.00219226
TTGCCTTTCGATCGCCG------ATCGAAGTATCGCCATC	TTGCCTTTCGATCGCCGCAGGGCATCCAAGTATCGCCATC	FALSE	6	0	0	1	0.00219226
TTGCCTTTCGATAGCCGCATGGCATCCAAGTATCGCCATC	TTGCCTTTCGATCGCCGCAGGGCATCCAAGTATCGCCATC	FALSE	0	0	1	1	0.00219226
TTGCCTTTCGATCGACGCAGGGCATCCAAGTATCGCCATA	TTGCCTTTCGATCGCCGCAGGGCATCCAAGTATCGCCATC	TRUE	0	0	0	1	0.00219226
TTGCCTTTCGATCGACGCAGGGCATACTAGTATCGCCATC	TTGCCTTTCGATCGCCGCAGGGCATCCAAGTATCGCCATC	TRUE	0	0	0	1	0.00219226
TTGCCTTTCGATCGACGCAGGGAATCCATGTATCGCCATC	TTGCCTTTCGATCGCCGCAGGGCATCCAAGTATCGCCATC	TRUE	0	0	0	1	0.00219226
TTGCCTTTCGATCGAAGCAGGTCATCCAAGTATCGCCATC	TTGCCTTTCGATCGCCGCAGGGCATCCAAGTATCGCCATC	TRUE	0	0	0	1	0.00219226
TTGCCTTTCGATCGAAGCAGGGCTTCCAAGTATCGCCATA	TTGCCTTTCGATCGCCGCAGGGCATCCAAGTATCGCCATC	TRUE	0	0	0	1	0.00219226
TTGCCTTTCGATCGAAGCAGGGCATCCAAGTATCGGCATA	TTGCCTTTCGATCGCCGCAGGGCATCCAAGTATCGCCATC	TRUE	0	0	0	1	0.00219226
TTGCCTTTCGATCGAAGCAGGGCATCCAAGTATCGCCATA	TTGCCTTTCGATCGCCGCAGGGCATCCAAGTATCGCCATC	TRUE	0	0	0	1	0.00219226
TTGCCTTTCGATCCGCGCAGGGCATCCAAGTATCGCCATC	TTGCCTTTCGATCGCCGCAGGGCATCCAAGTATCGCCATC	TRUE	0	0	0	1	0.00219226
TTGCCTTTCGATCCCCGGAGGGCATCAAAGTATCGCCATC	TTGCCTTTCGATCGCCGCAGGGCATCCAAGTATCGCCATC	TRUE	0	0	0	1	0.00219226
TTGCCTTTCGATCCCCGCTCGGCATCCAAGTATCGCCATC	TTGCCTTTCGATCGCCGCAGGGCATCCAAGTATCGCCATC	FALSE	0	0	1	1	0.00219226
TTGCCTTTCGATCCCCGCAGTGCATCCAAGTATCGCCATC	TTGCCTTTCGATCGCCGCAGGGCATCCAAGTATCGCCATC	FALSE	0	0	1	1	0.00219226
TTGCCTTTCGATCCCCGCAGCGCATCCAAGTATCGCCATC	TTGCCTTTCGATCGCCGCAGGGCATCCAAGTATCGCCATC	FALSE	0	0	1	1	0.00219226
TTGCCTTTCGATCACCGCA-----TCCAAGTATCGCCATC	TTGCCTTTCGATCGCCGCAGGGCATCCAAGTATCGCCATC	FALSE	5	0	0	1	0.00219226
TTGCCTTTCGATATCCGCAGGGCATCCAAGTATCGCCATC	TTGCCTTTCGATCGCCGCAGGGCATCCAAGTATCGCCATC	TRUE	0	0	0	1	0.00219226
TTGCCTTTCGATAGCCGCAGGGCATGCAAGTATCGCCATC	TTGCCTTTCGATCGCCGCAGGGCATCCAAGTATCGCCATC	TRUE	0	0	0	1	0.00219226
TTGCCTTTCGATCGACGCAGGGCATCCATGTATCGCCATC	TTGCCTTTCGATCGCCGCAGGGCATCCAAGTATCGCCATC	TRUE	0	0	0	1	0.00219226
TTGCCTTTCGATAGCCGCAGGGCATCCAAGTTTCGCCATC	TTGCCTTTCGATCGCCGCAGGGCATCCAAGTATCGCCATC	TRUE	0	0	0	1	0.00219226
TTGCCTTTCGAGCTCATCTGGTAATCCAAGTATAGCCATA	TTGCCTTTCGATCGCCGCAGGGCATCCAAGTATCGCCATC	TRUE	0	0	0	1	0.00219226
TTGCCTTTCGAGCGGCG------ATCCAAGTATCGCCATC	TTGCCTTTCGATCGCCGCAGGGCATCCAAGTATCGCCATC	FALSE	6	0	0	1	0.00219226
TTGCCTTTCGAGCGCCGCAGGGCATCCAAGTATCGCCATA	TTGCCTTTCGATCGCCGCAGGGCATCCAAGTATCGCCATC	TRUE	0	0	0	1	0.00219226
TTGCCTTTCGAGCGCCGCAGGGCATCCAAGTATCGCCAGC	TTGCCTTTCGATCGCCGCAGGGCATCCAAGTATCGCCATC	TRUE	0	0	0	1	0.00219226
TTGCCTTTCGAGCGCCGCAGGGCATCCAAGGATCGCCATC	TTGCCTTTCGATCGCCGCAGGGCATCCAAGTATCGCCATC	TRUE	0	0	0	1	0.00219226
TTGCCTTTCGAGCGCCGCAG----------TATCGCCATC	TTGCCTTTCGATCGCCGCAGGGCATCCAAGTATCGCCATC	FALSE	10	0	0	1	0.00219226
TTGCCTTTCGAGCGCAGCAGGGCATCCAAGTCTCGCCATC	TTGCCTTTCGATCGCCGCAGGGCATCCAAGTATCGCCATC	TRUE	0	0	0	1	0.00219226
TTGCCTTTCGAGCGC-----GGCATGCAACTTTCGGCAAG	TTGCCTTTCGATCGCCGCAGGGCATCCAAGTATCGCCATC	FALSE	5	0	0	1	0.00219226
TTGCCTTTCGAGCGACGCAGGGTATCCAAGTATCGCGATC	TTGCCTTTCGATCGCCGCAGGGCATCCAAGTATCGCCATC	TRUE	0	0	0	1	0.00219226
TTGCCTTTCGACCGCCGCAGGGGATCCAAGTATCGCCATC	TTGCCTTTCGATCGCCGCAGGGCATCCAAGTATCGCCATC	TRUE	0	0	0	1	0.00219226
TTGCCTTTCGAACGCCGCATGGCATCCAAAGAACCCCATC	TTGCCTTTCGATCGCCGCAGGGCATCCAAGTATCGCCATC	FALSE	0	0	1	1	0.00219226
TTGCCTTTCGAACGCCGCAGGGTATCCAAGTATCGCCATC	TTGCCTTTCGATCGCCGCAGGGCATCCAAGTATCGCCATC	TRUE	0	0	0	1	0.00219226
TTGCCTTTCGAACGCCG------ATCCAAGTATCGCCATC	TTGCCTTTCGATCGCCGCAGGGCATCCAAGTATCGCCATC	FALSE	6	0	0	1	0.00219226
TTGCCTTTCGATCGACGCAGGGCATCCATGTATCGCCATA	TTGCCTTTCGATCGCCGCAGGGCATCCAAGTATCGCCATC	TRUE	0	0	0	1	0.00219226
TTGCCTTTCGATCGACGCAGGGCATCCTAGTATCGCCATC	TTGCCTTTCGATCGCCGCAGGGCATCCAAGTATCGCCATC	TRUE	0	0	0	1	0.00219226
TTGCCTTTCGATCGCCG------ATCCTAGTATCGCCATC	TTGCCTTTCGATCGCCGCAGGGCATCCAAGTATCGCCATC	FALSE	6	0	0	1	0.00219226
TTGCCTTTCGATCGCAGCAGGGCATCCTAGTATCGCCATA	TTGCCTTTCGATCGCCGCAGGGCATCCAAGTATCGCCATC	TRUE	0	0	0	1	0.00219226
TTGCCTTTCGATCGCCG------ATCCGAGTATCGCCATC	TTGCCTTTCGATCGCCGCAGGGCATCCAAGTATCGCCATC	FALSE	6	0	0	1	0.00219226
TTGCCTTTCGATCGCCG------ATCCATGTATCGCGATC	TTGCCTTTCGATCGCCGCAGGGCATCCAAGTATCGCCATC	FALSE	6	0	0	1	0.00219226
TTGCCTTTCGATCGCCG------ATCCAAGTTTCGCCATC	TTGCCTTTCGATCGCCGCAGGGCATCCAAGTATCGCCATC	FALSE	6	0	0	1	0.00219226
TTGCCTTTCGATCGCCG------ATCCAAGTATCGCGATC	TTGCCTTTCGATCGCCGCAGGGCATCCAAGTATCGCCATC	FALSE	6	0	0	1	0.00219226
TTGCCTTTCGATCGCCG------ATCCAAGTATCGCCATG	TTGCCTTTCGATCGCCGCAGGGCATCCAAGTATCGCCATC	FALSE	6	0	0	1	0.00219226
TTGCCTTTCGATCGCCG------ATCCAAGTAACGCCATC	TTGCCTTTCGATCGCCGCAGGGCATCCAAGTATCGCCATC	FALSE	6	0	0	1	0.00219226
TTGCCTTTCGATCGCCG------ATCCAACTATCGCCATC	TTGCCTTTCGATCGCCGCAGGGCATCCAAGTATCGCCATC	FALSE	6	0	0	1	0.00219226
TTGCCTTTCGATCGCCACA-----TCCAAGTATCGCCATC	TTGCCTTTCGATCGCCGCAGGGCATCCAAGTATCGCCATC	FALSE	5	0	0	1	0.00219226
TTGCCTTTCGATCGCCA------ATCCAAGTATCGCCATC	TTGCCTTTCGATCGCCGCAGGGCATCCAAGTATCGCCATC	FALSE	6	0	0	1	0.00219226
TTGCCTTTCGATCGCC------CATCCAAGTATCGCCATC	TTGCCTTTCGATCGCCGCAGGGCATCCAAGTATCGCCATC	FALSE	6	0	0	1	0.00219226
TTGCCTTTCGATCGCATGAGGGCATCCAAGTATCGCCATC	TTGCCTTTCGATCGCCGCAGGGCATCCAAGTATCGCCATC	TRUE	0	0	0	1	0.00219226
TTGCCTTTCGATCGCATCAGTTCATCCAAGTATCGCCATA	TTGCCTTTCGATCGCCGCAGGGCATCCAAGTATCGCCATC	FALSE	0	0	1	1	0.00219226
TTGCCTTTCGATCGCAGCAGGTCATCCAAGTATCGGCATC	TTGCCTTTCGATCGCCGCAGGGCATCCAAGTATCGCCATC	TRUE	0	0	0	1	0.00219226
TTGCCTTTCGATCGCAGCAGGTCATCCAAGTATCGCCATT	TTGCCTTTCGATCGCCGCAGGGCATCCAAGTATCGCCATC	TRUE	0	0	0	1	0.00219226
TTGCCTTTCGATCGCAGCAGGGCATCCAAGTATCTCGATC	TTGCCTTTCGATCGCCGCAGGGCATCCAAGTATCGCCATC	TRUE	0	0	0	1	0.00219226
TTGCCTTTCGATCGACGCAGGGCATCCTAGTATCGCCATG	TTGCCTTTCGATCGCCGCAGGGCATCCAAGTATCGCCATC	TRUE	0	0	0	1	0.00219226
TTGCCTTTCGATCGCAGCAGGGCATCCAAGTATCTCCATC	TTGCCTTTCGATCGCCGCAGGGCATCCAAGTATCGCCATC	TRUE	0	0	0	1	0.00219226
TTGCCTTTCGATCGCAGCAGGGCATCCAAGTATCGTCATC	TTGCCTTTCGATCGCCGCAGGGCATCCAAGTATCGCCATC	TRUE	0	0	0	1	0.00219226
TTGCCTTTCGATCGCAGCAGGGCATCCAAGTATCGACATC	TTGCCTTTCGATCGCCGCAGGGCATCCAAGTATCGCCATC	TRUE	0	0	0	1	0.00219226
TTGCCTTTCGATCGCAG------ATCCAAGTATCGCCATC	TTGCCTTTCGATCGCCGCAGGGCATCCAAGTATCGCCATC	FALSE	6	0	0	1	0.00219226
TTGCCTTTCGATCGC---AGGGCATCCAAGTATCGCCATC	TTGCCTTTCGATCGCCGCAGGGCATCCAAGTATCGCCATC	TRUE	0	0	0	1	0.00219226
TTGCCTTTCGATCGC-----GGCATCCAAGTATCGCCATC	TTGCCTTTCGATCGCCGCAGGGCATCCAAGTATCGCCATC	FALSE	5	0	0	1	0.00219226
TTGCCTTTCGATCGACGCATGTCATCCAAGTATCGCCATC	TTGCCTTTCGATCGCCGCAGGGCATCCAAGTATCGCCATC	FALSE	0	0	1	1	0.00219226
TTGCCTTTCGATCGACGCAGGTCATCCAAGTATCTCCATC	TTGCCTTTCGATCGCCGCAGGGCATCCAAGTATCGCCATC	TRUE	0	0	0	1	0.00219226
TTGCCTTTCGATCGACGCAGGTCATCCAAGTATCGCCATC	TTGCCTTTCGATCGCCGCAGGGCATCCAAGTATCGCCATC	TRUE	0	0	0	1	0.00219226
TTGCCTTTCGATCGACGCAGGGCTTCCAAGTATCGCCATC	TTGCCTTTCGATCGCCGCAGGGCATCCAAGTATCGCCATC	TRUE	0	0	0	1	0.00219226
TTGCCTTTCGATCGACGCAGGGCTTACATGTATCGCCATC	TTGCCTTTCGATCGCCGCAGGGCATCCAAGTATCGCCATC	TRUE	0	0	0	1	0.00219226
TTGCCTTTCGATCGACGCAGGGCTTACAAGTATCGCCATC	TTGCCTTTCGATCGCCGCAGGGCATCCAAGTATCGCCATC	TRUE	0	0	0	1	0.00219226
TTGCCTTTCGATCGACGCAGGGCATGCAAGTATCGCCATC	TTGCCTTTCGATCGCCGCAGGGCATCCAAGTATCGCCATC	TRUE	0	0	0	1	0.00219226
TTGCCTTTCGATCGACGCAGGGCATCGAAGTATCGCCATC	TTGCCTTTCGATCGCCGCAGGGCATCCAAGTATCGCCATC	TRUE	0	0	0	1	0.00219226
TTTGCTTTCGATCGCCGCAGGGCATCCAAGTATCGCGATC	TTGCCTTTCGATCGCCGCAGGGCATCCAAGTATCGCCATC	TRUE	0	0	0	1	0.00219226

## Sheet: tGD, F4, Bottle 2
Aligned_Sequence	Reference_Sequence	Unedited	n_deleted	n_inserted	n_mutated	#Reads	%Reads	Flies # estimate
TTGCCTTTCGATCGCCGCAGGGCATCCAAGTATCGCCATC	TTGCCTTTCGATCGCCGCAGGGCATCCAAGTATCGCCATC	TRUE	0	0	0	36331	85.529	45	Wild type
TTGCCTTTCGATCGCCGCA-----TCCAAGTATCGCCATC	TTGCCTTTCGATCGCCGCAGGGCATCCAAGTATCGCCATC	FALSE	5	0	0	2699	6.35388	3
TTGCCTTTCGATCGCCGCAA-GTATCCAAGTATCGCCATC	TTGCCTTTCGATCGCCGCAGGGCATCCAAGTATCGCCATC	FALSE	1	0	1	717	1.68793	1
TTGCCTTTCGATCGCCGCAGTATCGCCATCCAAGTATCGC	TTGCCTTTCGATCGCCGCAG----GGCATCCAAGTATCGC	FALSE	0	4	0	662	1.55845	1
TTGCCTTTCGATCGCCGCAGGGCATCCTAGTATCGCCATC	TTGCCTTTCGATCGCCGCAGGGCATCCAAGTATCGCCATC	TRUE	0	0	0	65	0.15302
CTGCCTTTCGATCGCCGCAGGGCATCCAAGTATCGCCATC	TTGCCTTTCGATCGCCGCAGGGCATCCAAGTATCGCCATC	TRUE	0	0	0	58	0.136541
TTGCCTTTCGATCGACGCAGGGCATCCAAGTATCGCCATC	TTGCCTTTCGATCGCCGCAGGGCATCCAAGTATCGCCATC	TRUE	0	0	0	53	0.12477
TTGCCTTTCGATCGCCGCAGGTCATCCAAGTATCGCCATC	TTGCCTTTCGATCGCCGCAGGGCATCCAAGTATCGCCATC	TRUE	0	0	0	47	0.110646
TTGCCTTTCGATCGCCGCAG----------TATCGCCATC	TTGCCTTTCGATCGCCGCAGGGCATCCAAGTATCGCCATC	FALSE	10	0	0	39	0.0918122
TTGCCTTTCGATCGCCGCAGTGCATCCAAGTATCGCCATC	TTGCCTTTCGATCGCCGCAGGGCATCCAAGTATCGCCATC	FALSE	0	0	1	39	0.0918122
TTGCCTTTCGATCGCCTCAGGGCATCCAAGTATCGCCATC	TTGCCTTTCGATCGCCGCAGGGCATCCAAGTATCGCCATC	TRUE	0	0	0	38	0.0894581
TTGCCTTTCGATCGCCGCAGGGCATCCAAGTATCTCCATC	TTGCCTTTCGATCGCCGCAGGGCATCCAAGTATCGCCATC	TRUE	0	0	0	36	0.0847498
TTGCCTATCGATCGCCGCAGGGCATCCAAGTATCGCCATC	TTGCCTTTCGATCGCCGCAGGGCATCCAAGTATCGCCATC	TRUE	0	0	0	32	0.0753331
TTGCCTTTCTATCGCCGCAGGGCATCCAAGTATCGCCATC	TTGCCTTTCGATCGCCGCAGGGCATCCAAGTATCGCCATC	TRUE	0	0	0	29	0.0682706
TTGCCTTTCGATCGCCGCAGGGCATCCAAGTATCGCGATC	TTGCCTTTCGATCGCCGCAGGGCATCCAAGTATCGCCATC	TRUE	0	0	0	28	0.0659165
TTGCCTTTCGATCGCCGCATGGCATCCAAGTATCGCCATC	TTGCCTTTCGATCGCCGCAGGGCATCCAAGTATCGCCATC	FALSE	0	0	1	27	0.0635623
TTGCCTTTCGATCGCAGCAGGGCATCCAAGTATCGCCATC	TTGCCTTTCGATCGCCGCAGGGCATCCAAGTATCGCCATC	TRUE	0	0	0	24	0.0564998
TTGCCTTGCGATCGCCGCAGGGCATCCAAGTATCGCCATC	TTGCCTTTCGATCGCCGCAGGGCATCCAAGTATCGCCATC	TRUE	0	0	0	21	0.0494374
TTGCCTTTCGATCGCCGCTGGGCATCCAAGTATCGCCATC	TTGCCTTTCGATCGCCGCAGGGCATCCAAGTATCGCCATC	TRUE	0	0	0	20	0.0470832
TTGCCTTTCGTTCGCCGCAGGGCATCCAAGTATCGCCATC	TTGCCTTTCGATCGCCGCAGGGCATCCAAGTATCGCCATC	TRUE	0	0	0	19	0.044729
TTGCCTTTCGATCGCCGCAGGGCATCCCAGTATCGCCATC	TTGCCTTTCGATCGCCGCAGGGCATCCAAGTATCGCCATC	TRUE	0	0	0	19	0.044729
TTGCCTTTCGATCGGCGCAGGGCATCCAAGTATCGCCATC	TTGCCTTTCGATCGCCGCAGGGCATCCAAGTATCGCCATC	TRUE	0	0	0	18	0.0423749
TTGCCTTTGGATCGCCGCAGGGCATCCAAGTATCGCCATC	TTGCCTTTCGATCGCCGCAGGGCATCCAAGTATCGCCATC	TRUE	0	0	0	16	0.0376666
TTGCCTTTTGATCGCCGCAGGGCATCCAAGTATCGCCATC	TTGCCTTTCGATCGCCGCAGGGCATCCAAGTATCGCCATC	TRUE	0	0	0	15	0.0353124
#REF!	TTGCCTTTCGATCGCCGCAGGGCATCCAAGTATCGCCATC	FALSE	43	0	0	15	0.0353124
TTGCCTTTCGATCGCCGCAGGGCATCGAAGTATCGCCATC	TTGCCTTTCGATCGCCGCAGGGCATCCAAGTATCGCCATC	TRUE	0	0	0	14	0.0329582
TTGCCTTTCGATCGCCGCAGGGCATCTAAGTATCGCCATC	TTGCCTTTCGATCGCCGCAGGGCATCCAAGTATCGCCATC	TRUE	0	0	0	14	0.0329582
TTGCCTTTCGAGCGCCGCAGGGCATCCAAGTATCGCCATC	TTGCCTTTCGATCGCCGCAGGGCATCCAAGTATCGCCATC	TRUE	0	0	0	14	0.0329582
TTTCCTTTCGATCGCCGCAGGGCATCCAAGTATCGCCATC	TTGCCTTTCGATCGCCGCAGGGCATCCAAGTATCGCCATC	TRUE	0	0	0	14	0.0329582
TTGCCTTTCGATCGCCGCAGGGGATCCAAGTATCGCCATC	TTGCCTTTCGATCGCCGCAGGGCATCCAAGTATCGCCATC	TRUE	0	0	0	13	0.0306041
TTGCCTTTCGATCGCCGCAGGGCATGCAAGTATCGCCATC	TTGCCTTTCGATCGCCGCAGGGCATCCAAGTATCGCCATC	TRUE	0	0	0	12	0.0282499
TTGCCTTTCGATCGCCGCAGGGAATCCAAGTATCGCCATC	TTGCCTTTCGATCGCCGCAGGGCATCCAAGTATCGCCATC	TRUE	0	0	0	12	0.0282499
TTGCCTTTCGATCGCCGCA---CATCCAAGTATCGCCATC	TTGCCTTTCGATCGCCGCAGGGCATCCAAGTATCGCCATC	FALSE	3	0	0	12	0.0282499
TTGCCTTTCGATCGCCGAAGGGCATCCAAGTATCGCCATC	TTGCCTTTCGATCGCCGCAGGGCATCCAAGTATCGCCATC	TRUE	0	0	0	12	0.0282499
TTGCCTTTCGATCGCCGCAGGGTATCCAAGTATCGCCATC	TTGCCTTTCGATCGCCGCAGGGCATCCAAGTATCGCCATC	TRUE	0	0	0	12	0.0282499
TTGCCTTTCGATCGCTGCAGGGCATCCAAGTATCGCCATC	TTGCCTTTCGATCGCCGCAGGGCATCCAAGTATCGCCATC	TRUE	0	0	0	12	0.0282499
TTGGCTTTCGATCGCCGCAGGGCATCCAAGTATCGCCATC	TTGCCTTTCGATCGCCGCAGGGCATCCAAGTATCGCCATC	TRUE	0	0	0	11	0.0258958
TTGCCTTTCGATCTCCGCAGGGCATCCAAGTATCGCCATC	TTGCCTTTCGATCGCCGCAGGGCATCCAAGTATCGCCATC	TRUE	0	0	0	11	0.0258958
TTGCCTTTCGATCCCCGCAGGGCATCCAAGTATCGCCATC	TTGCCTTTCGATCGCCGCAGGGCATCCAAGTATCGCCATC	TRUE	0	0	0	11	0.0258958
TAGCCTTTCGATCGCCGCAGGGCATCCAAGTATCGCCATC	TTGCCTTTCGATCGCCGCAGGGCATCCAAGTATCGCCATC	TRUE	0	0	0	11	0.0258958
TTGCCTTTCGATCGCCGCAGGGCATCAAAGTATCGCCATC	TTGCCTTTCGATCGCCGCAGGGCATCCAAGTATCGCCATC	TRUE	0	0	0	11	0.0258958
TCGCCTTTCGATCGCCGCAGGGCATCCAAGTATCGCCATC	TTGCCTTTCGATCGCCGCAGGGCATCCAAGTATCGCCATC	TRUE	0	0	0	11	0.0258958
TTGCCTTTCAATCGCCGCAGGGCATCCAAGTATCGCCATC	TTGCCTTTCGATCGCCGCAGGGCATCCAAGTATCGCCATC	TRUE	0	0	0	11	0.0258958
TTGCCTTTCGATCGCCGCAGGGCATCCAAGAATCGCCATC	TTGCCTTTCGATCGCCGCAGGGCATCCAAGTATCGCCATC	TRUE	0	0	0	10	0.0235416
TTGCCTTTCGATCGCCGCAGGGCATCCAAGTATCGGCATC	TTGCCTTTCGATCGCCGCAGGGCATCCAAGTATCGCCATC	TRUE	0	0	0	10	0.0235416
TTGCCTTTCGATCGCCTCA-----TCCAAGTATCGCCATC	TTGCCTTTCGATCGCCGCAGGGCATCCAAGTATCGCCATC	FALSE	5	0	0	10	0.0235416
TTGCCTTTCGATCGCGGCAGGGCATCCAAGTATCGCCATC	TTGCCTTTCGATCGCCGCAGGGCATCCAAGTATCGCCATC	TRUE	0	0	0	10	0.0235416
TTGCCTTTCGATCGCCGCAGGGCATCCAAGTATCGCCTTC	TTGCCTTTCGATCGCCGCAGGGCATCCAAGTATCGCCATC	TRUE	0	0	0	10	0.0235416
TTGACTTTCGATCGCCGCAGGGCATCCAAGTATCGCCATC	TTGCCTTTCGATCGCCGCAGGGCATCCAAGTATCGCCATC	TRUE	0	0	0	10	0.0235416
TTGCCTTTCGATCGCCGCAGGGCATCCAAGTTTCGCCATC	TTGCCTTTCGATCGCCGCAGGGCATCCAAGTATCGCCATC	TRUE	0	0	0	10	0.0235416
TTGCCTTTCGATCACCGCAGGGCATCCAAGTATCGCCATC	TTGCCTTTCGATCGCCGCAGGGCATCCAAGTATCGCCATC	TRUE	0	0	0	10	0.0235416
TTGCCATTCGATCGCCGCAGGGCATCCAAGTATCGCCATC	TTGCCTTTCGATCGCCGCAGGGCATCCAAGTATCGCCATC	TRUE	0	0	0	10	0.0235416
TTGCCTTTCGATCGCCGCAGGGCTTCCAAGTATCGCCATC	TTGCCTTTCGATCGCCGCAGGGCATCCAAGTATCGCCATC	TRUE	0	0	0	9	0.0211874
TTGCCTTTCGATCGCCGCAGGGCATCCAAGTATCGCCATG	TTGCCTTTCGATCGCCGCAGGGCATCCAAGTATCGCCATC	TRUE	0	0	0	9	0.0211874
TTGCCTTTCGATCGCCGCAGGGCATCCAAGTATCGCTATC	TTGCCTTTCGATCGCCGCAGGGCATCCAAGTATCGCCATC	TRUE	0	0	0	9	0.0211874
TTGCCTTTCGCTCGCCGCAGGGCATCCAAGTATCGCCATC	TTGCCTTTCGATCGCCGCAGGGCATCCAAGTATCGCCATC	TRUE	0	0	0	9	0.0211874
TTGCCTTTCGATCGCCGCAGGGCATCCAATTATCGCCATC	TTGCCTTTCGATCGCCGCAGGGCATCCAAGTATCGCCATC	TRUE	0	0	0	8	0.0188333
TTGCCTTTCGATCGCCGCAGGGCATCCGAGTATCGCCATC	TTGCCTTTCGATCGCCGCAGGGCATCCAAGTATCGCCATC	TRUE	0	0	0	8	0.0188333
TTGCCTTTCGATCGCCGCAGGGCATCCTAGTTTCGCCATC	TTGCCTTTCGATCGCCGCAGGGCATCCAAGTATCGCCATC	TRUE	0	0	0	8	0.0188333
TTGCCTTTCGATCGCCGGAGGGCATCCAAGTATCGCCATC	TTGCCTTTCGATCGCCGCAGGGCATCCAAGTATCGCCATC	TRUE	0	0	0	8	0.0188333
TTGCCTTTCGAACGCCGCAGGGCATCCAAGTATCGCCATC	TTGCCTTTCGATCGCCGCAGGGCATCCAAGTATCGCCATC	TRUE	0	0	0	8	0.0188333
TTGCCTTTCGATCGCCGCAGCGCATCCAAGTATCGCCATC	TTGCCTTTCGATCGCCGCAGGGCATCCAAGTATCGCCATC	FALSE	0	0	1	8	0.0188333
TTGCCTTTCGATAGCCGCAGGGCATCCAAGTATCGCCATC	TTGCCTTTCGATCGCCGCAGGGCATCCAAGTATCGCCATC	TRUE	0	0	0	7	0.0164791
TTGCCTTTCGATCGCCGCA-----TCCTAGTATCGCCATC	TTGCCTTTCGATCGCCGCAGGGCATCCAAGTATCGCCATC	FALSE	5	0	0	7	0.0164791
TTGCCTTTCGNTCGCCGCAGGGCATCCAAGTATCGCCATC	TTGCCTTTCGATCGCCGCAGGGCATCCAAGTATCGCCATC	TRUE	0	0	0	7	0.0164791
TTACCTTTCGATCGCCGCAGGGCATCCAAGTATCGCCATC	TTGCCTTTCGATCGCCGCAGGGCATCCAAGTATCGCCATC	TRUE	0	0	0	7	0.0164791
TTGCCTCTCGATCGCCGCAGGGCATCCAAGTATCGCCATC	TTGCCTTTCGATCGCCGCAGGGCATCCAAGTATCGCCATC	TRUE	0	0	0	7	0.0164791
ATGCCTTTCGATCGCCGCAGGGCATCCAAGTATCGCCATC	TTGCCTTTCGATCGCCGCAGGGCATCCAAGTATCGCCATC	TRUE	0	0	0	7	0.0164791
TTGCCTTTCGACCGCCGCAGGGCATCCAAGTATCGCCATC	TTGCCTTTCGATCGCCGCAGGGCATCCAAGTATCGCCATC	TRUE	0	0	0	7	0.0164791
TTGCCTTTCGATCGCCGCAGGGCATCCAAGTACCGCCATC	TTGCCTTTCGATCGCCGCAGGGCATCCAAGTATCGCCATC	TRUE	0	0	0	7	0.0164791
TTGCCTTTCGATCGCCGCAAGGCATCCAAGTATCGCCATC	TTGCCTTTCGATCGCCGCAGGGCATCCAAGTATCGCCATC	FALSE	0	0	1	7	0.0164791
TTGCCTTTCGATCGCCGCAGGGCATCCATGTATCGCCATC	TTGCCTTTCGATCGCCGCAGGGCATCCAAGTATCGCCATC	TRUE	0	0	0	6	0.014125
TTGCCTTACGATCGCCGCAGGGCATCCAAGTATCGCCATC	TTGCCTTTCGATCGCCGCAGGGCATCCAAGTATCGCCATC	TRUE	0	0	0	6	0.014125
TTGCCTTTCGATCGCCGCAGGGCATCCAAGTATCCCCATC	TTGCCTTTCGATCGCCGCAGGGCATCCAAGTATCGCCATC	TRUE	0	0	0	6	0.014125
TTGCCTTTCGATCGCCGCAGGGCATCCAAGTATCGCAATC	TTGCCTTTCGATCGCCGCAGGGCATCCAAGTATCGCCATC	TRUE	0	0	0	6	0.014125
TTGCCTTTCCATCGCCGCAGGGCATCCAAGTATCGCCATC	TTGCCTTTCGATCGCCGCAGGGCATCCAAGTATCGCCATC	TRUE	0	0	0	6	0.014125
TTGCCTTTCGATCGCCGCGGGGCATCCAAGTATCGCCATC	TTGCCTTTCGATCGCCGCAGGGCATCCAAGTATCGCCATC	TRUE	0	0	0	6	0.014125
TTGCCTTTCGATCGCCGCAGGGCATACAAGTATCGCCATC	TTGCCTTTCGATCGCCGCAGGGCATCCAAGTATCGCCATC	TRUE	0	0	0	6	0.014125
TTGCCTTTCGATCGCCGTAGGGCATCCAAGTATCGCCATC	TTGCCTTTCGATCGCCGCAGGGCATCCAAGTATCGCCATC	TRUE	0	0	0	6	0.014125
TTGCCTTTCGATCGCCGCAGGGCATCCAAGTAACGCCATC	TTGCCTTTCGATCGCCGCAGGGCATCCAAGTATCGCCATC	TRUE	0	0	0	6	0.014125
TTGCCTTTCGATCTCCGCA-----TCCAAGTATCGCCATC	TTGCCTTTCGATCGCCGCAGGGCATCCAAGTATCGCCATC	FALSE	5	0	0	6	0.014125
TTGCCTTTCGATCGCCGCAGAGCATCCAAGTATCGCCATC	TTGCCTTTCGATCGCCGCAGGGCATCCAAGTATCGCCATC	FALSE	0	0	1	6	0.014125
TTGCCTTTCGATCGCCGCAGGACATCCAAGTATCGCCATC	TTGCCTTTCGATCGCCGCAGGGCATCCAAGTATCGCCATC	TRUE	0	0	0	6	0.014125
TTGCCTTTCGATCGCCGCAGGGCGTCCAAGTATCGCCATC	TTGCCTTTCGATCGCCGCAGGGCATCCAAGTATCGCCATC	TRUE	0	0	0	6	0.014125
TTGCCTTTCGATCGCCGCAGGGCATTCAAGTATCGCCATC	TTGCCTTTCGATCGCCGCAGGGCATCCAAGTATCGCCATC	TRUE	0	0	0	6	0.014125
TTGCCTTTCGATCGCCACAGGGCATCCAAGTATCGCCATC	TTGCCTTTCGATCGCCGCAGGGCATCCAAGTATCGCCATC	TRUE	0	0	0	6	0.014125
TTGCCTTTCGATCGCCGCAG-----------ATCGCCAT-	TTGCCTTTCGATCGCCGCAGGGCATCCAAGTATCGCCATC	FALSE	11	0	0	5	0.0117708
TTGCCTTTCGATCGCCGCACGGCATCCAAGTATCGCCATC	TTGCCTTTCGATCGCCGCAGGGCATCCAAGTATCGCCATC	FALSE	0	0	1	5	0.0117708
TTGCCTTTCGATCGCCGCA-----TCCAAGTATCGCCATA	TTGCCTTTCGATCGCCGCAGGGCATCCAAGTATCGCCATC	FALSE	5	0	0	5	0.0117708
TTGCCTTTCGATCGCCGCAGGGCATCCAAGTATTGCCATC	TTGCCTTTCGATCGCCGCAGGGCATCCAAGTATCGCCATC	TRUE	0	0	0	5	0.0117708
TTGCCTTTCGATCGCCGCAGGGCATCCAAGTATAGCCATC	TTGCCTTTCGATCGCCGCAGGGCATCCAAGTATCGCCATC	TRUE	0	0	0	5	0.0117708
TTGCCTTTCGATCGCCGCAGGGCATCCAAGCATCGCCATC	TTGCCTTTCGATCGCCGCAGGGCATCCAAGTATCGCCATC	TRUE	0	0	0	5	0.0117708
TTGCCTTTCGATCGCCGCAGGGCATCCAAGGATCGCCATC	TTGCCTTTCGATCGCCGCAGGGCATCCAAGTATCGCCATC	TRUE	0	0	0	5	0.0117708
TTGCTTTTCGATCGCCGCAGGGCATCCAAGTATCGCCATC	TTGCCTTTCGATCGCCGCAGGGCATCCAAGTATCGCCATC	TRUE	0	0	0	5	0.0117708
TTGCCTTTCGATCGCCGCAGGGCATCCAAGTAGCGCCATC	TTGCCTTTCGATCGCCGCAGGGCATCCAAGTATCGCCATC	TRUE	0	0	0	5	0.0117708
TTGCCCTTCGATCGCCGCAGGGCATCCAAGTATCGCCATC	TTGCCTTTCGATCGCCGCAGGGCATCCAAGTATCGCCATC	TRUE	0	0	0	5	0.0117708
TTGCCTTTCGATGGCCGCAGGGCATCCAAGTATCGCCATC	TTGCCTTTCGATCGCCGCAGGGCATCCAAGTATCGCCATC	TRUE	0	0	0	5	0.0117708
TTGCCTTTCGATCGCCGCAGGGCAGCCAAGTATCGCCATC	TTGCCTTTCGATCGCCGCAGGGCATCCAAGTATCGCCATC	TRUE	0	0	0	5	0.0117708
TTGCCTTTCGATCGCCGCAGTATCTCCAAGTATCGCCATC	TTGCCTTTCGATCGCCGCAGGGCATCCAAGTATCGCCATC	FALSE	0	0	1	4	0.00941664
TTGCCTTTCGATCGCCTCAGGTCATCCAAGTATCGCCATC	TTGCCTTTCGATCGCCGCAGGGCATCCAAGTATCGCCATC	TRUE	0	0	0	4	0.00941664
TTNCCTTTCGATCGCCGCAGGGCANCNNAGTATCGCCATC	TTGCCTTTCGATCGCCGCAGGGCATCCAAGTATCGCCATC	TRUE	0	0	0	4	0.00941664
TTGTCTTTCGATCGCCGCAGGGCATCCAAGTATCGCCATC	TTGCCTTTCGATCGCCGCAGGGCATCCAAGTATCGCCATC	TRUE	0	0	0	4	0.00941664
TTGCCTTTAGATCGCCGCAGGGCATCCAAGTATCGCCATC	TTGCCTTTCGATCGCCGCAGGGCATCCAAGTATCGCCATC	TRUE	0	0	0	4	0.00941664
TTGGCTTTCGATCGCCGCA-----TCCAAGTATCGCCATC	TTGCCTTTCGATCGCCGCAGGGCATCCAAGTATCGCCATC	FALSE	5	0	0	4	0.00941664
TTGCCTTTCGATCGCAGCAGGTCATCCAAGTATCGCCATC	TTGCCTTTCGATCGCCGCAGGGCATCCAAGTATCGCCATC	TRUE	0	0	0	4	0.00941664
TTGCCTTTCGATCGCCGCAGGGCACCCAAGTATCGCCATC	TTGCCTTTCGATCGCCGCAGGGCATCCAAGTATCGCCATC	TRUE	0	0	0	4	0.00941664
TTGCCTTTCGATCGCCGCAGGGCATCCAAGTATCACCATC	TTGCCTTTCGATCGCCGCAGGGCATCCAAGTATCGCCATC	TRUE	0	0	0	4	0.00941664
TTGCCTTTCGATCGCCGCAGGGCATCCAAGTGTCGCCATC	TTGCCTTTCGATCGCCGCAGGGCATCCAAGTATCGCCATC	TRUE	0	0	0	4	0.00941664
TTGCCTTTCGATCGCCGCAGGGCATCCAAGTATCGCCAGC	TTGCCTTTCGATCGCCGCAGGGCATCCAAGTATCGCCATC	TRUE	0	0	0	4	0.00941664
TTGCCTTTCGATCGCCGCA-----TCCCAGTATCGCCATC	TTGCCTTTCGATCGCCGCAGGGCATCCAAGTATCGCCATC	FALSE	5	0	0	4	0.00941664
TTGCCTTTCGATCGCCGCAGGGCATCCAAGTATCGCCACC	TTGCCTTTCGATCGCCGCAGGGCATCCAAGTATCGCCATC	TRUE	0	0	0	4	0.00941664
TTGCCTTTCGATCGCCTCAGTATCGCCATCCAAGTATCGC	TTGCCTTTCGATCGCCGCAG----GGCATCCAAGTATCGC	FALSE	0	4	0	4	0.00941664
TTGCCTTTCGGTCGCCGCAGGGCATCCAAGTATCGCCATC	TTGCCTTTCGATCGCCGCAGGGCATCCAAGTATCGCCATC	TRUE	0	0	0	4	0.00941664
TTGCCTTTCGATCTCCGCAGTGCATCCAAGTATCGCCATC	TTGCCTTTCGATCGCCGCAGGGCATCCAAGTATCGCCATC	FALSE	0	0	1	3	0.00706248
TTGCCTTTCGATCGCCGCAAGGGATGCCG--ATCGCCATC	TTGCCTTTCGATCGCCGCAGGGCATCCAAGTATCGCCATC	FALSE	0	0	1	3	0.00706248
TTGCCNTTCNATCGCCGCAGGNCATCCAAGTATCGCCATC	TTGCCTTTCGATCGCCGCAGGGCATCCAAGTATCGCCATC	TRUE	0	0	0	3	0.00706248
GTGCCTTTCGATCGCCGCAGGGCATCCAAGTATCGCCATC	TTGCCTTTCGATCGCCGCAGGGCATCCAAGTATCGCCATC	TRUE	0	0	0	3	0.00706248
TTGCCTTTCGATCGCCGCAG-GCATCCAAGTATCGCCATC	TTGCCTTTCGATCGCCGCAGGGCATCCAAGTATCGCCATC	FALSE	1	0	0	3	0.00706248		y1b
TTGCCTTTCGATTGCCGCAGGGCATCCAAGTATCGCCATC	TTGCCTTTCGATCGCCGCAGGGCATCCAAGTATCGCCATC	TRUE	0	0	0	3	0.00706248
TTGCCTTTCGATCGCCGCAGGGCATCCAAGTATCGTCATC	TTGCCTTTCGATCGCCGCAGGGCATCCAAGTATCGCCATC	TRUE	0	0	0	3	0.00706248
TTGCCGTTCGATCGCCGCA-----TCCAAGTATCGCCATC	TTGCCTTTCGATCGCCGCAGGGCATCCAAGTATCGCCATC	FALSE	5	0	0	3	0.00706248
TTGCCTTTCGATCGCCGCAGGGCATCGAAGTATGGCCATC	TTGCCTTTCGATCGCCGCAGGGCATCCAAGTATCGCCATC	TRUE	0	0	0	3	0.00706248
CTGCCTTTCGATCGCCGCAGTGCATCCAAGTATCGCCATC	TTGCCTTTCGATCGCCGCAGGGCATCCAAGTATCGCCATC	FALSE	0	0	1	3	0.00706248
TTGCCTTTCGATCGCCGCA-----TCCAAGTATCTCCATC	TTGCCTTTCGATCGCCGCAGGGCATCCAAGTATCGCCATC	FALSE	5	0	0	3	0.00706248
TTGCCTTTCGATCGCCGCA-----TCCAAGTATCGCGATC	TTGCCTTTCGATCGCCGCAGGGCATCCAAGTATCGCCATC	FALSE	5	0	0	3	0.00706248
TTGCCTTTCGATCGCCGCAGGGCATCCAAGTATCGCCAAC	TTGCCTTTCGATCGCCGCAGGGCATCCAAGTATCGCCATC	TRUE	0	0	0	3	0.00706248
TTGCCTTTCGATCGCCGCAGGGCATCCAAGTATCGCCCTC	TTGCCTTTCGATCGCCGCAGGGCATCCAAGTATCGCCATC	TRUE	0	0	0	3	0.00706248
TTGCCTTTCNATCGCCGCAGGGNATCCNAGTATCGNCATC	TTGCCTTTCGATCGCCGCAGGGCATCCAAGTATCGCCATC	TRUE	0	0	0	3	0.00706248
TTGCCTTTCGATCGCC--AGGGCATCCAAGTATCGCCATC	TTGCCTTTCGATCGCCGCAGGGCATCCAAGTATCGCCATC	TRUE	0	0	0	3	0.00706248
TT-CCTTTCGATCGCCGCAGGGCATCCAAGTATCGCCATC	TTGCCTTTCGATCGCCGCAGGGCATCCAAGTATCGCCATC	TRUE	0	0	0	3	0.00706248
TGGCCTTTCGATCGCCGCAGGGCATCCAAGTATCGCCATC	TTGCCTTTCGATCGCCGCAGGGCATCCAAGTATCGCCATC	TRUE	0	0	0	3	0.00706248
TTGCCTTTCGATC-------------CAAGTATCGCCATC	TTGCCTTTCGATCGCCGCAGGGCATCCAAGTATCGCCATC	FALSE	13	0	0	3	0.00706248
TTGCCTTTCGATCGACGCAGGGCATCCAAGTATCGCCATA	TTGCCTTTCGATCGCCGCAGGGCATCCAAGTATCGCCATC	TRUE	0	0	0	2	0.00470832
TTGCGTTTCGATCGCCGCA-----TCCAAGTATCGCCATC	TTGCCTTTCGATCGCCGCAGGGCATCCAAGTATCGCCATC	FALSE	5	0	0	2	0.00470832
TTTCCTTTGGATCGCCGCAGGGCATCGAAGTATCTCCATC	TTGCCTTTCGATCGCCGCAGGGCATCCAAGTATCGCCATC	TRUE	0	0	0	2	0.00470832
TTNCCTTTCGATCGCCGCAGGGCATCCAAGTATCGCCATC	TTGCCTTTCGATCGCCGCAGGGCATCCAAGTATCGCCATC	TRUE	0	0	0	2	0.00470832
TTGCCTTTCGATCGCCTCTGGGCATCCAAGTATCGCCATC	TTGCCTTTCGATCGCCGCAGGGCATCCAAGTATCGCCATC	TRUE	0	0	0	2	0.00470832
TTGCCTTTCGATCGCCGCA-----TCCAACTATCGCCATC	TTGCCTTTCGATCGCCGCAGGGCATCCAAGTATCGCCATC	FALSE	5	0	0	2	0.00470832
TTGCCTTTCGATCGCCGCA-----TCAAAGTATCGCCATC	TTGCCTTTCGATCGCCGCAGGGCATCCAAGTATCGCCATC	FALSE	5	0	0	2	0.00470832
TTGCCTTTTGATCGCCGCA-----TCCAAGTATCGCCATC	TTGCCTTTCGATCGCCGCAGGGCATCCAAGTATCGCCATC	FALSE	5	0	0	2	0.00470832
TTNCCTTTCGATCGCCGCAGGGCANCCNAGTATCGCCATC	TTGCCTTTCGATCGCCGCAGGGCATCCAAGTATCGCCATC	TRUE	0	0	0	2	0.00470832
TTGCCTTTCGATCACCGCA-----TCCAAGTATCGCCATC	TTGCCTTTCGATCGCCGCAGGGCATCCAAGTATCGCCATC	FALSE	5	0	0	2	0.00470832
TTGCCTTTCGATCCCCGCA-----TCCAAGTATCGCCATC	TTGCCTTTCGATCGCCGCAGGGCATCCAAGTATCGCCATC	FALSE	5	0	0	2	0.00470832
TTGCCTTTGGATCGCCGCAGGGCATCGAAGTATCGCCATC	TTGCCTTTCGATCGCCGCAGGGCATCCAAGTATCGCCATC	TRUE	0	0	0	2	0.00470832
TTGCCTTTCGATCGCCACA-----TCCAAGTATCGCCATC	TTGCCTTTCGATCGCCGCAGGGCATCCAAGTATCGCCATC	FALSE	5	0	0	2	0.00470832
TTGCCTTTCGATCTCCGCA-----TCCAAGTATCTCCATC	TTGCCTTTCGATCGCCGCAGGGCATCCAAGTATCGCCATC	FALSE	5	0	0	2	0.00470832
TTGCCTTTCGATCGCCGCAGGGCATCCAAGTATCGCCGTC	TTGCCTTTCGATCGCCGCAGGGCATCCAAGTATCGCCATC	TRUE	0	0	0	2	0.00470832
TTGCCTTTCGATCCGCGCAGGGCATCCAAGTATCGCCATC	TTGCCTTTCGATCGCCGCAGGGCATCCAAGTATCGCCATC	TRUE	0	0	0	2	0.00470832
TTGCCTTTCGATCGCATCAGGGAATCCAAGTATCGCCATC	TTGCCTTTCGATCGCCGCAGGGCATCCAAGTATCGCCATC	TRUE	0	0	0	2	0.00470832
TTGCCTTTCGATCGAAGCAGGGCATCCAAGTATCGCCATC	TTGCCTTTCGATCGCCGCAGGGCATCCAAGTATCGCCATC	TRUE	0	0	0	2	0.00470832
TTGCCTTTCGATCGAAGCAGGGCATCCTAGTATCGCCATC	TTGCCTTTCGATCGCCGCAGGGCATCCAAGTATCGCCATC	TRUE	0	0	0	2	0.00470832
TTGCGTTTCGATCGCCGCAGGGCATCCAAGTATCGCCATC	TTGCCTTTCGATCGCCGCAGGGCATCCAAGTATCGCCATC	TRUE	0	0	0	2	0.00470832
TTGCCTTTCGATCGACGCAGGGCATCCAAGTATCTCCTTC	TTGCCTTTCGATCGCCGCAGGGCATCCAAGTATCGCCATC	TRUE	0	0	0	2	0.00470832
TTGCCTTTCGATCGCCGCAGGGCATCGATGTATCGCCATC	TTGCCTTTCGATCGCCGCAGGGCATCCAAGTATCGCCATC	TRUE	0	0	0	2	0.00470832
TTGCCTTTCTATCGCCGCA-----TCCAAGTATCGCCATC	TTGCCTTTCGATCGCCGCAGGGCATCCAAGTATCGCCATC	FALSE	5	0	0	2	0.00470832
TTGCCTTTCGATCGCCGCA-----TCCAAGTATCGCCTTC	TTGCCTTTCGATCGCCGCAGGGCATCCAAGTATCGCCATC	FALSE	5	0	0	2	0.00470832
TTGCCTTTGGATCGCCGCAGGGCATCCTAGTTTCGCCATC	TTGCCTTTCGATCGCCGCAGGGCATCCAAGTATCGCCATC	TRUE	0	0	0	2	0.00470832
TTGCCTTTCGATCGCCGCAGGGCATCCAAGTATCGC-ATC	TTGCCTTTCGATCGCCGCAGGGCATCCAAGTATCGCCATC	TRUE	0	0	0	2	0.00470832
TTGCCTTTCGATGGCCGCAGGGCATCCAAGTATCGCGATC	TTGCCTTTCGATCGCCGCAGGGCATCCAAGTATCGCCATC	TRUE	0	0	0	2	0.00470832
TTGCCTTTCGATCGCCGCAGGGCATCCAAGTATCTCCTTC	TTGCCTTTCGATCGCCGCAGGGCATCCAAGTATCGCCATC	TRUE	0	0	0	2	0.00470832
TTGCCTTTCGATCTCCGCAGGTCATCCAAGTATCGCCATC	TTGCCTTTCGATCGCCGCAGGGCATCCAAGTATCGCCATC	TRUE	0	0	0	2	0.00470832
TTGCCTTTCGATCGCCGCAGGGCATCCAAGTATGGCCATC	TTGCCTTTCGATCGCCGCAGGGCATCCAAGTATCGCCATC	TRUE	0	0	0	2	0.00470832
TTGCCTTTCGATCGCCGCAGGGCATCCAAGTCTCGCCATC	TTGCCTTTCGATCGCCGCAGGGCATCCAAGTATCGCCATC	TRUE	0	0	0	2	0.00470832
TTGCCTTTCGATGGCCGCAGTATCGCCATCCAAGTATCGC	TTGCCTTTCGATCGCCGCAG----GGCATCCAAGTATCGC	FALSE	0	4	0	2	0.00470832
TTGCCTTTCGATCGCCGCTA-GTATCCAAGTATCGCCATC	TTGCCTTTCGATCGCCGCAGGGCATCCAAGTATCGCCATC	FALSE	1	0	1	2	0.00470832
TTGCCTTTCGATCGCCGCCGGGCATCCAAGTATCGCCATC	TTGCCTTTCGATCGCCGCAGGGCATCCAAGTATCGCCATC	TRUE	0	0	0	2	0.00470832
TTGCCTTTCGATCGCCGCAGGGCATCCAACTATCGCCATC	TTGCCTTTCGATCGCCGCAGGGCATCCAAGTATCGCCATC	TRUE	0	0	0	2	0.00470832
TTGCCTTTCGATCGCCGCAGGGCATCCAAATATCGCCATC	TTGCCTTTCGATCGCCGCAGGGCATCCAAGTATCGCCATC	TRUE	0	0	0	2	0.00470832
TTGCCTTTCGATCGCCGCAGTGCATCCTAGTATCGCCATC	TTGCCTTTCGATCGCCGCAGGGCATCCAAGTATCGCCATC	FALSE	0	0	1	2	0.00470832
TTGCCTTTCGATCGCCGCAGTGCATCCAAGTATCGCGATC	TTGCCTTTCGATCGCCGCAGGGCATCCAAGTATCGCCATC	FALSE	0	0	1	2	0.00470832
TTGCCTTTCGATCTCCGCAGGGCATCCTAGTATCGCCATC	TTGCCTTTCGATCGCCGCAGGGCATCCAAGTATCGCCATC	TRUE	0	0	0	2	0.00470832
TTGCCTTTCGCTCGCCGCAGTGCATCCAAGTATCGCCATC	TTGCCTTTCGATCGCCGCAGGGCATCCAAGTATCGCCATC	FALSE	0	0	1	2	0.00470832
TTGCCTTTCGATCGCCGCAGGGCATCCTAGTATCGCCATG	TTGCCTTTCGATCGCCGCAGGGCATCCAAGTATCGCCATC	TRUE	0	0	0	2	0.00470832
TTGCCTTTCGATCGCCGCAGG-----CAAGTATCGCCATC	TTGCCTTTCGATCGCCGCAGGGCATCCAAGTATCGCCATC	TRUE	0	0	0	2	0.00470832
TTGCCTTTCGNTCGCCGCAGGGCATNCAAGTATCGCCATC	TTGCCTTTCGATCGCCGCAGGGCATCCAAGTATCGCCATC	TRUE	0	0	0	2	0.00470832
TTGCCTTTCGATCGCCGCAGGGCATCCTAGTATCGCGATC	TTGCCTTTCGATCGCCGCAGGGCATCCAAGTATCGCCATC	TRUE	0	0	0	2	0.00470832
TTGCCTTTCGTTCGCCGCA-----TCCAAGTATCGCCATC	TTGCCTTTCGATCGCCGCAGGGCATCCAAGTATCGCCATC	FALSE	5	0	0	2	0.00470832
TTGCCTTTCGATCGCCGCAGTATCGCCATCCAAGTATCTC	TTGCCTTTCGATCGCCGCAG----GGCATCCAAGTATCGC	FALSE	0	4	0	2	0.00470832
TTGCCTTTCNATCGCCGCAGGNNATCCNAGTATNGNCATC	TTGCCTTTCGATCGCCGCAGGGCATCCAAGTATCGCCATC	TRUE	0	0	0	2	0.00470832
TTGCCTTTCGATCGCCGCAA-GTATCCAAGTATCGTCATC	TTGCCTTTCGATCGCCGCAGGGCATCCAAGTATCGCCATC	FALSE	1	0	1	2	0.00470832
TTGCCTTTCTATCGCCGCAGGGCATCCTAGTATCGCCATC	TTGCCTTTCGATCGCCGCAGGGCATCCAAGTATCGCCATC	TRUE	0	0	0	2	0.00470832
TTGCCTTTCGATCGCCGCA-----TCGAAGTATCGCCATC	TTGCCTTTCGATCGCCGCAGGGCATCCAAGTATCGCCATC	FALSE	5	0	0	2	0.00470832
TTGCCTTTCGATCGCCGCAGGGCATCCAAGTATCGGGATC	TTGCCTTTCGATCGCCGCAGGGCATCCAAGTATCGCCATC	TRUE	0	0	0	2	0.00470832
TTGCCTTTCGATCGCCGCAGGGCATCCTAGTCTCGCCATC	TTGCCTTTCGATCGCCGCAGGGCATCCAAGTATCGCCATC	TRUE	0	0	0	2	0.00470832
TAGCCTTTCGATCGCCGCA-----TCCAAGTATCGCCATC	TTGCCTTTCGATCGCCGCAGGGCATCCAAGTATCGCCATC	FALSE	5	0	0	2	0.00470832
TTGCCGTTCGATCGCCGCAGGGCATCCAAGTATCGCCATC	TTGCCTTTCGATCGCCGCAGGGCATCCAAGTATCGCCATC	TRUE	0	0	0	2	0.00470832
TTGC-TTTCGATCGCCGCAGGGCATCCAAGTATCGCCATC	TTGCCTTTCGATCGCCGCAGGGCATCCAAGTATCGCCATC	TRUE	0	0	0	2	0.00470832
TTCCCTTTCGATCGCCGCAGGGCATCCAAGTATCGCCATC	TTGCCTTTCGATCGCCGCAGGGCATCCAAGTATCGCCATC	TRUE	0	0	0	2	0.00470832
TTGCCTT-CGATCGCCGCAGGGCATCCAAGTATCGCCATC	TTGCCTTTCGATCGCCGCAGGGCATCCAAGTATCGCCATC	TRUE	0	0	0	2	0.00470832
TTGCCTATCGATCGCCGCA-----TCCAAGTATCGCCATC	TTGCCTTTCGATCGCCGCAGGGCATCCAAGTATCGCCATC	FALSE	5	0	0	2	0.00470832
TTGCCTTGCGATCGCCTCAGGGCATCCAAGTATCGCCATC	TTGCCTTTCGATCGCCGCAGGGCATCCAAGTATCGCCATC	TRUE	0	0	0	2	0.00470832
TTGCCTTCCGATCGCCGCAGGGCATCCAAGTATCGCCATC	TTGCCTTTCGATCGCCGCAGGGCATCCAAGTATCGCCATC	TRUE	0	0	0	2	0.00470832
TTGCCTTTCGCTCGCCGCA-----TCCAAGTATCGCCATC	TTGCCTTTCGATCGCCGCAGGGCATCCAAGTATCGCCATC	FALSE	5	0	0	1	0.00235416
TTGCCTTTCGATTGCCGGAGTATCTGCATCCAAGTATCGC	TTGCCTTTCGATCGCCGCAG----GGCATCCAAGTATCGC	FALSE	0	4	1	1	0.00235416
TTGCCTTTCGCGCTCCGCA-----TCCAAGTATCGCCATC	TTGCCTTTCGATCGCCGCAGGGCATCCAAGTATCGCCATC	FALSE	5	0	0	1	0.00235416
TTGCCTTTCGCTAGCCGCA-----TCCACGTATCGCCATC	TTGCCTTTCGATCGCCGCAGGGCATCCAAGTATCGCCATC	FALSE	5	0	0	1	0.00235416
TTGCCTTTCGCTCCCCGCATGGCATCCAAGTATCGCCATC	TTGCCTTTCGATCGCCGCAGGGCATCCAAGTATCGCCATC	FALSE	0	0	1	1	0.00235416
TTGCCTTTCAATCGCCGCAGGGCATCCAAGTATCGGCATC	TTGCCTTTCGATCGCCGCAGGGCATCCAAGTATCGCCATC	TRUE	0	0	0	1	0.00235416
TTGCCTTTCGCTCGCCGCA-----TCCAAGTATCTCCATC	TTGCCTTTCGATCGCCGCAGGGCATCCAAGTATCGCCATC	FALSE	5	0	0	1	0.00235416
TTGCCTTTCGCTCGCCGCAGGGCAGCCAAGTATCGCCATC	TTGCCTTTCGATCGCCGCAGGGCATCCAAGTATCGCCATC	TRUE	0	0	0	1	0.00235416
GTGCCTTTCGATCGCCGCA-----TCCAAGGCTCGCCATC	TTGCCTTTCGATCGCCGCAGGGCATCCAAGTATCGCCATC	FALSE	5	0	0	1	0.00235416
TTGCCTTTCGCTCGCCGCAGGGCATCCAAGTATCGCCCTC	TTGCCTTTCGATCGCCGCAGGGCATCCAAGTATCGCCATC	TRUE	0	0	0	1	0.00235416
GTGCCTTCCGATCGCCGCAGCGCATCCAAGTATCGCCATC	TTGCCTTTCGATCGCCGCAGGGCATCCAAGTATCGCCATC	FALSE	0	0	1	1	0.00235416
TTGCCTTTCGCTCGCCGGAGGGCATCCAAGTATCGCCATC	TTGCCTTTCGATCGCCGCAGGGCATCCAAGTATCGCCATC	TRUE	0	0	0	1	0.00235416
GTGCCTTTCGATCGCCGCAGTGCATCCAAGTATCGCCATC	TTGCCTTTCGATCGCCGCAGGGCATCCAAGTATCGCCATC	FALSE	0	0	1	1	0.00235416
TTGCCTTTCGATGGGCGCTGGGCATCCAAGTATCGCCATC	TTGCCTTTCGATCGCCGCAGGGCATCCAAGTATCGCCATC	TRUE	0	0	0	1	0.00235416
TTGCCTTTCGATTGCCGCA-----TCCAAGTATCGCCATC	TTGCCTTTCGATCGCCGCAGGGCATCCAAGTATCGCCATC	FALSE	5	0	0	1	0.00235416
TTGCCTTTCGATGGCCGCAGGGCATCCTAGTATCGCCATC	TTGCCTTTCGATCGCCGCAGGGCATCCAAGTATCGCCATC	TRUE	0	0	0	1	0.00235416
TTGCCTTTCGATCTGCGCATGTCATCCAAGTATCGCCATC	TTGCCTTTCGATCGCCGCAGGGCATCCAAGTATCGCCATC	FALSE	0	0	1	1	0.00235416
TTGCCTTTCGATCTGCTCAGTTCATCCTAGTTTCGCCATT	TTGCCTTTCGATCGCCGCAGGGCATCCAAGTATCGCCATC	FALSE	0	0	1	1	0.00235416
TTGCCTTTCGATGGACTCTGGGCATCCAAGTATCGCCATC	TTGCCTTTCGATCGCCGCAGGGCATCCAAGTATCGCCATC	TRUE	0	0	0	1	0.00235416
TTGCCTTTCGATGGCCGCAGGGAATCCAAGAATCGCCATC	TTGCCTTTCGATCGCCGCAGGGCATCCAAGTATCGCCATC	TRUE	0	0	0	1	0.00235416
NTGCCTTTCGATCGCCGCA-----TCCAAGTATCGCCATC	TTGCCTTTCGATCGCCGCAGGGCATCCAAGTATCGCCATC	FALSE	5	0	0	1	0.00235416
GTGCCTTTCGTTCGCCGCAGGGCATCCAAGTATCGCCATC	TTGCCTTTCGATCGCCGCAGGGCATCCAAGTATCGCCATC	TRUE	0	0	0	1	0.00235416
TTGCCTTTCGATGGCCGCAGGGCATCGAAGTATCTCCATC	TTGCCTTTCGATCGCCGCAGGGCATCCAAGTATCGCCATC	TRUE	0	0	0	1	0.00235416
TTGCCTTTCGGTCGCCGCAGGGCTTCCAAGTATCGCCATC	TTGCCTTTCGATCGCCGCAGGGCATCCAAGTATCGCCATC	TRUE	0	0	0	1	0.00235416
TTGCCTTTCGATGGCCGCAGGGCATGCAAGTATCGCCATC	TTGCCTTTCGATCGCCGCAGGGCATCCAAGTATCGCCATC	TRUE	0	0	0	1	0.00235416
TTGCCTTTCGATGGCCGCAGGGCTTCCAAGTATCGCCATC	TTGCCTTTCGATCGCCGCAGGGCATCCAAGTATCGCCATC	TRUE	0	0	0	1	0.00235416
GTGCCTTTCGATCGCCGGATGGCATCCAAGTATCGCCATC	TTGCCTTTCGATCGCCGCAGGGCATCCAAGTATCGCCATC	FALSE	0	0	1	1	0.00235416
TTGCCTTTCGATGGCCGCTA-GTATCCAAGTATCGCCATC	TTGCCTTTCGATCGCCGCAGGGCATCCAAGTATCGCCATC	FALSE	1	0	1	1	0.00235416
TTGCCTTTCGATGGCCTCA-----TCCAAGTATCTCCATC	TTGCCTTTCGATCGCCGCAGGGCATCCAAGTATCGCCATC	FALSE	5	0	0	1	0.00235416
TTGCCTTTCGATGGCGGCAGGGCATCGAAGTATCGCCATC	TTGCCTTTCGATCGCCGCAGGGCATCCAAGTATCGCCATC	TRUE	0	0	0	1	0.00235416
GTGCCTTCCGATCGACGCAGGGCATCCAAGTATCGCCATC	TTGCCTTTCGATCGCCGCAGGGCATCCAAGTATCGCCATC	TRUE	0	0	0	1	0.00235416
GTGCCTGTCGATCGCCGCAGGGCATCCAAGTATCGCCATC	TTGCCTTTCGATCGCCGCAGGGCATCCAAGTATCGCCATC	TRUE	0	0	0	1	0.00235416
GTGCCTTACGACCGACGCAGGGCATCCAAGTATCGCCATC	TTGCCTTTCGATCGCCGCAGGGCATCCAAGTATCGCCATC	TRUE	0	0	0	1	0.00235416
CTTCCTATCGCGCGCCGCAGGGCATCCAAGTATCGCCATC	TTGCCTTTCGATCGCCGCAGGGCATCCAAGTATCGCCATC	TRUE	0	0	0	1	0.00235416
TTGCCTTTCGTTCGCCTCAGGGCATCCAAGTATCGCCATC	TTGCCTTTCGATCGCCGCAGGGCATCCAAGTATCGCCATC	TRUE	0	0	0	1	0.00235416
TTGCCTTTCGTTCGCCTCAGGGCATCCATGTATCTCCATC	TTGCCTTTCGATCGCCGCAGGGCATCCAAGTATCGCCATC	TRUE	0	0	0	1	0.00235416
TTGCCTTTCGTTCGCGGCTGGGCATCAAAGTATCGCCTTC	TTGCCTTTCGATCGCCGCAGGGCATCCAAGTATCGCCATC	TRUE	0	0	0	1	0.00235416
TTGCCTTTCGTTCGCGGGAGGGCATCCAAGTTTCGCAATC	TTGCCTTTCGATCGCCGCAGGGCATCCAAGTATCGCCATC	TRUE	0	0	0	1	0.00235416
TTGCCTTTCGTTCGGCGCAGGGCATCCAAGTATCGCCATC	TTGCCTTTCGATCGCCGCAGGGCATCCAAGTATCGCCATC	TRUE	0	0	0	1	0.00235416
GGGCCCTTCGCTCGCCGCAGGGCATCCAAGTATCGCCATC	TTGCCTTTCGATCGCCGCAGGGCATCCAAGTATCGCCATC	TRUE	0	0	0	1	0.00235416
TTGCCTTTCTACCGCCGCTGTGCATCCAAGTATCGCCATC	TTGCCTTTCGATCGCCGCAGGGCATCCAAGTATCGCCATC	FALSE	0	0	1	1	0.00235416
TTGCCTTTCGTTCGCCGGATGGCATCCAAGTATCGCCATC	TTGCCTTTCGATCGCCGCAGGGCATCCAAGTATCGCCATC	FALSE	0	0	1	1	0.00235416
TTGCCTTTCTATATCCGCAGGTCATCCAAGTATCGCCATC	TTGCCTTTCGATCGCCGCAGGGCATCCAAGTATCGCCATC	TRUE	0	0	0	1	0.00235416
TTGCCTTTCTATCGCAGCAGGGCATCCAAGTATCGCCATC	TTGCCTTTCGATCGCCGCAGGGCATCCAAGTATCGCCATC	TRUE	0	0	0	1	0.00235416
TTGCCTTTCTATCGCAGCAGGGCATCCAAGTATCTCCATC	TTGCCTTTCGATCGCCGCAGGGCATCCAAGTATCGCCATC	TRUE	0	0	0	1	0.00235416
TTGCCTTTCTATCGCAGCAGGGCATCCTAGTATCTCCATC	TTGCCTTTCGATCGCCGCAGGGCATCCAAGTATCGCCATC	TRUE	0	0	0	1	0.00235416
CTGCCTTTCGATCGCCGCATGGCATCCAACTATCGCCATC	TTGCCTTTCGATCGCCGCAGGGCATCCAAGTATCGCCATC	FALSE	0	0	1	1	0.00235416
TTGCCTTTCTATCGCCGCA-----TCCTAGTATCGCCATC	TTGCCTTTCGATCGCCGCAGGGCATCCAAGTATCGCCATC	FALSE	5	0	0	1	0.00235416
TTGCCTTTCGTTCGCCGGATGGCATCCAAGTATGGCCATC	TTGCCTTTCGATCGCCGCAGGGCATCCAAGTATCGCCATC	FALSE	0	0	1	1	0.00235416
TTGCCTTTCGTTCGCCGCTTGGCATCCAAGTATCGCCATC	TTGCCTTTCGATCGCCGCAGGGCATCCAAGTATCGCCATC	FALSE	0	0	1	1	0.00235416
TTGCCTTTCGATCTCCTCAGGGCATCGAAGTATCGCCATC	TTGCCTTTCGATCGCCGCAGGGCATCCAAGTATCGCCATC	TRUE	0	0	0	1	0.00235416
TTGCCTTTCGTTCGCCGCAGGGCTTCCAAGTATCGCCATC	TTGCCTTTCGATCGCCGCAGGGCATCCAAGTATCGCCATC	TRUE	0	0	0	1	0.00235416
GTGACTTGCGATCGCCGCAGTTCATCCAAGTATCGCCATC	TTGCCTTTCGATCGCCGCAGGGCATCCAAGTATCGCCATC	FALSE	0	0	1	1	0.00235416
TTGCCTTTCGTTCGCCGCAGGGCATCCAAGTAGCGCCATC	TTGCCTTTCGATCGCCGCAGGGCATCCAAGTATCGCCATC	TRUE	0	0	0	1	0.00235416
GTGACTTGCCATCGCCGCAGTGCACCGAAGTATCGCCATC	TTGCCTTTCGATCGCCGCAGGGCATCCAAGTATCGCCATC	FALSE	0	0	1	1	0.00235416
TTGCCTTTCGTTCGCCGCAGGGCATCCATGTATCGCCATC	TTGCCTTTCGATCGCCGCAGGGCATCCAAGTATCGCCATC	TRUE	0	0	0	1	0.00235416
TTGCCTTTCGTTCGCCGCAGGGCATCCTAGTATCGCCATC	TTGCCTTTCGATCGCCGCAGGGCATCCAAGTATCGCCATC	TRUE	0	0	0	1	0.00235416
TTGCCTTTCGTTCGCCGCAGGGCATCCTAGTTTCGCGATG	TTGCCTTTCGATCGCCGCAGGGCATCCAAGTATCGCCATC	TRUE	0	0	0	1	0.00235416
TTGCCTTTCGTTCGCCGCAGGGCTTCCAAGTTTCGCCATC	TTGCCTTTCGATCGCCGCAGGGCATCCAAGTATCGCCATC	TRUE	0	0	0	1	0.00235416
TTGCCTTTCGTTCGCCGCTGGGCATCCAAGTATCGCCATC	TTGCCTTTCGATCGCCGCAGGGCATCCAAGTATCGCCATC	TRUE	0	0	0	1	0.00235416
TTGCCTTTCGTTCGCCGCAGGGCTTCCATGTATCGCCATC	TTGCCTTTCGATCGCCGCAGGGCATCCAAGTATCGCCATC	TRUE	0	0	0	1	0.00235416
TTGCCTTTCGTTCGCCGCAGTATCGCCATCCAAGTATCGC	TTGCCTTTCGATCGCCGCAG----GGCATCCAAGTATCGC	FALSE	0	4	0	1	0.00235416
TTGCCTTTCGTTCGCCGCAGTATCGCCATCGAAGTATCGC	TTGCCTTTCGATCGCCGCAG----GGCATCCAAGTATCGC	FALSE	0	4	0	1	0.00235416
TTGCCTTTCGTTCGCCGCATGGCATCCAAGTATCGCCATC	TTGCCTTTCGATCGCCGCAGGGCATCCAAGTATCGCCATC	FALSE	0	0	1	1	0.00235416
TTGCCTTTCGTTCGCCGCATGGCATCCAATTATCGCCATA	TTGCCTTTCGATCGCCGCAGGGCATCCAAGTATCGCCATC	FALSE	0	0	1	1	0.00235416
TTGCCTTTCGTTCGCCGCATGGGATCCAATTATGGGCCTC	TTGCCTTTCGATCGCCGCAGGGCATCCAAGTATCGCCATC	FALSE	0	0	1	1	0.00235416
TTGCCTTTCGATCTCCTCAGTGAATCCAATTATCGCCATG	TTGCCTTTCGATCGCCGCAGGGCATCCAAGTATCGCCATC	FALSE	0	0	1	1	0.00235416
TTGCCTTTCGATCTCCTCAGGGCATCCAATTATCGCCATC	TTGCCTTTCGATCGCCGCAGGGCATCCAAGTATCGCCATC	TRUE	0	0	0	1	0.00235416
TTGCCTTTCTATCGCCGCAGGACATCCAAGTATCGCCATC	TTGCCTTTCGATCGCCGCAGGGCATCCAAGTATCGCCATC	TRUE	0	0	0	1	0.00235416
TTGCCTTTCGATCTCCGCTTGGCATCCAAGTATCGCCATC	TTGCCTTTCGATCGCCGCAGGGCATCCAAGTATCGCCATC	FALSE	0	0	1	1	0.00235416
TCGCCTTTCGATCGCCGGAGTATCGCCATCCAAGTATCGC	TTGCCTTTCGATCGCCGCAG----GGCATCCAAGTATCGC	FALSE	0	4	0	1	0.00235416
TTGCCTTTCGATCGCCTCAGGTCATCCAATTATCGCCATC	TTGCCTTTCGATCGCCGCAGGGCATCCAAGTATCGCCATC	TRUE	0	0	0	1	0.00235416
TCGCCTTTCGATCGCCGCAA-GTATCCAAGTATCGCCATC	TTGCCTTTCGATCGCCGCAGGGCATCCAAGTATCGCCATC	FALSE	1	0	1	1	0.00235416
TTGCCTTTCGATCGCCTCAGTATCGCCATCGAAGTATCGC	TTGCCTTTCGATCGCCGCAG----GGCATCCAAGTATCGC	FALSE	0	4	0	1	0.00235416
TCGCCTTTCGATCGCCGCA-----TCCAAGTATCGCCATC	TTGCCTTTCGATCGCCGCAGGGCATCCAAGTATCGCCATC	FALSE	5	0	0	1	0.00235416
TTGCCTTTCGATCGCGGCAGGGAATCAAAGTATGGCCTTC	TTGCCTTTCGATCGCCGCAGGGCATCCAAGTATCGCCATC	TRUE	0	0	0	1	0.00235416
TCGCCTTTCGATCGACGCAGGGCATCCAAGTATCGCCATC	TTGCCTTTCGATCGCCGCAGGGCATCCAAGTATCGCCATC	TRUE	0	0	0	1	0.00235416
TTGCCTTTCGATCGCGGCAGGGCATCCTAGTATCGCCATC	TTGCCTTTCGATCGCCGCAGGGCATCCAAGTATCGCCATC	TRUE	0	0	0	1	0.00235416
TTGCCTTTCGATCGCGGCAGGGCATGCTAGTATCGCCATC	TTGCCTTTCGATCGCCGCAGGGCATCCAAGTATCGCCATC	TRUE	0	0	0	1	0.00235416
TTGCCTTTCGATCGCGGCAGGGTATC-AAGTATCGCCATC	TTGCCTTTCGATCGCCGCAGGGCATCCAAGTATCGCCATC	TRUE	0	0	0	1	0.00235416
TTGCCTTTCGATCGCGGCAGTATCGCCATCCAAGTATCGC	TTGCCTTTCGATCGCCGCAG----GGCATCCAAGTATCGC	FALSE	0	4	0	1	0.00235416
TTGCCTTTCGATCGCGGCATGGCATCCAAGTATCGCCATC	TTGCCTTTCGATCGCCGCAGGGCATCCAAGTATCGCCATC	FALSE	0	0	1	1	0.00235416
TTGCCTTTCGATCGCGGCTGGGCATCCTAGTATCGCCATC	TTGCCTTTCGATCGCCGCAGGGCATCCAAGTATCGCCATC	TRUE	0	0	0	1	0.00235416
TTGCCTTTCGATCGCTGCAGGGCATCAAATTTTCGCCTTC	TTGCCTTTCGATCGCCGCAGGGCATCCAAGTATCGCCATC	TRUE	0	0	0	1	0.00235416
TAGCCTTTCGTTCGCCGCA-----TCCAAGTATCGCCATC	TTGCCTTTCGATCGCCGCAGGGCATCCAAGTATCGCCATC	FALSE	5	0	0	1	0.00235416
TTGCCTTTCGATCGCCTCAGGGCATCCAAGTATCGGCATC	TTGCCTTTCGATCGCCGCAGGGCATCCAAGTATCGCCATC	TRUE	0	0	0	1	0.00235416
TCGCCTTTCTAGCGCCGCAGTGCATCCAAGTATCGCCATC	TTGCCTTTCGATCGCCGCAGGGCATCCAAGTATCGCCATC	FALSE	0	0	1	1	0.00235416
TTGCCTTTCGATCGCCTCAGGGCATCCAAGTATCGCCATA	TTGCCTTTCGATCGCCGCAGGGCATCCAAGTATCGCCATC	TRUE	0	0	0	1	0.00235416
TTGCCTTTCGATCGCCTAA-----TCCAATTATCGCCATC	TTGCCTTTCGATCGCCGCAGGGCATCCAAGTATCGCCATC	FALSE	5	0	0	1	0.00235416
TTGCCTTTCGATCGCCGGA-----TCCAAGTATCGCGATC	TTGCCTTTCGATCGCCGCAGGGCATCCAAGTATCGCCATC	FALSE	5	0	0	1	0.00235416
TTGCCTTTCGATCGCCGGACGGCATCCAAGTATCGCCATC	TTGCCTTTCGATCGCCGCAGGGCATCCAAGTATCGCCATC	FALSE	0	0	1	1	0.00235416
TGGCCTTCCGACCGCCGAAGGGAAGCCACGAAGCGCCATC	TTGCCTTTCGATCGCCGCAGGGCATCCAAGTATCGCCATC	TRUE	0	0	0	1	0.00235416
TTGCCTTTCGATCGCCGGAGGGCATCCAAGTATCGCCTTC	TTGCCTTTCGATCGCCGCAGGGCATCCAAGTATCGCCATC	TRUE	0	0	0	1	0.00235416
TGGCCCTTAGCGCGCCGCTGTGTATCCAAGTATCGCCATC	TTGCCTTTCGATCGCCGCAGGGCATCCAAGTATCGCCATC	FALSE	0	0	1	1	0.00235416
TTGCCTTTCGATCGCCGTTGGGCATCCAAGTATCGCCATC	TTGCCTTTCGATCGCCGCAGGGCATCCAAGTATCGCCATC	TRUE	0	0	0	1	0.00235416
TTGCCTTTCGATCGCCTCA-----TCCAAGTATCGACATC	TTGCCTTTCGATCGCCGCAGGGCATCCAAGTATCGCCATC	FALSE	5	0	0	1	0.00235416
TTGCCTTTCGATCGCCTCAGGGCATCCAAGTATAGCCATC	TTGCCTTTCGATCGCCGCAGGGCATCCAAGTATCGCCATC	TRUE	0	0	0	1	0.00235416
TGGCATTTCGATCGCCGCAGGGCATCCAAGTATCGCCATC	TTGCCTTTCGATCGCCGCAGGGCATCCAAGTATCGCCATC	TRUE	0	0	0	1	0.00235416
TTGCCTTTCGATCGCCTCA-----TCCAAGTATCGCGATC	TTGCCTTTCGATCGCCGCAGGGCATCCAAGTATCGCCATC	FALSE	5	0	0	1	0.00235416
TTGCCTTTCGATCGCCTCA-----TCCAAGTATCTCCATC	TTGCCTTTCGATCGCCGCAGGGCATCCAAGTATCGCCATC	FALSE	5	0	0	1	0.00235416
TTGCCTTTCGATCGCCTCA-----TCCAATTATCGCCATC	TTGCCTTTCGATCGCCGCAGGGCATCCAAGTATCGCCATC	FALSE	5	0	0	1	0.00235416
TTGCCTTTCGATCGCCTCAGCGCATCCAAGTATCGCCATC	TTGCCTTTCGATCGCCGCAGGGCATCCAAGTATCGCCATC	FALSE	0	0	1	1	0.00235416
TTGCCTTTCGATCGCCTCAGGGCATCAAAGTATCGCCATC	TTGCCTTTCGATCGCCGCAGGGCATCCAAGTATCGCCATC	TRUE	0	0	0	1	0.00235416
TTGCCTTTCGATCGCTGCAGGTCATCCAAGTATCGCCATC	TTGCCTTTCGATCGCCGCAGGGCATCCAAGTATCGCCATC	TRUE	0	0	0	1	0.00235416
TTGCCTTTCGATCGGCACAGGGCATCCAAGTATCGCCATC	TTGCCTTTCGATCGCCGCAGGGCATCCAAGTATCGCCATC	TRUE	0	0	0	1	0.00235416
TTGCCTTTCGATCGGCGAAGGGCATCCAAGTATCGCGATC	TTGCCTTTCGATCGCCGCAGGGCATCCAAGTATCGCCATC	TRUE	0	0	0	1	0.00235416
TTGCCTTTCGATCTCCGCAA-GTATCCAAGTATCGCCATC	TTGCCTTTCGATCGCCGCAGGGCATCCAAGTATCGCCATC	FALSE	1	0	1	1	0.00235416
TTGCCTTTCGATCGTCGCAGGGCATCCAAGTATCGCGATC	TTGCCTTTCGATCGCCGCAGGGCATCCAAGTATCGCCATC	TRUE	0	0	0	1	0.00235416
TTGCCTTTCGATCTAAGCAGGGCATCCAAGTATCGCCATC	TTGCCTTTCGATCGCCGCAGGGCATCCAAGTATCGCCATC	TRUE	0	0	0	1	0.00235416
TTGCCTTTCGATCTCATCAGGTAATCCAATTATCGACATC	TTGCCTTTCGATCGCCGCAGGGCATCCAAGTATCGCCATC	TRUE	0	0	0	1	0.00235416
TAGCCTTTCGATCGCCGCAGTATCGCCATCCAAGTATCGC	TTGCCTTTCGATCGCCGCAG----GGCATCCAAGTATCGC	FALSE	0	4	0	1	0.00235416
TTGCCTTTCGATCTCCGCA-----TCCAAGTATCGGCATC	TTGCCTTTCGATCGCCGCAGGGCATCCAAGTATCGCCATC	FALSE	5	0	0	1	0.00235416
TAGCCTTTCGATCGCCGCAA-GTATCCAAGTATCGCCATC	TTGCCTTTCGATCGCCGCAGGGCATCCAAGTATCGCCATC	FALSE	1	0	1	1	0.00235416
TTGCCTTTCGATCTCCGCACGGCATCCAAGTATCGCCATC	TTGCCTTTCGATCGCCGCAGGGCATCCAAGTATCGCCATC	FALSE	0	0	1	1	0.00235416
TTGCCTTTCGATCGTCGCAGGGCATCCAAGTATCGCCATC	TTGCCTTTCGATCGCCGCAGGGCATCCAAGTATCGCCATC	TRUE	0	0	0	1	0.00235416
TTGCCTTTCGATCTCCGCAGGGCATCCAAGTATCGGCATC	TTGCCTTTCGATCGCCGCAGGGCATCCAAGTATCGCCATC	TRUE	0	0	0	1	0.00235416
TTGCCTTTCGATCTCCGCAGGGCATCCAAGTCTCGCCATC	TTGCCTTTCGATCGCCGCAGGGCATCCAAGTATCGCCATC	TRUE	0	0	0	1	0.00235416
TAGCCCGTCTAGCGCCGCA---------AGTATCGCCATC	TTGCCTTTCGATCGCCGCAGGGCATCCAAGTATCGCCATC	FALSE	9	0	0	1	0.00235416
T-GCCTTTCGATCGCCGCAGGGCATCCAAGTATCGCCATC	TTGCCTTTCGATCGCCGCAGGGCATCCAAGTATCGCCATC	TRUE	0	0	0	1	0.00235416
NTGCCTTTCGATCGCCNCA-----TCCAAGTATCGCCATC	TTGCCTTTCGATCGCCGCAGGGCATCCAAGTATCGCCATC	FALSE	5	0	0	1	0.00235416
TTGCCTTTCGATCTCCGCATTTAATCCAAGTATCGCCATC	TTGCCTTTCGATCGCCGCAGGGCATCCAAGTATCGCCATC	FALSE	0	0	2	1	0.00235416
TTGCCTTTCGATCGTCGCAGGGCATCCAAGTATCGCCTTC	TTGCCTTTCGATCGCCGCAGGGCATCCAAGTATCGCCATC	TRUE	0	0	0	1	0.00235416
TTGCCTTTCGATCGGCTCAGGTCATCCAAGTATCGTCATC	TTGCCTTTCGATCGCCGCAGGGCATCCAAGTATCGCCATC	TRUE	0	0	0	1	0.00235416
TTGCCTTTCGATCGGCGCA-----TCCAAGTATCGCCATC	TTGCCTTTCGATCGCCGCAGGGCATCCAAGTATCGCCATC	FALSE	5	0	0	1	0.00235416
TTGCCTTTCGATCGGCGCAGGGCATGCAAGTATCTCCATC	TTGCCTTTCGATCGCCGCAGGGCATCCAAGTATCGCCATC	TRUE	0	0	0	1	0.00235416
TTGCCTTTCGATCGGCGCAGGGCATCCAACTATCGCCATC	TTGCCTTTCGATCGCCGCAGGGCATCCAAGTATCGCCATC	TRUE	0	0	0	1	0.00235416
TAGCCTTTCGCTCGCCGCAGGGCATCCAAGTATCGCCATC	TTGCCTTTCGATCGCCGCAGGGCATCCAAGTATCGCCATC	TRUE	0	0	0	1	0.00235416
TTGCCTTTCGATCGGCGCAGGGCATCCAAGTATCTCCATC	TTGCCTTTCGATCGCCGCAGGGCATCCAAGTATCGCCATC	TRUE	0	0	0	1	0.00235416
TTGCCTTTCGATCGGCGCAGGGCATCCAAGTATGGCCATC	TTGCCTTTCGATCGCCGCAGGGCATCCAAGTATCGCCATC	TRUE	0	0	0	1	0.00235416
TTGCCTTTCGATCGGCGCAGGGCATCCAAGTATGGCGATC	TTGCCTTTCGATCGCCGCAGGGCATCCAAGTATCGCCATC	TRUE	0	0	0	1	0.00235416
TTGCCTTTCGATCGGCGCAGGGCATCCAAGTTTCGCCATC	TTGCCTTTCGATCGCCGCAGGGCATCCAAGTATCGCCATC	TRUE	0	0	0	1	0.00235416
TTGCCTTTCGATCGGCGCAGGGGATCCAAGTATCGCGATC	TTGCCTTTCGATCGCCGCAGGGCATCCAAGTATCGCCATC	TRUE	0	0	0	1	0.00235416
TTGCCTTTCGATCGGCTCAGGGCATCCAAGTATCGCCATC	TTGCCTTTCGATCGCCGCAGGGCATCCAAGTATCGCCATC	TRUE	0	0	0	1	0.00235416
TTGCCTTTCGATCGGCGCAGGTCATCCAAGTATCGCCATC	TTGCCTTTCGATCGCCGCAGGGCATCCAAGTATCGCCATC	TRUE	0	0	0	1	0.00235416
TTGCCTTTCGATCGGCGCAGGTCATCCAAGTATCGCCTTC	TTGCCTTTCGATCGCCGCAGGGCATCCAAGTATCGCCATC	TRUE	0	0	0	1	0.00235416
TTGCCTTTCGATCGGCGCAGGTCATCCAAGTATCTCCATC	TTGCCTTTCGATCGCCGCAGGGCATCCAAGTATCGCCATC	TRUE	0	0	0	1	0.00235416
TTGCCTTTCGATCGGCGCTGGGCATCCAAGTATCGCCATC	TTGCCTTTCGATCGCCGCAGGGCATCCAAGTATCGCCATC	TRUE	0	0	0	1	0.00235416
TTGCCTTTCGATCGGCGCTGTATCGCCATCCAAGTATCGC	TTGCCTTTCGATCGCCGCAG----GGCATCCAAGTATCGC	FALSE	0	4	0	1	0.00235416
TTGCCTTTCGATCGGCGGAGGGCATCCAAGTATCGCGATC	TTGCCTTTCGATCGCCGCAGGGCATCCAAGTATCGCCATC	TRUE	0	0	0	1	0.00235416
TTGCCTTTCTATCGCCGCAA-GTATCCAAGTATCGCCATC	TTGCCTTTCGATCGCCGCAGGGCATCCAAGTATCGCCATC	FALSE	1	0	1	1	0.00235416
TTGCCTTTCTATCGCCGCAGGGAATCCAATTATCGCCATC	TTGCCTTTCGATCGCCGCAGGGCATCCAAGTATCGCCATC	TRUE	0	0	0	1	0.00235416
TTGCCTTTCTATCGCCGCAGGGAATCAAATTATCGCCATC	TTGCCTTTCGATCGCCGCAGGGCATCCAAGTATCGCCATC	TRUE	0	0	0	1	0.00235416
ATGCCTTTCGCGCGACGCAGGGCATCCATGTATCGCCATC	TTGCCTTTCGATCGCCGCAGGGCATCCAAGTATCGCCATC	TRUE	0	0	0	1	0.00235416
TTGGCTTTGGATGGCCGCAGGGCATCCAAGTATGGCCTTC	TTGCCTTTCGATCGCCGCAGGGCATCCAAGTATCGCCATC	TRUE	0	0	0	1	0.00235416
TTGGCTTTGGATGGCCGCTGGGCATCCATGTATCGCCATC	TTGCCTTTCGATCGCCGCAGGGCATCCAAGTATCGCCATC	TRUE	0	0	0	1	0.00235416
TTGTCTATCGCTCGACGAAGGGCATCCAAGTATCGCCATC	TTGCCTTTCGATCGCCGCAGGGCATCCAAGTATCGCCATC	TRUE	0	0	0	1	0.00235416
ATTGCTTTCGATCGCCGCAGGGCATCCAAGTATCGCCATC	TTGCCTTTCGATCGCCGCAGGGCATCCAAGTATCGCCATC	TRUE	0	0	0	1	0.00235416
TTNCCTTTCGATCGCCGCAGGGCANCCAAGTATCGCCATC	TTGCCTTTCGATCGCCGCAGGGCATCCAAGTATCGCCATC	TRUE	0	0	0	1	0.00235416
ATGCCTTTCGTTCCCCGCAGGGCCACCAAGTATCGCCATC	TTGCCTTTCGATCGCCGCAGGGCATCCAAGTATCGCCATC	TRUE	0	0	0	1	0.00235416
ATGCCTTTCGATCGCCGCAGGGCATGCAAGTATCGCCATC	TTGCCTTTCGATCGCCGCAGGGCATCCAAGTATCGCCATC	TRUE	0	0	0	1	0.00235416
TTGGCTTTGGATCGCCGCAGGGCATCCAAGTATCGCGATC	TTGCCTTTCGATCGCCGCAGGGCATCCAAGTATCGCCATC	TRUE	0	0	0	1	0.00235416
TTTACGTTCGCACGCCGGAA-----CCAAGTATCGCCATC	TTGCCTTTCGATCGCCGCAGGGCATCCAAGTATCGCCATC	FALSE	5	0	1	1	0.00235416
TTTCCCTTCGTTCGCCGGATGGCATCCAAGTATCGCCATC	TTGCCTTTCGATCGCCGCAGGGCATCCAAGTATCGCCATC	FALSE	0	0	1	1	0.00235416
TTTCCGTTCGATCGACGCA-----TCCAAGTATCGCCATC	TTGCCTTTCGATCGCCGCAGGGCATCCAAGTATCGCCATC	FALSE	5	0	0	1	0.00235416
TTTCCTATCGATCGCCGCAGGGCATCCAAGTATCGCCATC	TTGCCTTTCGATCGCCGCAGGGCATCCAAGTATCGCCATC	TRUE	0	0	0	1	0.00235416
TTTCCTCTCGATCGCCGCAGGGCATCCAAGTATCGCCATC	TTGCCTTTCGATCGCCGCAGGGCATCCAAGTATCGCCATC	TRUE	0	0	0	1	0.00235416
TTTCCTCTCGCGCGACTCAGGTCTTCCTAGTATCGCCATC	TTGCCTTTCGATCGCCGCAGGGCATCCAAGTATCGCCATC	TRUE	0	0	0	1	0.00235416
TTGGCTTTGGATCGCCGCAGGGCATCCAATTATCGCCATC	TTGCCTTTCGATCGCCGCAGGGCATCCAAGTATCGCCATC	TRUE	0	0	0	1	0.00235416
TTGGCTTTGGATCGCCGCAGGGCATCCAAGTATCGCCATC	TTGCCTTTCGATCGCCGCAGGGCATCCAAGTATCGCCATC	TRUE	0	0	0	1	0.00235416
TTTCCTTTCGAGCGCCGCAGGGCATCCAAGTATCGCCATC	TTGCCTTTCGATCGCCGCAGGGCATCCAAGTATCGCCATC	TRUE	0	0	0	1	0.00235416
TTGGCTTTCGATCGCCGCAGTATCGCCATCCAAGTATCGC	TTGCCTTTCGATCGCCGCAG----GGCATCCAAGTATCGC	FALSE	0	4	0	1	0.00235416
CTGACTTTCGATCGCCGCAGTGCATCCAAGTATCGCCATC	TTGCCTTTCGATCGCCGCAGGGCATCCAAGTATCGCCATC	FALSE	0	0	1	1	0.00235416
TTGGCTTTCGATCGCCGCA-----TCCAAGTATCGGCATC	TTGCCTTTCGATCGCCGCAGGGCATCCAAGTATCGCCATC	FALSE	5	0	0	1	0.00235416
TTGGCTTTCGATCGCCGCAA-GTATCCATGTATCGCCATC	TTGCCTTTCGATCGCCGCAGGGCATCCAAGTATCGCCATC	FALSE	1	0	1	1	0.00235416
CTGACTTGCGATCGCCGCAGCGCATCCAAGTATCGCCATC	TTGCCTTTCGATCGCCGCAGGGCATCCAAGTATCGCCATC	FALSE	0	0	1	1	0.00235416
TTGGCTTTCGATCGCCGCAGGGCATCCAATTATCGCCATC	TTGCCTTTCGATCGCCGCAGGGCATCCAAGTATCGCCATC	TRUE	0	0	0	1	0.00235416
TTGGCTTTCGATCGCCGCAGGGGATCCAAGTATCGCCATC	TTGCCTTTCGATCGCCGCAGGGCATCCAAGTATCGCCATC	TRUE	0	0	0	1	0.00235416
TTGGCTTTCGATCGCCGCATGGCATCCAAGTATCGCCATC	TTGCCTTTCGATCGCCGCAGGGCATCCAAGTATCGCCATC	FALSE	0	0	1	1	0.00235416
TTGGCTTTCGTTCGCCGCAGGGCATCCTAGTATCGCCATG	TTGCCTTTCGATCGCCGCAGGGCATCCAAGTATCGCCATC	TRUE	0	0	0	1	0.00235416
TTGGCTTTCGATCGCCGCTGGGAATCCTAGTATCGCGATC	TTGCCTTTCGATCGCCGCAGGGCATCCAAGTATCGCCATC	TRUE	0	0	0	1	0.00235416
TTGGCTTTCGATCGCCTTAGGGCATCCAAGTATCGCCATC	TTGCCTTTCGATCGCCGCAGGGCATCCAAGTATCGCCATC	TRUE	0	0	0	1	0.00235416
TTGGCTTTCGATCGTCGCAGGGCATCCAAGTATCGCCTTC	TTGCCTTTCGATCGCCGCAGGGCATCCAAGTATCGCCATC	TRUE	0	0	0	1	0.00235416
TTGGCTTTCGATCTCCGCAGGGCATCCTAGTATCGCCATC	TTGCCTTTCGATCGCCGCAGGGCATCCAAGTATCGCCATC	TRUE	0	0	0	1	0.00235416
TTGGCTTTCGCTCGCCGCAGGGCATCCAAGTATCGCCATC	TTGCCTTTCGATCGCCGCAGGGCATCCAAGTATCGCCATC	TRUE	0	0	0	1	0.00235416
TTGGCTTTCGCTCGCCGCATGGCATCCAAGTATCGCCATC	TTGCCTTTCGATCGCCGCAGGGCATCCAAGTATCGCCATC	FALSE	0	0	1	1	0.00235416
TTTCCTTTCGAACGCCGCAGTTCATCCAAGTATCGCCATC	TTGCCTTTCGATCGCCGCAGGGCATCCAAGTATCGCCATC	FALSE	0	0	1	1	0.00235416
TTTCCTTTCGAGCTCCGCA-----TCCAAGTATCGCCATC	TTGCCTTTCGATCGCCGCAGGGCATCCAAGTATCGCCATC	FALSE	5	0	0	1	0.00235416
TTGGCATTCGATCGGCGGAA-GCATCCAAGTATCGCCATC	TTGCCTTTCGATCGCCGCAGGGCATCCAAGTATCGCCATC	FALSE	1	0	1	1	0.00235416
TTTCCTTTGTATCGCGGAAGGGCATCCTAGTATCGCGTTC	TTGCCTTTCGATCGCCGCAGGGCATCCAAGTATCGCCATC	TRUE	0	0	0	1	0.00235416
TTTCCTTTCTATCGCCGCAGGGCATCCAAGTATCGCCATC	TTGCCTTTCGATCGCCGCAGGGCATCCAAGTATCGCCATC	TRUE	0	0	0	1	0.00235416
TTTCCTTTCTATCGCCTCA-----TCCAAGTATCGCCATC	TTGCCTTTCGATCGCCGCAGGGCATCCAAGTATCGCCATC	FALSE	5	0	0	1	0.00235416
TTTCCTTTCTCTCGAAGCAGGTGATCCATGTATCGCCATC	TTGCCTTTCGATCGCCGCAGGGCATCCAAGTATCGCCATC	TRUE	0	0	0	1	0.00235416
TTTCCTTTGGAGCGTCGAAGGGCATCCAAGTATGGGGTTC	TTGCCTTTCGATCGCCGCAGGGCATCCAAGTATCGCCATC	TRUE	0	0	0	1	0.00235416
ATGCCATTCGACCGCCGCAGGGCATCCAACTATCGCCATC	TTGCCTTTCGATCGCCGCAGGGCATCCAAGTATCGCCATC	TRUE	0	0	0	1	0.00235416
TTTCCTTTGGATCGCCGCAGGGGATCCAAGTTTCGCCATC	TTGCCTTTCGATCGCCGCAGGGCATCCAAGTATCGCCATC	TRUE	0	0	0	1	0.00235416
TTTGATTTGGATCGCCGGAGGTCATGCAAGTATCTCAATC	TTGCCTTTCGATCGCCGCAGGGCATCCAAGTATCGCCATC	TRUE	0	0	0	1	0.00235416
TTTCCTTTCGATCGCCTCAGTATCGCCATCCAAGTATCTC	TTGCCTTTCGATCGCCGCAG----GGCATCCAAGTATCGC	FALSE	0	4	0	1	0.00235416
TTTGCTTTCGATCGACGAAGGGCATCGAAGTATCTCCATC	TTGCCTTTCGATCGCCGCAGGGCATCCAAGTATCGCCATC	TRUE	0	0	0	1	0.00235416
TTTGCTTTCGATCGCCGCAGGGCATCCAAGTATCGCCATC	TTGCCTTTCGATCGCCGCAGGGCATCCAAGTATCGCCATC	TRUE	0	0	0	1	0.00235416
TTTGCTTTCGATCGCCGCAGGGCATCCAAGTATCGCGATC	TTGCCTTTCGATCGCCGCAGGGCATCCAAGTATCGCCATC	TRUE	0	0	0	1	0.00235416
TTTGCTTTCGATCGCCGCAGGGGATCGAAGTATCGGGTTC	TTGCCTTTCGATCGCCGCAGGGCATCCAAGTATCGCCATC	TRUE	0	0	0	1	0.00235416
TTTGCTTTCGCACCGCCCATGGCATCCAAGTATCGCCATC	TTGCCTTTCGATCGCCGCAGGGCATCCAAGTATCGCCATC	FALSE	0	0	1	1	0.00235416
TTTGCTTTGGATCGGCGCAGGTGATGCAAGTATCTCGATC	TTGCCTTTCGATCGCCGCAGGGCATCCAAGTATCGCCATC	TRUE	0	0	0	1	0.00235416
TTTCCTTTCGTTCGGCGCAGGGCATCCAAGTATCGCCATC	TTGCCTTTCGATCGCCGCAGGGCATCCAAGTATCGCCATC	TRUE	0	0	0	1	0.00235416
TTTCCTTTCGATCGCCGCAGTGCATCCTAGTATCGCCATC	TTGCCTTTCGATCGCCGCAGGGCATCCAAGTATCGCCATC	FALSE	0	0	1	1	0.00235416
TTTCCTTTCGATCGACGAAGGGCATCCAAGTATCTCCATC	TTGCCTTTCGATCGCCGCAGGGCATCCAAGTATCGCCATC	TRUE	0	0	0	1	0.00235416
TTTCCTTTCGATCGCCGCAGGGCATACAAGTATCGCCATC	TTGCCTTTCGATCGCCGCAGGGCATCCAAGTATCGCCATC	TRUE	0	0	0	1	0.00235416
TTTCCTTTCGATCGACGCAGGGCATACAAGTATATCCATC	TTGCCTTTCGATCGCCGCAGGGCATCCAAGTATCGCCATC	TRUE	0	0	0	1	0.00235416
TTTCCTTTCGATCGACGCAGGGCATCCAAGTATCGCCATC	TTGCCTTTCGATCGCCGCAGGGCATCCAAGTATCGCCATC	TRUE	0	0	0	1	0.00235416
TTTCCTTTCGATCGCAGCAA-GTATCCAATTATCGCCATC	TTGCCTTTCGATCGCCGCAGGGCATCCAAGTATCGCCATC	FALSE	1	0	1	1	0.00235416
TTTCCTTTCGATCGCCGAA-----TCCAAGTATCGCCATC	TTGCCTTTCGATCGCCGCAGGGCATCCAAGTATCGCCATC	FALSE	5	0	0	1	0.00235416
TTTCCTTTCGATCGCCGAAGGGCATCCAAGTATCGCCATC	TTGCCTTTCGATCGCCGCAGGGCATCCAAGTATCGCCATC	TRUE	0	0	0	1	0.00235416
TTTCCTTTCGATCGCCGAAGTGAATCCAATTATCGCCATC	TTGCCTTTCGATCGCCGCAGGGCATCCAAGTATCGCCATC	FALSE	0	0	1	1	0.00235416
ATGCCTTTCGATCGCCGCAGCGCATCCAAGTATCGCCATC	TTGCCTTTCGATCGCCGCAGGGCATCCAAGTATCGCCATC	FALSE	0	0	1	1	0.00235416
TTTCCTTTCGATCGCCGCAGGTCATCCAAGTATCGCCATC	TTGCCTTTCGATCGCCGCAGGGCATCCAAGTATCGCCATC	TRUE	0	0	0	1	0.00235416
TTTCCTTTCGATCGCCGCAGGGCATCCAAGTATCGCGATC	TTGCCTTTCGATCGCCGCAGGGCATCCAAGTATCGCCATC	TRUE	0	0	0	1	0.00235416
TTTCCTTTCGATCGCCGCAGGGCATCCAATTATCTCCATC	TTGCCTTTCGATCGCCGCAGGGCATCCAAGTATCGCCATC	TRUE	0	0	0	1	0.00235416
TTTCCTTTCGATCGCCGCAGGGCATCGAAGTATCGCCATG	TTGCCTTTCGATCGCCGCAGGGCATCCAAGTATCGCCATC	TRUE	0	0	0	1	0.00235416
TTTCCTTTCGATCGCCGCAGGGCATCGAAGTATCTCCATC	TTGCCTTTCGATCGCCGCAGGGCATCCAAGTATCGCCATC	TRUE	0	0	0	1	0.00235416
TTTCCTTTCGATCGCCGCAGGGGATCCAAGTATCTCCATC	TTGCCTTTCGATCGCCGCAGGGCATCCAAGTATCGCCATC	TRUE	0	0	0	1	0.00235416
TTTCCTTTCGATCGCCGCAGGGGATCGAAGTATCGCCATC	TTGCCTTTCGATCGCCGCAGGGCATCCAAGTATCGCCATC	TRUE	0	0	0	1	0.00235416
TTGGCTAGCGATCGCCGCAGGGCACCCAAGTATCGCCATC	TTGCCTTTCGATCGCCGCAGGGCATCCAAGTATCGCCATC	TRUE	0	0	0	1	0.00235416
TTGCTTTTGTATCGCCGCTGGTATTCAATTTTTCGCATTC	TTGCCTTTCGATCGCCGCAGGGCATCCAAGTATCGCCATC	TRUE	0	0	0	1	0.00235416
TTGCCTTTCTATCGCCGCAGGGAATCCAAGTATCGCCATC	TTGCCTTTCGATCGCCGCAGGGCATCCAAGTATCGCCATC	TRUE	0	0	0	1	0.00235416
TTGCCTTTGGATCGACGCAGGAGATCCTTGTATCGCCATC	TTGCCTTTCGATCGCCGCAGGGCATCCAAGTATCGCCATC	TRUE	0	0	0	1	0.00235416
TTGCCTTTCTATCGCCTCAGGGCATCCAAGTATCGCCATC	TTGCCTTTCGATCGCCGCAGGGCATCCAAGTATCGCCATC	TRUE	0	0	0	1	0.00235416
TTGCCTTTCTATCGCCTCAGGGCATCCAATTATCGCCATC	TTGCCTTTCGATCGCCGCAGGGCATCCAAGTATCGCCATC	TRUE	0	0	0	1	0.00235416
TTGCCTTTCTATCGCCTCAGGTCATCCAAGTATCGCCATC	TTGCCTTTCGATCGCCGCAGGGCATCCAAGTATCGCCATC	TRUE	0	0	0	1	0.00235416
TTGCCTTTCTATCGGCGCAGGGCATCCAAGTATCGCCATC	TTGCCTTTCGATCGCCGCAGGGCATCCAAGTATCGCCATC	TRUE	0	0	0	1	0.00235416
TTGCCTTTCTATCGGCGCAGTGTATCCAAGTTTCGTGATG	TTGCCTTTCGATCGCCGCAGGGCATCCAAGTATCGCCATC	FALSE	0	0	1	1	0.00235416
TTGCCTTTCTNTCGCCGCAGGGCATCCAAGTATCGCCATC	TTGCCTTTCGATCGCCGCAGGGCATCCAAGTATCGCCATC	TRUE	0	0	0	1	0.00235416
TTGCCTTTGGATCGCAGCAGGTCATCCAAGTTTCGTGATC	TTGCCTTTCGATCGCCGCAGGGCATCCAAGTATCGCCATC	TRUE	0	0	0	1	0.00235416
TTGCCTTTCTATCGCCGGAGGGCATCCAAGTATCGCCATC	TTGCCTTTCGATCGCCGCAGGGCATCCAAGTATCGCCATC	TRUE	0	0	0	1	0.00235416
TTGCCTTTGGATCGCATCAGGTCATCCAAGTATCGCCATC	TTGCCTTTCGATCGCCGCAGGGCATCCAAGTATCGCCATC	TRUE	0	0	0	1	0.00235416
TTGCCTTTGGATCGCCGAAGGGCATCCAAGTATCCCGATC	TTGCCTTTCGATCGCCGCAGGGCATCCAAGTATCGCCATC	TRUE	0	0	0	1	0.00235416
TTGCCTTTGGATCGCCGCA-----TCCAAGTATCGCCATC	TTGCCTTTCGATCGCCGCAGGGCATCCAAGTATCGCCATC	FALSE	5	0	0	1	0.00235416
CTGCCTTTCGATCGCCACAGGGCATCCAAGTATCGCCATC	TTGCCTTTCGATCGCCGCAGGGCATCCAAGTATCGCCATC	TRUE	0	0	0	1	0.00235416
TTGCCTTTGGATCGCCGCAGGGCATCCAAGTTTCGCCATC	TTGCCTTTCGATCGCCGCAGGGCATCCAAGTATCGCCATC	TRUE	0	0	0	1	0.00235416
TTGCCTTTGGATCGCCGCAGGGCATCCTAGTATCGCCATC	TTGCCTTTCGATCGCCGCAGGGCATCCAAGTATCGCCATC	TRUE	0	0	0	1	0.00235416
TTGCCTTTCTATCGCCTCAGGGAATCCAAGTATCGCCATC	TTGCCTTTCGATCGCCGCAGGGCATCCAAGTATCGCCATC	TRUE	0	0	0	1	0.00235416
TTGCCTTTCTATCGCCGCTGGGCATCCAAGTATCGCCATC	TTGCCTTTCGATCGCCGCAGGGCATCCAAGTATCGCCATC	TRUE	0	0	0	1	0.00235416
CTGCCTTTCCATCGCCGCAGGGCATCCAAGTATCGCCATC	TTGCCTTTCGATCGCCGCAGGGCATCCAAGTATCGCCATC	TRUE	0	0	0	1	0.00235416
TTGCCTTTCTATCGCCGCAGGGCATCCAATTATCGCCATC	TTGCCTTTCGATCGCCGCAGGGCATCCAAGTATCGCCATC	TRUE	0	0	0	1	0.00235416
TTGCCTTTCGATCGCCGCTGTATCGCCATCCAAGTATCGC	TTGCCTTTCGATCGCCGCAG----GGCATCCAAGTATCGC	FALSE	0	4	0	1	0.00235416
TTGCCTTTCTATCGCCGCAGGGCATCCA-GTATCGCCATC	TTGCCTTTCGATCGCCGCAGGGCATCCAAGTATCGCCATC	TRUE	0	0	0	1	0.00235416
TTGCCTTTCTATCGCCGCAGGGCATCCAAGTAGCGCCATC	TTGCCTTTCGATCGCCGCAGGGCATCCAAGTATCGCCATC	TRUE	0	0	0	1	0.00235416
TTGCCTTTCTATCGCCGCAGGGCATCCAAGTATAGCCATC	TTGCCTTTCGATCGCCGCAGGGCATCCAAGTATCGCCATC	TRUE	0	0	0	1	0.00235416
CTGCCTTTCGATCGCCGCAGGGCATCCAAGTATCGGCATC	TTGCCTTTCGATCGCCGCAGGGCATCCAAGTATCGCCATC	TRUE	0	0	0	1	0.00235416
TTGCCTTTCTATCGCCGCAGGGCATCCAAGTATCGGCATC	TTGCCTTTCGATCGCCGCAGGGCATCCAAGTATCGCCATC	TRUE	0	0	0	1	0.00235416
CTGCCTTTCGATCGCCGCAGGGCATCCAAGTATC------	TTGCCTTTCGATCGCCGCAGGGCATCCAAGTATCGCCATC	TRUE	0	0	0	1	0.00235416
TTGCCTTTCTATCGCCGCATGGCATCCTAGTATCGCCATC	TTGCCTTTCGATCGCCGCAGGGCATCCAAGTATCGCCATC	FALSE	0	0	1	1	0.00235416
TTGCCTTTCTATCGCCGCAGGGCATCCTAGTTTCGCCATC	TTGCCTTTCGATCGCCGCAGGGCATCCAAGTATCGCCATC	TRUE	0	0	0	1	0.00235416
TTGCCTTTCTATCGCCGCAGTATCGCCATCCAAGTATCGC	TTGCCTTTCGATCGCCGCAG----GGCATCCAAGTATCGC	FALSE	0	4	0	1	0.00235416
TTGCCTTTCTATCGCCGCAGTGCATCCAAGTATCGCCATC	TTGCCTTTCGATCGCCGCAGGGCATCCAAGTATCGCCATC	FALSE	0	0	1	1	0.00235416
TTGCCTTTCTATCGCCGCAGTGCATCCTAGTATCGCCATC	TTGCCTTTCGATCGCCGCAGGGCATCCAAGTATCGCCATC	FALSE	0	0	1	1	0.00235416
TTGCCTTTCTATCGCCGCAGTTCATCCAAGTATCGCCATC	TTGCCTTTCGATCGCCGCAGGGCATCCAAGTATCGCCATC	FALSE	0	0	1	1	0.00235416
TTGCCTTTCTATCGCCGCATGGCATCCAAGTATCGCCATC	TTGCCTTTCGATCGCCGCAGGGCATCCAAGTATCGCCATC	FALSE	0	0	1	1	0.00235416
CTGCCTTTCGATAGCCGCAGGGCATCCAAGTATCGCCATC	TTGCCTTTCGATCGCCGCAGGGCATCCAAGTATCGCCATC	TRUE	0	0	0	1	0.00235416
TTGCCTTTGGATCGCCGCAGGGCATCGATGTATCGCCATC	TTGCCTTTCGATCGCCGCAGGGCATCCAAGTATCGCCATC	TRUE	0	0	0	1	0.00235416
TTGCTTTTCTATCGCAGCAGGTAATGCATGTATCTGCATC	TTGCCTTTCGATCGCCGCAGGGCATCCAAGTATCGCCATC	TRUE	0	0	0	1	0.00235416
TTGCGTTTCGATCGCCGCAGGGCATCCTAGTATCGGGATC	TTGCCTTTCGATCGCCGCAGGGCATCCAAGTATCGCCATC	TRUE	0	0	0	1	0.00235416
CTGCCTTCCGATCGCCGCAGGGCATCGAAGTATCGCCATC	TTGCCTTTCGATCGCCGCAGGGCATCCAAGTATCGCCATC	TRUE	0	0	0	1	0.00235416
TTGCCTTTTGATCGCCGCAGGGCTTCCAAGTATCGCCATC	TTGCCTTTCGATCGCCGCAGGGCATCCAAGTATCGCCATC	TRUE	0	0	0	1	0.00235416
CTGCCCTTCGTTCGCCGCATGGCATCCAAGTATCGCCATC	TTGCCTTTCGATCGCCGCAGGGCATCCAAGTATCGCCATC	FALSE	0	0	1	1	0.00235416
TTGCGTTTCGATCGCCGCA-----TCCAAGTATCGCCATG	TTGCCTTTCGATCGCCGCAGGGCATCCAAGTATCGCCATC	FALSE	5	0	0	1	0.00235416
CTGCCCTTCGCTCGCCGGATGGCATCCAAGTATCGCCATC	TTGCCTTTCGATCGCCGCAGGGCATCCAAGTATCGCCATC	FALSE	0	0	1	1	0.00235416
TTGCGTTTCGATCGCCGCAGGGCATCCATGTATCGCCATC	TTGCCTTTCGATCGCCGCAGGGCATCCAAGTATCGCCATC	TRUE	0	0	0	1	0.00235416
TTGCGTTTCGATCGCCGCAGTGCATCCAAGTATCTCCATG	TTGCCTTTCGATCGCCGCAGGGCATCCAAGTATCGCCATC	FALSE	0	0	1	1	0.00235416
CTGCCTTGCGATCGCCGCAGGGCATCCAAGTATCGCCATC	TTGCCTTTCGATCGCCGCAGGGCATCCAAGTATCGCCATC	TRUE	0	0	0	1	0.00235416
TTGCGTTTCGATCGCGGCAGGGCATCCTAGTATCGCCATC	TTGCCTTTCGATCGCCGCAGGGCATCCAAGTATCGCCATC	TRUE	0	0	0	1	0.00235416
TTGCGTTTCGTTCTCCGCAGTGCATCCTAGTATCGCCATC	TTGCCTTTCGATCGCCGCAGGGCATCCAAGTATCGCCATC	FALSE	0	0	1	1	0.00235416
TTGCGTTTCTATCGCCGCTGGGCATGAAAGTTTCGCCATC	TTGCCTTTCGATCGCCGCAGGGCATCCAAGTATCGCCATC	TRUE	0	0	0	1	0.00235416
TTGCNTTTCGATCGCCGCAA-NTATCCAAGTATCGCCATC	TTGCCTTTCGATCGCCGCAGGGCATCCAAGTATCGCCATC	FALSE	1	0	1	1	0.00235416
TTGCTTTTCGATCGCCGCA-----TCCAAGTATCGCCATC	TTGCCTTTCGATCGCCGCAGGGCATCCAAGTATCGCCATC	FALSE	5	0	0	1	0.00235416
CTGCCCTTCGATCGCCGCATGGCATCCAAGTATCGCCATC	TTGCCTTTCGATCGCCGCAGGGCATCCAAGTATCGCCATC	FALSE	0	0	1	1	0.00235416
TTGCCTTTTGATCGCCGCAA-GTATCCAAGTATCGCCATC	TTGCCTTTCGATCGCCGCAGGGCATCCAAGTATCGCCATC	FALSE	1	0	1	1	0.00235416
TTGCCTTTTGAGCGCCGCA-----TCCAAGTATCGCCATC	TTGCCTTTCGATCGCCGCAGGGCATCCAAGTATCGCCATC	FALSE	5	0	0	1	0.00235416
TTGCCTTTGGATCGCCGCAGGGCTTCCTAGTTTCTCCATC	TTGCCTTTCGATCGCCGCAGGGCATCCAAGTATCGCCATC	TRUE	0	0	0	1	0.00235416
TTGCCTTTGGATCGGCGCAGGGCATCCAAGTATCGCCATC	TTGCCTTTCGATCGCCGCAGGGCATCCAAGTATCGCCATC	TRUE	0	0	0	1	0.00235416
TTGCCTTTGGATCGCCGCAGGTCATCCAAGTATCGGGATC	TTGCCTTTCGATCGCCGCAGGGCATCCAAGTATCGCCATC	TRUE	0	0	0	1	0.00235416
TTGCCTTTGGATCGCCGCAGGTCATGCAAGTATCGCCATC	TTGCCTTTCGATCGCCGCAGGGCATCCAAGTATCGCCATC	TRUE	0	0	0	1	0.00235416
TTGCCTTTGGATCGCCGCAGTGCATCCAAGTATCGCCATC	TTGCCTTTCGATCGCCGCAGGGCATCCAAGTATCGCCATC	FALSE	0	0	1	1	0.00235416
TTGCCTTTGGATCGCCGCAGTGCATCCTAGTTTCGCGATC	TTGCCTTTCGATCGCCGCAGGGCATCCAAGTATCGCCATC	FALSE	0	0	1	1	0.00235416
TTGCCTTTGGATCGCCGCATGGCATCCAAGTATCGCCATC	TTGCCTTTCGATCGCCGCAGGGCATCCAAGTATCGCCATC	FALSE	0	0	1	1	0.00235416
TTGCCTTTGGATCGCCTCAGGGTATCCAATTTTCGAGATC	TTGCCTTTCGATCGCCGCAGGGCATCCAAGTATCGCCATC	TRUE	0	0	0	1	0.00235416
TTGCCTTTGGATCGGCGCAGGTCATCCAATTTTCGCCATC	TTGCCTTTCGATCGCCGCAGGGCATCCAAGTATCGCCATC	TRUE	0	0	0	1	0.00235416
TTGCCTTTGTTTCGCGGATGTGCATCAAATTATGGAAATG	TTGCCTTTCGATCGCCGCAGGGCATCCAAGTATCGCCATC	FALSE	0	0	1	1	0.00235416
TTGCCTTTGGATCTCAGCAGGTCATCCTAGTATCGGGATC	TTGCCTTTCGATCGCCGCAGGGCATCCAAGTATCGCCATC	TRUE	0	0	0	1	0.00235416
TTGCCTTTGGATCTCCTCAGGGGATCCTTGTATCGCAATC	TTGCCTTTCGATCGCCGCAGGGCATCCAAGTATCGCCATC	TRUE	0	0	0	1	0.00235416
TTGCCTTTGGATGTCCAGTGCGCATCCAAGTATCGGCATA	TTGCCTTTCGATCGCCGCAGGGCATCCAAGTATCGCCATC	FALSE	0	0	1	1	0.00235416
TTGCCTTTGGATTGCCGCAGGGCATCGAAGTATCTCCATC	TTGCCTTTCGATCGCCGCAGGGCATCCAAGTATCGCCATC	TRUE	0	0	0	1	0.00235416
TTGCCTTTGGTTCGCCGCAGGGCATCCAAGTATCGCCATC	TTGCCTTTCGATCGCCGCAGGGCATCCAAGTATCGCCATC	TRUE	0	0	0	1	0.00235416
TTGCCTTTGTATCGCCGCAGGGCATCCAAGTATCGCCATC	TTGCCTTTCGATCGCCGCAGGGCATCCAAGTATCGCCATC	TRUE	0	0	0	1	0.00235416
TTGCCTTTCGATCGCCGCTGTGCATCCAAGTATCGCCATC	TTGCCTTTCGATCGCCGCAGGGCATCCAAGTATCGCCATC	FALSE	0	0	1	1	0.00235416
TGGCCTTCCTATCGCCGCAGGGCATCCAAGTATCGCCATC	TTGCCTTTCGATCGCCGCAGGGCATCCAAGTATCGCCATC	TRUE	0	0	0	1	0.00235416
TTGCCTTTCGATCGCCGCTGGGCTTCCATGTATCGGGATC	TTGCCTTTCGATCGCCGCAGGGCATCCAAGTATCGCCATC	TRUE	0	0	0	1	0.00235416
TTGCCTTTCGATCGCCGCA-----TCCACGTATCGCCATC	TTGCCTTTCGATCGCCGCAGGGCATCCAAGTATCGCCATC	FALSE	5	0	0	1	0.00235416
TTGCCTTGAGTTCGCCGCAGGGCATCCAAGTATCGCCATC	TTGCCTTTCGATCGCCGCAGGGCATCCAAGTATCGCCATC	TRUE	0	0	0	1	0.00235416
TTGCCTTCGCACCGCCGCAGGGCAGCAACGTACCGCAACC	TTGCCTTTCGATCGCCGCAGGGCATCCAAGTATCGCCATC	TRUE	0	0	0	1	0.00235416
TTGCCTTCCGATCTCCGCA-----TCCAAGTATCGCCATC	TTGCCTTTCGATCGCCGCAGGGCATCCAAGTATCGCCATC	FALSE	5	0	0	1	0.00235416
TTGCCTTTCGATCGCCGCA-----TCCAAGTATTGCCATC	TTGCCTTTCGATCGCCGCAGGGCATCCAAGTATCGCCATC	FALSE	5	0	0	1	0.00235416
TTGCCTTTCGATCGCCGCA-----TCCAAGTTTCGCCATC	TTGCCTTTCGATCGCCGCAGGGCATCCAAGTATCGCCATC	FALSE	5	0	0	1	0.00235416
TTGCCTTTCGATCGCCGCA-----TCCAATTATCGCCATC	TTGCCTTTCGATCGCCGCAGGGCATCCAAGTATCGCCATC	FALSE	5	0	0	1	0.00235416
TTGCCTTTCGATCGCCGCA-----TCCATGTATCGCCATC	TTGCCTTTCGATCGCCGCAGGGCATCCAAGTATCGCCATC	FALSE	5	0	0	1	0.00235416
TTGCCTTGCGATCGCAGCAGGGCATCCAAGTATCGCCATC	TTGCCTTTCGATCGCCGCAGGGCATCCAAGTATCGCCATC	TRUE	0	0	0	1	0.00235416
TTGCCTTCCGATCGCCGCAGTATCGCCATCCAAGTATCGC	TTGCCTTTCGATCGCCGCAG----GGCATCCAAGTATCGC	FALSE	0	4	0	1	0.00235416
TTGCCTTCCGATCGCCGCA-----TCCAAGTATCGCCATC	TTGCCTTTCGATCGCCGCAGGGCATCCAAGTATCGCCATC	FALSE	5	0	0	1	0.00235416
TTGCCTTTCGATCGCCGCA-----TCGAAGTATCGGCATC	TTGCCTTTCGATCGCCGCAGGGCATCCAAGTATCGCCATC	FALSE	5	0	0	1	0.00235416
TTGCCTTACGTTCGCCGCAGGGCATCCAAGTATCGCCATC	TTGCCTTTCGATCGCCGCAGGGCATCCAAGTATCGCCATC	TRUE	0	0	0	1	0.00235416
TTGCCTTTCGATCGCCGCAA-GCATCCAAGTATCGCCATC	TTGCCTTTCGATCGCCGCAGGGCATCCAAGTATCGCCATC	FALSE	1	0	1	1	0.00235416
TTGCCTTTCGATCGCCGCAA-GCATCGAAGTATCGCCATC	TTGCCTTTCGATCGCCGCAGGGCATCCAAGTATCGCCATC	FALSE	1	0	1	1	0.00235416
TTGCCTTTCGATCGCCGCA-----TCCAAGTATCGCCATG	TTGCCTTTCGATCGCCGCAGGGCATCCAAGTATCGCCATC	FALSE	5	0	0	1	0.00235416
TTGCCTTGCGATCGCCGATGGGCATCCAAGTATCGCCATC	TTGCCTTTCGATCGCCGCAGGGCATCCAAGTATCGCCATC	TRUE	0	0	0	1	0.00235416
TTGCCTTACGCTCGCCGCATGGCATCCAAGTATCGCCATC	TTGCCTTTCGATCGCCGCAGGGCATCCAAGTATCGCCATC	FALSE	0	0	1	1	0.00235416
TTGCCTTTCGATCGCCGAAGGGCATCAAAGTATCGCCATC	TTGCCTTTCGATCGCCGCAGGGCATCCAAGTATCGCCATC	TRUE	0	0	0	1	0.00235416
TTGCCTTGCGATCGCCGCAGGGCATCCAAGTAGCGCCATC	TTGCCTTTCGATCGCCGCAGGGCATCCAAGTATCGCCATC	TRUE	0	0	0	1	0.00235416
TTGCCTTTCGATCGCCCCA-----TCCAAGTATCGCCATC	TTGCCTTTCGATCGCCGCAGGGCATCCAAGTATCGCCATC	FALSE	5	0	0	1	0.00235416
TTGCCTTTCGATCGCCCCAGGGCATCCAAGTATCGCCATC	TTGCCTTTCGATCGCCGCAGGGCATCCAAGTATCGCCATC	TRUE	0	0	0	1	0.00235416
TTGCCTTTCGATCGCCG-ATAGTATCCAAGTATCGCCATC	TTGCCTTTCGATCGCCGCAGGGCATCCAAGTATCGCCATC	FALSE	0	0	2	1	0.00235416
TTGCCTTTCGATCGCCGAA-----TCCAAGTATCGCCATC	TTGCCTTTCGATCGCCGCAGGGCATCCAAGTATCGCCATC	FALSE	5	0	0	1	0.00235416
TTGCCTTTCGATCGCCGAAA-GTATCCAAGTATCGCCATC	TTGCCTTTCGATCGCCGCAGGGCATCCAAGTATCGCCATC	FALSE	1	0	1	1	0.00235416
TTGCCTTGCGATCGCCGCAGGGCATCCAAGTACCGCCATC	TTGCCTTTCGATCGCCGCAGGGCATCCAAGTATCGCCATC	TRUE	0	0	0	1	0.00235416
TTGCCTTTCGATCGCCGCA-----TCCAAGAATCGCCATC	TTGCCTTTCGATCGCCGCAGGGCATCCAAGTATCGCCATC	FALSE	5	0	0	1	0.00235416
TTGCCTTTCGATCGCCGAAGGGCATCCAAGTATCTCCATC	TTGCCTTTCGATCGCCGCAGGGCATCCAAGTATCGCCATC	TRUE	0	0	0	1	0.00235416
TTGCCTTTCGATCGCCGCA---------AGTATCGCCATC	TTGCCTTTCGATCGCCGCAGGGCATCCAAGTATCGCCATC	FALSE	9	0	0	1	0.00235416
TTGCCTTTCGATCGCCGCA-----TACAAGTATCGCCATC	TTGCCTTTCGATCGCCGCAGGGCATCCAAGTATCGCCATC	FALSE	5	0	0	1	0.00235416
TTGCCTTTCGATCGCCGCA-----TACAAGTATCGCGATC	TTGCCTTTCGATCGCCGCAGGGCATCCAAGTATCGCCATC	FALSE	5	0	0	1	0.00235416
TTGCCTTGCGATCGCCGCAA-GTATCCAAGTATCGCCATC	TTGCCTTTCGATCGCCGCAGGGCATCCAAGTATCGCCATC	FALSE	1	0	1	1	0.00235416
TTGCCTTGCGATCGCCGCA-----TCCAAGTATCGCCATC	TTGCCTTTCGATCGCCGCAGGGCATCCAAGTATCGCCATC	FALSE	5	0	0	1	0.00235416
TTGCCTTTCGATCGCCGCAA-GNATCCNAGTATCGNCATC	TTGCCTTTCGATCGCCGCAGGGCATCCAAGTATCGCCATC	FALSE	1	0	1	1	0.00235416
TTGCCTTACGATCGCCGCA-----TCCAAGTATCGCCATC	TTGCCTTTCGATCGCCGCAGGGCATCCAAGTATCGCCATC	FALSE	5	0	0	1	0.00235416
TTGCCTTTCGATCGCCGCTGGGCATCCTAGTATCGCCATC	TTGCCTTTCGATCGCCGCAGGGCATCCAAGTATCGCCATC	TRUE	0	0	0	1	0.00235416
TTGCCNTTCGATCGCCGCAGGNCATCCAAGTATCGCCATC	TTGCCTTTCGATCGCCGCAGGGCATCCAAGTATCGCCATC	TRUE	0	0	0	1	0.00235416
TTGCCTATCGAGCGACGCAGGGCATCCAAGTATCGCCATC	TTGCCTTTCGATCGCCGCAGGGCATCCAAGTATCGCCATC	TRUE	0	0	0	1	0.00235416
TTGCCTATCCATCGCCGCA-----TCCAAGTATCGCCATC	TTGCCTTTCGATCGCCGCAGGGCATCCAAGTATCGCCATC	FALSE	5	0	0	1	0.00235416
TTGCCTTTCGATCGCCGCAGGGCATATAAGTATCGCCATC	TTGCCTTTCGATCGCCGCAGGGCATCCAAGTATCGCCATC	TRUE	0	0	0	1	0.00235416
TTGCCTTTCGATCGCCGCAGGGCATC-AAGTATCGCCATC	TTGCCTTTCGATCGCCGCAGGGCATCCAAGTATCGCCATC	TRUE	0	0	0	1	0.00235416
TTGCCTTTCGATCGCCGCAGGGCATC-AAGTATCTCCATC	TTGCCTTTCGATCGCCGCAGGGCATCCAAGTATCGCCATC	TRUE	0	0	0	1	0.00235416
TTGCCTTTCGATCGCCGCAGGGCATCAAAGTATCGCCATA	TTGCCTTTCGATCGCCGCAGGGCATCCAAGTATCGCCATC	TRUE	0	0	0	1	0.00235416
TTGCCTTTCGATCGCCGCAGGGCATCC--GTATCGCCATC	TTGCCTTTCGATCGCCGCAGGGCATCCAAGTATCGCCATC	TRUE	0	0	0	1	0.00235416
TTGCCTATCGAGCGCGGCAGGGCATCCAAGTATCGCCATC	TTGCCTTTCGATCGCCGCAGGGCATCCAAGTATCGCCATC	TRUE	0	0	0	1	0.00235416
TTGCCGTTCGCTCGCCGCA-----TCCAAGTATCGCCCTC	TTGCCTTTCGATCGCCGCAGGGCATCCAAGTATCGCCATC	FALSE	5	0	0	1	0.00235416
TTGCCGTTCGATCTCCGCAGGGCATCCAAGTATCGCCATC	TTGCCTTTCGATCGCCGCAGGGCATCCAAGTATCGCCATC	TRUE	0	0	0	1	0.00235416
TTGCCGTTCGATCGCCGCAGTGGATCCAAGTATCGCCATC	TTGCCTTTCGATCGCCGCAGGGCATCCAAGTATCGCCATC	FALSE	0	0	1	1	0.00235416
TTGCCTTTCGATCGCCGCAGGGCATCCAAGAATCTCCATC	TTGCCTTTCGATCGCCGCAGGGCATCCAAGTATCGCCATC	TRUE	0	0	0	1	0.00235416
TTGCCGTTCGATCGCCGCAGTATCGCCATCCAAGTATCGC	TTGCCTTTCGATCGCCGCAG----GGCATCCAAGTATCGC	FALSE	0	4	0	1	0.00235416
TTGCCGTTCGATCGCCGCAGGGCATCCAAGTATCGCCCTC	TTGCCTTTCGATCGCCGCAGGGCATCCAAGTATCGCCATC	TRUE	0	0	0	1	0.00235416
TTGCCTATCGAGCGCCGCAGGGCATGCAAGTGTCGCCATC	TTGCCTTTCGATCGCCGCAGGGCATCCAAGTATCGCCATC	TRUE	0	0	0	1	0.00235416
TTGCCTTTCGATCGCCGCAGGCCATCCAAGTATCGCCATC	TTGCCTTTCGATCGCCGCAGGGCATCCAAGTATCGCCATC	TRUE	0	0	0	1	0.00235416
TTGCCTTTCGATCGCCGCAA-GTATCCAAGTATCTCCATC	TTGCCTTTCGATCGCCGCAGGGCATCCAAGTATCGCCATC	FALSE	1	0	1	1	0.00235416
TTGCCTATCGATCGGCGCAGGGCATCCAAGTATCGCCATC	TTGCCTTTCGATCGCCGCAGGGCATCCAAGTATCGCCATC	TRUE	0	0	0	1	0.00235416
TTGCCTTTCGATCGCCGCAA-GTATCCAAGTGTCGCCATC	TTGCCTTTCGATCGCCGCAGGGCATCCAAGTATCGCCATC	FALSE	1	0	1	1	0.00235416
TTGCCTTTCGATCGCCGCAA-GTATCCAATTATCGCCATC	TTGCCTTTCGATCGCCGCAGGGCATCCAAGTATCGCCATC	FALSE	1	0	1	1	0.00235416
TTGCCTTTCGATCGCCGCAAG-----CAAGTATCGCCATC	TTGCCTTTCGATCGCCGCAGGGCATCCAAGTATCGCCATC	FALSE	0	0	1	1	0.00235416
TTGCCTGTCGATCGCATCAGCGCTTCGAAGTATCGCCATC	TTGCCTTTCGATCGCCGCAGGGCATCCAAGTATCGCCATC	FALSE	0	0	1	1	0.00235416
TTGCCTCTCGATCGCGGCAGGGCATCCAAGTATCGCCATC	TTGCCTTTCGATCGCCGCAGGGCATCCAAGTATCGCCATC	TRUE	0	0	0	1	0.00235416
TTGCCTCTCGATCGCCGCAGTGCATCCAAGTATCGCCATC	TTGCCTTTCGATCGCCGCAGGGCATCCAAGTATCGCCATC	FALSE	0	0	1	1	0.00235416
TTGCCTTTCGATCGCCGCAG--CATCCAAGTATCGCCATC	TTGCCTTTCGATCGCCGCAGGGCATCCAAGTATCGCCATC	FALSE	2	0	0	1	0.00235416
TTGCCTATCGATCGCCGCAA-GTATCCAAGTATCGCCATC	TTGCCTTTCGATCGCCGCAGGGCATCCAAGTATCGCCATC	FALSE	1	0	1	1	0.00235416
TTGCCTATCGATCGCCGCAGTGCATCCAAGTATCGCCATC	TTGCCTTTCGATCGCCGCAGGGCATCCAAGTATCGCCATC	FALSE	0	0	1	1	0.00235416
TTGCCTTTCGATCGCCGCAG-GTATCCAAGTATCGCCATC	TTGCCTTTCGATCGCCGCAGGGCATCCAAGTATCGCCATC	FALSE	1	0	0	1	0.00235416
TTGCCTATCGATCGCCGCAGTATCGCCATCCAAGTATCGC	TTGCCTTTCGATCGCCGCAG----GGCATCCAAGTATCGC	FALSE	0	4	0	1	0.00235416
TTGCCTTTCGATCGCCGCAGAGCTTCCAATTATCGCAATC	TTGCCTTTCGATCGCCGCAGGGCATCCAAGTATCGCCATC	FALSE	0	0	1	1	0.00235416
TTGCCTTTCGATCGCCGCAGCATCGCCATCCAAGTATCGC	TTGCCTTTCGATCGCCGCAG----GGCATCCAAGTATCGC	FALSE	0	4	0	1	0.00235416
TTGCCTATCGATCGCCGCAGGGCATCCTAGTATCGCCATC	TTGCCTTTCGATCGCCGCAGGGCATCCAAGTATCGCCATC	TRUE	0	0	0	1	0.00235416
TTGCCTTGCGATCGCCGCAGGGCGTCCAAGTATCGCCATC	TTGCCTTTCGATCGCCGCAGGGCATCCAAGTATCGCCATC	TRUE	0	0	0	1	0.00235416
TTGCCTTTCGATCGCC-CAGGGCATCCAAGTATCGCCATC	TTGCCTTTCGATCGCCGCAGGGCATCCAAGTATCGCCATC	TRUE	0	0	0	1	0.00235416
TTGCCTTGCGATCGCCGCAGTAGCGCCATCCAAGTATCGC	TTGCCTTTCGATCGCCGCAG----GGCATCCAAGTATCGC	FALSE	0	4	0	1	0.00235416
TTGCCTTTCGAGGGCCGCAGTATCGACATCCAAGTATCGC	TTGCCTTTCGATCGCCGCAG----GGCATCCAAGTATCGC	FALSE	0	4	0	1	0.00235416
TTGCCTTTCGAGCGCCGCAGGGCATCCAAGGATCGCCATC	TTGCCTTTCGATCGCCGCAGGGCATCCAAGTATCGCCATC	TRUE	0	0	0	1	0.00235416
TTGCCTTTCGAGCGCCGCAGGGCATCCAAGTAACGCCATC	TTGCCTTTCGATCGCCGCAGGGCATCCAAGTATCGCCATC	TRUE	0	0	0	1	0.00235416
TTGCCTTTAGATCTCATTTGGTGATCCAAGTATCGCGATC	TTGCCTTTCGATCGCCGCAGGGCATCCAAGTATCGCCATC	TRUE	0	0	0	1	0.00235416
TTGCCTTTCGAGCGCCTCAGGGCATCCAAGTATCGCCATC	TTGCCTTTCGATCGCCGCAGGGCATCCAAGTATCGCCATC	TRUE	0	0	0	1	0.00235416
TTGCCTTTCGAGCGGCGCAGGGCATCCAAGTATCGCCATC	TTGCCTTTCGATCGCCGCAGGGCATCCAAGTATCGCCATC	TRUE	0	0	0	1	0.00235416
TTGCCTTTCGAGCTCCGCA-----TCCAAGTATCGCCATC	TTGCCTTTCGATCGCCGCAGGGCATCCAAGTATCGCCATC	FALSE	5	0	0	1	0.00235416
TTGCCTTTCGATAGCCGAAGGGCATCCAAGTATCGCCATC	TTGCCTTTCGATCGCCGCAGGGCATCCAAGTATCGCCATC	TRUE	0	0	0	1	0.00235416
TTGCCTTTCGAGCGCCGCAGGGAATCCAAGTATCGCCATC	TTGCCTTTCGATCGCCGCAGGGCATCCAAGTATCGCCATC	TRUE	0	0	0	1	0.00235416
TTGCCTTTCGATAGCCGAAGGGCATCCAAGTATCGGCATC	TTGCCTTTCGATCGCCGCAGGGCATCCAAGTATCGCCATC	TRUE	0	0	0	1	0.00235416
TTGCCTTTAGATCGGCTCAGGGCATCCAAGTATCGCCATC	TTGCCTTTCGATCGCCGCAGGGCATCCAAGTATCGCCATC	TRUE	0	0	0	1	0.00235416
TTGCCTTTCGATAGCCGCAGGGCATCCAAGTATGGCCATC	TTGCCTTTCGATCGCCGCAGGGCATCCAAGTATCGCCATC	TRUE	0	0	0	1	0.00235416
TTGCCTTTCGATAGCCGCAGTATCGCCATCCAAGTATCGC	TTGCCTTTCGATCGCCGCAG----GGCATCCAAGTATCGC	FALSE	0	4	0	1	0.00235416
TTGCCTTTCGATAGCCGCATGGCATCCAAGTATCGCCATA	TTGCCTTTCGATCGCCGCAGGGCATCCAAGTATCGCCATC	FALSE	0	0	1	1	0.00235416
TTGCCTTTCGATAGGCGCAGGGCATGCAAGTATCGCCATG	TTGCCTTTCGATCGCCGCAGGGCATCCAAGTATCGCCATC	TRUE	0	0	0	1	0.00235416
TTGCCTTTCGAGCGCCGCAGGGCAGCCAAGAATCGCCATC	TTGCCTTTCGATCGCCGCAGGGCATCCAAGTATCGCCATC	TRUE	0	0	0	1	0.00235416
TTGCCTTTCGAGCGCCGCA-----TCGAAGTATCGCCATC	TTGCCTTTCGATCGCCGCAGGGCATCCAAGTATCGCCATC	FALSE	5	0	0	1	0.00235416
TTGCCTTTCGATCGCATGATGGCATCCAAGTATCGCCATC	TTGCCTTTCGATCGCCGCAGGGCATCCAAGTATCGCCATC	FALSE	0	0	1	1	0.00235416
TTGCCTTTCCATCGCCGCTGGGCATCCAAGTATCGCCATC	TTGCCTTTCGATCGCCGCAGGGCATCCAAGTATCGCCATC	TRUE	0	0	0	1	0.00235416
TTGCCTTTCAATCGCTGCAGGGCATCCAAGTATCGCCATC	TTGCCTTTCGATCGCCGCAGGGCATCCAAGTATCGCCATC	TRUE	0	0	0	1	0.00235416
TTGCCTTTCCATCGCCGCACCGCATCCAAGTATCGCCATC	TTGCCTTTCGATCGCCGCAGGGCATCCAAGTATCGCCATC	FALSE	0	0	2	1	0.00235416
TTGCCTTTCCATCGCCGCACGGCATCCAAGTATCGCCATC	TTGCCTTTCGATCGCCGCAGGGCATCCAAGTATCGCCATC	FALSE	0	0	1	1	0.00235416
TTGCCTTTCCATCGCCGCAGGGCATCCAAGAATCGCCATC	TTGCCTTTCGATCGCCGCAGGGCATCCAAGTATCGCCATC	TRUE	0	0	0	1	0.00235416
TTGCCTTTC-----------------CAAGTATCGCCATC	TTGCCTTTCGATCGCCGCAGGGCATCCAAGTATCGCCATC	FALSE	17	0	0	1	0.00235416
TTGCCTTTCCATCGCCGCTCGGCATCCAAGTATCGCCATC	TTGCCTTTCGATCGCCGCAGGGCATCCAAGTATCGCCATC	FALSE	0	0	1	1	0.00235416
TTGCCTTTCCATCGCGGCAGTGCATCCAAGTATCGCCATC	TTGCCTTTCGATCGCCGCAGGGCATCCAAGTATCGCCATC	FALSE	0	0	1	1	0.00235416
TTGCCTTTCGAGCGCCGCA-----TCCAAGTATCGCCATC	TTGCCTTTCGATCGCCGCAGGGCATCCAAGTATCGCCATC	FALSE	5	0	0	1	0.00235416
TTGCCTTTCGAACGCCGCAA-GTATCCAAGTATCGCCATC	TTGCCTTTCGATCGCCGCAGGGCATCCAAGTATCGCCATC	FALSE	1	0	1	1	0.00235416
TTGCCTTTATATAGCCGCAGGTCATCCATGTATCGGGATC	TTGCCTTTCGATCGCCGCAGGGCATCCAAGTATCGCCATC	TRUE	0	0	0	1	0.00235416
TTGCCTTTCGAACGCCGCATGGCATCCAAGTATCGCCATC	TTGCCTTTCGATCGCCGCAGGGCATCCAAGTATCGCCATC	FALSE	0	0	1	1	0.00235416
TTGCCTTTATAGCGCCGCAGTTAATCCTAGTATCGGCATG	TTGCCTTTCGATCGCCGCAGGGCATCCAAGTATCGCCATC	FALSE	0	0	1	1	0.00235416
TTGCCTTTCGAGCGCCCCA-----TCCACGTCTCGCCCTC	TTGCCTTTCGATCGCCGCAGGGCATCCAAGTATCGCCATC	FALSE	5	0	0	1	0.00235416
TTGCCTTTCGAGCGCCCCAGGGCATCCAAGTATCGCGATC	TTGCCTTTCGATCGCCGCAGGGCATCCAAGTATCGCCATC	TRUE	0	0	0	1	0.00235416
TTGCCTTTAGATCGCGGCAGGTCATCCATGTATCGACATC	TTGCCTTTCGATCGCCGCAGGGCATCCAAGTATCGCCATC	TRUE	0	0	0	1	0.00235416
TTGCCTTTAGATCGCCTCAGGGAATCCAAGTATCGCCATC	TTGCCTTTCGATCGCCGCAGGGCATCCAAGTATCGCCATC	TRUE	0	0	0	1	0.00235416
TTGCCTTTAGATCGCCGCTGGGCATCCAAGTATCGCCATC	TTGCCTTTCGATCGCCGCAGGGCATCCAAGTATCGCCATC	TRUE	0	0	0	1	0.00235416
TTGCCTTTCGATCGCAGCAGGGCATCCAAGTATCTCCATC	TTGCCTTTCGATCGCCGCAGGGCATCCAAGTATCGCCATC	TRUE	0	0	0	1	0.00235416
TTGCCTTTCGATCGACTCAGGGCATCCAAGTATCGCCATC	TTGCCTTTCGATCGCCGCAGGGCATCCAAGTATCGCCATC	TRUE	0	0	0	1	0.00235416
TTGCCTTTCGATCGC-----GGCATCCAAGTATCGCCATC	TTGCCTTTCGATCGCCGCAGGGCATCCAAGTATCGCCATC	FALSE	5	0	0	1	0.00235416
TTGCCTTTCGATCGCAGCACGGCATCCAAGTATCGCCATC	TTGCCTTTCGATCGCCGCAGGGCATCCAAGTATCGCCATC	FALSE	0	0	1	1	0.00235416
TTGCCTTTCGATCGCAGCAGGGAATCCAAGTATCGCCATC	TTGCCTTTCGATCGCCGCAGGGCATCCAAGTATCGCCATC	TRUE	0	0	0	1	0.00235416
TTGCCTTGCGATCGCCGCTGTGCATCCAAGTATCGCCATC	TTGCCTTTCGATCGCCGCAGGGCATCCAAGTATCGCCATC	FALSE	0	0	1	1	0.00235416
TTGCCTTTCGATCGCAGCAGGGCATCCAAGTATCGCCATG	TTGCCTTTCGATCGCCGCAGGGCATCCAAGTATCGCCATC	TRUE	0	0	0	1	0.00235416
TTGCCTTGCGATCGCCGCTGCGCATCCAAGTATCGCCATC	TTGCCTTTCGATCGCCGCAGGGCATCCAAGTATCGCCATC	FALSE	0	0	1	1	0.00235416
TTGCCTTTAGATCGCCGCAGTGCATCCAAGTATCGCCATC	TTGCCTTTCGATCGCCGCAGGGCATCCAAGTATCGCCATC	FALSE	0	0	1	1	0.00235416
TTGCCTTTCGATCGCAGCAGTATCGCCATCCAAGTATCGC	TTGCCTTTCGATCGCCGCAG----GGCATCCAAGTATCGC	FALSE	0	4	0	1	0.00235416
TTGCCTTTCGATCGCAGCAGTGGATCCAAGTATCGCGATC	TTGCCTTTCGATCGCCGCAGGGCATCCAAGTATCGCCATC	FALSE	0	0	1	1	0.00235416
TTGCCTTGCGATCGCCGCAGTGCATCCAAGTATCGCCATC	TTGCCTTTCGATCGCCGCAGGGCATCCAAGTATCGCCATC	FALSE	0	0	1	1	0.00235416
TTGCCTTTCGATCGCATCAGGGCATCCAAGTATCGCCATC	TTGCCTTTCGATCGCCGCAGGGCATCCAAGTATCGCCATC	TRUE	0	0	0	1	0.00235416
TTGCCTTTCGATCGCATCAGGGCATCCAAGTATGGCCATC	TTGCCTTTCGATCGCCGCAGGGCATCCAAGTATCGCCATC	TRUE	0	0	0	1	0.00235416
TTGCCTTTCGATCGCATCAGGTCATCCAAGTATCGCCATC	TTGCCTTTCGATCGCCGCAGGGCATCCAAGTATCGCCATC	TRUE	0	0	0	1	0.00235416
TTGCCTTTCGATCGACGCTGGGCTTCCAAGTATCGCCATA	TTGCCTTTCGATCGCCGCAGGGCATCCAAGTATCGCCATC	TRUE	0	0	0	1	0.00235416
TTGCCTTTCGATCGACGCATGGCATCCAAGTATCGCCATC	TTGCCTTTCGATCGCCGCAGGGCATCCAAGTATCGCCATC	FALSE	0	0	1	1	0.00235416
TTGCCTTTCGATCGACGCAGGTCATCCAAGTATCGCGATA	TTGCCTTTCGATCGCCGCAGGGCATCCAAGTATCGCCATC	TRUE	0	0	0	1	0.00235416
TTGCCTTTCGATCGACGCAGGTCATCCAAGTATCGCCATC	TTGCCTTTCGATCGCCGCAGGGCATCCAAGTATCGCCATC	TRUE	0	0	0	1	0.00235416
TTGCCTTTCGATCGACGCAGGGCATCCTAGTATCGCCATC	TTGCCTTTCGATCGCCGCAGGGCATCCAAGTATCGCCATC	TRUE	0	0	0	1	0.00235416
TTGCCTTTCGATCGACGCAGGGCATCCAAGTATCGGCATC	TTGCCTTTCGATCGCCGCAGGGCATCCAAGTATCGCCATC	TRUE	0	0	0	1	0.00235416
TTGCCTTGCGATCTCCGCA-----TCCAAGTATCGCCATC	TTGCCTTTCGATCGCCGCAGGGCATCCAAGTATCGCCATC	FALSE	5	0	0	1	0.00235416
TTGCCTTGCGATGGGCGCTGCGCATCCAAGTATCGCCATC	TTGCCTTTCGATCGCCGCAGGGCATCCAAGTATCGCCATC	FALSE	0	0	1	1	0.00235416
TTGCCTTTCGATCGACGCAGGGCATCCAAGTATCGCCAGC	TTGCCTTTCGATCGCCGCAGGGCATCCAAGTATCGCCATC	TRUE	0	0	0	1	0.00235416
TTGCCTTTCGATCGACGCAA-GTATCCAAGTATCGCCATC	TTGCCTTTCGATCGCCGCAGGGCATCCAAGTATCGCCATC	FALSE	1	0	1	1	0.00235416
TTGCCTTTCGATCGACGCA-----TCCAAGTATCGCCATC	TTGCCTTTCGATCGCCGCAGGGCATCCAAGTATCGCCATC	FALSE	5	0	0	1	0.00235416
TTGCCTTTCGATCGACGAAGGGCATACAAGTATCGCCATC	TTGCCTTTCGATCGCCGCAGGGCATCCAAGTATCGCCATC	TRUE	0	0	0	1	0.00235416
TTGCCTTGCGCTCGCCTCAGTGAATCCAAGTATCGACATC	TTGCCTTTCGATCGCCGCAGGGCATCCAAGTATCGCCATC	FALSE	0	0	1	1	0.00235416
TTGCCTTTAGATCGAAGCATGGAATACAAGTATCGCCATC	TTGCCTTTCGATCGCCGCAGGGCATCCAAGTATCGCCATC	FALSE	0	0	1	1	0.00235416
TTGCCTTTAGATCGCCGCA-----TCAAAGTATAGCCATC	TTGCCTTTCGATCGCCGCAGGGCATCCAAGTATCGCCATC	FALSE	5	0	0	1	0.00235416
TTGCCTTTCGATCCCCGCTGGGCATCCAAGTATCGCCATC	TTGCCTTTCGATCGCCGCAGGGCATCCAAGTATCGCCATC	TRUE	0	0	0	1	0.00235416
TTGCCTTTAGATCGCCGCA-----TCCAAGTATCGCCATC	TTGCCTTTCGATCGCCGCAGGGCATCCAAGTATCGCCATC	FALSE	5	0	0	1	0.00235416
TTGCCGTTCGATCGCCGCA-----TCCAAGAATCGCCATC	TTGCCTTTCGATCGCCGCAGGGCATCCAAGTATCGCCATC	FALSE	5	0	0	1	0.00235416
TTGCCCTTCGCTCGCCGCATGGCATCCAAGTATCGCCATC	TTGCCTTTCGATCGCCGCAGGGCATCCAAGTATCGCCATC	FALSE	0	0	1	1	0.00235416
TTGCCCTTCGCTCGCCGCAGGGCATCCAAGGATCGCCATC	TTGCCTTTCGATCGCCGCAGGGCATCCAAGTATCGCCATC	TRUE	0	0	0	1	0.00235416
TGGCCTTTCGCTCGCCGGATGGCATCCAAGTATCGCCATC	TTGCCTTTCGATCGCCGCAGGGCATCCAAGTATCGCCATC	FALSE	0	0	1	1	0.00235416
TTGCCTTTCGATCGCCGCAGTATCGCCACCCAAGTATCGC	TTGCCTTTCGATCGCCGCAG----GGCATCCAAGTATCGC	FALSE	0	4	0	1	0.00235416
TTGCCTTTCGATCGCCGCAGTATCGCCATCCAAGTATCCC	TTGCCTTTCGATCGCCGCAG----GGCATCCAAGTATCGC	FALSE	0	4	0	1	0.00235416
TGGCCTTTCTATCGCCGCAGTGCATCCAAGTATCGCCATC	TTGCCTTTCGATCGCCGCAGGGCATCCAAGTATCGCCATC	FALSE	0	0	1	1	0.00235416
TGGCCTTTCGTTCCGAGCTGCGCATCCAAGTATCGCCATC	TTGCCTTTCGATCGCCGCAGGGCATCCAAGTATCGCCATC	FALSE	0	0	1	1	0.00235416
TTGCCTTTCGATCGCCGCAGTATCGCCATCCACGTATCGC	TTGCCTTTCGATCGCCGCAG----GGCATCCAAGTATCGC	FALSE	0	4	0	1	0.00235416
TTGCCTTTCGATCGCCGCAGTATCGGCATCCAAGTATCGC	TTGCCTTTCGATCGCCGCAG----GGCATCCAAGTATCGC	FALSE	0	4	0	1	0.00235416
TTGCCTTTCGATCGCCGCAGTATCTCCATCCAAGTATCGC	TTGCCTTTCGATCGCCGCAG----GGCATCCAAGTATCGC	FALSE	0	4	1	1	0.00235416
TTGCCTTTCGATCGCCGCAGTATAGCCATCCCAGTATCGC	TTGCCTTTCGATCGCCGCAG----GGCATCCAAGTATCGC	FALSE	0	4	0	1	0.00235416
TTGCCTTTCGATCGCCGCAGTATTGCCATCCAAGTATCGC	TTGCCTTTCGATCGCCGCAG----GGCATCCAAGTATCGC	FALSE	0	4	0	1	0.00235416
TTGCCTTTCGATCGCCGCAGTCTCGCCATCCAAGTATCGC	TTGCCTTTCGATCGCCGCAG----GGCATCCAAGTATCGC	FALSE	0	4	0	1	0.00235416
TTGCCTTTCGATCGCCGCAGTGAATCCAAGTATCGCCATC	TTGCCTTTCGATCGCCGCAGGGCATCCAAGTATCGCCATC	FALSE	0	0	1	1	0.00235416
TTGCCTTTCGATCGCCGCAGTGAATCCAATTATCGCCATC	TTGCCTTTCGATCGCCGCAGGGCATCCAAGTATCGCCATC	FALSE	0	0	1	1	0.00235416
TGGCCTTTCGCGCGCCGCAGTGCATCCAAGTATCGCCATC	TTGCCTTTCGATCGCCGCAGGGCATCCAAGTATCGCCATC	FALSE	0	0	1	1	0.00235416
TGGCCTTTCGATGGCCGCAGGGCATCCAAGTATCGCCATC	TTGCCTTTCGATCGCCGCAGGGCATCCAAGTATCGCCATC	TRUE	0	0	0	1	0.00235416
TTGCCTTTCGATCGCCGCAGTATCGCATCCAAGTATCGCC	TTGCCTTTCGATCGCCGCAG---GGCATCCAAGTATCGCC	FALSE	0	3	1	1	0.00235416
TTGCCTTTCGATCGCCGCAGTAGCGCCATCCAAGTATCGC	TTGCCTTTCGATCGCCGCAG----GGCATCCAAGTATCGC	FALSE	0	4	0	1	0.00235416
TTCCCCTGCGAGCGCCGCAGGGCATCCAAGTATCGCCATC	TTGCCTTTCGATCGCCGCAGGGCATCCAAGTATCGCCATC	TRUE	0	0	0	1	0.00235416
TTGCCTTTCGATCGCCGCAGGTCATCCAAGTAGCGCCATC	TTGCCTTTCGATCGCCGCAGGGCATCCAAGTATCGCCATC	TRUE	0	0	0	1	0.00235416
TTGCCTTTCGATCGCCGCAGGGGATCCATGTATCGCGATC	TTGCCTTTCGATCGCCGCAGGGCATCCAAGTATCGCCATC	TRUE	0	0	0	1	0.00235416
TTGCCTTTCGATCGCCGCAGGGGATCCTAGTATAGCCATC	TTGCCTTTCGATCGCCGCAGGGCATCCAAGTATCGCCATC	TRUE	0	0	0	1	0.00235416
TTGCCTTTCGATCGCCGCAGGGGATCCTAGTATCGCCATC	TTGCCTTTCGATCGCCGCAGGGCATCCAAGTATCGCCATC	TRUE	0	0	0	1	0.00235416
TTGCCTTTCGATCGCCGCAGGGGATCGAAGTATCTCCATC	TTGCCTTTCGATCGCCGCAGGGCATCCAAGTATCGCCATC	TRUE	0	0	0	1	0.00235416
TTGCCTTTCGATCGCCGCAGGGNATCCNAGTATCGNCATC	TTGCCTTTCGATCGCCGCAGGGCATCCAAGTATCGCCATC	TRUE	0	0	0	1	0.00235416
TTACCTTTCGATCGCCGCAGTATCGCCATCCAAGTATCGC	TTGCCTTTCGATCGCCGCAG----GGCATCCAAGTATCGC	FALSE	0	4	0	1	0.00235416
TTGCCTTTCGATCGCCGCAGGTCATCCAAGTATCGCCATA	TTGCCTTTCGATCGCCGCAGGGCATCCAAGTATCGCCATC	TRUE	0	0	0	1	0.00235416
TTGCCTTTCGATCGCCGCAGGTGATCCTAGTATCGCCATC	TTGCCTTTCGATCGCCGCAGGGCATCCAAGTATCGCCATC	TRUE	0	0	0	1	0.00235416
TTACCTTTCGATCGCCGCA-----TCCAAGTATCGCCATC	TTGCCTTTCGATCGCCGCAGGGCATCCAAGTATCGCCATC	FALSE	5	0	0	1	0.00235416
TTGCCTTTCGATCGCCGCAGGTCATCCAAGTATCGCGATC	TTGCCTTTCGATCGCCGCAGGGCATCCAAGTATCGCCATC	TRUE	0	0	0	1	0.00235416
TTGCCTTTCGATCGCCGCAGGTCATCCAAGTATCTCGATC	TTGCCTTTCGATCGCCGCAGGGCATCCAAGTATCGCCATC	TRUE	0	0	0	1	0.00235416
TTGCCTTTCGATCGCCGCAGGTCATCCAAGTTTCGCCATC	TTGCCTTTCGATCGCCGCAGGGCATCCAAGTATCGCCATC	TRUE	0	0	0	1	0.00235416
TTGCCTTTCGATCGCCGCAGGTCATCCTAGTATCGCCATC	TTGCCTTTCGATCGCCGCAGGGCATCCAAGTATCGCCATC	TRUE	0	0	0	1	0.00235416
TTGCCTTTCGATCGCCGCAGGTCTTCCAAGTATCGCCATC	TTGCCTTTCGATCGCCGCAGGGCATCCAAGTATCGCCATC	TRUE	0	0	0	1	0.00235416
TTGCCTTTCGATCGCCGCAGTGCATCCAAGTATCTCAATC	TTGCCTTTCGATCGCCGCAGGGCATCCAAGTATCGCCATC	FALSE	0	0	1	1	0.00235416
TTGCCTTTCGATCGCCGCAGTGCATCCAAGTTTCGCCATC	TTGCCTTTCGATCGCCGCAGGGCATCCAAGTATCGCCATC	FALSE	0	0	1	1	0.00235416
TTGCCTTTCGATCGCCGCAGTGCATCCAATTATCGCCATC	TTGCCTTTCGATCGCCGCAGGGCATCCAAGTATCGCCATC	FALSE	0	0	1	1	0.00235416
TTGCCTTTCGATCGCCGCT-----TCCAAGTATCGCCATC	TTGCCTTTCGATCGCCGCAGGGCATCCAAGTATCGCCATC	FALSE	5	0	0	1	0.00235416
TTGCCTTTCGATCGCCGCATGTCATCCAAGTATCGCCATC	TTGCCTTTCGATCGCCGCAGGGCATCCAAGTATCGCCATC	FALSE	0	0	1	1	0.00235416
TTGCCTTTCGATCGCCGCATTATCGCCATCCAAGTATCGC	TTGCCTTTCGATCGCCGCAG----GGCATCCAAGTATCGC	FALSE	0	4	1	1	0.00235416
TGGCCTTTCGATCGCATCAGGGCATCCAAGTATCGCCACC	TTGCCTTTCGATCGCCGCAGGGCATCCAAGTATCGCCATC	TRUE	0	0	0	1	0.00235416
TTGCCTTTCGATCGCCGCCGTATCGCCATCCAAGTATCGC	TTGCCTTTCGATCGCCGCAG----GGCATCCAAGTATCGC	FALSE	0	4	0	1	0.00235416
TTGCCTTTCGATCGCCGCG-----TCCAAGTATCGCCATC	TTGCCTTTCGATCGCCGCAGGGCATCCAAGTATCGCCATC	FALSE	5	0	0	1	0.00235416
TGGCCTTGCGATCGCCGCAGGGCATCCAAGTATCGCCATC	TTGCCTTTCGATCGCCGCAGGGCATCCAAGTATCGCCATC	TRUE	0	0	0	1	0.00235416
TTGCCTTTCGATCGCCGCTA-GANNCCAANTATCGCCATC	TTGCCTTTCGATCGCCGCAGGGCATCCAAGTATCGCCATC	FALSE	1	0	1	1	0.00235416
TGGCCTTTCGATCGGCGCAGGGCATCCAAGTATCGCCATC	TTGCCTTTCGATCGCCGCAGGGCATCCAAGTATCGCCATC	TRUE	0	0	0	1	0.00235416
TGGCCTTGCGATAGCCTCAGGTCATCCAATTATCGCCATC	TTGCCTTTCGATCGCCGCAGGGCATCCAAGTATCGCCATC	TRUE	0	0	0	1	0.00235416
TTGCCTTTCGATCGCCGCTCGGCATCCAAGTATCGCCATC	TTGCCTTTCGATCGCCGCAGGGCATCCAAGTATCGCCATC	FALSE	0	0	1	1	0.00235416
TTGCCTTTCGATCGCCGCTGCGCATCCAAGTATCGCCATC	TTGCCTTTCGATCGCCGCAGGGCATCCAAGTATCGCCATC	FALSE	0	0	1	1	0.00235416
TTGCCTTTCGATCGCCGCTGGGAATCCAAGTATCGCCTTC	TTGCCTTTCGATCGCCGCAGGGCATCCAAGTATCGCCATC	TRUE	0	0	0	1	0.00235416
TTGCCTTTCAATCGCCGTAGGGCATCCAAGTATCGCCATC	TTGCCTTTCGATCGCCGCAGGGCATCCAAGTATCGCCATC	TRUE	0	0	0	1	0.00235416
TTGCCTTTCGATCGCCGCTGGGCATCCAAGTATCGGGATC	TTGCCTTTCGATCGCCGCAGGGCATCCAAGTATCGCCATC	TRUE	0	0	0	1	0.00235416
TTGCCTTTCGATCGCCGCATGTCATCCAAGGATCGCCATC	TTGCCTTTCGATCGCCGCAGGGCATCCAAGTATCGCCATC	FALSE	0	0	1	1	0.00235416
TTGCCTTTCGATCGCCGCATGGGATCCAAGTATCGGGATC	TTGCCTTTCGATCGCCGCAGGGCATCCAAGTATCGCCATC	FALSE	0	0	1	1	0.00235416
TTGCCTTTCGATCGCCGCATGGGATCCAAGTATCGCCATC	TTGCCTTTCGATCGCCGCAGGGCATCCAAGTATCGCCATC	FALSE	0	0	1	1	0.00235416
TTGCCTTTCGATCGCCGCATGGCATGCAAGTTTCGCCATC	TTGCCTTTCGATCGCCGCAGGGCATCCAAGTATCGCCATC	FALSE	0	0	1	1	0.00235416
TTGCCTTTCGATCGCCGCATGGCATGCAAGTATCGCCATC	TTGCCTTTCGATCGCCGCAGGGCATCCAAGTATCGCCATC	FALSE	0	0	1	1	0.00235416
TTGCCTTTCGATCGCCGCATGGCATCCAAGTATCTACATC	TTGCCTTTCGATCGCCGCAGGGCATCCAAGTATCGCCATC	FALSE	0	0	1	1	0.00235416
TTGCCTTTCGATCGCCGCATGGCATCCAAGTATCGCCCTC	TTGCCTTTCGATCGCCGCAGGGCATCCAAGTATCGCCATC	FALSE	0	0	1	1	0.00235416
TGGCCTTTCGATCGCCGCAGAGCATCCAAGTATCGCCATC	TTGCCTTTCGATCGCCGCAGGGCATCCAAGTATCGCCATC	FALSE	0	0	1	1	0.00235416
TTGCCTTTCGATCGCCGCATGGAATCCAAGTATCGCCTTC	TTGCCTTTCGATCGCCGCAGGGCATCCAAGTATCGCCATC	FALSE	0	0	1	1	0.00235416
TTGCCTTTCGATCGCCGCATGGAATCCAAGTATCGCCATC	TTGCCTTTCGATCGCCGCAGGGCATCCAAGTATCGCCATC	FALSE	0	0	1	1	0.00235416
TTGCCTTTCGATCGCCGCATG-----CAAGTATCGCCATC	TTGCCTTTCGATCGCCGCAGGGCATCCAAGTATCGCCATC	FALSE	0	0	1	1	0.00235416
TTGCCTTTCGATCGCCGCAT-GTATCCAAGTATCGCCATC	TTGCCTTTCGATCGCCGCAGGGCATCCAAGTATCGCCATC	FALSE	1	0	1	1	0.00235416
TTGCCTTTCGATCGCCGCAT------CAAGTATCGCCATC	TTGCCTTTCGATCGCCGCAGGGCATCCAAGTATCGCCATC	FALSE	6	0	1	1	0.00235416
TTGCCTTTCGATCGCCGCAGTTCATCCAAGTATCGCGATC	TTGCCTTTCGATCGCCGCAGGGCATCCAAGTATCGCCATC	FALSE	0	0	1	1	0.00235416
TTGCCTTTCGATCGCCGCAGTTCATCCAAGTATCGCCATC	TTGCCTTTCGATCGCCGCAGGGCATCCAAGTATCGCCATC	FALSE	0	0	1	1	0.00235416
TTGCCTTTCGATCGCCGCAGTTCATCCAAGTAGCGCCATC	TTGCCTTTCGATCGCCGCAGGGCATCCAAGTATCGCCATC	FALSE	0	0	1	1	0.00235416
TTGCCTTTCGATCGCCGCAGTGCATCCTAGTTTCGCCATC	TTGCCTTTCGATCGCCGCAGGGCATCCAAGTATCGCCATC	FALSE	0	0	1	1	0.00235416
TTGCCTTTCGATCGCCGCAGGGGATCCAAGTATCTCCATC	TTGCCTTTCGATCGCCGCAGGGCATCCAAGTATCGCCATC	TRUE	0	0	0	1	0.00235416
TTGCCTTTCGATCGCCGCAGGGCTTCCAAGTTTCGCCATG	TTGCCTTTCGATCGCCGCAGGGCATCCAAGTATCGCCATC	TRUE	0	0	0	1	0.00235416
TTGCCCTTCGATCGCCGCAGTATCGCCATCCAAGTATCGC	TTGCCTTTCGATCGCCGCAG----GGCATCCAAGTATCGC	FALSE	0	4	0	1	0.00235416
TTGCATTTCGATCGCCGCAGTGCATCCAAGGATCGCCATC	TTGCCTTTCGATCGCCGCAGGGCATCCAAGTATCGCCATC	FALSE	0	0	1	1	0.00235416
TTGCCAATCGCCCGCCGCATGGCATCCAAGTATCGCCATC	TTGCCTTTCGATCGCCGCAGGGCATCCAAGTATCGCCATC	FALSE	0	0	1	1	0.00235416
TTGCCAATCCATCGCCGCAGGGCATCCATCTATCGCCATC	TTGCCTTTCGATCGCCGCAGGGCATCCAAGTATCGCCATC	TRUE	0	0	0	1	0.00235416
TTGCCTTTCGATCGCCGCAGGGCATCCAAGTATCGGCTTC	TTGCCTTTCGATCGCCGCAGGGCATCCAAGTATCGCCATC	TRUE	0	0	0	1	0.00235416
TTGCATTTCGATCTCATCAGGTCATCCAAGTATCTCCATC	TTGCCTTTCGATCGCCGCAGGGCATCCAAGTATCGCCATC	TRUE	0	0	0	1	0.00235416
TTGCATTTCGATCGCCGCAGTGCATCCAAGTATCGCCATC	TTGCCTTTCGATCGCCGCAGGGCATCCAAGTATCGCCATC	FALSE	0	0	1	1	0.00235416
TTGCCTTTCGATCGCCGCAGGGCATCCAAGTATCGTTATC	TTGCCTTTCGATCGCCGCAGGGCATCCAAGTATCGCCATC	TRUE	0	0	0	1	0.00235416
TTGCATTTCGATCGCCGCAGGGCATCCAAGTATGGCCATC	TTGCCTTTCGATCGCCGCAGGGCATCCAAGTATCGCCATC	TRUE	0	0	0	1	0.00235416
TTGCCTTTCGATCGCCGCAGGGCATCCAAGTATCGCGATG	TTGCCTTTCGATCGCCGCAGGGCATCCAAGTATCGCCATC	TRUE	0	0	0	1	0.00235416
TTGCATTTCGATCGCCGCAA-GTATCCAAGTATCGCCATC	TTGCCTTTCGATCGCCGCAGGGCATCCAAGTATCGCCATC	FALSE	1	0	1	1	0.00235416
TTGCCTTTCGATCGCCGCAGGGCATCCAAGTATGTCCATC	TTGCCTTTCGATCGCCGCAGGGCATCCAAGTATCGCCATC	TRUE	0	0	0	1	0.00235416
TTGCATTTCGATCGCAGCAGGGCATCCAATTATCGCGATC	TTGCCTTTCGATCGCCGCAGGGCATCCAAGTATCGCCATC	TRUE	0	0	0	1	0.00235416
TTGCATTTAGATCGCCTCA-----TCCAAGTATCGCCATC	TTGCCTTTCGATCGCCGCAGGGCATCCAAGTATCGCCATC	FALSE	5	0	0	1	0.00235416
TTGCATTGCGATCGTCGAAGGGCATCCAAGTATCGCGTTC	TTGCCTTTCGATCGCCGCAGGGCATCCAAGTATCGCCATC	TRUE	0	0	0	1	0.00235416
TTGCATTGAGATCGCCTCAGTGCATACAAGTCTCGCAATC	TTGCCTTTCGATCGCCGCAGGGCATCCAAGTATCGCCATC	FALSE	0	0	1	1	0.00235416
TTGCCTTTCGATCGCCGCAGGGCATCCAAGTATCGCGTTC	TTGCCTTTCGATCGCCGCAGGGCATCCAAGTATCGCCATC	TRUE	0	0	0	1	0.00235416
TTGCCACTCGATCGCCGCAGGGCATCCAAGTATCGCCATC	TTGCCTTTCGATCGCCGCAGGGCATCCAAGTATCGCCATC	TRUE	0	0	0	1	0.00235416
TTCCCTTTCCATCCGCGCTGCGCATCCAAGTATCGCCATC	TTGCCTTTCGATCGCCGCAGGGCATCCAAGTATCGCCATC	FALSE	0	0	1	1	0.00235416
TTGCCATTCGATCGCCGCAGTATCGCCATCCAAGTATCGC	TTGCCTTTCGATCGCCGCAG----GGCATCCAAGTATCGC	FALSE	0	4	0	1	0.00235416
TTGCCCTTCCCTCGCCGCAGTGCATCCAAGTATCGCCATC	TTGCCTTTCGATCGCCGCAGGGCATCCAAGTATCGCCATC	FALSE	0	0	1	1	0.00235416
TTGCCTTTCGATCGCCGCAGGGCATCCAAGTATCGACATC	TTGCCTTTCGATCGCCGCAGGGCATCCAAGTATCGCCATC	TRUE	0	0	0	1	0.00235416
TTGCCTTTCGATCGCCGCAGGGCATCCAAGTATCGAGATC	TTGCCTTTCGATCGCCGCAGGGCATCCAAGTATCGCCATC	TRUE	0	0	0	1	0.00235416
TTGCCCTTAGATCGCCGCAGCGCATCCAAGTATCGCCATC	TTGCCTTTCGATCGCCGCAGGGCATCCAAGTATCGCCATC	FALSE	0	0	1	1	0.00235416
TTGCCATTCGCACGCCGCAGGGCATCCAAGTATCGCCATC	TTGCCTTTCGATCGCCGCAGGGCATCCAAGTATCGCCATC	TRUE	0	0	0	1	0.00235416
TTGCCATTCGATCTGCGCA-----TCCAAGTATCGCCATC	TTGCCTTTCGATCGCCGCAGGGCATCCAAGTATCGCCATC	FALSE	5	0	0	1	0.00235416
TTGCCATTCGATCGCCGCA-----TCCAAGTATCGCCATC	TTGCCTTTCGATCGCCGCAGGGCATCCAAGTATCGCCATC	FALSE	5	0	0	1	0.00235416
TTGCCATCCCCTCTCCGCA-----TCCAAGTATCGCCATC	TTGCCTTTCGATCGCCGCAGGGCATCCAAGTATCGCCATC	FALSE	5	0	0	1	0.00235416
TTGCCTTTCGATCGCCGCAGGGCATCCAAGTATCGCCATA	TTGCCTTTCGATCGCCGCAGGGCATCCAAGTATCGCCATC	TRUE	0	0	0	1	0.00235416
TTGCCATTCGAGCGCCGCATGGCATCCAAGTATCGCCATC	TTGCCTTTCGATCGCCGCAGGGCATCCAAGTATCGCCATC	FALSE	0	0	1	1	0.00235416
TTGCCATTCGAGCGCCGCA-----TCCAAGTATCGCCATC	TTGCCTTTCGATCGCCGCAGGGCATCCAAGTATCGCCATC	FALSE	5	0	0	1	0.00235416
TTGCCTTTCGATCGCCGCAGGGCATCCAAGTATCGCCATT	TTGCCTTTCGATCGCCGCAGGGCATCCAAGTATCGCCATC	TRUE	0	0	0	1	0.00235416
TTGCCATTCGACCGCCGGATCGCATCCAAGTATCGCCATC	TTGCCTTTCGATCGCCGCAGGGCATCCAAGTATCGCCATC	FALSE	0	0	2	1	0.00235416
TTGCCATGCGATCGCCGCAGGGAATCCAAGTATCGCCATC	TTGCCTTTCGATCGCCGCAGGGCATCCAAGTATCGCCATC	TRUE	0	0	0	1	0.00235416
TTGCATGGCGATCGCCTCCGTGCATCCCAGTATCGCCATC	TTGCCTTTCGATCGCCGCAGGGCATCCAAGTATCGCCATC	FALSE	0	0	1	1	0.00235416
TTGCCTTTCGATCGCCGCAGGGCATCCAATTATCGGCATC	TTGCCTTTCGATCGCCGCAGGGCATCCAAGTATCGCCATC	TRUE	0	0	0	1	0.00235416
TTGCCTTTCGATCGCCGCAGGGCATCCAATTTTCGCCATC	TTGCCTTTCGATCGCCGCAGGGCATCCAAGTATCGCCATC	TRUE	0	0	0	1	0.00235416
TTGCCTTTCGATCGCCGCAGGGCATGCAAGTATCGGCATC	TTGCCTTTCGATCGCCGCAGGGCATCCAAGTATCGCCATC	TRUE	0	0	0	1	0.00235416
TTGACTTTCGATCGCCGCAGGGCATCCAACTATCGCCATC	TTGCCTTTCGATCGCCGCAGGGCATCCAAGTATCGCCATC	TRUE	0	0	0	1	0.00235416
TTGCCTTTCGATCGCCGCAGGGCATCGATGTATGGGCATC	TTGCCTTTCGATCGCCGCAGGGCATCCAAGTATCGCCATC	TRUE	0	0	0	1	0.00235416
TTGCCTTTCGATCGCCGCAGGGCATCGTAGTATCGCCATC	TTGCCTTTCGATCGCCGCAGGGCATCCAAGTATCGCCATC	TRUE	0	0	0	1	0.00235416
TTGACTTTCGATCGCAGCAGGGCATCCAAGTATCGACATC	TTGCCTTTCGATCGCCGCAGGGCATCCAAGTATCGCCATC	TRUE	0	0	0	1	0.00235416
TTGCCTTTCGATCGCCGCAGGGCATGCAACTATCGCCATC	TTGCCTTTCGATCGCCGCAGGGCATCCAAGTATCGCCATC	TRUE	0	0	0	1	0.00235416
TTGACTTTCGATAGAATCAA-GTATCCAAGTATCGCCATA	TTGCCTTTCGATCGCCGCAGGGCATCCAAGTATCGCCATC	FALSE	1	0	1	1	0.00235416
TTGCCTTTCGATCGCCGCAGGGCATGCATGTTTCGTGATC	TTGCCTTTCGATCGCCGCAGGGCATCCAAGTATCGCCATC	TRUE	0	0	0	1	0.00235416
TTGCCTTTCGATCGCCGCAGGGCATCCAGGTATCGCCATC	TTGCCTTTCGATCGCCGCAGGGCATCCAAGTATCGCCATC	TRUE	0	0	0	1	0.00235416
TTGCCTTTCGATCGCCGCAGGGCATGCTAGTATCGCCATC	TTGCCTTTCGATCGCCGCAGGGCATCCAAGTATCGCCATC	TRUE	0	0	0	1	0.00235416
TTGCCTTTCGATCGCCGCAGGGCCTCCAAGTATCGCCATC	TTGCCTTTCGATCGCCGCAGGGCATCCAAGTATCGCCATC	TRUE	0	0	0	1	0.00235416
TTCCCTTTCGATCCCCGCTCGGCATCCAAGTATCGCCATC	TTGCCTTTCGATCGCCGCAGGGCATCCAAGTATCGCCATC	FALSE	0	0	1	1	0.00235416
TTGCCTTTCGATCGCCGCAGGGCNNNCAANTATCGNCATC	TTGCCTTTCGATCGCCGCAGGGCATCCAAGTATCGCCATC	TRUE	0	0	0	1	0.00235416
TTGCCTTTCGATCGCCGCAGGGCNTCCAAGTATCNCCATC	TTGCCTTTCGATCGCCGCAGGGCATCCAAGTATCGCCATC	TRUE	0	0	0	1	0.00235416
TTGCCTTTCGATCGCCGCAGGGCTTCCAAGAATCGCCATC	TTGCCTTTCGATCGCCGCAGGGCATCCAAGTATCGCCATC	TRUE	0	0	0	1	0.00235416
TTGACTTTCGATCGCCGCAGGGCATCCAAGTATCGCAATC	TTGCCTTTCGATCGCCGCAGGGCATCCAAGTATCGCCATC	TRUE	0	0	0	1	0.00235416
TTGCCTTTCGATCGCCGCAGGGCATCGAAGTATCTCCATC	TTGCCTTTCGATCGCCGCAGGGCATCCAAGTATCGCCATC	TRUE	0	0	0	1	0.00235416
TTGCCTTTCGATCGCCGCAGGGCATCGAAGTATCGCCATG	TTGCCTTTCGATCGCCGCAGGGCATCCAAGTATCGCCATC	TRUE	0	0	0	1	0.00235416
TTGACTTTCGATCGCCGCAGGGCATCCAAGTATCTCAATC	TTGCCTTTCGATCGCCGCAGGGCATCCAAGTATCGCCATC	TRUE	0	0	0	1	0.00235416
TTGCCTTTCGATCGCCGCAGGGCATCCTATTATCGCCATC	TTGCCTTTCGATCGCCGCAGGGCATCCAAGTATCGCCATC	TRUE	0	0	0	1	0.00235416
TTGCCTTTCGATCGCCGCAGGGCATCCTAGTTTCGCCATG	TTGCCTTTCGATCGCCGCAGGGCATCCAAGTATCGCCATC	TRUE	0	0	0	1	0.00235416
TTGACTTTCGATCGCCGCAGTGCATCCAAGTATCTCCATC	TTGCCTTTCGATCGCCGCAGGGCATCCAAGTATCGCCATC	FALSE	0	0	1	1	0.00235416
ATGCATTTCGATCACCGCAGGTCATCCAAGTATCTCCATC	TTGCCTTTCGATCGCCGCAGGGCATCCAAGTATCGCCATC	TRUE	0	0	0	1	0.00235416
TTGACTTTCGATCGCGGCAGGGGATCCAATTTTCGCCATT	TTGCCTTTCGATCGCCGCAGGGCATCCAAGTATCGCCATC	TRUE	0	0	0	1	0.00235416
TTGACTTTCGATGGCCGCA-----TCCAAGTATCGCCATC	TTGCCTTTCGATCGCCGCAGGGCATCCAAGTATCGCCATC	FALSE	5	0	0	1	0.00235416
TTGACTTTCTATCGCGGCAGGGCATCCAAGTATCGCCATC	TTGCCTTTCGATCGCCGCAGGGCATCCAAGTATCGCCATC	TRUE	0	0	0	1	0.00235416
TTGCCTTTCGATCGCCGCAGGGCATCCTAGTATCGCAATC	TTGCCTTTCGATCGCCGCAGGGCATCCAAGTATCGCCATC	TRUE	0	0	0	1	0.00235416
TTGCCTTTCGATCGCCGCAGGGCATCCTAGTAGCTCCATC	TTGCCTTTCGATCGCCGCAGGGCATCCAAGTATCGCCATC	TRUE	0	0	0	1	0.00235416
TTGAGTTTCTATCGCCGCAGTGCATCCTAGTTTCGCCATC	TTGCCTTTCGATCGCCGCAGGGCATCCAAGTATCGCCATC	FALSE	0	0	1	1	0.00235416
TTGCCTTTCGATCGCCGCAGGGCATCCATGTATGGCCATC	TTGCCTTTCGATCGCCGCAGGGCATCCAAGTATCGCCATC	TRUE	0	0	0	1	0.00235416
TTGCCTTTCGATCGCCGCAGGGCATCCATGTATCGCCTTC	TTGCCTTTCGATCGCCGCAGGGCATCCAAGTATCGCCATC	TRUE	0	0	0	1	0.00235416
TTGCANTTCNATCGCCGCAGGNCATCCAAGTATCGCCATC	TTGCCTTTCGATCGCCGCAGGGCATCCAAGTATCGCCATC	TRUE	0	0	0	1	0.00235416
TTTTATTTCTATCGGCGAAA-GTATCGATGTATAGCGATT	TTGCCTTTCGATCGCCGCAGGGCATCCAAGTATCGCCATC	FALSE	1	0	1	1	0.00235416

## Sheet: tGD, F4, Bottle 3
Aligned_Sequence	Reference_Sequence	Unedited	n_deleted	n_inserted	n_mutated	#Reads	%Reads	Flies # estimate
TTGCCTTTCGATCGCCGCAGGGCATCCAAGTATCGCCATC	TTGCCTTTCGATCGCCGCAGGGCATCCAAGTATCGCCATC	TRUE	0	0	0	26052	84.6917	45	Wild type
TTGCCTTTC-----------------CAAGTATCGCCATC	TTGCCTTTCGATCGCCGCAGGGCATCCAAGTATCGCCATC	FALSE	17	0	0	943	3.06557	2
TTGCCTTTCGATCGCCGCAG----------TATCGCCATC	TTGCCTTTCGATCGCCGCAGGGCATCCAAGTATCGCCATC	FALSE	10	0	0	703	2.28536	1
TTGCCTTTCGATCGCCG----GCATCCAAGTATCGCCATC	TTGCCTTTCGATCGCCGCAGGGCATCCAAGTATCGCCATC	FALSE	4	0	0	552	1.79448	1
TTGCCTTTCGATCGCCGCA-----TCCAAGTATCGCCATC	TTGCCTTTCGATCGCCGCAGGGCATCCAAGTATCGCCATC	FALSE	5	0	0	516	1.67745	1
TTGCCTTTCGATCGCCGCAATACTCGGCATCCAAGTATCG	TTGCCTTTCGATCGCCGCAG-----GGCATCCAAGTATCG	FALSE	0	5	1	451	1.46614	1
TTGCCTTTCGATCGCCGCAGGTCATCCAAGTATCGCCATC	TTGCCTTTCGATCGCCGCAGGGCATCCAAGTATCGCCATC	TRUE	0	0	0	53	0.172296
TTGCCTTTCGATCGCCGCAGGGCATCCTAGTATCGCCATC	TTGCCTTTCGATCGCCGCAGGGCATCCAAGTATCGCCATC	TRUE	0	0	0	50	0.162543
TTGCCTTTCGATCGCCGCAGGGCATCCAAGTATCTCCATC	TTGCCTTTCGATCGCCGCAGGGCATCCAAGTATCGCCATC	TRUE	0	0	0	48	0.156042
TTGCCTTTCGATCGACGCAGGGCATCCAAGTATCGCCATC	TTGCCTTTCGATCGCCGCAGGGCATCCAAGTATCGCCATC	TRUE	0	0	0	38	0.123533
CTGCCTTTCGATCGCCGCAGGGCATCCAAGTATCGCCATC	TTGCCTTTCGATCGCCGCAGGGCATCCAAGTATCGCCATC	TRUE	0	0	0	37	0.120282
TTGCCTTTCGATCGCCTCAGGGCATCCAAGTATCGCCATC	TTGCCTTTCGATCGCCGCAGGGCATCCAAGTATCGCCATC	TRUE	0	0	0	35	0.11378
TTGCCTTTCTATCGCCGCAGGGCATCCAAGTATCGCCATC	TTGCCTTTCGATCGCCGCAGGGCATCCAAGTATCGCCATC	TRUE	0	0	0	32	0.104028
TTGCCTTTCGATCGCCGCAGTGCATCCAAGTATCGCCATC	TTGCCTTTCGATCGCCGCAGGGCATCCAAGTATCGCCATC	FALSE	0	0	1	31	0.100777
TTGCCTTTCGATCGCCGCATGGCATCCAAGTATCGCCATC	TTGCCTTTCGATCGCCGCAGGGCATCCAAGTATCGCCATC	FALSE	0	0	1	27	0.0877735
TTGCCTTTCGATCGCCGCAGGGCATCCAAGTATCGCGATC	TTGCCTTTCGATCGCCGCAGGGCATCCAAGTATCGCCATC	TRUE	0	0	0	22	0.0715191
TTGCCTATCGATCGCCGCAGGGCATCCAAGTATCGCCATC	TTGCCTTTCGATCGCCGCAGGGCATCCAAGTATCGCCATC	TRUE	0	0	0	21	0.0682683
TTGCCTTGCGATCGCCGCAGGGCATCCAAGTATCGCCATC	TTGCCTTTCGATCGCCGCAGGGCATCCAAGTATCGCCATC	TRUE	0	0	0	20	0.0650174
TTGCCTTTCGATCGCAGCAGGGCATCCAAGTATCGCCATC	TTGCCTTTCGATCGCCGCAGGGCATCCAAGTATCGCCATC	TRUE	0	0	0	19	0.0617665
TTGCCTTTCGATCGCCGCTGGGCATCCAAGTATCGCCATC	TTGCCTTTCGATCGCCGCAGGGCATCCAAGTATCGCCATC	TRUE	0	0	0	17	0.0552648
TTGCCTTTCGATCGCCGCAGGGCATCGAAGTATCGCCATC	TTGCCTTTCGATCGCCGCAGGGCATCCAAGTATCGCCATC	TRUE	0	0	0	14	0.0455122
TTTCCTTTCGATCGCCGCAGGGCATCCAAGTATCGCCATC	TTGCCTTTCGATCGCCGCAGGGCATCCAAGTATCGCCATC	TRUE	0	0	0	14	0.0455122
TTGCCTTTCGTTCGCCGCAGGGCATCCAAGTATCGCCATC	TTGCCTTTCGATCGCCGCAGGGCATCCAAGTATCGCCATC	TRUE	0	0	0	13	0.0422613
TTGCCTTTGGATCGCCGCAGGGCATCCAAGTATCGCCATC	TTGCCTTTCGATCGCCGCAGGGCATCCAAGTATCGCCATC	TRUE	0	0	0	12	0.0390104
TTGCCTTTCGATCGGCGCAGGGCATCCAAGTATCGCCATC	TTGCCTTTCGATCGCCGCAGGGCATCCAAGTATCGCCATC	TRUE	0	0	0	12	0.0390104
TTGCCTTTTGATCGCCGCAGGGCATCCAAGTATCGCCATC	TTGCCTTTCGATCGCCGCAGGGCATCCAAGTATCGCCATC	TRUE	0	0	0	11	0.0357596
TTGCCTTTCGATCGCCGCAGGGCATCCATGTATCGCCATC	TTGCCTTTCGATCGCCGCAGGGCATCCAAGTATCGCCATC	TRUE	0	0	0	11	0.0357596
TTGCCTTTCGATCGCCGCAGGGCATCCAAGTTTCGCCATC	TTGCCTTTCGATCGCCGCAGGGCATCCAAGTATCGCCATC	TRUE	0	0	0	11	0.0357596
TTGCCTTTCGATCGCCGCAGGGCATCCAAGAATCGCCATC	TTGCCTTTCGATCGCCGCAGGGCATCCAAGTATCGCCATC	TRUE	0	0	0	11	0.0357596
TTGCCTTTCGATCGCCGCAGGGCATCCCAGTATCGCCATC	TTGCCTTTCGATCGCCGCAGGGCATCCAAGTATCGCCATC	TRUE	0	0	0	11	0.0357596
TTGCCTTTCGATCGCCGCAGGGCATCCAAGTATCGGCATC	TTGCCTTTCGATCGCCGCAGGGCATCCAAGTATCGCCATC	TRUE	0	0	0	10	0.0325087
TTGCCTTTCAATCGCCGCAGGGCATCCAAGTATCGCCATC	TTGCCTTTCGATCGCCGCAGGGCATCCAAGTATCGCCATC	TRUE	0	0	0	10	0.0325087
TTGCCTTTCGATCTCCGCAGGGCATCCAAGTATCGCCATC	TTGCCTTTCGATCGCCGCAGGGCATCCAAGTATCGCCATC	TRUE	0	0	0	10	0.0325087
TTGCCTTTCGATCGCCGCA---------AGTATCGCCATC	TTGCCTTTCGATCGCCGCAGGGCATCCAAGTATCGCCATC	FALSE	9	0	0	10	0.0325087
TTGCCTTTCGATCGCCGCA---CATCCAAGTATCGCCATC	TTGCCTTTCGATCGCCGCAGGGCATCCAAGTATCGCCATC	FALSE	3	0	0	10	0.0325087
TTGACTTTCGATCGCCGCAGGGCATCCAAGTATCGCCATC	TTGCCTTTCGATCGCCGCAGGGCATCCAAGTATCGCCATC	TRUE	0	0	0	9	0.0292578
TTGCCTTTCGATCGCCGCAGGGCATCCAAGTATCGCCTTC	TTGCCTTTCGATCGCCGCAGGGCATCCAAGTATCGCCATC	TRUE	0	0	0	9	0.0292578
TTGCCTTTCGATCGCCGCAGGGCATCCAAGTATCGCCATG	TTGCCTTTCGATCGCCGCAGGGCATCCAAGTATCGCCATC	TRUE	0	0	0	9	0.0292578
TTGCCTTTCGATCGCCGCAGGGCATCCAAGGATCGCCATC	TTGCCTTTCGATCGCCGCAGGGCATCCAAGTATCGCCATC	TRUE	0	0	0	9	0.0292578
TCGCCTTTCGATCGCCGCAGGGCATCCAAGTATCGCCATC	TTGCCTTTCGATCGCCGCAGGGCATCCAAGTATCGCCATC	TRUE	0	0	0	8	0.026007
TTGCCATTCGATCGCCGCAGGGCATCCAAGTATCGCCATC	TTGCCTTTCGATCGCCGCAGGGCATCCAAGTATCGCCATC	TRUE	0	0	0	8	0.026007
TTGCCTTTCGATCGCCGCAGGGCATACAAGTATCGCCATC	TTGCCTTTCGATCGCCGCAGGGCATCCAAGTATCGCCATC	TRUE	0	0	0	8	0.026007
TTGCCTTTCGATCGCGGCAGGGCATCCAAGTATCGCCATC	TTGCCTTTCGATCGCCGCAGGGCATCCAAGTATCGCCATC	TRUE	0	0	0	7	0.0227561
TTGCCTTTCGAGCGCCGCAGGGCATCCAAGTATCGCCATC	TTGCCTTTCGATCGCCGCAGGGCATCCAAGTATCGCCATC	TRUE	0	0	0	7	0.0227561
TTGCCTTTCGATCGCCGCAGGGCATCCAATTATCGCCATC	TTGCCTTTCGATCGCCGCAGGGCATCCAAGTATCGCCATC	TRUE	0	0	0	7	0.0227561
TTGGCTTTCGATCGCCGCAGGGCATCCAAGTATCGCCATC	TTGCCTTTCGATCGCCGCAGGGCATCCAAGTATCGCCATC	TRUE	0	0	0	7	0.0227561
TTGCCTTTCGATCGCCGAAGGGCATCCAAGTATCGCCATC	TTGCCTTTCGATCGCCGCAGGGCATCCAAGTATCGCCATC	TRUE	0	0	0	7	0.0227561
TTGCCTTTCGATCGCCGCAGGGGATCCAAGTATCGCCATC	TTGCCTTTCGATCGCCGCAGGGCATCCAAGTATCGCCATC	TRUE	0	0	0	7	0.0227561
TTGCCTTTCGATCGCCGCAGGGCATCAAAGTATCGCCATC	TTGCCTTTCGATCGCCGCAGGGCATCCAAGTATCGCCATC	TRUE	0	0	0	7	0.0227561
TTGCCTTTCGATCGCCGCAGGACATCCAAGTATCGCCATC	TTGCCTTTCGATCGCCGCAGGGCATCCAAGTATCGCCATC	TRUE	0	0	0	7	0.0227561
TTGCCTTCCGATCGCCGCAGGGCATCCAAGTATCGCCATC	TTGCCTTTCGATCGCCGCAGGGCATCCAAGTATCGCCATC	TRUE	0	0	0	6	0.0195052
TTGCCTTTCGATCGCCGCAGCGCATCCAAGTATCGCCATC	TTGCCTTTCGATCGCCGCAGGGCATCCAAGTATCGCCATC	FALSE	0	0	1	6	0.0195052
TTGCCTTTCGATCGCCGCAGGGCATCTAAGTATCGCCATC	TTGCCTTTCGATCGCCGCAGGGCATCCAAGTATCGCCATC	TRUE	0	0	0	6	0.0195052
TTGCGTTTCGATCGCCGCAGGGCATCCAAGTATCGCCATC	TTGCCTTTCGATCGCCGCAGGGCATCCAAGTATCGCCATC	TRUE	0	0	0	6	0.0195052
TTGCCTTTCGATCGCCGCAGGGCATCCAAGTATCGCAATC	TTGCCTTTCGATCGCCGCAGGGCATCCAAGTATCGCCATC	TRUE	0	0	0	6	0.0195052
TTGCCTTTCGATCGCCGCAGGGCATCCAAGTATCGACATC	TTGCCTTTCGATCGCCGCAGGGCATCCAAGTATCGCCATC	TRUE	0	0	0	6	0.0195052
TTGCCTTTCGATCCCCGCAGGGCATCCAAGTATCGCCATC	TTGCCTTTCGATCGCCGCAGGGCATCCAAGTATCGCCATC	TRUE	0	0	0	6	0.0195052
TTGCCTCTCGATCGCCGCAGGGCATCCAAGTATCGCCATC	TTGCCTTTCGATCGCCGCAGGGCATCCAAGTATCGCCATC	TRUE	0	0	0	6	0.0195052
TGGCCTTTCGATCGCCGCAGGGCATCCAAGTATCGCCATC	TTGCCTTTCGATCGCCGCAGGGCATCCAAGTATCGCCATC	TRUE	0	0	0	6	0.0195052
TTGCCTTTCGAACGCCGCAGGGCATCCAAGTATCGCCATC	TTGCCTTTCGATCGCCGCAGGGCATCCAAGTATCGCCATC	TRUE	0	0	0	6	0.0195052
TTGCCTTTCGATCGCCGCAGGGCATCCAAGTATTGCCATC	TTGCCTTTCGATCGCCGCAGGGCATCCAAGTATCGCCATC	TRUE	0	0	0	6	0.0195052
TTGCCTTTAGATCGCCGCAGGGCATCCAAGTATCGCCATC	TTGCCTTTCGATCGCCGCAGGGCATCCAAGTATCGCCATC	TRUE	0	0	0	5	0.0162543
TTGCCTTTCGATCGCCGCAGGGCATCCAAGTATCGCTATC	TTGCCTTTCGATCGCCGCAGGGCATCCAAGTATCGCCATC	TRUE	0	0	0	5	0.0162543
TTGCCTTTCGATCGCTGCAGGGCATCCAAGTATCGCCATC	TTGCCTTTCGATCGCCGCAGGGCATCCAAGTATCGCCATC	TRUE	0	0	0	5	0.0162543
ATGCCTTTCGATCGCCGCAGGGCATCCAAGTATCGCCATC	TTGCCTTTCGATCGCCGCAGGGCATCCAAGTATCGCCATC	TRUE	0	0	0	5	0.0162543
TTGCCTTTCGATCGCCGCAGGGCATCCGAGTATCGCCATC	TTGCCTTTCGATCGCCGCAGGGCATCCAAGTATCGCCATC	TRUE	0	0	0	5	0.0162543
TTGCCTTTCGATCGCCGGAGGGCATCCAAGTATCGCCATC	TTGCCTTTCGATCGCCGCAGGGCATCCAAGTATCGCCATC	TRUE	0	0	0	5	0.0162543
TTGCTTTTCGATCGCCGCAGGGCATCCAAGTATCGCCATC	TTGCCTTTCGATCGCCGCAGGGCATCCAAGTATCGCCATC	TRUE	0	0	0	5	0.0162543
TTGCCTTTCGATCGCCGCAGGGCGTCCAAGTATCGCCATC	TTGCCTTTCGATCGCCGCAGGGCATCCAAGTATCGCCATC	TRUE	0	0	0	5	0.0162543
TTGCCTTTCGATCGCCGCGGGGCATCCAAGTATCGCCATC	TTGCCTTTCGATCGCCGCAGGGCATCCAAGTATCGCCATC	TRUE	0	0	0	5	0.0162543
TTGCCTTTCGATCGCCGCAGGGCATCCAAGTATAGCCATC	TTGCCTTTCGATCGCCGCAGGGCATCCAAGTATCGCCATC	TRUE	0	0	0	5	0.0162543
TTGCCTTTCGATCGCCGCAGTATCTCCAAGTATCGCCATC	TTGCCTTTCGATCGCCGCAGGGCATCCAAGTATCGCCATC	FALSE	0	0	1	5	0.0162543
TTGCCTTTCGATCGCCGCAGGGAATCCAAGTATCGCCATC	TTGCCTTTCGATCGCCGCAGGGCATCCAAGTATCGCCATC	TRUE	0	0	0	4	0.0130035
TTGCCTTTCGATCGCCGCAGGGCATCCAAGTATCGCCCTC	TTGCCTTTCGATCGCCGCAGGGCATCCAAGTATCGCCATC	TRUE	0	0	0	4	0.0130035
TTGCCTTTCGATCGCCGCAGGGCATCCAAGTATGGCCATC	TTGCCTTTCGATCGCCGCAGGGCATCCAAGTATCGCCATC	TRUE	0	0	0	4	0.0130035
TTGCCCTTCGATCGCCGCAGGGCATCCAAGTATCGCCATC	TTGCCTTTCGATCGCCGCAGGGCATCCAAGTATCGCCATC	TRUE	0	0	0	4	0.0130035
TTGCCTTTCGATCGCCGCAGGGCATCCAAGTATCCCCATC	TTGCCTTTCGATCGCCGCAGGGCATCCAAGTATCGCCATC	TRUE	0	0	0	4	0.0130035
TTGCCTTTCGATCGCCGCAGAGCATCCAAGTATCGCCATC	TTGCCTTTCGATCGCCGCAGGGCATCCAAGTATCGCCATC	FALSE	0	0	1	4	0.0130035
TTGCCTTTCGATCGCCGCAGGGCAGCCAAGTATCGCCATC	TTGCCTTTCGATCGCCGCAGGGCATCCAAGTATCGCCATC	TRUE	0	0	0	4	0.0130035
TTGCCTTTCGATCGCCGCAAGGCATCCAAGTATCGCCATC	TTGCCTTTCGATCGCCGCAGGGCATCCAAGTATCGCCATC	FALSE	0	0	1	4	0.0130035
TTGCCTTTCGATCGCCGCAGGGCATCCAAGTATCGCCACC	TTGCCTTTCGATCGCCGCAGGGCATCCAAGTATCGCCATC	TRUE	0	0	0	4	0.0130035
TTGCCTTTCGCTCGCCGCAGGGCATCCAAGTATCGCCATC	TTGCCTTTCGATCGCCGCAGGGCATCCAAGTATCGCCATC	TRUE	0	0	0	4	0.0130035
TTGCCTTTCGATGGCCGCAGGGCATCCAAGTATCGCCATC	TTGCCTTTCGATCGCCGCAGGGCATCCAAGTATCGCCATC	TRUE	0	0	0	4	0.0130035
TTCCCTTTCGATCGCCGCAGGGCATCCAAGTATCGCCATC	TTGCCTTTCGATCGCCGCAGGGCATCCAAGTATCGCCATC	TRUE	0	0	0	4	0.0130035
TTGCCTTTCGATCGCCGCAGGGTATCCAAGTATCGCCATC	TTGCCTTTCGATCGCCGCAGGGCATCCAAGTATCGCCATC	TRUE	0	0	0	4	0.0130035
GTGCCTTTCGATCGCCGCAGGGCATCCAAGTATCGCCATC	TTGCCTTTCGATCGCCGCAGGGCATCCAAGTATCGCCATC	TRUE	0	0	0	4	0.0130035
TTGCCTTTCGATCGCCGCAGGGCTTCCAAGTATCGCCATC	TTGCCTTTCGATCGCCGCAGGGCATCCAAGTATCGCCATC	TRUE	0	0	0	4	0.0130035
TAGCCTTTCGATCGCCGCAGGGCATCCAAGTATCGCCATC	TTGCCTTTCGATCGCCGCAGGGCATCCAAGTATCGCCATC	TRUE	0	0	0	4	0.0130035
TTGCCTTTCGATCGCCGCAGGGCATGCAAGTATCGCCATC	TTGCCTTTCGATCGCCGCAGGGCATCCAAGTATCGCCATC	TRUE	0	0	0	4	0.0130035
TTGCCTTTCGATCGCCT----GCATCCAAGTATCGCCATC	TTGCCTTTCGATCGCCGCAGGGCATCCAAGTATCGCCATC	FALSE	4	0	0	3	0.00975261
TTGCCTTTCGATCGCCGT----CATCCAAGTATCGCCATC	TTGCCTTTCGATCGCCGCAGGGCATCCAAGTATCGCCATC	FALSE	4	0	0	3	0.00975261
TTGCCT-----------------ATCCAAGTATCGCCATC	TTGCCTTTCGATCGCCGCAGGGCATCCAAGTATCGCCATC	FALSE	17	0	0	3	0.00975261
TTGCCTTTCGATCGCCGCAGGGCATCCAACTATCGCCATC	TTGCCTTTCGATCGCCGCAGGGCATCCAAGTATCGCCATC	TRUE	0	0	0	3	0.00975261
TTGCCTTTCGATCGCCGCAGTTCATCCAAGTATCGCCATC	TTGCCTTTCGATCGCCGCAGGGCATCCAAGTATCGCCATC	FALSE	0	0	1	3	0.00975261
TTGCCTTTCGATCGCCGCAGGGCATC-AAGTATCGCCATC	TTGCCTTTCGATCGCCGCAGGGCATCCAAGTATCGCCATC	TRUE	0	0	0	3	0.00975261
TTGTCTTTCGATCGCCGCAGGGCATCCAAGTATCGCCATC	TTGCCTTTCGATCGCCGCAGGGCATCCAAGTATCGCCATC	TRUE	0	0	0	3	0.00975261
TTGCCTTTCGATCGCCC----GCATCCAAGTATCGCCATC	TTGCCTTTCGATCGCCGCAGGGCATCCAAGTATCGCCATC	FALSE	4	0	0	3	0.00975261
TTGCCTTTCGATCGCCGTAGGGCATCCAAGTATCGCCATC	TTGCCTTTCGATCGCCGCAGGGCATCCAAGTATCGCCATC	TRUE	0	0	0	3	0.00975261
TTGCCTTTCGATCGCCGCAGGGCATCCAAGCATCGCCATC	TTGCCTTTCGATCGCCGCAGGGCATCCAAGTATCGCCATC	TRUE	0	0	0	3	0.00975261
TTGCCTTTGGATCGCCGCAGGTCATCCAAGTATCGCCATC	TTGCCTTTCGATCGCCGCAGGGCATCCAAGTATCGCCATC	TRUE	0	0	0	3	0.00975261
TTGCCTTTCGATCGTCGCAGGGCATCCAAGTATCGCCATC	TTGCCTTTCGATCGCCGCAGGGCATCCAAGTATCGCCATC	TRUE	0	0	0	3	0.00975261
TTGCCTTTCGATCGCCGCACGGCATCCAAGTATCGCCATC	TTGCCTTTCGATCGCCGCAGGGCATCCAAGTATCGCCATC	FALSE	0	0	1	3	0.00975261
TTGCCTTTCGATCGCCGCAATACTTGGCATCCAAGTATCG	TTGCCTTTCGATCGCCGCAG-----GGCATCCAAGTATCG	FALSE	0	5	1	3	0.00975261
TTGCCTTTCGATCGCCG----GCATCCTAGTATCGCCATC	TTGCCTTTCGATCGCCGCAGGGCATCCAAGTATCGCCATC	FALSE	4	0	0	3	0.00975261
TTGCCTTTCGNTCGCCGCAGGGCATNCAAGTATCGCCATC	TTGCCTTTCGATCGCCGCAGGGCATCCAAGTATCGCCATC	TRUE	0	0	0	3	0.00975261
TTNCCTTTCGATCGCCGCAGGGCANCCAAGTATCGCCATC	TTGCCTTTCGATCGCCGCAGGGCATCCAAGTATCGCCATC	TRUE	0	0	0	3	0.00975261
TTGCCNTTCGATCGCCGCAGGNCATCCAAGTATCGCCATC	TTGCCTTTCGATCGCCGCAGGGCATCCAAGTATCGCCATC	TRUE	0	0	0	3	0.00975261
TTGCCTTTCGGTCGCCGCAGGGCATCCAAGTATCGCCATC	TTGCCTTTCGATCGCCGCAGGGCATCCAAGTATCGCCATC	TRUE	0	0	0	3	0.00975261
TTGCCTTTCGATCGCCGCAGGGCATTCAAGTATCGCCATC	TTGCCTTTCGATCGCCGCAGGGCATCCAAGTATCGCCATC	TRUE	0	0	0	3	0.00975261
TTGCCTTTCGATCGCCGCAGGGCATCCTAGTATCGCCATG	TTGCCTTTCGATCGCCGCAGGGCATCCAAGTATCGCCATC	TRUE	0	0	0	3	0.00975261
TTACCTTTCGATCGCCGCAGGGCATCCAAGTATCGCCATC	TTGCCTTTCGATCGCCGCAGGGCATCCAAGTATCGCCATC	TRUE	0	0	0	3	0.00975261
TTGCCTTTCGATCGCCGCAGGGCATCCAGGTATCGCCATC	TTGCCTTTCGATCGCCGCAGGGCATCCAAGTATCGCCATC	TRUE	0	0	0	3	0.00975261
TTGCCTTTC-----------------CAAGTATCGCGATC	TTGCCTTTCGATCGCCGCAGGGCATCCAAGTATCGCCATC	FALSE	17	0	0	3	0.00975261
TTGCCTTTCCATCGCCGCAGGGCATCCAAGTATCGCCATC	TTGCCTTTCGATCGCCGCAGGGCATCCAAGTATCGCCATC	TRUE	0	0	0	3	0.00975261
TTGCCTTTCGATAGCCGCAGGGCATCCAAGTATCGCCATC	TTGCCTTTCGATCGCCGCAGGGCATCCAAGTATCGCCATC	TRUE	0	0	0	3	0.00975261
TTGCCTTTCGATCGCCGCAGGGCATCCAAGTATCACCATC	TTGCCTTTCGATCGCCGCAGGGCATCCAAGTATCGCCATC	TRUE	0	0	0	3	0.00975261
TTGCCTTTCGATCGCCGCAGGTCATCCAAGTATCGCGATC	TTGCCTTTCGATCGCCGCAGGGCATCCAAGTATCGCCATC	TRUE	0	0	0	3	0.00975261
TTNCCTTTCGATCGCCGCAGGGCANCNNAGTATCGCCATC	TTGCCTTTCGATCGCCGCAGGGCATCCAAGTATCGCCATC	TRUE	0	0	0	3	0.00975261
TTGCCGTTCGATCGCCGCAGGGCATCCAAGTATCGCCATC	TTGCCTTTCGATCGCCGCAGGGCATCCAAGTATCGCCATC	TRUE	0	0	0	3	0.00975261
TTGCCTTTCGATCGCCGCAGGGCATCCAAGTAACGCCATC	TTGCCTTTCGATCGCCGCAGGGCATCCAAGTATCGCCATC	TRUE	0	0	0	3	0.00975261
TTTCCTTTCGATCGCCG----GCATCCAAGTATCGCCATC	TTGCCTTTCGATCGCCGCAGGGCATCCAAGTATCGCCATC	FALSE	4	0	0	2	0.00650174
TTGCCTTTCGA-----------------AGTATCGCCATC	TTGCCTTTCGATCGCCGCAGGGCATCCAAGTATCGCCATC	FALSE	17	0	0	2	0.00650174
TTGCCTTTGGATCGCCGCAGGGCATCCATGTATCGCCATC	TTGCCTTTCGATCGCCGCAGGGCATCCAAGTATCGCCATC	TRUE	0	0	0	2	0.00650174
TTTCCTTTCGATCGCCGCAG----------TATCGCCATC	TTGCCTTTCGATCGCCGCAGGGCATCCAAGTATCGCCATC	FALSE	10	0	0	2	0.00650174
TTGCCTTTCGCTCGCCGCAGTGCATCCAAGTATCGCCATC	TTGCCTTTCGATCGCCGCAGGGCATCCAAGTATCGCCATC	FALSE	0	0	1	2	0.00650174
TTGCCTTTCGATCGCCG----GCATCCAAGTATCGCGATC	TTGCCTTTCGATCGCCGCAGGGCATCCAAGTATCGCCATC	FALSE	4	0	0	2	0.00650174
TTGCCTTTCGACCGCCGCAGGGCATCCAAGTATCGCCATC	TTGCCTTTCGATCGCCGCAGGGCATCCAAGTATCGCCATC	TRUE	0	0	0	2	0.00650174
TTGCCTTTCGATCACCGCAGGGCATCCAAGTATCGCCATC	TTGCCTTTCGATCGCCGCAGGGCATCCAAGTATCGCCATC	TRUE	0	0	0	2	0.00650174
TTGCCTTTCGATCGCCACAGGGCATCCAAGTATCGCCATC	TTGCCTTTCGATCGCCGCAGGGCATCCAAGTATCGCCATC	TRUE	0	0	0	2	0.00650174
TTGCCTTTCGAGCGCCGCAGTGCATCCAAGTATCGCCATC	TTGCCTTTCGATCGCCGCAGGGCATCCAAGTATCGCCATC	FALSE	0	0	1	2	0.00650174
TTGGCTTTGGATCGCCGCAGGGCATCCAAGTATCGCCATC	TTGCCTTTCGATCGCCGCAGGGCATCCAAGTATCGCCATC	TRUE	0	0	0	2	0.00650174
TTGCCTTTCGATCGACGCAGGGCATCCAAGTATCTCCATC	TTGCCTTTCGATCGCCGCAGGGCATCCAAGTATCGCCATC	TRUE	0	0	0	2	0.00650174
TTTCCTTTC-----------------CAAGTATCGCCATC	TTGCCTTTCGATCGCCGCAGGGCATCCAAGTATCGCCATC	FALSE	17	0	0	2	0.00650174
TTGCCTTTCGATCGCCGCAGGGCATCCAAGTATCTCCTTC	TTGCCTTTCGATCGCCGCAGGGCATCCAAGTATCGCCATC	TRUE	0	0	0	2	0.00650174
TTGCCTTTCGATCGCCGCA-----TCCAAGTATCTCCATC	TTGCCTTTCGATCGCCGCAGGGCATCCAAGTATCGCCATC	FALSE	5	0	0	2	0.00650174
TTGCCTTTCGCTAGCCGCAGGGCATCCAAGTATCGCCATC	TTGCCTTTCGATCGCCGCAGGGCATCCAAGTATCGCCATC	TRUE	0	0	0	2	0.00650174
TTGCCTTTCGATCGCCGCAGGGCATCCAAGTCTCGCCATC	TTGCCTTTCGATCGCCGCAGGGCATCCAAGTATCGCCATC	TRUE	0	0	0	2	0.00650174
TTGCCTTTCGATCGCCGCAGGGCATCCAATTTTCGCCATC	TTGCCTTTCGATCGCCGCAGGGCATCCAAGTATCGCCATC	TRUE	0	0	0	2	0.00650174
TTGCCTTTCGATCGCCGCAGGGCATCCAAGTATCGCGATG	TTGCCTTTCGATCGCCGCAGGGCATCCAAGTATCGCCATC	TRUE	0	0	0	2	0.00650174
TTGCCTTTCGATCGCCGCAGGGCATCCAAGTATCGCCGTC	TTGCCTTTCGATCGCCGCAGGGCATCCAAGTATCGCCATC	TRUE	0	0	0	2	0.00650174
TTGCCTTTCGATCGCCGCAGGGCATCCTAGTATCGGCATC	TTGCCTTTCGATCGCCGCAGGGCATCCAAGTATCGCCATC	TRUE	0	0	0	2	0.00650174
TTGCCTTTCGATCGCCGCAGGGCATCCTATTATCGCCATC	TTGCCTTTCGATCGCCGCAGGGCATCCAAGTATCGCCATC	TRUE	0	0	0	2	0.00650174
TTGCCTTTCGATCGCCGCAGGGCATCCAAGTATCGCCATA	TTGCCTTTCGATCGCCGCAGGGCATCCAAGTATCGCCATC	TRUE	0	0	0	2	0.00650174
TTGCCTTTCGATCGCCGCAGGGCATCCAAGTATCGCCAAC	TTGCCTTTCGATCGCCGCAGGGCATCCAAGTATCGCCATC	TRUE	0	0	0	2	0.00650174
TTGCCTTTCGATCGCCGCAGGGCATCCAAGTATCGC-ATC	TTGCCTTTCGATCGCCGCAGGGCATCCAAGTATCGCCATC	TRUE	0	0	0	2	0.00650174
TTGCCTTTCGATCGCCGCAGGGCATCCAAGTAGCGCCATC	TTGCCTTTCGATCGCCGCAGGGCATCCAAGTATCGCCATC	TRUE	0	0	0	2	0.00650174
TTGCCTTTCGATCGCCGCAGTGAATCCAATTATCGCCATC	TTGCCTTTCGATCGCCGCAGGGCATCCAAGTATCGCCATC	FALSE	0	0	1	2	0.00650174
TTGCCTTTCGATCGCCGCAGTGGATCCAAGTATCGCCATC	TTGCCTTTCGATCGCCGCAGGGCATCCAAGTATCGCCATC	FALSE	0	0	1	2	0.00650174
TTGCCTTTCGATCGCCGCATGGCATCCAACTATCGCCATC	TTGCCTTTCGATCGCCGCAGGGCATCCAAGTATCGCCATC	FALSE	0	0	1	2	0.00650174
TTGCCTTTCGATCGCCGCAGGGCAACCAAGTATCGCCATC	TTGCCTTTCGATCGCCGCAGGGCATCCAAGTATCGCCATC	TRUE	0	0	0	2	0.00650174
TTGCCTTTCGATCGCCGTAATACTCGGCATCCAAGTATCG	TTGCCTTTCGATCGCCGCAG-----GGCATCCAAGTATCG	FALSE	0	5	1	2	0.00650174
TTGCCTTTCAA-----------------AGTATCGCCATC	TTGCCTTTCGATCGCCGCAGGGCATCCAAGTATCGCCATC	FALSE	17	0	0	2	0.00650174
TTGCCTTTCGATCGCCTCAGTGCATCCAAGTATCGCCATC	TTGCCTTTCGATCGCCGCAGGGCATCCAAGTATCGCCATC	FALSE	0	0	1	2	0.00650174
TTGCCTTTCGATCGCCGCAG-GCATCCAAGTATCGCCATC	TTGCCTTTCGATCGCCGCAGGGCATCCAAGTATCGCCATC	FALSE	1	0	0	2	0.00650174
TTGCCTTTCGATCGCCGCAG----------TATCGGCATC	TTGCCTTTCGATCGCCGCAGGGCATCCAAGTATCGCCATC	FALSE	10	0	0	2	0.00650174
TTGCCTTTCGATCGCCGCAATACTCGGCATCCTAGTATCG	TTGCCTTTCGATCGCCGCAG-----GGCATCCAAGTATCG	FALSE	0	5	1	2	0.00650174
TTGCCTTTCGATCTCCGCAG----------TATCGCCATC	TTGCCTTTCGATCGCCGCAGGGCATCCAAGTATCGCCATC	FALSE	10	0	0	2	0.00650174
TTGCCTTTCGATCGCCGCAGGGCATCCAAGTATGGCCTTC	TTGCCTTTCGATCGCCGCAGGGCATCCAAGTATCGCCATC	TRUE	0	0	0	2	0.00650174
#REF!	TTGCCTTTCGATCGCCGCAGGGCATCCAAGTATCGCCATC	FALSE	43	0	0	2	0.00650174
TTGCATTTCGATCGCCGCAGGGCATCCAAGTATCGCCATC	TTGCCTTTCGATCGCCGCAGGGCATCCAAGTATCGCCATC	TRUE	0	0	0	2	0.00650174
TTGCCTTGCGATCGCCGCAGCGCATCCAAGTATCGCCATC	TTGCCTTTCGATCGCCGCAGGGCATCCAAGTATCGCCATC	FALSE	0	0	1	2	0.00650174
TTGCCATTC-----------------CAAGTATCGCCATC	TTGCCTTTCGATCGCCGCAGGGCATCCAAGTATCGCCATC	FALSE	17	0	0	2	0.00650174
TTGCCTTTC-----------------CAAGTATCTCCATC	TTGCCTTTCGATCGCCGCAGGGCATCCAAGTATCGCCATC	FALSE	17	0	0	2	0.00650174
TTGCCTTGCGATCGCCGCACGGCATCCAAGTATCGCCATC	TTGCCTTTCGATCGCCGCAGGGCATCCAAGTATCGCCATC	FALSE	0	0	1	2	0.00650174
TAGCCTTTC-----------------CAAGTATCGCCATC	TTGCCTTTCGATCGCCGCAGGGCATCCAAGTATCGCCATC	FALSE	17	0	0	2	0.00650174
TTGCCTTTC-----------------CAACTATCGCCATC	TTGCCTTTCGATCGCCGCAGGGCATCCAAGTATCGCCATC	FALSE	17	0	0	2	0.00650174
CTGCC-----------------CATCCAAGTATCGCCATC	TTGCCTTTCGATCGCCGCAGGGCATCCAAGTATCGCCATC	FALSE	17	0	0	2	0.00650174
TTGCCTTGCGATCGCCGCAG----------TATCGCCATC	TTGCCTTTCGATCGCCGCAGGGCATCCAAGTATCGCCATC	FALSE	10	0	0	2	0.00650174
TTGCCTTTA-----------------CAAGTATCGCCATC	TTGCCTTTCGATCGCCGCAGGGCATCCAAGTATCGCCATC	FALSE	17	0	0	2	0.00650174
TTGCCTTTCAATCGCCGCAATACTCGGCATCCAAGTATCG	TTGCCTTTCGATCGCCGCAG-----GGCATCCAAGTATCG	FALSE	0	5	1	1	0.00325087
TTGCCTTTCGATGGCGGCTGGGCATCCTAGTATCGCGATC	TTGCCTTTCGATCGCCGCAGGGCATCCAAGTATCGCCATC	TRUE	0	0	0	1	0.00325087
TTGCCTTTCGATTGCCGCAGTGCATCCTAGTATCGCCATG	TTGCCTTTCGATCGCCGCAGGGCATCCAAGTATCGCCATC	FALSE	0	0	1	1	0.00325087
TTGCCTTTCGCCCGCCGCATGGCATCCAAGTATCGCCATC	TTGCCTTTCGATCGCCGCAGGGCATCCAAGTATCGCCATC	FALSE	0	0	1	1	0.00325087
CTGGCCTTCGATCCCCGCATGGCATCCAAGTATCGCCATC	TTGCCTTTCGATCGCCGCAGGGCATCCAAGTATCGCCATC	FALSE	0	0	1	1	0.00325087
TTGCCTTTCGCTCGCCGCAG----------TATCGCCATC	TTGCCTTTCGATCGCCGCAGGGCATCCAAGTATCGCCATC	FALSE	10	0	0	1	0.00325087
CTGCCTTTCGATCGCCTCAGCGCACCCAAGTATCGCCATC	TTGCCTTTCGATCGCCGCAGGGCATCCAAGTATCGCCATC	FALSE	0	0	1	1	0.00325087
TTGCCTTTCGATGGCCGCAGGGCTTCCTAGTATCGCCATC	TTGCCTTTCGATCGCCGCAGGGCATCCAAGTATCGCCATC	TRUE	0	0	0	1	0.00325087
TTGCCTTTCGATGGACGCAGGGCATCCAAGTATAGCCATC	TTGCCTTTCGATCGCCGCAGGGCATCCAAGTATCGCCATC	TRUE	0	0	0	1	0.00325087
TTGCCTTTCGATGGCCGCAGGGCATCCAAGTATCTCCATC	TTGCCTTTCGATCGCCGCAGGGCATCCAAGTATCGCCATC	TRUE	0	0	0	1	0.00325087
CTTCCTTTCGCTCGCCGCATGGGATCCAAATATCGCCATC	TTGCCTTTCGATCGCCGCAGGGCATCCAAGTATCGCCATC	FALSE	0	0	1	1	0.00325087
TTGCCTTTCGCTCGCCGCATGGCATCCAAGTATCGCCATC	TTGCCTTTCGATCGCCGCAGGGCATCCAAGTATCGCCATC	FALSE	0	0	1	1	0.00325087
TTGCCTTTCGATGCCCGCAGGGCATCCAAGTATCGCCATC	TTGCCTTTCGATCGCCGCAGGGCATCCAAGTATCGCCATC	TRUE	0	0	0	1	0.00325087
TTGCCTTTCGATCTGCGCA-----TCCAAGTATCGCCATC	TTGCCTTTCGATCGCCGCAGGGCATCCAAGTATCGCCATC	FALSE	5	0	0	1	0.00325087
TTGCCTTTCGATCTGATCAGGTCATTCAAGTATCTACATC	TTGCCTTTCGATCGCCGCAGGGCATCCAAGTATCGCCATC	TRUE	0	0	0	1	0.00325087
TTGCCTTTCGATCTCCGCATTGCATCCAAGTATCGCCATC	TTGCCTTTCGATCGCCGCAGGGCATCCAAGTATCGCCATC	FALSE	0	0	2	1	0.00325087
GCGCCTTCCTATCGACGCAGGGCATCCAAGTATCGCCATC	TTGCCTTTCGATCGCCGCAGGGCATCCAAGTATCGCCATC	TRUE	0	0	0	1	0.00325087
GTGCCCTACGATCGCCGCAGGGCATCCAAGTATCGCCATC	TTGCCTTTCGATCGCCGCAGGGCATCCAAGTATCGCCATC	TRUE	0	0	0	1	0.00325087
TTGCCTTTCGATCTCCGCAATACTCGGCATCCAAGTATCG	TTGCCTTTCGATCGCCGCAG-----GGCATCCAAGTATCG	FALSE	0	5	1	1	0.00325087
TTGCCTTTCGATCTCCGCA-----TCCAAGTATCGCCATC	TTGCCTTTCGATCGCCGCAGGGCATCCAAGTATCGCCATC	FALSE	5	0	0	1	0.00325087
CTGCCTTTCGATCGCCGCAGGGCATCCAAGTATCGCCACC	TTGCCTTTCGATCGCCGCAGGGCATCCAAGTATCGCCATC	TRUE	0	0	0	1	0.00325087
CTGCCTTTCGATCGCCGCAGGGCATCCAAGTATCGCAATC	TTGCCTTTCGATCGCCGCAGGGCATCCAAGTATCGCCATC	TRUE	0	0	0	1	0.00325087
TTGCCTTTCGCTCGCCGCTGTGCATCCAAGTATCGCCATC	TTGCCTTTCGATCGCCGCAGGGCATCCAAGTATCGCCATC	FALSE	0	0	1	1	0.00325087
TTGCCTTTCNATCGCCGCAGGGNATCCNAGTATNGNCATC	TTGCCTTTCGATCGCCGCAGGGCATCCAAGTATCGCCATC	TRUE	0	0	0	1	0.00325087
TTGCCTTTCTATCGCCGCAGTGCATCCAAGTATCGCCATC	TTGCCTTTCGATCGCCGCAGGGCATCCAAGTATCGCCATC	FALSE	0	0	1	1	0.00325087
TTGCCTTTCTATCGCCGCAGGGCATCTAAGTATCGCCATC	TTGCCTTTCGATCGCCGCAGGGCATCCAAGTATCGCCATC	TRUE	0	0	0	1	0.00325087
TTGCCTTTCTATCGCCGCAGGGCATCCCAGTATCGCCATC	TTGCCTTTCGATCGCCGCAGGGCATCCAAGTATCGCCATC	TRUE	0	0	0	1	0.00325087
CTGCCTGGCGATCCCCGCAGCGCATCCAAGTATCGCCATC	TTGCCTTTCGATCGCCGCAGGGCATCCAAGTATCGCCATC	FALSE	0	0	1	1	0.00325087
TTGCCTTTCTATCGCCGCAGGGCATCCAAGTATCGCCAGC	TTGCCTTTCGATCGCCGCAGGGCATCCAAGTATCGCCATC	TRUE	0	0	0	1	0.00325087
TTGCCTTTCTATCGCCGCAGGGCAGCAAAGTATCGCCATC	TTGCCTTTCGATCGCCGCAGGGCATCCAAGTATCGCCATC	TRUE	0	0	0	1	0.00325087
TTGCCTTTCTATCGCCGCAGGGAATCCAATGATCGCCATC	TTGCCTTTCGATCGCCGCAGGGCATCCAAGTATCGCCATC	TRUE	0	0	0	1	0.00325087
TTGCCTTTCTATCGCCGCA-----TCCAAGTATCGCCATC	TTGCCTTTCGATCGCCGCAGGGCATCCAAGTATCGCCATC	FALSE	5	0	0	1	0.00325087
TTGCCTTTCTATCGCAGCAGGTCATCCAAGTATCGCCATC	TTGCCTTTCGATCGCCGCAGGGCATCCAAGTATCGCCATC	TRUE	0	0	0	1	0.00325087
TTGCCTTTCTATCGCAGCAGGGCATCCAAGTATCGCCATC	TTGCCTTTCGATCGCCGCAGGGCATCCAAGTATCGCCATC	TRUE	0	0	0	1	0.00325087
TTGCCTTTCTATAGCCCT----CATCCAAGTATCGCCATC	TTGCCTTTCGATCGCCGCAGGGCATCCAAGTATCGCCATC	FALSE	4	0	0	1	0.00325087
TTGCCTTTCGTTGGCAGCAG----------TATCGCCATC	TTGCCTTTCGATCGCCGCAGGGCATCCAAGTATCGCCATC	FALSE	10	0	0	1	0.00325087
TTGCCTTTCGCTCTCCGCA-----TCCAAGTATCGCCATC	TTGCCTTTCGATCGCCGCAGGGCATCCAAGTATCGCCATC	FALSE	5	0	0	1	0.00325087
TTGCCTTTCGTTCGGCGCAATACTCGGCATCCAAGTATCG	TTGCCTTTCGATCGCCGCAG-----GGCATCCAAGTATCG	FALSE	0	5	1	1	0.00325087
TTGCCTTTCGTTCGCCTCAGGGCATCCAAGTTTCGCCATC	TTGCCTTTCGATCGCCGCAGGGCATCCAAGTATCGCCATC	TRUE	0	0	0	1	0.00325087
TTGCCTTTCGTTCGCCGGAGGGCATCCATGTATCGCCATC	TTGCCTTTCGATCGCCGCAGGGCATCCAAGTATCGCCATC	TRUE	0	0	0	1	0.00325087
TTGCCTTTCGTTCGCCGCAGGGGATCCAAGTATCGCCATC	TTGCCTTTCGATCGCCGCAGGGCATCCAAGTATCGCCATC	TRUE	0	0	0	1	0.00325087
TTGCCTTTCGTTCGCCGCAGGGCATCCTAGTATCGCCATG	TTGCCTTTCGATCGCCGCAGGGCATCCAAGTATCGCCATC	TRUE	0	0	0	1	0.00325087
TTGCCTTTCGTTCGCCGCAGGGCATCCAAGTATGTCCATC	TTGCCTTTCGATCGCCGCAGGGCATCCAAGTATCGCCATC	TRUE	0	0	0	1	0.00325087
CTGCCTTTCGAGCGCCGCAGTGCATCCAAGTATCGCCATC	TTGCCTTTCGATCGCCGCAGGGCATCCAAGTATCGCCATC	FALSE	0	0	1	1	0.00325087
TTGCCTTTCGTTCCGCGCTGGGCATCCAAGTATCGCCATC	TTGCCTTTCGATCGCCGCAGGGCATCCAAGTATCGCCATC	TRUE	0	0	0	1	0.00325087
TTGCCTTTCGTGCGCCGCAGGGCATCCAAGTATCGCCATC	TTGCCTTTCGATCGCCGCAGGGCATCCAAGTATCGCCATC	TRUE	0	0	0	1	0.00325087
CTGCCTTTCGATCGCCGCAGGGCATCCAAGGATCCCCATC	TTGCCTTTCGATCGCCGCAGGGCATCCAAGTATCGCCATC	TRUE	0	0	0	1	0.00325087
TTGCCTTTCGATCTAATCATTTAATCAAAGTATCGCAATC	TTGCCTTTCGATCGCCGCAGGGCATCCAAGTATCGCCATC	FALSE	0	0	2	1	0.00325087
TTGCCTTTCGATCTACTCAGGGCATCCAAGTATCGCCATA	TTGCCTTTCGATCGCCGCAGGGCATCCAAGTATCGCCATC	TRUE	0	0	0	1	0.00325087
TTGCCTTTCGATCGGCGCAGGTCATCCTAGTTTCGCCATC	TTGCCTTTCGATCGCCGCAGGGCATCCAAGTATCGCCATC	TRUE	0	0	0	1	0.00325087
GTGCCTTTAGATGGCCGCATGGCATCCAAGTATCGCCATC	TTGCCTTTCGATCGCCGCAGGGCATCCAAGTATCGCCATC	FALSE	0	0	1	1	0.00325087
TTGCCTTTCGATCGCCGCTGGGCATCCAAGTATCGCCATA	TTGCCTTTCGATCGCCGCAGGGCATCCAAGTATCGCCATC	TRUE	0	0	0	1	0.00325087
T-----------------AGGGTATCCAAGTATCGCCATC	TTGCCTTTCGATCGCCGCAGGGCATCCAAGTATCGCCATC	TRUE	0	0	0	1	0.00325087
TAGCCCTTCGAGCCCCGCAGGGCATCCAACTAGCGCCATC	TTGCCTTTCGATCGCCGCAGGGCATCCAAGTATCGCCATC	TRUE	0	0	0	1	0.00325087
TAGCCTTTC-----------------CAAGAATCGAGATC	TTGCCTTTCGATCGCCGCAGGGCATCCAAGTATCGCCATC	FALSE	17	0	0	1	0.00325087
TTGCCTTTCGATCGCCGGAGGGGATCCAAGTATCGCGATC	TTGCCTTTCGATCGCCGCAGGGCATCCAAGTATCGCCATC	TRUE	0	0	0	1	0.00325087
TTGCCTTTCGATCGCCGGAGGGCATCCAAGTTTCGGCATC	TTGCCTTTCGATCGCCGCAGGGCATCCAAGTATCGCCATC	TRUE	0	0	0	1	0.00325087
TTGCCTTTCGATCGCCGGAGGGCATCCAAGTATGGCCATC	TTGCCTTTCGATCGCCGCAGGGCATCCAAGTATCGCCATC	TRUE	0	0	0	1	0.00325087
TTGCCTTTCGATCGCCGGAGCGCATCCAAGTATCGCCATC	TTGCCTTTCGATCGCCGCAGGGCATCCAAGTATCGCCATC	FALSE	0	0	1	1	0.00325087
TTGCCTTTCGATCGCCGGA-----TCGATGTATCGCCATC	TTGCCTTTCGATCGCCGCAGGGCATCCAAGTATCGCCATC	FALSE	5	0	0	1	0.00325087
TTGCCTTTCGATCGCCGGA-----TCCAAGTATCGCCCTC	TTGCCTTTCGATCGCCGCAGGGCATCCAAGTATCGCCATC	FALSE	5	0	0	1	0.00325087
TTGCCTTTCGATCGCCGCTGGGCATCCTAGTATCTCCATC	TTGCCTTTCGATCGCCGCAGGGCATCCAAGTATCGCCATC	TRUE	0	0	0	1	0.00325087
TAGCCTTTCGATCGCCGCA-----TCCAAGTATCGCCATC	TTGCCTTTCGATCGCCGCAGGGCATCCAAGTATCGCCATC	FALSE	5	0	0	1	0.00325087
TTGCCTTTCGATCGCCGCTGGGCATCCAAGAATCGCCATC	TTGCCTTTCGATCGCCGCAGGGCATCCAAGTATCGCCATC	TRUE	0	0	0	1	0.00325087
GTGGCTTTCGATCGCCGGAGGGCATCCAATTATCGCCATC	TTGCCTTTCGATCGCCGCAGGGCATCCAAGTATCGCCATC	TRUE	0	0	0	1	0.00325087
TAGCCTTTCGATCGCCGCAATACTCGGCATCCAAGTATCG	TTGCCTTTCGATCGCCGCAG-----GGCATCCAAGTATCG	FALSE	0	5	1	1	0.00325087
TTGCCTTTCGATCGCCGCATGGCATCCTAGTATCGCCATC	TTGCCTTTCGATCGCCGCAGGGCATCCAAGTATCGCCATC	FALSE	0	0	1	1	0.00325087
TTGCCTTTCGATCGCCGCATGGCATCCAAGTATTGCCATC	TTGCCTTTCGATCGCCGCAGGGCATCCAAGTATCGCCATC	FALSE	0	0	1	1	0.00325087
TTGCCTTTCGATCGCCGCATGGCATCCAAGTATCTCCATC	TTGCCTTTCGATCGCCGCAGGGCATCCAAGTATCGCCATC	FALSE	0	0	1	1	0.00325087
TTGCCTTTCGATCGCCGCATGGCATCCAAGTATCGCGATC	TTGCCTTTCGATCGCCGCAGGGCATCCAAGTATCGCCATC	FALSE	0	0	1	1	0.00325087
TAGCGTCTCGATCGCCGCAGTGCATCCAAGTATCGCCATC	TTGCCTTTCGATCGCCGCAGGGCATCCAAGTATCGCCATC	FALSE	0	0	1	1	0.00325087
TTGCCTTTCGATCGCCGCATGGCATCCAAGGTTCGCCATC	TTGCCTTTCGATCGCCGCAGGGCATCCAAGTATCGCCATC	FALSE	0	0	1	1	0.00325087
TCGCCTTTC-----------------CAAGTATCGCCATC	TTGCCTTTCGATCGCCGCAGGGCATCCAAGTATCGCCATC	FALSE	17	0	0	1	0.00325087
TTGCCTTTCGATCGCCGCAT------CAAGTATCGCCATC	TTGCCTTTCGATCGCCGCAGGGCATCCAAGTATCGCCATC	FALSE	6	0	1	1	0.00325087
TTGCCTTTCGATCGCCGCAT----------TATCGCCATC	TTGCCTTTCGATCGCCGCAGGGCATCCAAGTATCGCCATC	FALSE	10	0	1	1	0.00325087
TTGCCTTTCGATCGCCGCAN-----CNNAGTATCGCCATC	TTGCCTTTCGATCGCCGCAGGGCATCCAAGTATCGCCATC	FALSE	5	0	1	1	0.00325087
TTGCCTTTCGATCGCCNCA-----TCCAAGTATCNCCATC	TTGCCTTTCGATCGCCGCAGGGCATCCAAGTATCGCCATC	FALSE	5	0	0	1	0.00325087
GTGCCTTTGGAACGGCGCAGGGCATCCAAGTATCGCCATC	TTGCCTTTCGATCGCCGCAGGGCATCCAAGTATCGCCATC	TRUE	0	0	0	1	0.00325087
TTGCCTTTCGATCGGCGCTGGGCATCCAAGTATCGCCATC	TTGCCTTTCGATCGCCGCAGGGCATCCAAGTATCGCCATC	TRUE	0	0	0	1	0.00325087
GTGCCTTTCGATCGCCG----GCATCCAAGTATCGCCATC	TTGCCTTTCGATCGCCGCAGGGCATCCAAGTATCGCCATC	FALSE	4	0	0	1	0.00325087
TTGCCTTTCTATCGCCGGAGGGCATCCAAGTATCGCCATC	TTGCCTTTCGATCGCCGCAGGGCATCCAAGTATCGCCATC	TRUE	0	0	0	1	0.00325087
TTGCCTTTCGATCGGCGCAGGGGATGCAAGTATCGCCATC	TTGCCTTTCGATCGCCGCAGGGCATCCAAGTATCGCCATC	TRUE	0	0	0	1	0.00325087
TTGCCTTTCGATCGGCGCAGGGGATCCAAGTTTCGCCATC	TTGCCTTTCGATCGCCGCAGGGCATCCAAGTATCGCCATC	TRUE	0	0	0	1	0.00325087
TTGCCTTTCGATCGGCGCAGGGGATCCAAGTATCTCCATC	TTGCCTTTCGATCGCCGCAGGGCATCCAAGTATCGCCATC	TRUE	0	0	0	1	0.00325087
TTGCCTTTCGATCGGCGCAGGGGATCCAAGTATCGCCATC	TTGCCTTTCGATCGCCGCAGGGCATCCAAGTATCGCCATC	TRUE	0	0	0	1	0.00325087
TTGCCTTTCGATCGGCGCAGGGCATCCAAGTATGGCCATC	TTGCCTTTCGATCGCCGCAGGGCATCCAAGTATCGCCATC	TRUE	0	0	0	1	0.00325087
GTGCCTTTCGATCGCAGCAGGGCATCCAAGTATCGCGATC	TTGCCTTTCGATCGCCGCAGGGCATCCAAGTATCGCCATC	TRUE	0	0	0	1	0.00325087
TTGCCTTTCGATCGGCGCAATACTCGGCATCCAAGTATCG	TTGCCTTTCGATCGCCGCAG-----GGCATCCAAGTATCG	FALSE	0	5	1	1	0.00325087
TTGCCTTTCGATCGGCGCA-----TCCAAGTATCGCCATC	TTGCCTTTCGATCGCCGCAGGGCATCCAAGTATCGCCATC	FALSE	5	0	0	1	0.00325087
TTGCCTTTCGATCGGCG----GCATCCAAGTATCGCCATC	TTGCCTTTCGATCGCCGCAGGGCATCCAAGTATCGCCATC	FALSE	4	0	0	1	0.00325087
TTGCCTTTCGATCGGAGCAGGGCATCCAAGTATCGCGATC	TTGCCTTTCGATCGCCGCAGGGCATCCAAGTATCGCCATC	TRUE	0	0	0	1	0.00325087
TTGCCTTTCGATCGCTGCAATACTCGGCATCCAAGTATCG	TTGCCTTTCGATCGCCGCAG-----GGCATCCAAGTATCG	FALSE	0	5	1	1	0.00325087
TTGCCTTTCGATCGCCTCAGGGCATCCTAGTATCGCCATA	TTGCCTTTCGATCGCCGCAGGGCATCCAAGTATCGCCATC	TRUE	0	0	0	1	0.00325087
TTGCCTTTCGATCGCTG----GCATCCAAGTATCGCCATC	TTGCCTTTCGATCGCCGCAGGGCATCCAAGTATCGCCATC	FALSE	4	0	0	1	0.00325087
TTGCCTTTCGATCGCGTCTGGGCATCCCAGTATCGCCGTC	TTGCCTTTCGATCGCCGCAGGGCATCCAAGTATCGCCATC	TRUE	0	0	0	1	0.00325087
TTGCCTTTCGATCGCGGGAGGGCATCCAAGTATCGCCATC	TTGCCTTTCGATCGCCGCAGGGCATCCAAGTATCGCCATC	TRUE	0	0	0	1	0.00325087
TTGCCTTTCGATCGCGGCAGGGCATGCAAGTATCGCAATC	TTGCCTTTCGATCGCCGCAGGGCATCCAAGTATCGCCATC	TRUE	0	0	0	1	0.00325087
TTGCCTTTCGATCGCGGCAGGGCATCCTATTTTCGCCATC	TTGCCTTTCGATCGCCGCAGGGCATCCAAGTATCGCCATC	TRUE	0	0	0	1	0.00325087
TTGCCTTTCGATCGCGGCAGGGCATCCTAGTATCGCCTTC	TTGCCTTTCGATCGCCGCAGGGCATCCAAGTATCGCCATC	TRUE	0	0	0	1	0.00325087
TTGCCTTTCGATCGCGGCAGGGCATCCTAGTATCGAGATG	TTGCCTTTCGATCGCCGCAGGGCATCCAAGTATCGCCATC	TRUE	0	0	0	1	0.00325087
GTGCCTTTCGATCGCCGCAGGCAATCCAAGTATCCCCATC	TTGCCTTTCGATCGCCGCAGGGCATCCAAGTATCGCCATC	TRUE	0	0	0	1	0.00325087
TTGCCTTTCGATCGCGGCAG----------TATCTCGATC	TTGCCTTTCGATCGCCGCAGGGCATCCAAGTATCGCCATC	FALSE	10	0	0	1	0.00325087
TTGCCTTTCGATCGCCTGAGGGCATGCAAGTATCGCCATC	TTGCCTTTCGATCGCCGCAGGGCATCCAAGTATCGCCATC	TRUE	0	0	0	1	0.00325087
GTGCCTTTCGATCGCCGCATGGCATCCAAGTATCGCCATC	TTGCCTTTCGATCGCCGCAGGGCATCCAAGTATCGCCATC	FALSE	0	0	1	1	0.00325087
TTGCCTTTCTATCGCCGCATGGCATCCAAGTATCGCCATC	TTGCCTTTCGATCGCCGCAGGGCATCCAAGTATCGCCATC	FALSE	0	0	1	1	0.00325087
TTGCCTTTCTGTCGCCGCA-----TCCAAGTATCGCCATC	TTGCCTTTCGATCGCCGCAGGGCATCCAAGTATCGCCATC	FALSE	5	0	0	1	0.00325087
TTGCCTTTCTATCGGCGTA-----TCCAAGTATCGCGATC	TTGCCTTTCGATCGCCGCAGGGCATCCAAGTATCGCCATC	FALSE	5	0	0	1	0.00325087
TTTCCTCTCTACCGAAGCAGGTCACCCAAGGATCGCCCTC	TTGCCTTTCGATCGCCGCAGGGCATCCAAGTATCGCCATC	TRUE	0	0	0	1	0.00325087
TTTCC-----ATCCCCGCTCGGCATCCAAGTATCGCCATC	TTGCCTTTCGATCGCCGCAGGGCATCCAAGTATCGCCATC	FALSE	0	0	1	1	0.00325087
TTTCATTTCGATCGCCGAAGGGCATAGAAGTATCTCCATC	TTGCCTTTCGATCGCCGCAGGGCATCCAAGTATCGCCATC	TRUE	0	0	0	1	0.00325087
TTNCCTTTCGATCGCCGCAGGGCATCCAAGTATCGCCATC	TTGCCTTTCGATCGCCGCAGGGCATCCAAGTATCGCCATC	TRUE	0	0	0	1	0.00325087
ATGCCTTTCGATCGCCGCAG----------TATCGCCATC	TTGCCTTTCGATCGCCGCAGGGCATCCAAGTATCGCCATC	FALSE	10	0	0	1	0.00325087
TTNCCTTTCGATCGCCGCAGGGCANCCNAGTATCGCCATC	TTGCCTTTCGATCGCCGCAGGGCATCCAAGTATCGCCATC	TRUE	0	0	0	1	0.00325087
ATGCCTTTCGATCGCCGCAGGGCATCCAAGAATCGCCATC	TTGCCTTTCGATCGCCGCAGGGCATCCAAGTATCGCCATC	TRUE	0	0	0	1	0.00325087
ATTGCTTTGGCTTCGCGCAGGGCATCCAAGTATCGCCATC	TTGCCTTTCGATCGCCGCAGGGCATCCAAGTATCGCCATC	TRUE	0	0	0	1	0.00325087
TTGGGTTTCGTTCTCCG----GCTTCCAAGTATCGCGATA	TTGCCTTTCGATCGCCGCAGGGCATCCAAGTATCGCCATC	FALSE	4	0	0	1	0.00325087
TTGGGTTTC-----------------CAAGTATCGCCATC	TTGCCTTTCGATCGCCGCAGGGCATCCAAGTATCGCCATC	FALSE	17	0	0	1	0.00325087
TTGGCTTTGGATCGGCGCAGGGCATCCAAGTATCGCCATC	TTGCCTTTCGATCGCCGCAGGGCATCCAAGTATCGCCATC	TRUE	0	0	0	1	0.00325087
TTGGCTTTGGATCGCCGCAGGGCATCCAAGTATGGCCATC	TTGCCTTTCGATCGCCGCAGGGCATCCAAGTATCGCCATC	TRUE	0	0	0	1	0.00325087
CCGCGCTGCGATCGCCTCAATACTCGGCACCGAAGTATCG	TTGCCTTTCGATCGCCGCAG-----GGCATCCAAGTATCG	FALSE	0	5	1	1	0.00325087
TTGGCTTTCTATCGCCGCAGGGCATGCAAGTATCGCCATC	TTGCCTTTCGATCGCCGCAGGGCATCCAAGTATCGCCATC	TRUE	0	0	0	1	0.00325087
TTGGCTTTCGTTCGGGTGAGGGCATCCAATTATCGCCATC	TTGCCTTTCGATCGCCGCAGGGCATCCAAGTATCGCCATC	TRUE	0	0	0	1	0.00325087
TTGGCTTTCGTTCGCCGGAGGGCATGCAAGTATCGGCATC	TTGCCTTTCGATCGCCGCAGGGCATCCAAGTATCGCCATC	TRUE	0	0	0	1	0.00325087
TTGGCTTTCGATGGCCGCAGGGCATCGAAGTATCGCCATC	TTGCCTTTCGATCGCCGCAGGGCATCCAAGTATCGCCATC	TRUE	0	0	0	1	0.00325087
TTGGCTTTCGATCGGCGCAGGGCATCCAAGTATCGCCATC	TTGCCTTTCGATCGCCGCAGGGCATCCAAGTATCGCCATC	TRUE	0	0	0	1	0.00325087
TTGGCTTTCGATCGCCGGAGGGCATCCAACTTTCGCCATC	TTGCCTTTCGATCGCCGCAGGGCATCCAAGTATCGCCATC	TRUE	0	0	0	1	0.00325087
TTGGCTTTCGATCGCCGCAGTGCATCCAAGTATCGCCATC	TTGCCTTTCGATCGCCGCAGGGCATCCAAGTATCGCCATC	FALSE	0	0	1	1	0.00325087
TTGGCTTTCGATCGCCGCAGGTCATCCAAGTATCGCCATC	TTGCCTTTCGATCGCCGCAGGGCATCCAAGTATCGCCATC	TRUE	0	0	0	1	0.00325087
TTGGCTTTCGATCGCCGCAGGGCATCGAAGTATCGCCATC	TTGCCTTTCGATCGCCGCAGGGCATCCAAGTATCGCCATC	TRUE	0	0	0	1	0.00325087
TTGGCTTTCGATCGCCGCAGGGCATCCATGTATCGCCATC	TTGCCTTTCGATCGCCGCAGGGCATCCAAGTATCGCCATC	TRUE	0	0	0	1	0.00325087
TTGGCTTTCGATCGCCGCAGGGCATCCAAGTATGGCGATC	TTGCCTTTCGATCGCCGCAGGGCATCCAAGTATCGCCATC	TRUE	0	0	0	1	0.00325087
TTTCCTCTCGATCGCCGCAGGGCATGCAAGTATCGCCATC	TTGCCTTTCGATCGCCGCAGGGCATCCAAGTATCGCCATC	TRUE	0	0	0	1	0.00325087
TTTCCTTTAGATCGCCGAAGGGCATCCAAGTATCGACATC	TTGCCTTTCGATCGCCGCAGGGCATCCAAGTATCGCCATC	TRUE	0	0	0	1	0.00325087
CTCCCGT-----------AG------CAAGTATCGCCATC	TTGCCTTTCGATCGCCGCAGGGCATCCAAGTATCGCCATC	FALSE	6	0	0	1	0.00325087
TTTCCTTTAGTACCGCGGACGGCATCCAAGTATCGCCATC	TTGCCTTTCGATCGCCGCAGGGCATCCAAGTATCGCCATC	FALSE	0	0	1	1	0.00325087
TTTGCTTTCGATCGCCGCAGGGCATCCAAGTATCGGCATC	TTGCCTTTCGATCGCCGCAGGGCATCCAAGTATCGCCATC	TRUE	0	0	0	1	0.00325087
TTTGCTTTCGATCGCCGCAGGGCATCCAAGTATCGCCATC	TTGCCTTTCGATCGCCGCAGGGCATCCAAGTATCGCCATC	TRUE	0	0	0	1	0.00325087
TTTCCTTTGGATCGCCGCAGGGGATGCAAGTATGGAGATC	TTGCCTTTCGATCGCCGCAGGGCATCCAAGTATCGCCATC	TRUE	0	0	0	1	0.00325087
TTTCCTTTGGATCGCCGCAGGGGATAGAAGTATCTCCATC	TTGCCTTTCGATCGCCGCAGGGCATCCAAGTATCGCCATC	TRUE	0	0	0	1	0.00325087
TTTCCTTTGGATCGACGCAGGGCATCCAAGTAGCTCCATC	TTGCCTTTCGATCGCCGCAGGGCATCCAAGTATCGCCATC	TRUE	0	0	0	1	0.00325087
TTTCCTTTCTATCGCCGCAGGGCATCCAAGTATCGCCATC	TTGCCTTTCGATCGCCGCAGGGCATCCAAGTATCGCCATC	TRUE	0	0	0	1	0.00325087
TTTCCTTTCTATCGCCGAATGGCATCCAAGTATCGCGATC	TTGCCTTTCGATCGCCGCAGGGCATCCAAGTATCGCCATC	FALSE	0	0	1	1	0.00325087
TTTCCTTTCTATCGCATCAGTTAATCCAATTATCGACATA	TTGCCTTTCGATCGCCGCAGGGCATCCAAGTATCGCCATC	FALSE	0	0	1	1	0.00325087
TTTCCTTTCTATCGAATCATGGCATCCAAGTATCGCCATC	TTGCCTTTCGATCGCCGCAGGGCATCCAAGTATCGCCATC	FALSE	0	0	1	1	0.00325087
TTTCCTTTCGATGGTCGAAGGGCATACAAGTATCTCCATC	TTGCCTTTCGATCGCCGCAGGGCATCCAAGTATCGCCATC	TRUE	0	0	0	1	0.00325087
TTTCCTTTCGATCGCCGCAGTGCATCCAAGTATGGCCATC	TTGCCTTTCGATCGCCGCAGGGCATCCAAGTATCGCCATC	FALSE	0	0	1	1	0.00325087
TTTCCTTTCGATCGCCGCAGTGCATCCAAGTATCGCCATC	TTGCCTTTCGATCGCCGCAGGGCATCCAAGTATCGCCATC	FALSE	0	0	1	1	0.00325087
ATCCCATCCGAGCCCCGCAG----------TATCGCCATC	TTGCCTTTCGATCGCCGCAGGGCATCCAAGTATCGCCATC	FALSE	10	0	0	1	0.00325087
ATCCCTCTCGACCGCCGGACGGCATCCAAGTATCGCCATC	TTGCCTTTCGATCGCCGCAGGGCATCCAAGTATCGCCATC	FALSE	0	0	1	1	0.00325087
TTTCCTTTCGATCGCCGCAAGGCATCCAATGACCGCCATC	TTGCCTTTCGATCGCCGCAGGGCATCCAAGTATCGCCATC	FALSE	0	0	1	1	0.00325087
TTTCCTTTCGATCGCCGCA-----TCCAAGTATCGCCATC	TTGCCTTTCGATCGCCGCAGGGCATCCAAGTATCGCCATC	FALSE	5	0	0	1	0.00325087
TTTCCTTTCGATCGCCGAAGGGCATCCAAGTATCGCCATC	TTGCCTTTCGATCGCCGCAGGGCATCCAAGTATCGCCATC	TRUE	0	0	0	1	0.00325087
ATGCCTATCGATCGCCG----GCATCCAAGTATCGCCATC	TTGCCTTTCGATCGCCGCAGGGCATCCAAGTATCGCCATC	FALSE	4	0	0	1	0.00325087
TTTCCTTTCGATCGCAGCAGGGCATCCAAGTATCTCCATC	TTGCCTTTCGATCGCCGCAGGGCATCCAAGTATCGCCATC	TRUE	0	0	0	1	0.00325087
TTTCCTTTCGATCGACGCAGGGCATCCAACTATCGCCATC	TTGCCTTTCGATCGCCGCAGGGCATCCAAGTATCGCCATC	TRUE	0	0	0	1	0.00325087
TTTCCTTTCGATCGACG----GCATCCAAGTATCGCCATC	TTGCCTTTCGATCGCCGCAGGGCATCCAAGTATCGCCATC	FALSE	4	0	0	1	0.00325087
TTTCCTTTC-----------------CAATTATCGCCATC	TTGCCTTTCGATCGCCGCAGGGCATCCAAGTATCGCCATC	FALSE	17	0	0	1	0.00325087
ATGCCTTGCGATCGCCGCAGGGCATCCAAGTATCGCCATC	TTGCCTTTCGATCGCCGCAGGGCATCCAAGTATCGCCATC	TRUE	0	0	0	1	0.00325087
TTGGCTTTCGATCGCCGCAGGGCATCCAAGTATCTCCATC	TTGCCTTTCGATCGCCGCAGGGCATCCAAGTATCGCCATC	TRUE	0	0	0	1	0.00325087
TTGGCTTTCGATCGCCGCACGGCATCCAAGTATCGCCATC	TTGCCTTTCGATCGCCGCAGGGCATCCAAGTATCGCCATC	FALSE	0	0	1	1	0.00325087
TTGCCTTTCTATCTCATCAGTTCATCCAAGTATCGTGATT	TTGCCTTTCGATCGCCGCAGGGCATCCAAGTATCGCCATC	FALSE	0	0	1	1	0.00325087
TTGCCTTTGGATGGCCGCATGGCATCCAATTATCGCCATC	TTGCCTTTCGATCGCCGCAGGGCATCCAAGTATCGCCATC	FALSE	0	0	1	1	0.00325087
TTGCCTTTGGATCTCCGGAGGGCATACAAGAATCGCCATC	TTGCCTTTCGATCGCCGCAGGGCATCCAAGTATCGCCATC	TRUE	0	0	0	1	0.00325087
TTGCCTTTGGATCGGCGCAGGGCATCCTAGTATCGCCATC	TTGCCTTTCGATCGCCGCAGGGCATCCAAGTATCGCCATC	TRUE	0	0	0	1	0.00325087
TTGCCTTTGGATCGGCGCAGGGCATCCAAGTTTCGCGATC	TTGCCTTTCGATCGCCGCAGGGCATCCAAGTATCGCCATC	TRUE	0	0	0	1	0.00325087
TTGCCTTTGGATCGGCGCAGGGCATCCAAGTATCGCCATC	TTGCCTTTCGATCGCCGCAGGGCATCCAAGTATCGCCATC	TRUE	0	0	0	1	0.00325087
TTGCCTTTGGATCGCCGCAGGTCATCCAATTATCGCCATC	TTGCCTTTCGATCGCCGCAGGGCATCCAAGTATCGCCATC	TRUE	0	0	0	1	0.00325087
CTGCCACTCGATCGCCGCAGTGCATCCAAGTATCGCCATC	TTGCCTTTCGATCGCCGCAGGGCATCCAAGTATCGCCATC	FALSE	0	0	1	1	0.00325087
TTGCCTTTGGATCGCCGCAGGGCATCCTATTATCGCCATG	TTGCCTTTCGATCGCCGCAGGGCATCCAAGTATCGCCATC	TRUE	0	0	0	1	0.00325087
TTGCCTTTGGATCGCCGCAGGGCATCCTAGTATCGCCATC	TTGCCTTTCGATCGCCGCAGGGCATCCAAGTATCGCCATC	TRUE	0	0	0	1	0.00325087
CTGCCTATCGATCGCCGCAGGGCATCCAAGTATCGCCATC	TTGCCTTTCGATCGCCGCAGGGCATCCAAGTATCGCCATC	TRUE	0	0	0	1	0.00325087
TTGCCTTTGGATCGCCGCAGGGCATCCAAGTCTCTCCATC	TTGCCTTTCGATCGCCGCAGGGCATCCAAGTATCGCCATC	TRUE	0	0	0	1	0.00325087
TTGCCTTTGGATCGCCGCAGGGCATCCAAGTATCGGGATC	TTGCCTTTCGATCGCCGCAGGGCATCCAAGTATCGCCATC	TRUE	0	0	0	1	0.00325087
TTGCCTTTGGATCGCCGCAGGGCATCCAAGTATCGCGATC	TTGCCTTTCGATCGCCGCAGGGCATCCAAGTATCGCCATC	TRUE	0	0	0	1	0.00325087
CTGCCTCTCGACCGCCGCAGGTCATCCAAGTATCGCCATC	TTGCCTTTCGATCGCCGCAGGGCATCCAAGTATCGCCATC	TRUE	0	0	0	1	0.00325087
TTGCCTTTGGATCGCCGCAGGGCATCCAAGTATAGCCATC	TTGCCTTTCGATCGCCGCAGGGCATCCAAGTATCGCCATC	TRUE	0	0	0	1	0.00325087
TTGCCTTTGGATCGCCGCA-----TCCAAGTATCGCCATC	TTGCCTTTCGATCGCCGCAGGGCATCCAAGTATCGCCATC	FALSE	5	0	0	1	0.00325087
TTGCCTTTGGATCGACGAAGGGCATCCAAGTATCTCCATC	TTGCCTTTCGATCGCCGCAGGGCATCCAAGTATCGCCATC	TRUE	0	0	0	1	0.00325087
TTGCCTTTGGATCCGCGCAGGGGATCCAAGTATCGCCATC	TTGCCTTTCGATCGCCGCAGGGCATCCAAGTATCGCCATC	TRUE	0	0	0	1	0.00325087
TTGCCTTTGGAGCGCCGCAGGGCTTCCAAGTATCGCCATC	TTGCCTTTCGATCGCCGCAGGGCATCCAAGTATCGCCATC	TRUE	0	0	0	1	0.00325087
TTGCCTTTG-----------------CAAGTATCGCCATC	TTGCCTTTCGATCGCCGCAGGGCATCCAAGTATCGCCATC	FALSE	17	0	0	1	0.00325087
TTGCCTTTCTTTCGCCTCAGGGCATCCAAGTATCGCCATC	TTGCCTTTCGATCGCCGCAGGGCATCCAAGTATCGCCATC	TRUE	0	0	0	1	0.00325087
TTGCCTTTCTTTCGCCGCAGGGCATCCAACTAGCGCCACG	TTGCCTTTCGATCGCCGCAGGGCATCCAAGTATCGCCATC	TRUE	0	0	0	1	0.00325087
TCGCCTTTCGATCGCCGCA-----TCCAAGTATCGCCATC	TTGCCTTTCGATCGCCGCAGGGCATCCAAGTATCGCCATC	FALSE	5	0	0	1	0.00325087
TTGCCTTTCTATCTCCGCAGGGCATCCTAGTATCGCCATG	TTGCCTTTCGATCGCCGCAGGGCATCCAAGTATCGCCATC	TRUE	0	0	0	1	0.00325087
TTGCCTTTGGATGGCCGCAGGGCATCCAAGTATCGCCATC	TTGCCTTTCGATCGCCGCAGGGCATCCAAGTATCGCCATC	TRUE	0	0	0	1	0.00325087
TTGCCTTTGGATTGCCGCAGGGCATCCAAGTATCGCCATC	TTGCCTTTCGATCGCCGCAGGGCATCCAAGTATCGCCATC	TRUE	0	0	0	1	0.00325087
TTGGCTTTCGATCGCCGCA-----TCCAAGTATCGCCATC	TTGCCTTTCGATCGCCGCAGGGCATCCAAGTATCGCCATC	FALSE	5	0	0	1	0.00325087
TTGCCTTTGGATTGCCGCAGGGGATCGAAGTATCTCCATC	TTGCCTTTCGATCGCCGCAGGGCATCCAAGTATCGCCATC	TRUE	0	0	0	1	0.00325087
TTGGCTTTCGAGCGCCGCAG----------TATCGCCATC	TTGCCTTTCGATCGCCGCAGGGCATCCAAGTATCGCCATC	FALSE	10	0	0	1	0.00325087
TTGGCTATCGATCGCGGCAGGGCATCCAAGTATCGCCATC	TTGCCTTTCGATCGCCGCAGGGCATCCAAGTATCGCCATC	TRUE	0	0	0	1	0.00325087
TTGCTTTTCGTTCGCCGCAGGGGATCCAAGTATCGCCATC	TTGCCTTTCGATCGCCGCAGGGCATCCAAGTATCGCCATC	TRUE	0	0	0	1	0.00325087
CTGACTTGCGATCGCCGCAGCGCACCCAAGTATCGCCATC	TTGCCTTTCGATCGCCGCAGGGCATCCAAGTATCGCCATC	FALSE	0	0	1	1	0.00325087
TTGCGTTTGGATCGACGCAGGGCTTCGTAGTTTCTCCATG	TTGCCTTTCGATCGCCGCAGGGCATCCAAGTATCGCCATC	TRUE	0	0	0	1	0.00325087
TTGCGTTTCTATCGCCGCAGGGCATCAAAGTTTCTCCATC	TTGCCTTTCGATCGCCGCAGGGCATCCAAGTATCGCCATC	TRUE	0	0	0	1	0.00325087
TTGCGTTTCTATAGCCGCATTGAATCCAATTATCGACATA	TTGCCTTTCGATCGCCGCAGGGCATCCAAGTATCGCCATC	FALSE	0	0	2	1	0.00325087
TTGCGTTTCGTTGGCCGCTGGGCATCAATGTATCGCCATC	TTGCCTTTCGATCGCCGCAGGGCATCCAAGTATCGCCATC	TRUE	0	0	0	1	0.00325087
TTGCGTTTCGATCTCCTCAGGGCATCCAAGTATCGCCATC	TTGCCTTTCGATCGCCGCAGGGCATCCAAGTATCGCCATC	TRUE	0	0	0	1	0.00325087
TTGCGTTTCGATCGCCGCAGGGCTTCGAAGTTTCGCCATC	TTGCCTTTCGATCGCCGCAGGGCATCCAAGTATCGCCATC	TRUE	0	0	0	1	0.00325087
TTGCGTTTCGATCGCCGCAGGGCATCGAAGTATCGCCATC	TTGCCTTTCGATCGCCGCAGGGCATCCAAGTATCGCCATC	TRUE	0	0	0	1	0.00325087
CTGACTTTCCATCGCCGCAGCGCTGCCAAGTATCGCCATC	TTGCCTTTCGATCGCCGCAGGGCATCCAAGTATCGCCATC	FALSE	0	0	1	1	0.00325087
TTGCGTTTCGATCGCCG----GCATCCAAGTATCGCCATC	TTGCCTTTCGATCGCCGCAGGGCATCCAAGTATCGCCATC	FALSE	4	0	0	1	0.00325087
TTGCGTTTC-----------------CAAGTATCGCCATC	TTGCCTTTCGATCGCCGCAGGGCATCCAAGTATCGCCATC	FALSE	17	0	0	1	0.00325087
TTGCGTATCGTTCGCGGCAGGGCATCCTAGTTTCGCCATC	TTGCCTTTCGATCGCCGCAGGGCATCCAAGTATCGCCATC	TRUE	0	0	0	1	0.00325087
TTGCCTTTTGATCGCCGCAATACTCGGCATCCAAGTATCG	TTGCCTTTCGATCGCCGCAG-----GGCATCCAAGTATCG	FALSE	0	5	1	1	0.00325087
TTGCCTTTTGATCGCCGCA-----TCCAAGTATCGCCATC	TTGCCTTTCGATCGCCGCAGGGCATCCAAGTATCGCCATC	FALSE	5	0	0	1	0.00325087
TTGCCTTTGTATCGGCGCAGGGCATCCAAGTATCGCCATG	TTGCCTTTCGATCGCCGCAGGGCATCCAAGTATCGCCATC	TRUE	0	0	0	1	0.00325087
TTGCCTTTGTATCGCGGCAGGGCATGGTAGTATCGCCATG	TTGCCTTTCGATCGCCGCAGGGCATCCAAGTATCGCCATC	TRUE	0	0	0	1	0.00325087
TTGCCTTTGTATCGCCGAAGGGCATCCAAGTATCGCCATC	TTGCCTTTCGATCGCCGCAGGGCATCCAAGTATCGCCATC	TRUE	0	0	0	1	0.00325087
TTGCCTTTGGTTCGCCGGATGGCATCCAAGTATCGCCATC	TTGCCTTTCGATCGCCGCAGGGCATCCAAGTATCGCCATC	FALSE	0	0	1	1	0.00325087
TTGCCTTTGGCTCGGCGCAGGGCATCCAAGTATCGCCATC	TTGCCTTTCGATCGCCGCAGGGCATCCAAGTATCGCCATC	TRUE	0	0	0	1	0.00325087
TTGCCTTTGGCTCGCCGCAGGGCATCCAAGTATCGCCATC	TTGCCTTTCGATCGCCGCAGGGCATCCAAGTATCGCCATC	TRUE	0	0	0	1	0.00325087
TTGCCTTTCGATCGCCGCAN-----CCNAGTATCGCCATC	TTGCCTTTCGATCGCCGCAGGGCATCCAAGTATCGCCATC	FALSE	5	0	1	1	0.00325087
TTGCCTTTCGATCGCCGCAGTGCATCCAAGTATCGCGATC	TTGCCTTTCGATCGCCGCAGGGCATCCAAGTATCGCCATC	FALSE	0	0	1	1	0.00325087
TGCCCTTTCGATCGCCGCAGGGCATCCAAGTATCGCCATC	TTGCCTTTCGATCGCCGCAGGGCATCCAAGTATCGCCATC	TRUE	0	0	0	1	0.00325087
TTGCCTTTCGATCGCCGCA-----TCGAAGTTTCGCCATC	TTGCCTTTCGATCGCCGCAGGGCATCCAAGTATCGCCATC	FALSE	5	0	0	1	0.00325087
TTGCCTTGCGATCGCAGCAGGGCATCCAAGTATCGCCATC	TTGCCTTTCGATCGCCGCAGGGCATCCAAGTATCGCCATC	TRUE	0	0	0	1	0.00325087
TTGCCTTTCGATCGCCGCA-----TCCAAGTATCGGCATC	TTGCCTTTCGATCGCCGCAGGGCATCCAAGTATCGCCATC	FALSE	5	0	0	1	0.00325087
TTGCCTTTCGATCGCCGCA-----TCCAAGTATCGCGATC	TTGCCTTTCGATCGCCGCAGGGCATCCAAGTATCGCCATC	FALSE	5	0	0	1	0.00325087
TTGCCTTTCGATCGCCGCA-----TCCAAGTATCGCCCTC	TTGCCTTTCGATCGCCGCAGGGCATCCAAGTATCGCCATC	FALSE	5	0	0	1	0.00325087
TTGCCTTGCGATCGCCGCAATACTCGGCATCCAAGTATCG	TTGCCTTTCGATCGCCGCAG-----GGCATCCAAGTATCG	FALSE	0	5	1	1	0.00325087
TTGCCTTTCGATCGCCGC--GGCATCCAAGTATCGCCATC	TTGCCTTTCGATCGCCGCAGGGCATCCAAGTATCGCCATC	FALSE	2	0	0	1	0.00325087
TTGCCTTTCGATCGCCGC----CATCCAAGTATCGCCATC	TTGCCTTTCGATCGCCGCAGGGCATCCAAGTATCGCCATC	FALSE	4	0	0	1	0.00325087
TTGCCTTTCGATCGCCGATGGGAATCCAAGTATCGCCATC	TTGCCTTTCGATCGCCGCAGGGCATCCAAGTATCGCCATC	TRUE	0	0	0	1	0.00325087
TTGCCTTTCGATCGCCGAAGGTCATCCAAGTATCGCCATC	TTGCCTTTCGATCGCCGCAGGGCATCCAAGTATCGCCATC	TRUE	0	0	0	1	0.00325087
TTGCCTTTCGATCGCCGAAGGTCATCCAAGTATCGCCATA	TTGCCTTTCGATCGCCGCAGGGCATCCAAGTATCGCCATC	TRUE	0	0	0	1	0.00325087
TTGCCTTTCGATCGCCGAAGGGCATCGATGTATCGCCATC	TTGCCTTTCGATCGCCGCAGGGCATCCAAGTATCGCCATC	TRUE	0	0	0	1	0.00325087
TTGCCTTTCGATCGCCGAAGGGCATCCATGTATCTCCATC	TTGCCTTTCGATCGCCGCAGGGCATCCAAGTATCGCCATC	TRUE	0	0	0	1	0.00325087
TTGCCTTTCGATCGCCGAAGGGCATCCAAGTATCGGCATC	TTGCCTTTCGATCGCCGCAGGGCATCCAAGTATCGCCATC	TRUE	0	0	0	1	0.00325087
TTGCCTTTCGATCGCCGAAGGGCATCCAAGTATCGCCTTC	TTGCCTTTCGATCGCCGCAGGGCATCCAAGTATCGCCATC	TRUE	0	0	0	1	0.00325087
TTGCCTTTCGATCGCCGAAATACTCGGCATCCCAGTATCG	TTGCCTTTCGATCGCCGCAG-----GGCATCCAAGTATCG	FALSE	0	5	1	1	0.00325087
TTGCCTTTCGATCGCCGAAATACTCGGCATCCAAGTATCG	TTGCCTTTCGATCGCCGCAG-----GGCATCCAAGTATCG	FALSE	0	5	1	1	0.00325087
TTGCCTTTCGATCGCCGA----CATCCAAGTATCGCCATC	TTGCCTTTCGATCGCCGCAGGGCATCCAAGTATCGCCATC	FALSE	4	0	0	1	0.00325087
TTGCCTTTCGATCGCCG-AGGGCATCCAAGTATCGCCATC	TTGCCTTTCGATCGCCGCAGGGCATCCAAGTATCGCCATC	TRUE	0	0	0	1	0.00325087
TTGCCTTTCGATCGCCG---GGCATCCAAGTATCGCCATC	TTGCCTTTCGATCGCCGCAGGGCATCCAAGTATCGCCATC	FALSE	3	0	0	1	0.00325087
TTGCCTTTCGATCGCCG----GGATCCAAGTTTCGCCATC	TTGCCTTTCGATCGCCGCAGGGCATCCAAGTATCGCCATC	FALSE	4	0	0	1	0.00325087
TTGCCTTTCGATCGCCG----GCATCCAAGTTTCGCCTTC	TTGCCTTTCGATCGCCGCAGGGCATCCAAGTATCGCCATC	FALSE	4	0	0	1	0.00325087
TTGCCTTTCGATCGCCG----GCATCCAAGTATCGGCTTC	TTGCCTTTCGATCGCCGCAGGGCATCCAAGTATCGCCATC	FALSE	4	0	0	1	0.00325087
TTGCCTTGCGATCGCCGCAGGGCATCCAAGTTTCGCCATC	TTGCCTTTCGATCGCCGCAGGGCATCCAAGTATCGCCATC	TRUE	0	0	0	1	0.00325087
TTGCCTTTCGATCGCCGCA-----TCCTAGTATCGCCATC	TTGCCTTTCGATCGCCGCAGGGCATCCAAGTATCGCCATC	FALSE	5	0	0	1	0.00325087
TTGCCTTGCGAGCGCCGCAG----------TATCGCCATC	TTGCCTTTCGATCGCCGCAGGGCATCCAAGTATCGCCATC	FALSE	10	0	0	1	0.00325087
TTGCCTTTCGATCGCCG----GCATCCAAGGATCGCCATC	TTGCCTTTCGATCGCCGCAGGGCATCCAAGTATCGCCATC	FALSE	4	0	0	1	0.00325087
TTGCCTTCCGATCGCCGCAG----------TATCGCCATC	TTGCCTTTCGATCGCCGCAGGGCATCCAAGTATCGCCATC	FALSE	10	0	0	1	0.00325087
TTGCCTCTCGATCGCCGCAGGGCACCCAAGTATCGCCATC	TTGCCTTTCGATCGCCGCAGGGCATCCAAGTATCGCCATC	TRUE	0	0	0	1	0.00325087
TTGCCTCTCGTTAGCCGCAGGGCATCCAAGTATCGCCATC	TTGCCTTTCGATCGCCGCAGGGCATCCAAGTATCGCCATC	TRUE	0	0	0	1	0.00325087
TTGCCTTTCGATCGCCGCAG--CATCCAAGTATCGCCATC	TTGCCTTTCGATCGCCGCAGGGCATCCAAGTATCGCCATC	FALSE	2	0	0	1	0.00325087
TTGCCTTTCGATCGCCGCAG----------TTTCGCGATC	TTGCCTTTCGATCGCCGCAGGGCATCCAAGTATCGCCATC	FALSE	10	0	0	1	0.00325087
TTGCCTTTCGATCGCCGCAG----------TTTCGCCATG	TTGCCTTTCGATCGCCGCAGGGCATCCAAGTATCGCCATC	FALSE	10	0	0	1	0.00325087
TTGCCTTTCGATCGCCGCAG----------TATTGCCATC	TTGCCTTTCGATCGCCGCAGGGCATCCAAGTATCGCCATC	FALSE	10	0	0	1	0.00325087
TTGCCTGTCGA-----------------AGTATCGCCATC	TTGCCTTTCGATCGCCGCAGGGCATCCAAGTATCGCCATC	FALSE	17	0	0	1	0.00325087
TTGCCTTTCGATCGCCGCAG----------TATCGCGATC	TTGCCTTTCGATCGCCGCAGGGCATCCAAGTATCGCCATC	FALSE	10	0	0	1	0.00325087
TTGCCTGTCGATCTCCGCAGGGAATCCAAGTATCGCCATG	TTGCCTTTCGATCGCCGCAGGGCATCCAAGTATCGCCATC	TRUE	0	0	0	1	0.00325087
TTGCCTTTCGATCGCCGCAG----------TATCGCCATA	TTGCCTTTCGATCGCCGCAGGGCATCCAAGTATCGCCATC	FALSE	10	0	0	1	0.00325087
TTGCCTTTCGATCGCCGCAG----------TATCGCCAGC	TTGCCTTTCGATCGCCGCAGGGCATCCAAGTATCGCCATC	FALSE	10	0	0	1	0.00325087
TTGCCTTTCGATCGCCGCAG----------TATCGCCACC	TTGCCTTTCGATCGCCGCAGGGCATCCAAGTATCGCCATC	FALSE	10	0	0	1	0.00325087
TTGCCTNTCNANCGCCGCAGGNNATCCNAGTATNNNCATC	TTGCCTTTCGATCGCCGCAGGGCATCCAAGTATCGCCATC	TRUE	0	0	0	1	0.00325087
TTGCCTTACCATCGCCGCAGGGCATCCAAGTATCGCCATC	TTGCCTTTCGATCGCCGCAGGGCATCCAAGTATCGCCATC	TRUE	0	0	0	1	0.00325087
TTGCCTTTCGATCGCCGCAATACTCTGCATCCAAGTATCG	TTGCCTTTCGATCGCCGCAG-----GGCATCCAAGTATCG	FALSE	0	5	2	1	0.00325087
TTGCCTTTCGATCGCCGCAATACTCGTCATCCAAGTATCG	TTGCCTTTCGATCGCCGCAG-----GGCATCCAAGTATCG	FALSE	0	5	1	1	0.00325087
TTGCCTTACGATCGCCGCAGGGCACCCAAGTATCGCCATC	TTGCCTTTCGATCGCCGCAGGGCATCCAAGTATCGCCATC	TRUE	0	0	0	1	0.00325087
TTGCCTTTCGATCGCCGCAATACTCGGCATCCCAGTATCG	TTGCCTTTCGATCGCCGCAG-----GGCATCCAAGTATCG	FALSE	0	5	1	1	0.00325087
TTGCCTTTCGATCGCCGCAATACTCGGCATCCAAGTATCT	TTGCCTTTCGATCGCCGCAG-----GGCATCCAAGTATCG	FALSE	0	5	1	1	0.00325087
TTGCCTTCC-----------------CAAGTATCGCCATC	TTGCCTTTCGATCGCCGCAGGGCATCCAAGTATCGCCATC	FALSE	17	0	0	1	0.00325087
TTGCCTTTCGATCGCCGCAATACTCGGCATCCAAGGATCG	TTGCCTTTCGATCGCCGCAG-----GGCATCCAAGTATCG	FALSE	0	5	1	1	0.00325087
TTGCCTTTCGATCGCCGCAATACCCGGCATCCAAGTATCG	TTGCCTTTCGATCGCCGCAG-----GGCATCCAAGTATCG	FALSE	0	5	1	1	0.00325087
TTGCCTTTCGATCGCCGCAATAC---------TCGGCATC	TTGCCTTTCGATCGCCGCAGGGCATCCAAGTATCGCCATC	FALSE	0	0	2	1	0.00325087
TTGCCTTGCGATCGCCGCAGTGCATCCAAGTATCGCCATC	TTGCCTTTCGATCGCCGCAGGGCATCCAAGTATCGCCATC	FALSE	0	0	1	1	0.00325087
TTGCCTTTCGATCGCCG----------AAGTATCGCCATC	TTGCCTTTCGATCGCCGCAGGGCATCCAAGTATCGCCATC	FALSE	10	0	0	1	0.00325087
TTGCCTTTCGATCGCCGCAGTGCATCCAAGTTTCGCCATC	TTGCCTTTCGATCGCCGCAGGGCATCCAAGTATCGCCATC	FALSE	0	0	1	1	0.00325087
TTGCCTTTCGATCGACGCAGGGCATCGTAGTATCGCCATG	TTGCCTTTCGATCGCCGCAGGGCATCCAAGTATCGCCATC	TRUE	0	0	0	1	0.00325087
TTGCCTTTCGATCGACGCAGGGCATCCTAGTATCGCCATC	TTGCCTTTCGATCGCCGCAGGGCATCCAAGTATCGCCATC	TRUE	0	0	0	1	0.00325087
TTGCCTTGCGTTCGCCGCAGGGCATCCAAGTATCGCCATC	TTGCCTTTCGATCGCCGCAGGGCATCCAAGTATCGCCATC	TRUE	0	0	0	1	0.00325087
TTGCCTTGCTATCGCCGCAGGGCATCCAAGTATCGCCATC	TTGCCTTTCGATCGCCGCAGGGCATCCAAGTATCGCCATC	TRUE	0	0	0	1	0.00325087
TTGCCTTTCGATCGACGCAGGGCATACAAGTATCGCCATC	TTGCCTTTCGATCGCCGCAGGGCATCCAAGTATCGCCATC	TRUE	0	0	0	1	0.00325087
TTGCCTTTCGATCCCCGCAG----------TATCGCCATC	TTGCCTTTCGATCGCCGCAGGGCATCCAAGTATCGCCATC	FALSE	10	0	0	1	0.00325087
TTGCCTTTAGATCGCCGCAGCGCATCCAAGTATCGGCATC	TTGCCTTTCGATCGCCGCAGGGCATCCAAGTATCGCCATC	FALSE	0	0	1	1	0.00325087
TTGCCTTTCGATCACCGCAATACTCGGCATCCAAGTATCG	TTGCCTTTCGATCGCCGCAG-----GGCATCCAAGTATCG	FALSE	0	5	1	1	0.00325087
TTGCCTTTCGATATCCGCAGTGCATCCAAGTATCGCCATC	TTGCCTTTCGATCGCCGCAGGGCATCCAAGTATCGCCATC	FALSE	0	0	1	1	0.00325087
TTGCCTTTCGATAGCCTCAGTGCATCAAAGTATCGCCATC	TTGCCTTTCGATCGCCGCAGGGCATCCAAGTATCGCCATC	FALSE	0	0	1	1	0.00325087
TTGCCTTTCGATAGCCGCATGTCATCCCAGTATCTCAAGC	TTGCCTTTCGATCGCCGCAGGGCATCCAAGTATCGCCATC	FALSE	0	0	1	1	0.00325087
TTGCCTTTAGATCGCCGCAGTGCATCCAAGTATCGGCATC	TTGCCTTTCGATCGCCGCAGGGCATCCAAGTATCGCCATC	FALSE	0	0	1	1	0.00325087
TTGCCTTTC------------------AAGTATCGCCATC	TTGCCTTTCGATCGCCGCAGGGCATCCAAGTATCGCCATC	FALSE	18	0	0	1	0.00325087
TTGCCTTTCGAGCGCCGCAGGGCATCGAAGTATCGCCATC	TTGCCTTTCGATCGCCGCAGGGCATCCAAGTATCGCCATC	TRUE	0	0	0	1	0.00325087
TTGCCTTTCGAGCGCCGCAGGGCATCCAAGTATCGCCAGC	TTGCCTTTCGATCGCCGCAGGGCATCCAAGTATCGCCATC	TRUE	0	0	0	1	0.00325087
TTGCCTTTCGAGCGCCGCAGCGCATCCAAGTATCGCCATC	TTGCCTTTCGATCGCCGCAGGGCATCCAAGTATCGCCATC	FALSE	0	0	1	1	0.00325087
TTGCCTTTC-----------------CAAGCATCGCCATC	TTGCCTTTCGATCGCCGCAGGGCATCCAAGTATCGCCATC	FALSE	17	0	0	1	0.00325087
TTGCCTTTC-----------------CAAGTAACGCCATC	TTGCCTTTCGATCGCCGCAGGGCATCCAAGTATCGCCATC	FALSE	17	0	0	1	0.00325087
TTGCCTTTCGAACGCCGCAG----------TATCGCCATC	TTGCCTTTCGATCGCCGCAGGGCATCCAAGTATCGCCATC	FALSE	10	0	0	1	0.00325087
TTGCCTTTCGAACGCCGCACGGCATCCAACTATCGCCATC	TTGCCTTTCGATCGCCGCAGGGCATCCAAGTATCGCCATC	FALSE	0	0	1	1	0.00325087
TTGCCTTTCGAACGCCGCA-----TCCAAGTATCGCCATC	TTGCCTTTCGATCGCCGCAGGGCATCCAAGTATCGCCATC	FALSE	5	0	0	1	0.00325087
TTGCCTTTC-----------------CACGTATCGCCATC	TTGCCTTTCGATCGCCGCAGGGCATCCAAGTATCGCCATC	FALSE	17	0	0	1	0.00325087
TTGCCTTTCCATCGCCGCAG----------TATCGCCATC	TTGCCTTTCGATCGCCGCAGGGCATCCAAGTATCGCCATC	FALSE	10	0	0	1	0.00325087
TTGCCTTTCCATCGCCGCA-----TCCAAGTATCGCCATC	TTGCCTTTCGATCGCCGCAGGGCATCCAAGTATCGCCATC	FALSE	5	0	0	1	0.00325087
TTGCCTTTCGATCGACGCAGGGCATCCTAGTTTCGCCATC	TTGCCTTTCGATCGCCGCAGGGCATCCAAGTATCGCCATC	TRUE	0	0	0	1	0.00325087
TTGCCTTTCGATCGACGCAGTGGATCCAAGTATCTCCATC	TTGCCTTTCGATCGCCGCAGGGCATCCAAGTATCGCCATC	FALSE	0	0	1	1	0.00325087
TTGCCTTTCGATCGCCCCAGGGCATCCAAGTATCGC-ATC	TTGCCTTTCGATCGCCGCAGGGCATCCAAGTATCGCCATC	TRUE	0	0	0	1	0.00325087
TTGCCTTTCGATCGACGCATGGCATCCTAGTATCGCCATC	TTGCCTTTCGATCGCCGCAGGGCATCCAAGTATCGCCATC	FALSE	0	0	1	1	0.00325087
TTGCCTTTCGATCGCCCCA-----TCCAAGGATCGCCATC	TTGCCTTTCGATCGCCGCAGGGCATCCAAGTATCGCCATC	FALSE	5	0	0	1	0.00325087
TTGCCTTGCGCTCGCCGCAG----------TATCGCCATC	TTGCCTTTCGATCGCCGCAGGGCATCCAAGTATCGCCATC	FALSE	10	0	0	1	0.00325087
TTGCCTTGCGTTCGCAGCAGGGCATCCAAGTATCGCCATC	TTGCCTTTCGATCGCCGCAGGGCATCCAAGTATCGCCATC	TRUE	0	0	0	1	0.00325087
TTGCCTTTCGATCGCCACAACGCATCCAAGTATCGCCATC	TTGCCTTTCGATCGCCGCAGGGCATCCAAGTATCGCCATC	FALSE	0	0	2	1	0.00325087
TTGCCTTTCGATCGCC-CAGGGCATCCAAGTATCGGCATC	TTGCCTTTCGATCGCCGCAGGGCATCCAAGTATCGCCATC	TRUE	0	0	0	1	0.00325087
TTGCCTTTCGATCGCC--AGGGCATCCAAGTATCGCCATC	TTGCCTTTCGATCGCCGCAGGGCATCCAAGTATCGCCATC	TRUE	0	0	0	1	0.00325087
TTGCCTTTCGATCGCC---------------------ATC	TTGCCTTTCGATCGCCGCAGGGCATCCAAGTATCGCCATC	FALSE	21	0	0	1	0.00325087
TTGCCTTTCGATCGCATCAGGTCATCCAAGTATCGCCATC	TTGCCTTTCGATCGCCGCAGGGCATCCAAGTATCGCCATC	TRUE	0	0	0	1	0.00325087
TTGCCTTTCGATCGCAGGAGGGCATCCAAGTATCGCCATC	TTGCCTTTCGATCGCCGCAGGGCATCCAAGTATCGCCATC	TRUE	0	0	0	1	0.00325087
TTGCCTTTCGATCGCAGCTGGTCATCCAAGTAGCGCCATA	TTGCCTTTCGATCGCCGCAGGGCATCCAAGTATCGCCATC	TRUE	0	0	0	1	0.00325087
TTGCCTTTCGATCGCAGCAGTTCATCCAAGTATCGCCATC	TTGCCTTTCGATCGCCGCAGGGCATCCAAGTATCGCCATC	FALSE	0	0	1	1	0.00325087
TTGCCTTTCGATCGCAGCAGTGCATCCAAGTATCGCCATC	TTGCCTTTCGATCGCCGCAGGGCATCCAAGTATCGCCATC	FALSE	0	0	1	1	0.00325087
TTGCCTTTCGATCGCAGCAGGTCATCCAAGTTTCGCCATC	TTGCCTTTCGATCGCCGCAGGGCATCCAAGTATCGCCATC	TRUE	0	0	0	1	0.00325087
TTGCCTTTCGATCGCAGCAGGTCATCCAAGTATCTCCATC	TTGCCTTTCGATCGCCGCAGGGCATCCAAGTATCGCCATC	TRUE	0	0	0	1	0.00325087
TTGCCTTTCGATCGCAGCAGGGCATCCTAGTATCGCCATC	TTGCCTTTCGATCGCCGCAGGGCATCCAAGTATCGCCATC	TRUE	0	0	0	1	0.00325087
TTGCCTTTCGATCGCAGCAGGGCATCCCAGTATCGCCATC	TTGCCTTTCGATCGCCGCAGGGCATCCAAGTATCGCCATC	TRUE	0	0	0	1	0.00325087
TTGCCTTGCGTTCGCCGC-GGGCATCCAAGTATCGCCATC	TTGCCTTTCGATCGCCGCAGGGCATCCAAGTATCGCCATC	TRUE	0	0	0	1	0.00325087
TTGCCTTTCGATCGCAGCAGGGCATCCAAGTATCGAGATC	TTGCCTTTCGATCGCCGCAGGGCATCCAAGTATCGCCATC	TRUE	0	0	0	1	0.00325087
TTGCCTTTCGATCGCAGCAGGGCATCCAAGGATCGCGATC	TTGCCTTTCGATCGCCGCAGGGCATCCAAGTATCGCCATC	TRUE	0	0	0	1	0.00325087
TTGCCTTTCGATCGCAGCAATTCTCTGCATCCAAGTATCG	TTGCCTTTCGATCGCCGCAG-----GGCATCCAAGTATCG	FALSE	0	5	2	1	0.00325087
TTGCCTTTCGATCGCAGCAATACTCGTAATCCAAGTATCG	TTGCCTTTCGATCGCCGCAG-----GGCATCCAAGTATCG	FALSE	0	5	1	1	0.00325087
TTGCCTTTCGATCGCAG----GCATCCAAGTATCGCCATC	TTGCCTTTCGATCGCCGCAGGGCATCCAAGTATCGCCATC	FALSE	4	0	0	1	0.00325087
TTGCCTTTCGATCGACTCAGTTCATCCAAGTATCGCCATG	TTGCCTTTCGATCGCCGCAGGGCATCCAAGTATCGCCATC	FALSE	0	0	1	1	0.00325087
TTGCCTCTCGATCGCCGCAATACTCGGCATCCAAGTATCG	TTGCCTTTCGATCGCCGCAG-----GGCATCCAAGTATCG	FALSE	0	5	1	1	0.00325087
TTGCCTATCGCGCGCCGCAGTGCATCCAAGTATCGCCATC	TTGCCTTTCGATCGCCGCAGGGCATCCAAGTATCGCCATC	FALSE	0	0	1	1	0.00325087
TTGCCTTTCGATCGCCGCAGGCCATCCAAGTATCGCCATC	TTGCCTTTCGATCGCCGCAGGGCATCCAAGTATCGCCATC	TRUE	0	0	0	1	0.00325087
TTGCCTTTCGATCGCCGCAGGGCTTCCTAGTATCGCCATC	TTGCCTTTCGATCGCCGCAGGGCATCCAAGTATCGCCATC	TRUE	0	0	0	1	0.00325087
TGGCCTTTCGATCGCCGCAGTGCATCCAAGTATCGCCATC	TTGCCTTTCGATCGCCGCAGGGCATCCAAGTATCGCCATC	FALSE	0	0	1	1	0.00325087
TTGCCTTTCGATCGCCGCAGGGCTTCCAAGTATAGCCATC	TTGCCTTTCGATCGCCGCAGGGCATCCAAGTATCGCCATC	TRUE	0	0	0	1	0.00325087
TGGCGTTTCGATCTACGCTGGGCATCCAAGTATCGCCATC	TTGCCTTTCGATCGCCGCAGGGCATCCAAGTATCGCCATC	TRUE	0	0	0	1	0.00325087
TTGCCTTTCGATCGCCGCAGGGCATTTAAGTATCGCCATC	TTGCCTTTCGATCGCCGCAGGGCATCCAAGTATCGCCATC	TRUE	0	0	0	1	0.00325087
TGTCCACTCTATCGCCTCAGCGCATCCAAGTATCGCCATC	TTGCCTTTCGATCGCCGCAGGGCATCCAAGTATCGCCATC	FALSE	0	0	1	1	0.00325087
TTACCTTTCGATCGCCGCA-----TCCAAGTATCGCCATC	TTGCCTTTCGATCGCCGCAGGGCATCCAAGTATCGCCATC	FALSE	5	0	0	1	0.00325087
TTCCCTCTCGATCCCCGCAGGGCATCCAAGTATCGCCATC	TTGCCTTTCGATCGCCGCAGGGCATCCAAGTATCGCCATC	TRUE	0	0	0	1	0.00325087
TTGCCTTTCGATCGCCGCAGGGCATCGTAGTATCGCCATC	TTGCCTTTCGATCGCCGCAGGGCATCCAAGTATCGCCATC	TRUE	0	0	0	1	0.00325087
TTGCCTTTCGATCGCCGCAGGGCATCGAAGTATCGGCATC	TTGCCTTTCGATCGCCGCAGGGCATCCAAGTATCGCCATC	TRUE	0	0	0	1	0.00325087
TTCCCTTGCGACCGCCGAAGGGCAGCCAAGAATCGCCTCC	TTGCCTTTCGATCGCCGCAGGGCATCCAAGTATCGCCATC	TRUE	0	0	0	1	0.00325087
TTGCCTTTCGATCGCCGCAGGGCATCGAAGTATCGCAATC	TTGCCTTTCGATCGCCGCAGGGCATCCAAGTATCGCCATC	TRUE	0	0	0	1	0.00325087
TTCCCTTTCGATCGCAGCTGGGCATCCAAGTATCGCCATC	TTGCCTTTCGATCGCCGCAGGGCATCCAAGTATCGCCATC	TRUE	0	0	0	1	0.00325087
TTGCCTTTCGATCGCCGCAGGGCATCCTAGTTTCGCCATG	TTGCCTTTCGATCGCCGCAGGGCATCCAAGTATCGCCATC	TRUE	0	0	0	1	0.00325087
TTGCCTTTCGATCGCCGCAGGGCATCCTAGTATCGGCATG	TTGCCTTTCGATCGCCGCAGGGCATCCAAGTATCGCCATC	TRUE	0	0	0	1	0.00325087
TTCCCTTTCGATCGCCG----GCATCCAAGTATCGCGATC	TTGCCTTTCGATCGCCGCAGGGCATCCAAGTATCGCCATC	FALSE	4	0	0	1	0.00325087
TTGCCTTTCGATCGCCGCAGGGCATCCTAGTATCGCGATC	TTGCCTTTCGATCGCCGCAGGGCATCCAAGTATCGCCATC	TRUE	0	0	0	1	0.00325087
TTCCCTTTCGATCGCCGCAGGGCATCCAAGTCTCGCCATC	TTGCCTTTCGATCGCCGCAGGGCATCCAAGTATCGCCATC	TRUE	0	0	0	1	0.00325087
TTGACTTTC-----------------CAAGTCTCGCCATC	TTGCCTTTCGATCGCCGCAGGGCATCCAAGTATCGCCATC	FALSE	17	0	0	1	0.00325087
TTGCCTTTCGATCGCCGCAGGGCATCCTAGTAACGCCATC	TTGCCTTTCGATCGCCGCAGGGCATCCAAGTATCGCCATC	TRUE	0	0	0	1	0.00325087
TTGACTTTCGATAGCCTCAGGGCATCCAAGTATCTCCATC	TTGCCTTTCGATCGCCGCAGGGCATCCAAGTATCGCCATC	TRUE	0	0	0	1	0.00325087
TTGACTTTCGATCGCCGCAGGGCAACGCAGTATCGCCATC	TTGCCTTTCGATCGCCGCAGGGCATCCAAGTATCGCCATC	TRUE	0	0	0	1	0.00325087
TTGCCTTTCGATCGCCGCAGGGCATCCATGTTTCGCCATC	TTGCCTTTCGATCGCCGCAGGGCATCCAAGTATCGCCATC	TRUE	0	0	0	1	0.00325087
TTGACTTTCGATCGCCGCAGTGCATCTAAGTATCTCCATC	TTGCCTTTCGATCGCCGCAGGGCATCCAAGTATCGCCATC	FALSE	0	0	1	1	0.00325087
TTGCCTTTCGATCGCCGCAGGGCTTCCACGTATCGCCATC	TTGCCTTTCGATCGCCGCAGGGCATCCAAGTATCGCCATC	TRUE	0	0	0	1	0.00325087
TTGCCTTTCGATCGCCGCAGGGCTTGCAATTATCGCCATG	TTGCCTTTCGATCGCCGCAGGGCATCCAAGTATCGCCATC	TRUE	0	0	0	1	0.00325087
TTGCCTATCGATCGCGGCAGGGCATCCAAGTATCGCCATC	TTGCCTTTCGATCGCCGCAGGGCATCCAAGTATCGCCATC	TRUE	0	0	0	1	0.00325087
TGGCCTTTCGATCGCCGCAGGGCATCCAAGTATCTCCATC	TTGCCTTTCGATCGCCGCAGGGCATCCAAGTATCGCCATC	TRUE	0	0	0	1	0.00325087
TTGCCTTTCGATCGCCGCAGTGCATCCAAGTATCTCCATC	TTGCCTTTCGATCGCCGCAGGGCATCCAAGTATCGCCATC	FALSE	0	0	1	1	0.00325087
TTGCCTTTC-----------------CTAGTATCGCCATC	TTGCCTTTCGATCGCCGCAGGGCATCCAAGTATCGCCATC	FALSE	17	0	0	1	0.00325087
TTGCCTTTCGATCGCCGCAGTGCATCCAAGTATCGCCATT	TTGCCTTTCGATCGCCGCAGGGCATCCAAGTATCGCCATC	FALSE	0	0	1	1	0.00325087
TGGCCGTTCGATCGACGCAGGGCATCCAAGTATCGCCATC	TTGCCTTTCGATCGCCGCAGGGCATCCAAGTATCGCCATC	TRUE	0	0	0	1	0.00325087
TTGCCTTTCGATCGCCGCAGTGCATCCAAGTATCGCCATA	TTGCCTTTCGATCGCCGCAGGGCATCCAAGTATCGCCATC	FALSE	0	0	1	1	0.00325087
TGGCCTTGCGATCCCGGCAGGGCATCCAAGTATCGCCATC	TTGCCTTTCGATCGCCGCAGGGCATCCAAGTATCGCCATC	TRUE	0	0	0	1	0.00325087
TTGCCTTTCGATCGCCGCAGTGAATCCAAGTATCGCCATC	TTGCCTTTCGATCGCCGCAGGGCATCCAAGTATCGCCATC	FALSE	0	0	1	1	0.00325087
TGGCCTTGCGATCGCCGCAGGGCATCCAAGTATCGCCATC	TTGCCTTTCGATCGCCGCAGGGCATCCAAGTATCGCCATC	TRUE	0	0	0	1	0.00325087
TTGCCTTTCGATCGCCGCAGTATCGCATCCAAGTATCGCC	TTGCCTTTCGATCGCCGCAG---GGCATCCAAGTATCGCC	FALSE	0	3	1	1	0.00325087
TTGCCTTTCGATCGCCGCAGTATCCATCCGCAGTATCGCC	TTGCCTTTCGATCGCCGCAG--GGCATCCA-AGTATCGCC	FALSE	0	2	1	1	0.00325087
TTGCCTTTCGATCGCCGCAGNGCATCCAAGTATCGCCATC	TTGCCTTTCGATCGCCGCAGGGCATCCAAGTATCGCCATC	FALSE	0	0	1	1	0.00325087
TTGCCTTTCGATCGCCGCAGGTCATCCTAGTATCGCCATC	TTGCCTTTCGATCGCCGCAGGGCATCCAAGTATCGCCATC	TRUE	0	0	0	1	0.00325087
TTGCCTTTCGATCGCCGCAGGTCATCCAAGTATCTCCATC	TTGCCTTTCGATCGCCGCAGGGCATCCAAGTATCGCCATC	TRUE	0	0	0	1	0.00325087
TGGCCTTTCCATCCCCGCAGGGCATCCAAGTATCGCCATC	TTGCCTTTCGATCGCCGCAGGGCATCCAAGTATCGCCATC	TRUE	0	0	0	1	0.00325087
TTGCCTTTCGATCGCCGCAGGTCATCCAAGTATCGCCATG	TTGCCTTTCGATCGCCGCAGGGCATCCAAGTATCGCCATC	TRUE	0	0	0	1	0.00325087
TGGCCTTTCGAGCGCCGCAGGGCATCCACGTATCGCCATC	TTGCCTTTCGATCGCCGCAGGGCATCCAAGTATCGCCATC	TRUE	0	0	0	1	0.00325087
TTGCCTTTCGATCGCCGCAGGTCATCCAAGGATCTCCATC	TTGCCTTTCGATCGCCGCAGGGCATCCAAGTATCGCCATC	TRUE	0	0	0	1	0.00325087
TGGCCTTTCGATCGCCGCAGCGCATCCAAGTATCGCCATC	TTGCCTTTCGATCGCCGCAGGGCATCCAAGTATCGCCATC	FALSE	0	0	1	1	0.00325087
TTGCCTTTCGATCGCCGCAGGGNATCCNAGTATCGNCATC	TTGCCTTTCGATCGCCGCAGGGCATCCAAGTATCGCCATC	TRUE	0	0	0	1	0.00325087
TTGCCTTTCGATCGCCGCAGGGGCATCCAAGTATCGCCAT	TTGCCTTTCGATCGCCGCAG-GGCATCCAAGTATCGCCAT	FALSE	0	1	0	1	0.00325087
TTGCCTTTCGATCGCCGCAGGGGATCGAAGTATCGCCATC	TTGCCTTTCGATCGCCGCAGGGCATCCAAGTATCGCCATC	TRUE	0	0	0	1	0.00325087
TTGCCTTTCGATCGCCGCAGGGGATCCAAGTATCTCCATC	TTGCCTTTCGATCGCCGCAGGGCATCCAAGTATCGCCATC	TRUE	0	0	0	1	0.00325087
TTGCCTTTCGATCGCCGCAGGGGATCCAAGTATCGCGATC	TTGCCTTTCGATCGCCGCAGGGCATCCAAGTATCGCCATC	TRUE	0	0	0	1	0.00325087
TTGACTTTCGATCGCCTCA-----TCCAAGTATCGCCATC	TTGCCTTTCGATCGCCGCAGGGCATCCAAGTATCGCCATC	FALSE	5	0	0	1	0.00325087
TTGCCTTTCGATCGCCGCAGGGCATCCACTTATCTCCATC	TTGCCTTTCGATCGCCGCAGGGCATCCAAGTATCGCCATC	TRUE	0	0	0	1	0.00325087
TTGACTTTCGATCGCCTCAGGGGATCCAAGTATCGCGATC	TTGCCTTTCGATCGCCGCAGGGCATCCAAGTATCGCCATC	TRUE	0	0	0	1	0.00325087
TTGCCTTTCGATCGCCGCAGGGCATCCAATTATCGCCATG	TTGCCTTTCGATCGCCGCAGGGCATCCAAGTATCGCCATC	TRUE	0	0	0	1	0.00325087
TTGCCATTCGATCGCCTCAGGGCATCCTAGTATCGCGATC	TTGCCTTTCGATCGCCGCAGGGCATCCAAGTATCGCCATC	TRUE	0	0	0	1	0.00325087
TTGCCATTCGATCTCCG----------AAGTATCGCCATC	TTGCCTTTCGATCGCCGCAGGGCATCCAAGTATCGCCATC	FALSE	10	0	0	1	0.00325087
TTGCCATTCGATGGGCG----GCATCCAAGTATCGCCATC	TTGCCTTTCGATCGCCGCAGGGCATCCAAGTATCGCCATC	FALSE	4	0	0	1	0.00325087
TTGCCCCTCGATCGCCGCACGGCATCCAAGTATCGCCATC	TTGCCTTTCGATCGCCGCAGGGCATCCAAGTATCGCCATC	FALSE	0	0	1	1	0.00325087
TTGCCTTTCGATCGCCGCAGGGCATCCAAGTATCGACATA	TTGCCTTTCGATCGCCGCAGGGCATCCAAGTATCGCCATC	TRUE	0	0	0	1	0.00325087
TTGCCCTTCGATCGCCGCATGGCATCCAAGGATCGCCCAC	TTGCCTTTCGATCGCCGCAGGGCATCCAAGTATCGCCATC	FALSE	0	0	1	1	0.00325087
TTGCCGTGAGAGCGCCGCAG----------TATCGCCATC	TTGCCTTTCGATCGCCGCAGGGCATCCAAGTATCGCCATC	FALSE	10	0	0	1	0.00325087
TTGCCGTGCGATCGCCGCAG----------TATCGCCATC	TTGCCTTTCGATCGCCGCAGGGCATCCAAGTATCGCCATC	FALSE	10	0	0	1	0.00325087
TTGCCGTTC-----------------CAAGTATCGCCATC	TTGCCTTTCGATCGCCGCAGGGCATCCAAGTATCGCCATC	FALSE	17	0	0	1	0.00325087
TTGCCTTTCGATCGCCGCAGGGCATCCAAGTACCGCCATC	TTGCCTTTCGATCGCCGCAGGGCATCCAAGTATCGCCATC	TRUE	0	0	0	1	0.00325087
TTGCCGTTCGATCGCCGCAGGGCATCCAAGTATCGCCTTC	TTGCCTTTCGATCGCCGCAGGGCATCCAAGTATCGCCATC	TRUE	0	0	0	1	0.00325087
TTGCCGTTCGATCGTCGCCGGGCATCCAAGTATCGCCACT	TTGCCTTTCGATCGCCGCAGGGCATCCAAGTATCGCCATC	TRUE	0	0	0	1	0.00325087
TTGCCGTTGGATCGCCGCAGGGCATCGAAGTATCGCCTTC	TTGCCTTTCGATCGCCGCAGGGCATCCAAGTATCGCCATC	TRUE	0	0	0	1	0.00325087
TTGCCNTTCNATCGCCGCAGGNCATCCAAGTATCGCCATC	TTGCCTTTCGATCGCCGCAGGGCATCCAAGTATCGCCATC	TRUE	0	0	0	1	0.00325087
TTGCCTAGCGCTCGCCGCTGTGCATCCAAGTATCGCCATC	TTGCCTTTCGATCGCCGCAGGGCATCCAAGTATCGCCATC	FALSE	0	0	1	1	0.00325087
TTGCCTTTCGATCGCCGCAGGGCATCCAAATATCACCATC	TTGCCTTTCGATCGCCGCAGGGCATCCAAGTATCGCCATC	TRUE	0	0	0	1	0.00325087
TTGCCTATCGAGCGCCGCAGTGCATCCAAGTATCGCCATC	TTGCCTTTCGATCGCCGCAGGGCATCCAAGTATCGCCATC	FALSE	0	0	1	1	0.00325087
TTGCCTTTCGATCGCCGCAGGGCATCAAAGTATAGCCATC	TTGCCTTTCGATCGCCGCAGGGCATCCAAGTATCGCCATC	TRUE	0	0	0	1	0.00325087
TTGCCTATCGATCGCCGCAGCGCATCCAAGTATCGCCATC	TTGCCTTTCGATCGCCGCAGGGCATCCAAGTATCGCCATC	FALSE	0	0	1	1	0.00325087
TTGCCTATCGATCGCCGCAGGGCATCCAAGTATCGACATC	TTGCCTTTCGATCGCCGCAGGGCATCCAAGTATCGCCATC	TRUE	0	0	0	1	0.00325087
TTGCCTATCGATCGCCGCAGGGCATCCAAGTATCGCAATC	TTGCCTTTCGATCGCCGCAGGGCATCCAAGTATCGCCATC	TRUE	0	0	0	1	0.00325087
TTGCCTTTCGATCGCCGCAGGGCACCCAAGTATCGCCATC	TTGCCTTTCGATCGCCGCAGGGCATCCAAGTATCGCCATC	TRUE	0	0	0	1	0.00325087
TTGCCTATCGATCGCCGCTGGGCATCCAAGTATCGCCATC	TTGCCTTTCGATCGCCGCAGGGCATCCAAGTATCGCCATC	TRUE	0	0	0	1	0.00325087
#REF!	TTGCCTTTCGATCGCCGCAGGGCATCCAAGTATCGCCATC	TRUE	0	0	0	1	0.00325087
TTGCCATTCGATCGCCTCAGGCCATCCAAGTATCGCCATC	TTGCCTTTCGATCGCCGCAGGGCATCCAAGTATCGCCATC	TRUE	0	0	0	1	0.00325087
TTGCCATTCGATCGCCGCAGGTCATCCAAGTATCGCCATC	TTGCCTTTCGATCGCCGCAGGGCATCCAAGTATCGCCATC	TRUE	0	0	0	1	0.00325087
TTGCCTTTCGATCGCCGCAGGGCATCCAAGTATCTAGATC	TTGCCTTTCGATCGCCGCAGGGCATCCAAGTATCGCCATC	TRUE	0	0	0	1	0.00325087
TTGACTTTCGATCGCCTGAGGGCATCCAAGTATCGCCATC	TTGCCTTTCGATCGCCGCAGGGCATCCAAGTATCGCCATC	TRUE	0	0	0	1	0.00325087
TTGCCTTTCGATCGCCGCAGGGCATCCAANTATCGCCATC	TTGCCTTTCGATCGCCGCAGGGCATCCAAGTATCGCCATC	TRUE	0	0	0	1	0.00325087
TTGACTTTGGTTCGCGGCAGGGCATCCTAGTTTCGCCATC	TTGCCTTTCGATCGCCGCAGGGCATCCAAGTATCGCCATC	TRUE	0	0	0	1	0.00325087
TTGCCTTTCGATCGCCGCAGGGCATCCAAGTGTCGCCATC	TTGCCTTTCGATCGCCGCAGGGCATCCAAGTATCGCCATC	TRUE	0	0	0	1	0.00325087
TTGAGTTTCGTTCGCGGCAGGGCATCGTAGTATCTCCATG	TTGCCTTTCGATCGCCGCAGGGCATCCAAGTATCGCCATC	TRUE	0	0	0	1	0.00325087
TTGCAGTACGCTCTTCGCAGGGGATCCAAGTAGCGCCATC	TTGCCTTTCGATCGCCGCAGGGCATCCAAGTATCGCCATC	TRUE	0	0	0	1	0.00325087
TTGCATTTAGATCGCCGCAGGGCATACAAGTATCGCCATC	TTGCCTTTCGATCGCCGCAGGGCATCCAAGTATCGCCATC	TRUE	0	0	0	1	0.00325087
TTGCATTTCGATCGCCGCAG----------TATCGCCATC	TTGCCTTTCGATCGCCGCAGGGCATCCAAGTATCGCCATC	FALSE	10	0	0	1	0.00325087
TTGCCTTTCGATCGCCGCAGGGCATCCAAGTATCTCTATC	TTGCCTTTCGATCGCCGCAGGGCATCCAAGTATCGCCATC	TRUE	0	0	0	1	0.00325087
TTGCATTTCGATCGCCGCAGGGCATCCAAGTATGGCCATC	TTGCCTTTCGATCGCCGCAGGGCATCCAAGTATCGCCATC	TRUE	0	0	0	1	0.00325087
TTGCCTTTCGATCGCCGCAGGGCATCCAAGTATCGGTATC	TTGCCTTTCGATCGCCGCAGGGCATCCAAGTATCGCCATC	TRUE	0	0	0	1	0.00325087
TTGCCATTCGATCGCCGCAG----------TATCGCCATC	TTGCCTTTCGATCGCCGCAGGGCATCCAAGTATCGCCATC	FALSE	10	0	0	1	0.00325087
TTGCCTTTCGATCGCCGCAGGGCATCCAAGTATCGGGATC	TTGCCTTTCGATCGCCGCAGGGCATCCAAGTATCGCCATC	TRUE	0	0	0	1	0.00325087
TTGCCTTTCGATCGCCGCAGGGCATCCAAGTATCGGCTTC	TTGCCTTTCGATCGCCGCAGGGCATCCAAGTATCGCCATC	TRUE	0	0	0	1	0.00325087
TTGCCTTTCGATCGCCGCAGGGCATCCAAGTATCGGCATG	TTGCCTTTCGATCGCCGCAGGGCATCCAAGTATCGCCATC	TRUE	0	0	0	1	0.00325087
TTGCATTTCGATCGCCGCAGGGCATGCAAGTATCGCCATC	TTGCCTTTCGATCGCCGCAGGGCATCCAAGTATCGCCATC	TRUE	0	0	0	1	0.00325087
TTGCATTTCGATGGCCGCAGGGCATCCAAGTATCTCCTTC	TTGCCTTTCGATCGCCGCAGGGCATCCAAGTATCGCCATC	TRUE	0	0	0	1	0.00325087
TTGCATTTCTATCGCCGCAGGTCATCCAAGTATCTCCATC	TTGCCTTTCGATCGCCGCAGGGCATCCAAGTATCGCCATC	TRUE	0	0	0	1	0.00325087
TTGCCAATCTCTCGCCGCACTGCATCCAAGTATCGCCATC	TTGCCTTTCGATCGCCGCAGGGCATCCAAGTATCGCCATC	FALSE	0	0	2	1	0.00325087
TTGCCATTCGATCGACGGAGGGCATCCAACGATCGCCATC	TTGCCTTTCGATCGCCGCAGGGCATCCAAGTATCGCCATC	TRUE	0	0	0	1	0.00325087
TTGCCATTCGATCGCCGCAATACTCGGCATCCAAGTATCG	TTGCCTTTCGATCGCCGCAG-----GGCATCCAAGTATCG	FALSE	0	5	1	1	0.00325087
TTGCCTTTCGATCGCCGCAGGGCATCCAAGTATCGCCATT	TTGCCTTTCGATCGCCGCAGGGCATCCAAGTATCGCCATC	TRUE	0	0	0	1	0.00325087
TTTGCTTTCGATCGCGGCAGGGCATCGATGTATCGCCTTC	TTGCCTTTCGATCGCCGCAGGGCATCCAAGTATCGCCATC	TRUE	0	0	0	1	0.00325087

## Sheet: tGD, F8, Bottle 1
Aligned_Sequence	Reference_Sequence	Unedited	n_deleted	n_inserted	n_mutated	#Reads	%Reads	Flies # estimate
TTGCCTTTCGATCGCCGCAGGGCATCCAAGTATCGCCATC	TTGCCTTTCGATCGCCGCAGGGCATCCAAGTATCGCCATC	TRUE	0	0	0	21406	48.1153	25	Wild type
TTGCCTTTCGATCGCCGCA-----TCCAAGTATCGCCATC	TTGCCTTTCGATCGCCGCAGGGCATCCAAGTATCGCCATC	FALSE	5	0	0	8903	20.0117	10
---------------------GCATCCAAGTATCGCCATC	TTGCCTTTCGATCGCCGCAGGGCATCCAAGTATCGCCATC	FALSE	43	0	0	5088	11.4365	6
TTGCCTTTCGATCGCCGCAG----------TATCGCCATC	TTGCCTTTCGATCGCCGCAGGGCATCCAAGTATCGCCATC	FALSE	10	0	0	2224	4.99899	3
TTGCCTTTCGATCGCCGCAG--TATCCAAGTATCGCCATC	TTGCCTTTCGATCGCCGCAGGGCATCCAAGTATCGCCATC	FALSE	2	0	0	1649	3.70653	2
TTGCCTTTCGATCGCCGCACTGCATCCAAGTATCGCCATC	TTGCCTTTCGATCGCCGCAGGGCATCCAAGTATCGCCATC	FALSE	0	0	2	1053	2.36688	1
TTGCCTTTCGATCGCCGCAGTAATGCGCAGTATCCAAGTA	TTGCCTTTCGATCGCCGCAG--------GGCATCCAAGTA	FALSE	0	8	1	779	1.75099	1
TTGCCTTTCGATCGCCGCAGG---TCCAAGTATCGCCATC	TTGCCTTTCGATCGCCGCAGGGCATCCAAGTATCGCCATC	TRUE	0	0	0	664	1.4925	1
TTGCCTTTCGATCGCCGCAGTATCGCCATCCAAGTATCGC	TTGCCTTTCGATCGCCGCAG----GGCATCCAAGTATCGC	FALSE	0	4	0	630	1.41608	1
-----------------CAGGGCATCCAAGTATCGCCATC	TTGCCTTTCGATCGCCGCAGGGCATCCAAGTATCGCCATC	TRUE	0	0	0	115	0.258491	0
TTGCCTTTCGATCGCCGCAGGGCATCCTAGTATCGCCATC	TTGCCTTTCGATCGCCGCAGGGCATCCAAGTATCGCCATC	TRUE	0	0	0	41	0.0921576
TTGCCTTTCGATCGCCGCAGTGCATCCAAGTATCGCCATC	TTGCCTTTCGATCGCCGCAGGGCATCCAAGTATCGCCATC	FALSE	0	0	1	38	0.0854144
---------------------GTATCCAAGTATCGCCATC	TTGCCTTTCGATCGCCGCAGGGCATCCAAGTATCGCCATC	FALSE	43	0	0	36	0.0809189
TTGCCTTTCGATCGCCGCAGGTCATCCAAGTATCGCCATC	TTGCCTTTCGATCGCCGCAGGGCATCCAAGTATCGCCATC	TRUE	0	0	0	35	0.0786711
CTGCCTTTCGATCGCCGCAGGGCATCCAAGTATCGCCATC	TTGCCTTTCGATCGCCGCAGGGCATCCAAGTATCGCCATC	TRUE	0	0	0	28	0.0629369
TTGCCTTTCGATCGACGCAGGGCATCCAAGTATCGCCATC	TTGCCTTTCGATCGCCGCAGGGCATCCAAGTATCGCCATC	TRUE	0	0	0	26	0.0584414
TTGCCTTTCTATCGCCGCAGGGCATCCAAGTATCGCCATC	TTGCCTTTCGATCGCCGCAGGGCATCCAAGTATCGCCATC	TRUE	0	0	0	24	0.0539459
TTGCCTTTCGATCGCCTCA-----TCCAAGTATCGCCATC	TTGCCTTTCGATCGCCGCAGGGCATCCAAGTATCGCCATC	FALSE	5	0	0	20	0.0449549
TTGCCTTTCGATCGCCGCAG--CATCCAAGTATCGCCATC	TTGCCTTTCGATCGCCGCAGGGCATCCAAGTATCGCCATC	FALSE	2	0	0	20	0.0449549
TTGCCTTTCGATCGCCTCAGGGCATCCAAGTATCGCCATC	TTGCCTTTCGATCGCCGCAGGGCATCCAAGTATCGCCATC	TRUE	0	0	0	18	0.0404594
TTGCCTTTCGATCGCCGCA-----TCCTAGTATCGCCATC	TTGCCTTTCGATCGCCGCAGGGCATCCAAGTATCGCCATC	FALSE	5	0	0	16	0.0359639
TTGCCTTTCGATCTCCGCA-----TCCAAGTATCGCCATC	TTGCCTTTCGATCGCCGCAGGGCATCCAAGTATCGCCATC	FALSE	5	0	0	16	0.0359639
TTGCCTTTCGATCGCAGCAGGGCATCCAAGTATCGCCATC	TTGCCTTTCGATCGCCGCAGGGCATCCAAGTATCGCCATC	TRUE	0	0	0	15	0.0337162
TTGCCTTTCGATCGCCGCA---CATCCAAGTATCGCCATC	TTGCCTTTCGATCGCCGCAGGGCATCCAAGTATCGCCATC	FALSE	3	0	0	14	0.0314685
TTGCCTTTCGATCGCCGCAGGGCATCCAAGTTTCGCCATC	TTGCCTTTCGATCGCCGCAGGGCATCCAAGTATCGCCATC	TRUE	0	0	0	13	0.0292207
TTGCCTTGCGATCGCCGCAGGGCATCCAAGTATCGCCATC	TTGCCTTTCGATCGCCGCAGGGCATCCAAGTATCGCCATC	TRUE	0	0	0	13	0.0292207
TTGCCTTTCGATCGCCGCAGGGCATCGAAGTATCGCCATC	TTGCCTTTCGATCGCCGCAGGGCATCCAAGTATCGCCATC	TRUE	0	0	0	13	0.0292207
TTGCCTATCGATCGCCGCAGGGCATCCAAGTATCGCCATC	TTGCCTTTCGATCGCCGCAGGGCATCCAAGTATCGCCATC	TRUE	0	0	0	13	0.0292207
TTGCCTTTCGATCGCCGCAGGGCATCCAAGTATCTCCATC	TTGCCTTTCGATCGCCGCAGGGCATCCAAGTATCGCCATC	TRUE	0	0	0	13	0.0292207
TTGCCTTTCGATCGCCGCTGGGCATCCAAGTATCGCCATC	TTGCCTTTCGATCGCCGCAGGGCATCCAAGTATCGCCATC	TRUE	0	0	0	13	0.0292207
TTGCCTTTCGATCGCCGCATGGCATCCAAGTATCGCCATC	TTGCCTTTCGATCGCCGCAGGGCATCCAAGTATCGCCATC	FALSE	0	0	1	13	0.0292207
#REF!	TTGCCTTTCGATCGCCGCAGGGCATCCAAGTATCGCCATC	FALSE	5	0	0	13	0.0292207
TTGCCTTTCGATCGGCGCAGGGCATCCAAGTATCGCCATC	TTGCCTTTCGATCGCCGCAGGGCATCCAAGTATCGCCATC	TRUE	0	0	0	12	0.026973
TTGCCATTCGATCGCCGCA-----TCCAAGTATCGCCATC	TTGCCTTTCGATCGCCGCAGGGCATCCAAGTATCGCCATC	FALSE	5	0	0	11	0.0247252
TTGCCTTTCGATCGCCGCAGGGCATCCAAGTATCGGCATC	TTGCCTTTCGATCGCCGCAGGGCATCCAAGTATCGCCATC	TRUE	0	0	0	11	0.0247252
TTTCCTTTCGATCGCCGCAGGGCATCCAAGTATCGCCATC	TTGCCTTTCGATCGCCGCAGGGCATCCAAGTATCGCCATC	TRUE	0	0	0	11	0.0247252
TTGGCTTTCGATCGCCGCA-----TCCAAGTATCGCCATC	TTGCCTTTCGATCGCCGCAGGGCATCCAAGTATCGCCATC	FALSE	5	0	0	11	0.0247252
TTGCCTTTCGATCGCCGCAGGGCATCCAAGTATCACCATC	TTGCCTTTCGATCGCCGCAGGGCATCCAAGTATCGCCATC	TRUE	0	0	0	11	0.0247252
TTGCCTTTCGATCGCCGCAGGGCATCCAAGTATCGCGATC	TTGCCTTTCGATCGCCGCAGGGCATCCAAGTATCGCCATC	TRUE	0	0	0	10	0.0224775
TTGCCTTTCGATCGCCGCAGGGCATCCAAGAATCGCCATC	TTGCCTTTCGATCGCCGCAGGGCATCCAAGTATCGCCATC	TRUE	0	0	0	10	0.0224775
TTGCCTTTCGATCGCCGCA-----TCCAAGTATCTCCATC	TTGCCTTTCGATCGCCGCAGGGCATCCAAGTATCGCCATC	FALSE	5	0	0	10	0.0224775
TTGCCTTTCGATCGCCGCAGGGCATCCCAGTATCGCCATC	TTGCCTTTCGATCGCCGCAGGGCATCCAAGTATCGCCATC	TRUE	0	0	0	10	0.0224775
TTGCCTTTCGATCTCCGCAGGGCATCCAAGTATCGCCATC	TTGCCTTTCGATCGCCGCAGGGCATCCAAGTATCGCCATC	TRUE	0	0	0	10	0.0224775
TTGCCTTTTGATCGCCGCAGGGCATCCAAGTATCGCCATC	TTGCCTTTCGATCGCCGCAGGGCATCCAAGTATCGCCATC	TRUE	0	0	0	9	0.0202297
TTGCCTTTGGATCGCCGCAGGGCATCCAAGTATCGCCATC	TTGCCTTTCGATCGCCGCAGGGCATCCAAGTATCGCCATC	TRUE	0	0	0	9	0.0202297
TTGCCTTTCGTTCGCCGCAGGGCATCCAAGTATCGCCATC	TTGCCTTTCGATCGCCGCAGGGCATCCAAGTATCGCCATC	TRUE	0	0	0	9	0.0202297
TTGCCTTTCGATCGCCGCAGGGTATCCAAGTATCGCCATC	TTGCCTTTCGATCGCCGCAGGGCATCCAAGTATCGCCATC	TRUE	0	0	0	9	0.0202297
TTGCCTTTCGATCGCCGCA-----TCCAAGGATCGCCATC	TTGCCTTTCGATCGCCGCAGGGCATCCAAGTATCGCCATC	FALSE	5	0	0	9	0.0202297
TTGCCTTTCGAGCGCCGCA-----TCCAAGTATCGCCATC	TTGCCTTTCGATCGCCGCAGGGCATCCAAGTATCGCCATC	FALSE	5	0	0	9	0.0202297
TTGCCTTTCGATC-------------CAAGTATCGCCATC	TTGCCTTTCGATCGCCGCAGGGCATCCAAGTATCGCCATC	FALSE	13	0	0	9	0.0202297
TTGCCTTTTGATCGCCGCA-----TCCAAGTATCGCCATC	TTGCCTTTCGATCGCCGCAGGGCATCCAAGTATCGCCATC	FALSE	5	0	0	8	0.017982
TTGCCTTTCGAGCGCCGCAGGGCATCCAAGTATCGCCATC	TTGCCTTTCGATCGCCGCAGGGCATCCAAGTATCGCCATC	TRUE	0	0	0	8	0.017982
TTGGCTTTCGATCGCCGCAGGGCATCCAAGTATCGCCATC	TTGCCTTTCGATCGCCGCAGGGCATCCAAGTATCGCCATC	TRUE	0	0	0	8	0.017982
TTGCCTTTCGATCGCAGCA-----TCCAAGTATCGCCATC	TTGCCTTTCGATCGCCGCAGGGCATCCAAGTATCGCCATC	FALSE	5	0	0	8	0.017982
TTGCATTTCGATCGCCGCAGGGCATCCAAGTATCGCCATC	TTGCCTTTCGATCGCCGCAGGGCATCCAAGTATCGCCATC	TRUE	0	0	0	8	0.017982
TTGCCTTCCGATCGCCGCAGGGCATCCAAGTATCGCCATC	TTGCCTTTCGATCGCCGCAGGGCATCCAAGTATCGCCATC	TRUE	0	0	0	7	0.0157342
TTGCCTCTCGATCGCCGCAGGGCATCCAAGTATCGCCATC	TTGCCTTTCGATCGCCGCAGGGCATCCAAGTATCGCCATC	TRUE	0	0	0	7	0.0157342
TTGCCTTTCGATCGCCGCAAGGCATCCAAGTATCGCCATC	TTGCCTTTCGATCGCCGCAGGGCATCCAAGTATCGCCATC	FALSE	0	0	1	7	0.0157342
TTGCCTTTCGATCGCCGCA-----TCGAAGTATCGCCATC	TTGCCTTTCGATCGCCGCAGGGCATCCAAGTATCGCCATC	FALSE	5	0	0	7	0.0157342
TTGCCTTTCGATCGCCGCAGGGCATCCAAGGATCGCCATC	TTGCCTTTCGATCGCCGCAGGGCATCCAAGTATCGCCATC	TRUE	0	0	0	7	0.0157342
TTGCCTTTCAATCGCCGCAGGGCATCCAAGTATCGCCATC	TTGCCTTTCGATCGCCGCAGGGCATCCAAGTATCGCCATC	TRUE	0	0	0	6	0.0134865
TTGCCTTTCGATCGCCGCAGGGCATCCAAGTATCGCCATG	TTGCCTTTCGATCGCCGCAGGGCATCCAAGTATCGCCATC	TRUE	0	0	0	6	0.0134865
TTGCCTTTCGATCGCCGCAGGGCATGCAAGTATCGCCATC	TTGCCTTTCGATCGCCGCAGGGCATCCAAGTATCGCCATC	TRUE	0	0	0	6	0.0134865
TTGCCTTTCGATCGCCGCAGGGCTTCCAAGTATCGCCATC	TTGCCTTTCGATCGCCGCAGGGCATCCAAGTATCGCCATC	TRUE	0	0	0	6	0.0134865
TTGCCTATCGATCGCCGCAG--TATCCAAGTATCGCCATC	TTGCCTTTCGATCGCCGCAGGGCATCCAAGTATCGCCATC	FALSE	2	0	0	6	0.0134865
TTGCCTTTCGATCGCCGCAG--TATCCTAGTATCGCCATC	TTGCCTTTCGATCGCCGCAGGGCATCCAAGTATCGCCATC	FALSE	2	0	0	6	0.0134865
TTGCCTTTCGATCGCCGCA-----TCCAAGTATCGCGATC	TTGCCTTTCGATCGCCGCAGGGCATCCAAGTATCGCCATC	FALSE	5	0	0	6	0.0134865
TTGCCTTTCGATCGCCGGAGGGCATCCAAGTATCGCCATC	TTGCCTTTCGATCGCCGCAGGGCATCCAAGTATCGCCATC	TRUE	0	0	0	6	0.0134865
TTGCCTTTCGATCGCTGCAGGGCATCCAAGTATCGCCATC	TTGCCTTTCGATCGCCGCAGGGCATCCAAGTATCGCCATC	TRUE	0	0	0	6	0.0134865
TTGCCTTTCGATCGGCGCA-----TCCAAGTATCGCCATC	TTGCCTTTCGATCGCCGCAGGGCATCCAAGTATCGCCATC	FALSE	5	0	0	6	0.0134865
TTGCCTTTCGATCGCCGAAGGGCATCCAAGTATCGCCATC	TTGCCTTTCGATCGCCGCAGGGCATCCAAGTATCGCCATC	TRUE	0	0	0	6	0.0134865
TTGCCTTTCTATCGCCGCA-----TCCAAGTATCGCCATC	TTGCCTTTCGATCGCCGCAGGGCATCCAAGTATCGCCATC	FALSE	5	0	0	6	0.0134865
TTGCCTTTCGATCGCTGCA-----TCCAAGTATCGCCATC	TTGCCTTTCGATCGCCGCAGGGCATCCAAGTATCGCCATC	FALSE	5	0	0	6	0.0134865
TTGCCTTTCGATCGCCGCA-----TCCCAGTATCGCCATC	TTGCCTTTCGATCGCCGCAGGGCATCCAAGTATCGCCATC	FALSE	5	0	0	5	0.0112387
TTGCCTTTCGATCGCCGCAG--------------------	TTGCCTTTCGATCGCCGCAGGGCATCCAAGTATCGCCATC	FALSE	21	0	0	5	0.0112387
TTGCCTTTCGATCGCCGAA-----TCCAAGTATCGCCATC	TTGCCTTTCGATCGCCGCAGGGCATCCAAGTATCGCCATC	FALSE	5	0	0	5	0.0112387
TTGCCTTTCGATCGCCGCA-----TCCATGTATCGCCATC	TTGCCTTTCGATCGCCGCAGGGCATCCAAGTATCGCCATC	FALSE	5	0	0	5	0.0112387
A--------------------GTATCCAAGTATCGCCATC	TTGCCTTTCGATCGCCGCAGGGCATCCAAGTATCGCCATC	FALSE	20	0	0	5	0.0112387
TTGCCTTTCGATCACCGCAGGGCATCCAAGTATCGCCATC	TTGCCTTTCGATCGCCGCAGGGCATCCAAGTATCGCCATC	TRUE	0	0	0	5	0.0112387
#REF!	TTGCCTTTCGATCGCCGCAGGGCATCCAAGTATCGCCATC	FALSE	43	0	0	5	0.0112387
TTGCCTTTCGATGGCCGCAGGGCATCCAAGTATCGCCATC	TTGCCTTTCGATCGCCGCAGGGCATCCAAGTATCGCCATC	TRUE	0	0	0	5	0.0112387
#REF!	TTGCCTTTCGATCGCCGCAGGGCATCCAAGTATCGCCATC	FALSE	43	0	0	5	0.0112387
#REF!	TTGCCTTTCGATCGCCGCAGGGCATCCAAGTATCGCCATC	FALSE	43	0	0	5	0.0112387
TTNCCTTTCGATCGCCGCAGGGCANCCNAGTATCGCCATC	TTGCCTTTCGATCGCCGCAGGGCATCCAAGTATCGCCATC	TRUE	0	0	0	5	0.0112387
#REF!	TTGCCTTTCGATCGCCGCAGGGCATCCAAGTATCGCCATC	FALSE	43	0	0	5	0.0112387
TGGCCTTTCGATCGCCGCAGGGCATCCAAGTATCGCCATC	TTGCCTTTCGATCGCCGCAGGGCATCCAAGTATCGCCATC	TRUE	0	0	0	5	0.0112387
TTGCCTTTCGATCGCCGCAGAGCATCCAAGTATCGCCATC	TTGCCTTTCGATCGCCGCAGGGCATCCAAGTATCGCCATC	FALSE	0	0	1	5	0.0112387
TTGCCTTTCGATCGCCGCAGTATCTCCAAGTATCGCCATC	TTGCCTTTCGATCGCCGCAGGGCATCCAAGTATCGCCATC	FALSE	0	0	1	5	0.0112387
TTGCCTTTCGATCGCCGCAGGGGATCCAAGTATCGCCATC	TTGCCTTTCGATCGCCGCAGGGCATCCAAGTATCGCCATC	TRUE	0	0	0	5	0.0112387
TTGCCTTTCGCTCGCCGCAGGGCATCCAAGTATCGCCATC	TTGCCTTTCGATCGCCGCAGGGCATCCAAGTATCGCCATC	TRUE	0	0	0	5	0.0112387
TTGCCTTTCGATCGCCGCAGGGCATCTAAGTATCGCCATC	TTGCCTTTCGATCGCCGCAGGGCATCCAAGTATCGCCATC	TRUE	0	0	0	5	0.0112387
TTGCCTTTCGATCGCCGCAGGGCATCCATGTATCGCCATC	TTGCCTTTCGATCGCCGCAGGGCATCCAAGTATCGCCATC	TRUE	0	0	0	5	0.0112387
TTGCCTTTCGATCGCCGCAGGGCATCCAAGTCTCGCCATC	TTGCCTTTCGATCGCCGCAGGGCATCCAAGTATCGCCATC	TRUE	0	0	0	5	0.0112387
TTGCCTTCCGATCGCCGCA-----TCCAAGTATCGCCATC	TTGCCTTTCGATCGCCGCAGGGCATCCAAGTATCGCCATC	FALSE	5	0	0	5	0.0112387
TTGCCTTTCGATCGCCGCAGGGCATCCAAGTATCGCCATA	TTGCCTTTCGATCGCCGCAGGGCATCCAAGTATCGCCATC	TRUE	0	0	0	5	0.0112387
TTGCCTTTCGATCGCCGCAGGGCATCAAAGTATCGCCATC	TTGCCTTTCGATCGCCGCAGGGCATCCAAGTATCGCCATC	TRUE	0	0	0	5	0.0112387
TTGCCTTTCGATCGCCGCAGGACATCCAAGTATCGCCATC	TTGCCTTTCGATCGCCGCAGGGCATCCAAGTATCGCCATC	TRUE	0	0	0	5	0.0112387
TTGCCTTTCGATTGCCGCA-----TCCAAGTATCGCCATC	TTGCCTTTCGATCGCCGCAGGGCATCCAAGTATCGCCATC	FALSE	5	0	0	5	0.0112387
TTGCCTTTCGATAGCCGCAGGGCATCCAAGTATCGCCATC	TTGCCTTTCGATCGCCGCAGGGCATCCAAGTATCGCCATC	TRUE	0	0	0	4	0.00899099
TTGCCTTTCGAACGCCGCAGGGCATCCAAGTATCGCCATC	TTGCCTTTCGATCGCCGCAGGGCATCCAAGTATCGCCATC	TRUE	0	0	0	4	0.00899099
TTGCCTTTCGAGCGCCGCAG----------TATCGCCATC	TTGCCTTTCGATCGCCGCAGGGCATCCAAGTATCGCCATC	FALSE	10	0	0	4	0.00899099
TTGCCGTTCGATCGCCGCA-----TCCAAGTATCGCCATC	TTGCCTTTCGATCGCCGCAGGGCATCCAAGTATCGCCATC	FALSE	5	0	0	4	0.00899099
TTGCCTTTCCATCGCCGCA-----TCCAAGTATCGCCATC	TTGCCTTTCGATCGCCGCAGGGCATCCAAGTATCGCCATC	FALSE	5	0	0	4	0.00899099
TTGCCCTTCGATCGCCGCAGGGCATCCAAGTATCGCCATC	TTGCCTTTCGATCGCCGCAGGGCATCCAAGTATCGCCATC	TRUE	0	0	0	4	0.00899099
#REF!	TTGCCTTTCGATCGCCGCAGGGCATCCAAGTATCGCCATC	FALSE	32	0	0	4	0.00899099
TTGCCTTTCGATCACCGCA-----TCCAAGTATCGCCATC	TTGCCTTTCGATCGCCGCAGGGCATCCAAGTATCGCCATC	FALSE	5	0	0	4	0.00899099
TTGCCTTTCGATCCCCGCAGGGCATCCAAGTATCGCCATC	TTGCCTTTCGATCGCCGCAGGGCATCCAAGTATCGCCATC	TRUE	0	0	0	4	0.00899099
TTTCCTTTCGATCGCCGCAG----------TATCGCCATC	TTGCCTTTCGATCGCCGCAGGGCATCCAAGTATCGCCATC	FALSE	10	0	0	4	0.00899099
TTGCCTTTCGATCGCCGTAGGGCATCCAAGTATCGCCATC	TTGCCTTTCGATCGCCGCAGGGCATCCAAGTATCGCCATC	TRUE	0	0	0	4	0.00899099
TTGCCTTTCGATCGCCGCT-----TCCAAGTATCGCCATC	TTGCCTTTCGATCGCCGCAGGGCATCCAAGTATCGCCATC	FALSE	5	0	0	4	0.00899099
TTGCCTTTCGATCGCCGCAT----------TATCGCCATC	TTGCCTTTCGATCGCCGCAGGGCATCCAAGTATCGCCATC	FALSE	10	0	1	4	0.00899099
TTGCCTTTCGATCGCCGCAGTAATGCGCAGTATCCTAGTA	TTGCCTTTCGATCGCCGCAG--------GGCATCCAAGTA	FALSE	0	8	1	4	0.00899099
TTGCCTTTCGATCGCCGCAGTAATGCGAAGTATCCAAGTA	TTGCCTTTCGATCGCCGCAG--------GGCATCCAAGTA	FALSE	0	8	1	4	0.00899099
TTGCCTTTCGATCGCCGCAGGGCATCCTAGTTTCGCCATC	TTGCCTTTCGATCGCCGCAGGGCATCCAAGTATCGCCATC	TRUE	0	0	0	4	0.00899099
TTGCCTTTCGATCGCCGCAGGGCATCCAAGTATCGCCTTC	TTGCCTTTCGATCGCCGCAGGGCATCCAAGTATCGCCATC	TRUE	0	0	0	4	0.00899099
TTACCTTTCGATCGCCGCAGGGCATCCAAGTATCGCCATC	TTGCCTTTCGATCGCCGCAGGGCATCCAAGTATCGCCATC	TRUE	0	0	0	4	0.00899099
TTGCCTTTCGATCGCCGCAGGGCATCCAAGTATCGACATC	TTGCCTTTCGATCGCCGCAGGGCATCCAAGTATCGCCATC	TRUE	0	0	0	4	0.00899099
TTGCCTTTCGATCGCCGCAGGGCATCCAAGCATCGCCATC	TTGCCTTTCGATCGCCGCAGGGCATCCAAGTATCGCCATC	TRUE	0	0	0	4	0.00899099
TTGCCTTTCGATCGCCGCAGGGCATC-AAGTATCGCCATC	TTGCCTTTCGATCGCCGCAGGGCATCCAAGTATCGCCATC	TRUE	0	0	0	4	0.00899099
TTGCCTTTCGATCGCCGCAGGGCATACAAGTATCGCCATC	TTGCCTTTCGATCGCCGCAGGGCATCCAAGTATCGCCATC	TRUE	0	0	0	4	0.00899099
TTGCCTTTCGATCGCCGCAG--TATCCAAGTATCGCGATC	TTGCCTTTCGATCGCCGCAGGGCATCCAAGTATCGCCATC	FALSE	2	0	0	4	0.00899099
TTGCCTTTCGATCGCCGCA-----TCCAAGTATCGCCATG	TTGCCTTTCGATCGCCGCAGGGCATCCAAGTATCGCCATC	FALSE	5	0	0	4	0.00899099
TTGCCTTTCGATCGCCGCA-----TCCAAGTATAGCCATC	TTGCCTTTCGATCGCCGCAGGGCATCCAAGTATCGCCATC	FALSE	5	0	0	4	0.00899099
TTGCCTTTCGATCGCCGCA-----TCCAAGTAACGCCATC	TTGCCTTTCGATCGCCGCAGGGCATCCAAGTATCGCCATC	FALSE	5	0	0	4	0.00899099
TTGACTTTCGATCGCCGCAGGGCATCCAAGTATCGCCATC	TTGCCTTTCGATCGCCGCAGGGCATCCAAGTATCGCCATC	TRUE	0	0	0	4	0.00899099
TTGCCTTTCGATCGCCGCAG--TATCCCAGTATCGCCATC	TTGCCTTTCGATCGCCGCAGGGCATCCAAGTATCGCCATC	FALSE	2	0	0	4	0.00899099
#REF!	TTGCCTTTCGATCGCCGCAGGGCATCCAAGTATCGCCATC	FALSE	43	0	0	4	0.00899099
#REF!	TTGCCTTTCGATCGCCGCAGGGCATCCAAGTATCGCCATC	FALSE	43	0	0	4	0.00899099
TTGCCTTTCAATCGCCGCA-----TCCAAGTATCGCCATC	TTGCCTTTCGATCGCCGCAGGGCATCCAAGTATCGCCATC	FALSE	5	0	0	3	0.00674324
#REF!	TTGCCTTTCGATCGCCGCAGGGCATCCAAGTATCGCCATC	FALSE	43	0	0	3	0.00674324
TTGCCTTTCGATCGCCGCAGGGCATCCAAGTAACGCCATC	TTGCCTTTCGATCGCCGCAGGGCATCCAAGTATCGCCATC	TRUE	0	0	0	3	0.00674324
TTGCCGTTCGATCGCCGCAGGGCATCCAAGTATCGCCATC	TTGCCTTTCGATCGCCGCAGGGCATCCAAGTATCGCCATC	TRUE	0	0	0	3	0.00674324
ATGCCTTTCGATCGCCGCAGGGCATCCAAGTATCGCCATC	TTGCCTTTCGATCGCCGCAGGGCATCCAAGTATCGCCATC	TRUE	0	0	0	3	0.00674324
TTGCCTTTCGATCTGCGCA-----TCCAAGTATCGCCATC	TTGCCTTTCGATCGCCGCAGGGCATCCAAGTATCGCCATC	FALSE	5	0	0	3	0.00674324
TTGCCTTTCGATCGCCGCAGGGCATCCAAGTATCGTCATC	TTGCCTTTCGATCGCCGCAGGGCATCCAAGTATCGCCATC	TRUE	0	0	0	3	0.00674324
TTGCCTTTAGATCGCCGCAGGGCATCCAAGTATCGCCATC	TTGCCTTTCGATCGCCGCAGGGCATCCAAGTATCGCCATC	TRUE	0	0	0	3	0.00674324
#REF!	TTGCCTTTCGATCGCCGCAGGGCATCCAAGTATCGCCATC	FALSE	43	0	0	3	0.00674324
TTGCCTTTCGATCGCCGCATG-----CAAGTATCGCCATC	TTGCCTTTCGATCGCCGCAGGGCATCCAAGTATCGCCATC	FALSE	0	0	1	3	0.00674324
TTGCCTTTCGATCGCCTCAG--TATCCAAGTATCGCCATC	TTGCCTTTCGATCGCCGCAGGGCATCCAAGTATCGCCATC	FALSE	2	0	0	3	0.00674324
TTGCCTTTCGATCGCCTCACTGCATCCAAGTATCGCCATC	TTGCCTTTCGATCGCCGCAGGGCATCCAAGTATCGCCATC	FALSE	0	0	2	3	0.00674324
TTGCCTTTCGATCGCCGCAGGGCATCCTAGTATCGCCATG	TTGCCTTTCGATCGCCGCAGGGCATCCAAGTATCGCCATC	TRUE	0	0	0	3	0.00674324
TTGCCTTTCGATCGCCGGAGTATCGCCATCCAAGTATCGC	TTGCCTTTCGATCGCCGCAG----GGCATCCAAGTATCGC	FALSE	0	4	0	3	0.00674324
TTGCCTTTCGGTCGCCGCAGGGCATCCAAGTATCGCCATC	TTGCCTTTCGATCGCCGCAGGGCATCCAAGTATCGCCATC	TRUE	0	0	0	3	0.00674324
#REF!	TTGCCTTTCGATCGCCGCAGGGCATCCAAGTATCGCCATC	FALSE	43	0	0	3	0.00674324
TTGCCTTTCGATCGACGCAG----------TATCGCCATC	TTGCCTTTCGATCGCCGCAGGGCATCCAAGTATCGCCATC	FALSE	10	0	0	3	0.00674324
GTGCCTTTCGATCGCCGCAGGGCATCCAAGTATCGCCATC	TTGCCTTTCGATCGCCGCAGGGCATCCAAGTATCGCCATC	TRUE	0	0	0	3	0.00674324
TTGCCTTTCGATCGCCGCA-----TCCAAGTTTCGCCATC	TTGCCTTTCGATCGCCGCAGGGCATCCAAGTATCGCCATC	FALSE	5	0	0	3	0.00674324
TTGCCTTTCGATCGCCGCA-----TCCAAGTATCCCCATC	TTGCCTTTCGATCGCCGCAGGGCATCCAAGTATCGCCATC	FALSE	5	0	0	3	0.00674324
#REF!	TTGCCTTTCGATCGCCGCAGGGCATCCAAGTATCGCCATC	FALSE	43	0	0	3	0.00674324
TTGCCTTTCGATCGACTCAGGGCATCCAAGTATCGCCATC	TTGCCTTTCGATCGCCGCAGGGCATCCAAGTATCGCCATC	TRUE	0	0	0	3	0.00674324
TTGTCTTTCGATCGCCGCAGGGCATCCAAGTATCGCCATC	TTGCCTTTCGATCGCCGCAGGGCATCCAAGTATCGCCATC	TRUE	0	0	0	3	0.00674324
TTGCCTTTCGATCGCCGCACGGCATCCAAGTATCGCCATC	TTGCCTTTCGATCGCCGCAGGGCATCCAAGTATCGCCATC	FALSE	0	0	1	3	0.00674324
TTGCCTTGCGATCGCCGCA-----TCCAAGTATCGCCATC	TTGCCTTTCGATCGCCGCAGGGCATCCAAGTATCGCCATC	FALSE	5	0	0	3	0.00674324
TTGCGTTTCGATCGCCGCAG----------TATCGCCATC	TTGCCTTTCGATCGCCGCAGGGCATCCAAGTATCGCCATC	FALSE	10	0	0	3	0.00674324
TCGCCTTTCGATCGCCGCAGGGCATCCAAGTATCGCCATC	TTGCCTTTCGATCGCCGCAGGGCATCCAAGTATCGCCATC	TRUE	0	0	0	3	0.00674324
TTGCCTTTCGATCGCCGCAGGGCGTCCAAGTATCGCCATC	TTGCCTTTCGATCGCCGCAGGGCATCCAAGTATCGCCATC	TRUE	0	0	0	3	0.00674324
TTGCCTTTCGACCGCCGCAG----------TATCGCCATC	TTGCCTTTCGATCGCCGCAGGGCATCCAAGTATCGCCATC	FALSE	10	0	0	3	0.00674324
TTGCCTTTCGATCGCCGCAGGGCATTCAAGTATCGCCATC	TTGCCTTTCGATCGCCGCAGGGCATCCAAGTATCGCCATC	TRUE	0	0	0	3	0.00674324
TTGCCTTTCGATCGCCGCAGCGCATCCAAGTATCGCCATC	TTGCCTTTCGATCGCCGCAGGGCATCCAAGTATCGCCATC	FALSE	0	0	1	3	0.00674324
TCGCCTTTCGATCGCCGCA-----TCCAAGTATCGCCATC	TTGCCTTTCGATCGCCGCAGGGCATCCAAGTATCGCCATC	FALSE	5	0	0	3	0.00674324
TTGCCTTTCGATCGCCGCAGGGCATCCGAGTATCGCCATC	TTGCCTTTCGATCGCCGCAGGGCATCCAAGTATCGCCATC	TRUE	0	0	0	3	0.00674324
TTGCCTTGCCATCGCCGCAGGGCATCCAAGTATCGCCATC	TTGCCTTTCGATCGCCGCAGGGCATCCAAGTATCGCCATC	TRUE	0	0	0	3	0.00674324
TAGCCTTTCGATCGCCGCAG--TATCCAAGTATCGCCATC	TTGCCTTTCGATCGCCGCAGGGCATCCAAGTATCGCCATC	FALSE	2	0	0	3	0.00674324
TTGCCTATCGATCGCCGCA-----TCCAAGTATCGCCATC	TTGCCTTTCGATCGCCGCAGGGCATCCAAGTATCGCCATC	FALSE	5	0	0	3	0.00674324
TTGCCTTTCGATCGCCGCAGGGAATCCAAGTATCGCCATC	TTGCCTTTCGATCGCCGCAGGGCATCCAAGTATCGCCATC	TRUE	0	0	0	3	0.00674324
TTGCCTTTCGATCGCCGCAGGGCATCCAAGTATTGCCATC	TTGCCTTTCGATCGCCGCAGGGCATCCAAGTATCGCCATC	TRUE	0	0	0	3	0.00674324
TTGCCTTTCGTTCGCCGCA-----TCCAAGTATCGCCATC	TTGCCTTTCGATCGCCGCAGGGCATCCAAGTATCGCCATC	FALSE	5	0	0	3	0.00674324
TTGCCTTTTGATCGCCGCAG--TATCCAAGTATCGCCATC	TTGCCTTTCGATCGCCGCAGGGCATCCAAGTATCGCCATC	FALSE	2	0	0	3	0.00674324
TTGCCTTTCGATCGCCGCATTGCATCCAAGTATCGCCATC	TTGCCTTTCGATCGCCGCAGGGCATCCAAGTATCGCCATC	FALSE	0	0	2	2	0.00449549
TTGCCTTTCGATCGCCGCA-----TCCAAGTATCGCCTTC	TTGCCTTTCGATCGCCGCAGGGCATCCAAGTATCGCCATC	FALSE	5	0	0	2	0.00449549
TTGCCTTTCGATCGCCG----------AAGTATCGCCATC	TTGCCTTTCGATCGCCGCAGGGCATCCAAGTATCGCCATC	FALSE	10	0	0	2	0.00449549
TTGCCTTTCGATCGCCGCA-----TCCAAGAATCGCCATC	TTGCCTTTCGATCGCCGCAGGGCATCCAAGTATCGCCATC	FALSE	5	0	0	2	0.00449549
TTGCCTTTCGATCGCCGCA-----TCCAAGTATCACCATC	TTGCCTTTCGATCGCCGCAGGGCATCCAAGTATCGCCATC	FALSE	5	0	0	2	0.00449549
TTGCCTTTGGATCGCCGCA-----TCCAAGTATCGCCATC	TTGCCTTTCGATCGCCGCAGGGCATCCAAGTATCGCCATC	FALSE	5	0	0	2	0.00449549
TTGCCTTTCGATCGCCGCA-----TCCAAGTATCGCCACC	TTGCCTTTCGATCGCCGCAGGGCATCCAAGTATCGCCATC	FALSE	5	0	0	2	0.00449549
TTGCCTTTCGATCGCCGCA-----TCCAAGTATCGCCATA	TTGCCTTTCGATCGCCGCAGGGCATCCAAGTATCGCCATC	FALSE	5	0	0	2	0.00449549
TTGCCTTTCGATCGCCGCA-----TCCAAGTATCGCCGTC	TTGCCTTTCGATCGCCGCAGGGCATCCAAGTATCGCCATC	FALSE	5	0	0	2	0.00449549
TTGCCTTTCGATCGCCGCA-----TCCAAGTATCGCTATC	TTGCCTTTCGATCGCCGCAGGGCATCCAAGTATCGCCATC	FALSE	5	0	0	2	0.00449549
TTGCCTTTCGATCGCC-CAGGGCATCCAAGTATCGCCATC	TTGCCTTTCGATCGCCGCAGGGCATCCAAGTATCGCCATC	TRUE	0	0	0	2	0.00449549
TTGCCTTTCGATCGCCGCA-----TCCAAGTATCGGCATC	TTGCCTTTCGATCGCCGCAGGGCATCCAAGTATCGCCATC	FALSE	5	0	0	2	0.00449549
TTGCCTTTCGATCGCCGCA-----TCCAAGTATGGCCATC	TTGCCTTTCGATCGCCGCAGGGCATCCAAGTATCGCCATC	FALSE	5	0	0	2	0.00449549
TTGCCTTTCGATCGCCGCA-----TCCAAGTATTGCCATC	TTGCCTTTCGATCGCCGCAGGGCATCCAAGTATCGCCATC	FALSE	5	0	0	2	0.00449549
TTGCCTTTCGATCGCCGCA-----TCCAAGTCTCGCCATC	TTGCCTTTCGATCGCCGCAGGGCATCCAAGTATCGCCATC	FALSE	5	0	0	2	0.00449549
TTGCCTTTCTATCGCCGCAGGGCATCCAATTATCGCCATC	TTGCCTTTCGATCGCCGCAGGGCATCCAAGTATCGCCATC	TRUE	0	0	0	2	0.00449549
#REF!	TTGCCTTTCGATCGCCGCAGGGCATCCAAGTATCGCCATC	FALSE	43	0	0	2	0.00449549
TTGCCTTTCTATCGCCGCACTGCATCCAAGTATCGCCATC	TTGCCTTTCGATCGCCGCAGGGCATCCAAGTATCGCCATC	FALSE	0	0	2	2	0.00449549
TTGCCTTTCGATCGCCGCACTGCATCCAAGTATCGCCATA	TTGCCTTTCGATCGCCGCAGGGCATCCAAGTATCGCCATC	FALSE	0	0	2	2	0.00449549
TTGCCTTTCGATCGCCACAGGGCATCCAAGTATCGCCATC	TTGCCTTTCGATCGCCGCAGGGCATCCAAGTATCGCCATC	TRUE	0	0	0	2	0.00449549
TTGCCTTTCGATCGCAGCAGTGCATCCAAGTATCGCCATC	TTGCCTTTCGATCGCCGCAGGGCATCCAAGTATCGCCATC	FALSE	0	0	1	2	0.00449549
TTGCCTTTCGATCGCCGCAG----------TATCGCGATC	TTGCCTTTCGATCGCCGCAGGGCATCCAAGTATCGCCATC	FALSE	10	0	0	2	0.00449549
TTGCCTTTCGATCGCAGCAGTAATGCGCAGTATCCAAGTA	TTGCCTTTCGATCGCCGCAG--------GGCATCCAAGTA	FALSE	0	8	1	2	0.00449549
TTTCCTTTCGATCGCCGCA-----TCCAAGTATCGCCATC	TTGCCTTTCGATCGCCGCAGGGCATCCAAGTATCGCCATC	FALSE	5	0	0	2	0.00449549
TTGCCTTTCGACCGCCGCAGGGCATCCAAGTATCGCCATC	TTGCCTTTCGATCGCCGCAGGGCATCCAAGTATCGCCATC	TRUE	0	0	0	2	0.00449549
TTGCTTTTCGATCGCCGCAGGGCATCCAAGTATCGCCATC	TTGCCTTTCGATCGCCGCAGGGCATCCAAGTATCGCCATC	TRUE	0	0	0	2	0.00449549
TTGCCTTTCGAGCGCCGCAGG---TCCAAGTATCGCCATC	TTGCCTTTCGATCGCCGCAGGGCATCCAAGTATCGCCATC	TRUE	0	0	0	2	0.00449549
TTGCGTTTCGATCGCCGCAGGGCATCCAAGTATCGCCATC	TTGCCTTTCGATCGCCGCAGGGCATCCAAGTATCGCCATC	TRUE	0	0	0	2	0.00449549
TTGCCTTTCGATAGCCGCA-----TCCAAGTATCGCCATC	TTGCCTTTCGATCGCCGCAGGGCATCCAAGTATCGCCATC	FALSE	5	0	0	2	0.00449549
TTGCCTTTCGATAGCCGCACTGCATCCAAGTATCGCCATC	TTGCCTTTCGATCGCCGCAGGGCATCCAAGTATCGCCATC	FALSE	0	0	2	2	0.00449549
TTGCCTTTCGATCGACGCA-----TCCAAGTATCGCCATC	TTGCCTTTCGATCGCCGCAGGGCATCCAAGTATCGCCATC	FALSE	5	0	0	2	0.00449549
TTGCGTTTCGATCGCCGCA-----TCCAAGTATCGCCATC	TTGCCTTTCGATCGCCGCAGGGCATCCAAGTATCGCCATC	FALSE	5	0	0	2	0.00449549
#REF!	TTGCCTTTCGATCGCCGCAGGGCATCCAAGTATCGCCATC	FALSE	43	0	0	2	0.00449549
TTGCCTTTCGATCGACGCAG--TATCCAAGTATCGCCATC	TTGCCTTTCGATCGCCGCAGGGCATCCAAGTATCGCCATC	FALSE	2	0	0	2	0.00449549
TTGCCTTTTGATCGCCGCAG----------TATCGCCATC	TTGCCTTTCGATCGCCGCAGGGCATCCAAGTATCGCCATC	FALSE	10	0	0	2	0.00449549
TTGCCTTTCGATCGACGCAGGGCATCGAAGTATCGCCATC	TTGCCTTTCGATCGCCGCAGGGCATCCAAGTATCGCCATC	TRUE	0	0	0	2	0.00449549
TTGCCTTTGGATCGCCGCAGGGCATCCAAGTATCGCCTTC	TTGCCTTTCGATCGCCGCAGGGCATCCAAGTATCGCCATC	TRUE	0	0	0	2	0.00449549
TTGCCTTTCGATCGC-----GGCATCCAAGTATCGCCATC	TTGCCTTTCGATCGCCGCAGGGCATCCAAGTATCGCCATC	FALSE	5	0	0	2	0.00449549
TAGCCTTTCGATCGCCGCA-----TCCAAGTATCGCCATC	TTGCCTTTCGATCGCCGCAGGGCATCCAAGTATCGCCATC	FALSE	5	0	0	2	0.00449549
TTGCCTTTCGATCGCAGCACTGCATCCAAGTATCGCCATC	TTGCCTTTCGATCGCCGCAGGGCATCCAAGTATCGCCATC	FALSE	0	0	2	2	0.00449549
TTGCCTTTCGATCGCCGCAG----------TACCGCCATC	TTGCCTTTCGATCGCCGCAGGGCATCCAAGTATCGCCATC	FALSE	10	0	0	2	0.00449549
TTGCCTTTCGATCGCCGCAG---ATG-AAGTATCGCCATC	TTGCCTTTCGATCGCCGCAGGGCATCCAAGTATCGCCATC	FALSE	3	0	0	2	0.00449549
TTGCCTTTCGATCGCCGCATG---TCCAAGTATCGCCATC	TTGCCTTTCGATCGCCGCAGGGCATCCAAGTATCGCCATC	FALSE	0	0	1	2	0.00449549
TTGCCTTTCGATCGCCGCAGGGCATCCACGTATCGCCATC	TTGCCTTTCGATCGCCGCAGGGCATCCAAGTATCGCCATC	TRUE	0	0	0	2	0.00449549
TTGCCTTTCGATCGCCTCAGGTCATCCAAGTATCGCCATC	TTGCCTTTCGATCGCCGCAGGGCATCCAAGTATCGCCATC	TRUE	0	0	0	2	0.00449549
TTGCCTTTCGATCGCCTCA-----TCCTAGTATCGCCATC	TTGCCTTTCGATCGCCGCAGGGCATCCAAGTATCGCCATC	FALSE	5	0	0	2	0.00449549
#REF!	TTGCCTTTCGATCGCCGCAGGGCATCCAAGTATCGCCATC	FALSE	2	0	0	2	0.00449549
TTGCCTTTCGATCGCCGCAGGGCATCGAAGTATCTCCATC	TTGCCTTTCGATCGCCGCAGGGCATCCAAGTATCGCCATC	TRUE	0	0	0	2	0.00449549
TTGCCTTTCGATCGCCTCA-----TCCAAGTATCGCGATC	TTGCCTTTCGATCGCCGCAGGGCATCCAAGTATCGCCATC	FALSE	5	0	0	2	0.00449549
TTGCCTTTCGATCGCCGCTGTATCGCCATCCAAGTATCGC	TTGCCTTTCGATCGCCGCAG----GGCATCCAAGTATCGC	FALSE	0	4	0	2	0.00449549
TTGCCTTTCGATCGCCGCAGGGGCATCCAAGTATCGCCAT	TTGCCTTTCGATCGCCGCAG-GGCATCCAAGTATCGCCAT	FALSE	0	1	0	2	0.00449549
#REF!	TTGCCTTTCGATCGCCGCAGGGCATCCAAGTATCGCCATC	TRUE	0	0	0	2	0.00449549
#REF!	TTGCCTTTCGATCGCCGCAGGGCATCCAAGTATCGCCATC	FALSE	0	0	2	2	0.00449549
TTGCCTTTCGATCGCCGCAGTAATGCGCAGCATCCAAGTA	TTGCCTTTCGATCGCCGCAG--------GGCATCCAAGTA	FALSE	0	8	1	2	0.00449549
#REF!	TTGCCTTTCGATCGCCGCAGGGCATCCAAGTATCGCCATC	FALSE	43	0	0	2	0.00449549
TTGCCTTTCGATCGCCGCAGTAATGCGCAGTATCGAAGTA	TTGCCTTTCGATCGCCGCAG--------GGCATCCAAGTA	FALSE	0	8	1	2	0.00449549
TTGCCTTTCGATCGCCGCAGTATCGCATCCAAGTATCGCC	TTGCCTTTCGATCGCCGCAG---GGCATCCAAGTATCGCC	FALSE	0	3	1	2	0.00449549
#REF!	TTGCCTTTCGATCGCCGCAGGGCATCCAAGTATCGCCATC	FALSE	43	0	0	2	0.00449549
TTGCCTTTCGATCGCCGCAGTATCGCCATCCAAGTATCTC	TTGCCTTTCGATCGCCGCAG----GGCATCCAAGTATCGC	FALSE	0	4	0	2	0.00449549
TTGCCTTTCGATCGCCGCAGTTTCGCCATCCAAGTATCGC	TTGCCTTTCGATCGCCGCAG----GGCATCCAAGTATCGC	FALSE	0	4	0	2	0.00449549
TTGCCTTTCGATCGCCGCGGGGCATCCAAGTATCGCCATC	TTGCCTTTCGATCGCCGCAGGGCATCCAAGTATCGCCATC	TRUE	0	0	0	2	0.00449549
TTGCCTTTCGATCGCCGCAGGGCATCCAGGTATCGCCATC	TTGCCTTTCGATCGCCGCAGGGCATCCAAGTATCGCCATC	TRUE	0	0	0	2	0.00449549
TTGCCTTTCGATCGCCGCAGGGCATCCAAGTGTCGCCATC	TTGCCTTTCGATCGCCGCAGGGCATCCAAGTATCGCCATC	TRUE	0	0	0	2	0.00449549
TTGCCTTTCGATCGCCGCAG--TATCGAAGTATCGCCATC	TTGCCTTTCGATCGCCGCAGGGCATCCAAGTATCGCCATC	FALSE	2	0	0	2	0.00449549
#REF!	TTGCCTTTCGATCGCCGCAGGGCATCCAAGTATCGCCATC	FALSE	43	0	0	2	0.00449549
#REF!	TTGCCTTTCGATCGCCGCAGGGCATCCAAGTATCGCCATC	FALSE	43	0	0	2	0.00449549
TTGCCTTTCGTTCGCCGCAG----------TATCGCCATC	TTGCCTTTCGATCGCCGCAGGGCATCCAAGTATCGCCATC	FALSE	10	0	0	2	0.00449549
TTGCCTTTCGATCGCCGCAGGGCACCCAAGTATCGCCATC	TTGCCTTTCGATCGCCGCAGGGCATCCAAGTATCGCCATC	TRUE	0	0	0	2	0.00449549
TTGCCTTTCGATCGCCGCAGGGCATCCAAATATCGCCATC	TTGCCTTTCGATCGCCGCAGGGCATCCAAGTATCGCCATC	TRUE	0	0	0	2	0.00449549
CTGCCTTTCGATCGCCGCACTGCATCCAAGTATCGCCATC	TTGCCTTTCGATCGCCGCAGGGCATCCAAGTATCGCCATC	FALSE	0	0	2	2	0.00449549
TTGCCTTTCGCTCGCCGCA-----TCCAAGTATCGCCATC	TTGCCTTTCGATCGCCGCAGGGCATCCAAGTATCGCCATC	FALSE	5	0	0	2	0.00449549
TTGCCTTTCGATCGCCGCAGGGCATCCAAGTAGCGCCATC	TTGCCTTTCGATCGCCGCAGGGCATCCAAGTATCGCCATC	TRUE	0	0	0	2	0.00449549
TTGCCTTTCGATCGCCGCAGGGCATCCAAGTATAGCCATC	TTGCCTTTCGATCGCCGCAGGGCATCCAAGTATCGCCATC	TRUE	0	0	0	2	0.00449549
TTGCCTTTCGATCGCCGCAGGGCATCCAAGTATCGC-ATC	TTGCCTTTCGATCGCCGCAGGGCATCCAAGTATCGCCATC	TRUE	0	0	0	2	0.00449549
TTGCCTTTCGATCGCCGCAGGGCATCCAAGTATCGCCAAC	TTGCCTTTCGATCGCCGCAGGGCATCCAAGTATCGCCATC	TRUE	0	0	0	2	0.00449549
TTGCCTTTCGATCGCCGCAGGGCATCCAAGTATCGCCACC	TTGCCTTTCGATCGCCGCAGGGCATCCAAGTATCGCCATC	TRUE	0	0	0	2	0.00449549
TTGCCTTTCGATGGCCGCAG----------TATCGCCATC	TTGCCTTTCGATCGCCGCAGGGCATCCAAGTATCGCCATC	FALSE	10	0	0	2	0.00449549
TTGCCTTTCGATCGCCGCAGGGCATCCAAGTATCGCCAGC	TTGCCTTTCGATCGCCGCAGGGCATCCAAGTATCGCCATC	TRUE	0	0	0	2	0.00449549
TTGCCTTTCGATCGCCGCAGGGCATCCAAGTATCGCCGTC	TTGCCTTTCGATCGCCGCAGGGCATCCAAGTATCGCCATC	TRUE	0	0	0	2	0.00449549
TTGCCTTTCGATGGCCGCA-----TCCAAGTATCGCCATC	TTGCCTTTCGATCGCCGCAGGGCATCCAAGTATCGCCATC	FALSE	5	0	0	2	0.00449549
#REF!	TTGCCTTTCGATCGCCGCAGGGCATCCAAGTATCGCCATC	FALSE	43	0	0	2	0.00449549
TTGCCTTTCGATCGCCGCAGGGCATCCAAGTATGGCCATC	TTGCCTTTCGATCGCCGCAGGGCATCCAAGTATCGCCATC	TRUE	0	0	0	2	0.00449549
TTACCTTTCGATCGCCGCA-----TCCAAGTATCGCCATC	TTGCCTTTCGATCGCCGCAGGGCATCCAAGTATCGCCATC	FALSE	5	0	0	2	0.00449549
TTGCCTTTCGATCGCCGCAGGGCATCCAATTATCGCCATC	TTGCCTTTCGATCGCCGCAGGGCATCCAAGTATCGCCATC	TRUE	0	0	0	2	0.00449549
TTGCCTTGCGATCGCCGCAGG---TCCAAGTATCGCCATC	TTGCCTTTCGATCGCCGCAGGGCATCCAAGTATCGCCATC	TRUE	0	0	0	2	0.00449549
TTGCCTTACGATCGCCGCAGGGCATCCAAGTATCGCCATC	TTGCCTTTCGATCGCCGCAGGGCATCCAAGTATCGCCATC	TRUE	0	0	0	2	0.00449549
TTGCCCTTCGATCGCCGCA-----TCCAAGTATCGCCATC	TTGCCTTTCGATCGCCGCAGGGCATCCAAGTATCGCCATC	FALSE	5	0	0	2	0.00449549
TTGCCTTACGATCGCCGCA-----TCCAAGTATCGCCATC	TTGCCTTTCGATCGCCGCAGGGCATCCAAGTATCGCCATC	FALSE	5	0	0	2	0.00449549
TT-CCTTTCGATCGCCGCAGGGCATCCAAGTATCGCCATC	TTGCCTTTCGATCGCCGCAGGGCATCCAAGTATCGCCATC	TRUE	0	0	0	2	0.00449549
TTGCCTT-CGATCGCCGCAGGGCATCCAAGTATCGCCATC	TTGCCTTTCGATCGCCGCAGGGCATCCAAGTATCGCCATC	TRUE	0	0	0	2	0.00449549
TTGCATTTCGATCGCCGCAGTAATGCGCAGTATCCAAGTA	TTGCCTTTCGATCGCCGCAG--------GGCATCCAAGTA	FALSE	0	8	1	2	0.00449549
TTGCATTTCGATCGCCGCAG----------TATCGCCATC	TTGCCTTTCGATCGCCGCAGGGCATCCAAGTATCGCCATC	FALSE	10	0	0	2	0.00449549
TTGCCTTTAGATCGCCGCAG----------TATCGCCATC	TTGCCTTTCGATCGCCGCAGGGCATCCAAGTATCGCCATC	FALSE	10	0	0	2	0.00449549
TTGCCATTCGATCGCCGCAG--TATCCAAGTATCGCCATC	TTGCCTTTCGATCGCCGCAGGGCATCCAAGTATCGCCATC	FALSE	2	0	0	2	0.00449549
TTGCCTTTCGATCGTCGCA-----TCCAAGTATCGCCATC	TTGCCTTTCGATCGCCGCAGGGCATCCAAGTATCGCCATC	FALSE	5	0	0	1	0.00224775
TTGCCTTTCGATCGGCGCAGG---TCCAAGTATCGCCATC	TTGCCTTTCGATCGCCGCAGGGCATCCAAGTATCGCCATC	TRUE	0	0	0	1	0.00224775
TTGCAATTCGATCGCCGCA-----TCCAAGTATCGCCATC	TTGCCTTTCGATCGCCGCAGGGCATCCAAGTATCGCCATC	FALSE	5	0	0	1	0.00224775
TTGCCTTTCGATCGGCGCAGGGCATCCAAGTATCGCCTTC	TTGCCTTTCGATCGCCGCAGGGCATCCAAGTATCGCCATC	TRUE	0	0	0	1	0.00224775
TTGCCTTTCGATCTCAGGAGGGCATCCAAGTATCGCCATC	TTGCCTTTCGATCGCCGCAGGGCATCCAAGTATCGCCATC	TRUE	0	0	0	1	0.00224775
TTGCCTTTCGATCGGCGCAGGGCATCCAAGTATGGCGATC	TTGCCTTTCGATCGCCGCAGGGCATCCAAGTATCGCCATC	TRUE	0	0	0	1	0.00224775
TTGCCTTTCGATCGGCGCAGGGGATCCAAGTATCGCCATC	TTGCCTTTCGATCGCCGCAGGGCATCCAAGTATCGCCATC	TRUE	0	0	0	1	0.00224775
TTGCCTTTCGATCGGCGCATGGCATCCAAGTATCGCCATC	TTGCCTTTCGATCGCCGCAGGGCATCCAAGTATCGCCATC	FALSE	0	0	1	1	0.00224775
TTGCCTTTCGATCGT------GCATCCAAGTATCGCCATC	TTGCCTTTCGATCGCCGCAGGGCATCCAAGTATCGCCATC	FALSE	6	0	0	1	0.00224775
TTGCCTTTCGATCGGCGCTGGGCATCCAAGTATCGCCATC	TTGCCTTTCGATCGCCGCAGGGCATCCAAGTATCGCCATC	TRUE	0	0	0	1	0.00224775
TTGCCTTTCGATCTCAGCAGTAATGCGCAGTATCCAAGTA	TTGCCTTTCGATCGCCGCAG--------GGCATCCAAGTA	FALSE	0	8	1	1	0.00224775
TTGCCTTTCGATCGGCGCAGCGCATCCAAGTATCGCCATC	TTGCCTTTCGATCGCCGCAGGGCATCCAAGTATCGCCATC	FALSE	0	0	1	1	0.00224775
TTGCCTTTCGATCTC-----GGCATCCAAGTATCGCCATC	TTGCCTTTCGATCGCCGCAGGGCATCCAAGTATCGCCATC	FALSE	5	0	0	1	0.00224775
TTGCCTTTCGATCGTCGCAGGGCATCCAAGTATCGCCATC	TTGCCTTTCGATCGCCGCAGGGCATCCAAGTATCGCCATC	TRUE	0	0	0	1	0.00224775
TTGCCTTTAGATCGCCGCAGG---TCCAAGTATCGCCATC	TTGCCTTTCGATCGCCGCAGGGCATCCAAGTATCGCCATC	TRUE	0	0	0	1	0.00224775
TTGCCTTTCGATCGGCGCAG----------TATCGCCATC	TTGCCTTTCGATCGCCGCAGGGCATCCAAGTATCGCCATC	FALSE	10	0	0	1	0.00224775
TTGCCTTTCGATCGGCGCAG--TATCCAAGTATCGCCATC	TTGCCTTTCGATCGCCGCAGGGCATCCAAGTATCGCCATC	FALSE	2	0	0	1	0.00224775
TTGC-TTTCGATCGCCGCAGTAATGCGCAGTATCCAAGTA	TTGCCTTTCGATCGCCGCAG--------GGCATCCAAGTA	FALSE	0	8	1	1	0.00224775
TTGCCTTTCGATCGCGGCAGGGCTTCCTAGTATAGCAATC	TTGCCTTTCGATCGCCGCAGGGCATCCAAGTATCGCCATC	TRUE	0	0	0	1	0.00224775
TTGCCTTTCGATCGCGGCAGGTCATCCAATTTTCGCCATA	TTGCCTTTCGATCGCCGCAGGGCATCCAAGTATCGCCATC	TRUE	0	0	0	1	0.00224775
TTGCCTTTCGATCGCGGCAGTATCGCCATCGATGTATCGC	TTGCCTTTCGATCGCCGCAG----GGCATCCAAGTATCGC	FALSE	0	4	0	1	0.00224775
TTGCCTTTCGATCGCGGCAGTGCATCCTATTATCTCCTTC	TTGCCTTTCGATCGCCGCAGGGCATCCAAGTATCGCCATC	FALSE	0	0	1	1	0.00224775
TTGCCTTTCGATCGCGGCATGGCATCCTATTTTCGCCTTC	TTGCCTTTCGATCGCCGCAGGGCATCCAAGTATCGCCATC	FALSE	0	0	1	1	0.00224775
#REF!	TTGCCTTTCGATCGCCGCAGGGCATCCAAGTATCGCCATC	FALSE	43	0	0	1	0.00224775
TTGCCTTTCGATCGCTGCACTGCATCCAAGTATCGCCATC	TTGCCTTTCGATCGCCGCAGGGCATCCAAGTATCGCCATC	FALSE	0	0	2	1	0.00224775
TTGCAATTCGATCGCCGCACGTCATCCAAGTATCGCCATC	TTGCCTTTCGATCGCCGCAGGGCATCCAAGTATCGCCATC	FALSE	0	0	1	1	0.00224775
TTGCCTTTCGATCGCTGCAGTATCGCCATGCAAGTATCGC	TTGCCTTTCGATCGCCGCAG----GGCATCCAAGTATCGC	FALSE	0	4	0	1	0.00224775
TTGCCTTTCGATCGGAGCAGGGCATCCAAGTATCGCCATC	TTGCCTTTCGATCGCCGCAGGGCATCCAAGTATCGCCATC	TRUE	0	0	0	1	0.00224775
TTGCCTTTCGATCGGCGAA-----TCCAAGTATCGCCATC	TTGCCTTTCGATCGCCGCAGGGCATCCAAGTATCGCCATC	FALSE	5	0	0	1	0.00224775
#REF!	TTGCCTTTCGATCGCCGCAGGGCATCCAAGTATCGCCATC	FALSE	43	0	0	1	0.00224775
TTGCCTTTCGATCGGCGCA-----TCCAAGTATCGGCATC	TTGCCTTTCGATCGCCGCAGGGCATCCAAGTATCGCCATC	FALSE	5	0	0	1	0.00224775
TTGCCTTTCGATCGGCGCA-----TCCAAGTTTCGCCATC	TTGCCTTTCGATCGCCGCAGGGCATCCAAGTATCGCCATC	FALSE	5	0	0	1	0.00224775
TTGCCTTTCGATCGGCGCACGGCATCCAAGTATCGCCATC	TTGCCTTTCGATCGCCGCAGGGCATCCAAGTATCGCCATC	FALSE	0	0	1	1	0.00224775
TTGCCTTTCGATCTCATCAGGTCATCCAAGTATCGCCATA	TTGCCTTTCGATCGCCGCAGGGCATCCAAGTATCGCCATC	TRUE	0	0	0	1	0.00224775
TTGCCTTTCGATCTCCGCACTGCATCCAAGTATCGCCATC	TTGCCTTTCGATCGCCGCAGGGCATCCAAGTATCGCCATC	FALSE	0	0	2	1	0.00224775
TTGCCTTTCGATCTCCGCA-----TCCAATTATCGCCATC	TTGCCTTTCGATCGCCGCAGGGCATCCAAGTATCGCCATC	FALSE	5	0	0	1	0.00224775
TTGCCTTTCGATGGCCGCA-----TCCTATTATCGCCATC	TTGCCTTTCGATCGCCGCAGGGCATCCAAGTATCGCCATC	FALSE	5	0	0	1	0.00224775
#REF!	TTGCCTTTCGATCGCCGCAGGGCATCCAAGTATCGCCATC	FALSE	43	0	0	1	0.00224775
TTGCCTTTCGATGGCCGCAGGGCATCCATGAATCGCCTTC	TTGCCTTTCGATCGCCGCAGGGCATCCAAGTATCGCCATC	TRUE	0	0	0	1	0.00224775
TTGCCTTTCGATGGCCGCTGCGCATCCAAGTATCGCCATC	TTGCCTTTCGATCGCCGCAGGGCATCCAAGTATCGCCATC	FALSE	0	0	1	1	0.00224775
TTGCCTTTCGATGGCCTCAGGGCATCCAAGTATCGCCATC	TTGCCTTTCGATCGCCGCAGGGCATCCAAGTATCGCCATC	TRUE	0	0	0	1	0.00224775
#REF!	TTGCCTTTCGATCGCCGCAGGGCATCCAAGTATCGCCATC	FALSE	43	0	0	1	0.00224775
TTGCCTTTCGATTGCCGCAGGGCATCCAAGTATCGCCATC	TTGCCTTTCGATCGCCGCAGGGCATCCAAGTATCGCCATC	TRUE	0	0	0	1	0.00224775
TTGCCTTTCGATTGCCGGATGGGATCCAACGATGGCCATA	TTGCCTTTCGATCGCCGCAGGGCATCCAAGTATCGCCATC	FALSE	0	0	1	1	0.00224775
TTGCCTTTCGCGCGCAGCAGTATCGACCTCCAAGTATCGC	TTGCCTTTCGATCGCCGCAG----GGCATCCAAGTATCGC	FALSE	0	4	0	1	0.00224775
TTGACTTTCGATCGCCTCAGTGCATGCTAGTATAGGGATG	TTGCCTTTCGATCGCCGCAGGGCATCCAAGTATCGCCATC	FALSE	0	0	1	1	0.00224775
TTGCCTTTCGCTCGCCGCACG----------ATCGCCATC	TTGCCTTTCGATCGCCGCAGGGCATCCAAGTATCGCCATC	FALSE	0	0	1	1	0.00224775
TTGCCTTTCGCTCGCCGCACGGCATCCAAGTATCGCCATC	TTGCCTTTCGATCGCCGCAGGGCATCCAAGTATCGCCATC	FALSE	0	0	1	1	0.00224775
TTGCCTTTCGCTCGCCGCAG----------TATCGCCATC	TTGCCTTTCGATCGCCGCAGGGCATCCAAGTATCGCCATC	FALSE	10	0	0	1	0.00224775
#REF!	TTGCCTTTCGATCGCCGCAGGGCATCCAAGTATCGCCATC	FALSE	43	0	0	1	0.00224775
TTGCCTTTCGCTCGCCGCAGGGCATCCTAGTATCGCCATC	TTGCCTTTCGATCGCCGCAGGGCATCCAAGTATCGCCATC	TRUE	0	0	0	1	0.00224775
TTGCCTTTCGCTCGCCGCAGTAATGCGCAGTATCCAAGTA	TTGCCTTTCGATCGCCGCAG--------GGCATCCAAGTA	FALSE	0	8	1	1	0.00224775
TTGCCTTTCGCTCGCCGCAGTATCCCCATCCAAGTATCGC	TTGCCTTTCGATCGCCGCAG----GGCATCCAAGTATCGC	FALSE	0	4	1	1	0.00224775
TTGCCTTTCGCTCGCCGCAGTTCATCCAAGTATCGCCATG	TTGCCTTTCGATCGCCGCAGGGCATCCAAGTATCGCCATC	FALSE	0	0	1	1	0.00224775
TTGACTTTCGATCTCCGCA-----TCCAAGTATCGCCATC	TTGCCTTTCGATCGCCGCAGGGCATCCAAGTATCGCCATC	FALSE	5	0	0	1	0.00224775
TTGACTTTCGATCTCCGCAGTGCATCCAAGTATCCCCATC	TTGCCTTTCGATCGCCGCAGGGCATCCAAGTATCGCCATC	FALSE	0	0	1	1	0.00224775
TTGCCTTTCGATCGCGGCAGGGCATCCTAGTTTCGCCATC	TTGCCTTTCGATCGCCGCAGGGCATCCAAGTATCGCCATC	TRUE	0	0	0	1	0.00224775
TTGCCTTTCGATGGACGCTGTATCGCGATCCTAGTATCGC	TTGCCTTTCGATCGCCGCAG----GGCATCCAAGTATCGC	FALSE	0	4	0	1	0.00224775
TTGCCTTTCGATCTCCGCAG----------TATCGCCATC	TTGCCTTTCGATCGCCGCAGGGCATCCAAGTATCGCCATC	FALSE	10	0	0	1	0.00224775
TTGCCTTTCGATCTCCGCAG--TATCCAAGTATCGACATC	TTGCCTTTCGATCGCCGCAGGGCATCCAAGTATCGCCATC	FALSE	2	0	0	1	0.00224775
TTGCCTTTCGATCTCCGCAGG---TCCAAGTATCGCCATC	TTGCCTTTCGATCGCCGCAGGGCATCCAAGTATCGCCATC	TRUE	0	0	0	1	0.00224775
TTGC-TTTCGATCGCCGCA-----TCCAAGTATCGCCATC	TTGCCTTTCGATCGCCGCAGGGCATCCAAGTATCGCCATC	FALSE	5	0	0	1	0.00224775
TTGCCTTTCGATCTCCGCAGGGCATCCTATTATCGCCATC	TTGCCTTTCGATCGCCGCAGGGCATCCAAGTATCGCCATC	TRUE	0	0	0	1	0.00224775
TTGCCTTTCGATCTCCGCAGGTCATCCAAGTATCGCCATC	TTGCCTTTCGATCGCCGCAGGGCATCCAAGTATCGCCATC	TRUE	0	0	0	1	0.00224775
TTGCCTTTCGATCTCCGCAGTAATGCGCAGTATCCAAGTA	TTGCCTTTCGATCGCCGCAG--------GGCATCCAAGTA	FALSE	0	8	1	1	0.00224775
TTGCCTTTCGATCTCCGCAGTAATTCGCAGTATCCAAGTA	TTGCCTTTCGATCGCCGCAG--------GGCATCCAAGTA	FALSE	0	8	1	1	0.00224775
TTGCCTTTCGATCTCCGCAGTATCGCCATCCAAGTATCGC	TTGCCTTTCGATCGCCGCAG----GGCATCCAAGTATCGC	FALSE	0	4	0	1	0.00224775
TTGCCTTTCGATCTCCGCATGGCATCCAAGTATCGCCATC	TTGCCTTTCGATCGCCGCAGGGCATCCAAGTATCGCCATC	FALSE	0	0	1	1	0.00224775
TTGCCTTTCGATCTCCGCATTTCTTCCAAGTTTCGCCATC	TTGCCTTTCGATCGCCGCAGGGCATCCAAGTATCGCCATC	FALSE	0	0	2	1	0.00224775
TTGCCTTTCGATCTCCTCAGGGCATCCAAGTATCGCCATC	TTGCCTTTCGATCGCCGCAGGGCATCCAAGTATCGCCATC	TRUE	0	0	0	1	0.00224775
TTGCCTTTCGATCTCCTCAGGTCATCCTAGTATCGCGATT	TTGCCTTTCGATCGCCGCAGGGCATCCAAGTATCGCCATC	TRUE	0	0	0	1	0.00224775
TTGCCTTTCGATCTCCTCAGTGCATCCAAGTATCGCCATC	TTGCCTTTCGATCGCCGCAGGGCATCCAAGTATCGCCATC	FALSE	0	0	1	1	0.00224775
TTGACTTTCTATCGCCGCAGGGCATCCAAGTATCTCCATC	TTGCCTTTCGATCGCCGCAGGGCATCCAAGTATCGCCATC	TRUE	0	0	0	1	0.00224775
TTGCCTTTCGATCTGCTCATTTCATCCAAGTATCGCCATC	TTGCCTTTCGATCGCCGCAGGGCATCCAAGTATCGCCATC	FALSE	0	0	2	1	0.00224775
TTGCCTTTCGATCTTCGCAGGGCATCCAAGTATCGCCATC	TTGCCTTTCGATCGCCGCAGGGCATCCAAGTATCGCCATC	TRUE	0	0	0	1	0.00224775
TTGCCTTTCGATCGCGGCAGGGCATCGAAGTATCGCCATC	TTGCCTTTCGATCGCCGCAGGGCATCCAAGTATCGCCATC	TRUE	0	0	0	1	0.00224775
TTGCCTTTCGATCGCGGCAGG---TCCAAGTATCGCCATC	TTGCCTTTCGATCGCCGCAGGGCATCCAAGTATCGCCATC	TRUE	0	0	0	1	0.00224775
TTGCCTTTCGATCGCGGCAGGGCATCCAAGTTTCGCAATC	TTGCCTTTCGATCGCCGCAGGGCATCCAAGTATCGCCATC	TRUE	0	0	0	1	0.00224775
TTGCCTTTCGATCGCGGCAGGGCATCCAAGTATGGCCATC	TTGCCTTTCGATCGCCGCAGGGCATCCAAGTATCGCCATC	TRUE	0	0	0	1	0.00224775
TTGCCATTCGAGCTCCGCA-----TCCAAGTATCGCCATC	TTGCCTTTCGATCGCCGCAGGGCATCCAAGTATCGCCATC	FALSE	5	0	0	1	0.00224775
TTGCCTTTCGATCGCCGCGG----------TATCGCCATC	TTGCCTTTCGATCGCCGCAGGGCATCCAAGTATCGCCATC	FALSE	10	0	0	1	0.00224775
TTGCCATTCGAGCGCCGCA-----TCCAAGTATCGCCATC	TTGCCTTTCGATCGCCGCAGGGCATCCAAGTATCGCCATC	FALSE	5	0	0	1	0.00224775
TTGCCTTTCGATCGCCGCGGGGCATTCAAGTATCGCCATC	TTGCCTTTCGATCGCCGCAGGGCATCCAAGTATCGCCATC	TRUE	0	0	0	1	0.00224775
TTGCCATCCGCTCCCCGCA-----TCCAAGTATCGCCATC	TTGCCTTTCGATCGCCGCAGGGCATCCAAGTATCGCCATC	FALSE	5	0	0	1	0.00224775
TTGCCTTTCGATCGCCGCTCGGCATCCAAGTATCGCCATC	TTGCCTTTCGATCGCCGCAGGGCATCCAAGTATCGCCATC	FALSE	0	0	1	1	0.00224775
TTGCCTTTCGATCGCCGCTCTCCATCCAAGTATCGCCATC	TTGCCTTTCGATCGCCGCAGGGCATCCAAGTATCGCCATC	FALSE	0	0	2	1	0.00224775
TTGCCTTTCGATCGCCGCTG---TTCCAAGTATCTCCATC	TTGCCTTTCGATCGCCGCAGGGCATCCAAGTATCGCCATC	FALSE	3	0	0	1	0.00224775
TTGCCTTTCGATCGCCGCTG--TATCCAAGTATCGCCATC	TTGCCTTTCGATCGCCGCAGGGCATCCAAGTATCGCCATC	FALSE	2	0	0	1	0.00224775
TTGCCTTTCGATCGCCGCTG--TATCGATGTATCGCCATC	TTGCCTTTCGATCGCCGCAGGGCATCCAAGTATCGCCATC	FALSE	2	0	0	1	0.00224775
TTGCCTTTCGATCGCCGCTGG---TCCAAGTATCGCCATC	TTGCCTTTCGATCGCCGCAGGGCATCCAAGTATCGCCATC	TRUE	0	0	0	1	0.00224775
TTGCCTTTCGATCGCCGCTGGGCATCCAAGTATCGCAATC	TTGCCTTTCGATCGCCGCAGGGCATCCAAGTATCGCCATC	TRUE	0	0	0	1	0.00224775
#REF!	TTGCCTTTCGATCGCCGCAGGGCATCCAAGTATCGCCATC	FALSE	43	0	0	1	0.00224775
TTGCCTTTCGATCGCCGCTGGGCATCCAAGTATCGGCATC	TTGCCTTTCGATCGCCGCAGGGCATCCAAGTATCGCCATC	TRUE	0	0	0	1	0.00224775
TTGCCTTTCGATCGCCGCTGGGCATCCATGAATCGCCATC	TTGCCTTTCGATCGCCGCAGGGCATCCAAGTATCGCCATC	TRUE	0	0	0	1	0.00224775
TTGCCTTTCGATCGCCGCTGGGCTTCCAAGTATCGCCATC	TTGCCTTTCGATCGCCGCAGGGCATCCAAGTATCGCCATC	TRUE	0	0	0	1	0.00224775
TTGCCTTTCGATCGCCGCTGTAATGCGCAGTATCCAAGTA	TTGCCTTTCGATCGCCGCAG--------GGCATCCAAGTA	FALSE	0	8	1	1	0.00224775
TTGCCTTTCGATCGCCGCATGGGATCCAAGTATCGCCATC	TTGCCTTTCGATCGCCGCAGGGCATCCAAGTATCGCCATC	FALSE	0	0	1	1	0.00224775
TTGCCTTTCGATCGCCGCATGGCATGCAAGTATCGCCATC	TTGCCTTTCGATCGCCGCAGGGCATCCAAGTATCGCCATC	FALSE	0	0	1	1	0.00224775
TTGCCTTTCGATCGCCGCATGGCATCCAAGTATCGGCATC	TTGCCTTTCGATCGCCGCAGGGCATCCAAGTATCGCCATC	FALSE	0	0	1	1	0.00224775
TTGCCTTTCGATCGCCGCAGTGCATCCAAGTTTCGCCTTC	TTGCCTTTCGATCGCCGCAGGGCATCCAAGTATCGCCATC	FALSE	0	0	1	1	0.00224775
TTGCCTTTCGATCGCCGCAGTATCGCCATCCAAGTCTCGC	TTGCCTTTCGATCGCCGCAG----GGCATCCAAGTATCGC	FALSE	0	4	0	1	0.00224775
TTGCCTTTCGATCGCCGCAGTATCGCCATCCTATTTTCTC	TTGCCTTTCGATCGCCGCAG----GGCATCCAAGTATCGC	FALSE	0	4	0	1	0.00224775
#REF!	TTGCCTTTCGATCGCCGCAGGGCATCCAAGTATCGCCATC	FALSE	43	0	0	1	0.00224775
TTGCCTTTCGATCGCCGCAGTATTGCGCTGTATCCAAGTA	TTGCCTTTCGATCGCCGCAG--------GGCATCCAAGTA	FALSE	0	8	1	1	0.00224775
TTGCCTTTCGATCGCCGCAGTATTGTGCAGTATCCAAGTA	TTGCCTTTCGATCGCCGCAG--------GGCATCCAAGTA	FALSE	0	8	1	1	0.00224775
#REF!	TTGCCTTTCGATCGCCGCAGGGCATCCAAGTATCGCCATC	FALSE	43	0	0	1	0.00224775
TTGCCTTTCGATCGCCGCAGTGCATCCAAGTATCGGCATC	TTGCCTTTCGATCGCCGCAGGGCATCCAAGTATCGCCATC	FALSE	0	0	1	1	0.00224775
TTGCCTTTCGATCGCCGCAGTGCATCGAAGTATCGCGATC	TTGCCTTTCGATCGCCGCAGGGCATCCAAGTATCGCCATC	FALSE	0	0	1	1	0.00224775
#REF!	TTGCCTTTCGATCGCCGCAGGGCATCCAAGTATCGCCATC	FALSE	43	0	0	1	0.00224775
TGGCCTTTCGTTGGCCGCAG----------TATCGCCATC	TTGCCTTTCGATCGCCGCAGGGCATCCAAGTATCGCCATC	FALSE	10	0	0	1	0.00224775
#REF!	TTGCCTTTCGATCGCCGCAGGGCATCCAAGTATCGCCATC	FALSE	43	0	0	1	0.00224775
TTGCCTTTCGATCGCCGCAT----------TATCGCGATC	TTGCCTTTCGATCGCCGCAGGGCATCCAAGTATCGCCATC	FALSE	10	0	1	1	0.00224775
TTGCCTTTCGATCGCCGCATCCAAGTATCGCCATCCAAGT	TTGCCTTTCGATCGCCGCAG---------GGCATCCAAGT	FALSE	0	9	1	1	0.00224775
TTGCCATTCGATCGAAGGAGCGCTTCCTAGTATCGCCATC	TTGCCTTTCGATCGCCGCAGGGCATCCAAGTATCGCCATC	FALSE	0	0	1	1	0.00224775
TTGCCTTTCGATCGCCGCATG-----CTAGTATCGCCATC	TTGCCTTTCGATCGCCGCAGGGCATCCAAGTATCGCCATC	FALSE	0	0	1	1	0.00224775
TTGCCATTCGATCCCCGCA-----TCCAAGTATCGCCATC	TTGCCTTTCGATCGCCGCAGGGCATCCAAGTATCGCCATC	FALSE	5	0	0	1	0.00224775
TTGCCTTTCGATCGCCGCTGTAATTGGTAGTATCCTAGTA	TTGCCTTTCGATCGCCGCAG--------GGCATCCAAGTA	FALSE	0	8	1	1	0.00224775
TTGCCATCCGAGCGCCGCA-----TCCAAGTATCGCCATC	TTGCCTTTCGATCGCCGCAGGGCATCCAAGTATCGCCATC	FALSE	5	0	0	1	0.00224775
TTGCCTTTCGATCGCCGCTGTATCGCCATCCAAGTATCTC	TTGCCTTTCGATCGCCGCAG----GGCATCCAAGTATCGC	FALSE	0	4	0	1	0.00224775
TTGCCTTTCGATCGCCTCAGGTCATCCTAGTTTCGGCATC	TTGCCTTTCGATCGCCGCAGGGCATCCAAGTATCGCCATC	TRUE	0	0	0	1	0.00224775
TTGCCTTTCGATCGCCTCAG--TATCCAAGTATCTCCATC	TTGCCTTTCGATCGCCGCAGGGCATCCAAGTATCGCCATC	FALSE	2	0	0	1	0.00224775
TTGCCTTTCGATCGCCTCAGGGCATCCAACTATCGCCATC	TTGCCTTTCGATCGCCGCAGGGCATCCAAGTATCGCCATC	TRUE	0	0	0	1	0.00224775
#REF!	TTGCCTTTCGATCGCCGCAGGGCATCCAAGTATCGCCATC	FALSE	43	0	0	1	0.00224775
TTGCCTTTCGATCGCCTCAGGGCATCCAAGTATCGCCATG	TTGCCTTTCGATCGCCGCAGGGCATCCAAGTATCGCCATC	TRUE	0	0	0	1	0.00224775
TTGCATTTAGATCTCCGCA-----TCCAAGTATCGCCATC	TTGCCTTTCGATCGCCGCAGGGCATCCAAGTATCGCCATC	FALSE	5	0	0	1	0.00224775
TTGCCTTTCGATCGCCTCAGGTCATCCAAGTATCGCGATC	TTGCCTTTCGATCGCCGCAGGGCATCCAAGTATCGCCATC	TRUE	0	0	0	1	0.00224775
TTGCCTTTCGATCGCCTCAGGTCATCCTAGTATCGCGATC	TTGCCTTTCGATCGCCGCAGGGCATCCAAGTATCGCCATC	TRUE	0	0	0	1	0.00224775
TTGCCTTTCGATCGCCTCAGTATCGCCATCCAAGTATCGC	TTGCCTTTCGATCGCCGCAG----GGCATCCAAGTATCGC	FALSE	0	4	0	1	0.00224775
TTGCATTTCGATCGCCGCA-----TCCAAGTATCGCCATC	TTGCCTTTCGATCGCCGCAGGGCATCCAAGTATCGCCATC	FALSE	5	0	0	1	0.00224775
TTGCCTTTCGATCGCCTCATGGCATCCAAGTTTCGCCATC	TTGCCTTTCGATCGCCGCAGGGCATCCAAGTATCGCCATC	FALSE	0	0	1	1	0.00224775
TTGCCTTTCGATCGCCTCCGGGCATCCAAGTATCGCCATC	TTGCCTTTCGATCGCCGCAGGGCATCCAAGTATCGCCATC	TRUE	0	0	0	1	0.00224775
TTGCCTTTCGATCGCCTCTG--TATCCAAGTATCGCCATC	TTGCCTTTCGATCGCCGCAGGGCATCCAAGTATCGCCATC	FALSE	2	0	0	1	0.00224775
TTGCCTTTCGATCGCCTCTGGGCATCCAAGTATCGCCATC	TTGCCTTTCGATCGCCGCAGGGCATCCAAGTATCGCCATC	TRUE	0	0	0	1	0.00224775
TTGCCTTTCGATCGCCTGA-----TCCAAGTATCTGGATC	TTGCCTTTCGATCGCCGCAGGGCATCCAAGTATCGCCATC	FALSE	5	0	0	1	0.00224775
TTGCCTTTCGATCGCCTTAGGGCTTCCATGTATCGCCTTC	TTGCCTTTCGATCGCCGCAGGGCATCCAAGTATCGCCATC	TRUE	0	0	0	1	0.00224775
TTGACTTTCGATCGCCTCAGGGCATCCTAGTATCGCCTTC	TTGCCTTTCGATCGCCGCAGGGCATCCAAGTATCGCCATC	TRUE	0	0	0	1	0.00224775
TTGCATTTCGATCGACGCAGGGCATCGAAGTATCGCCATC	TTGCCTTTCGATCGCCGCAGGGCATCCAAGTATCGCCATC	TRUE	0	0	0	1	0.00224775
TTGCCTTTCGATCGCCTCA-----TCCTAGGATCGCCATC	TTGCCTTTCGATCGCCGCAGGGCATCCAAGTATCGCCATC	FALSE	5	0	0	1	0.00224775
TTGCCTTTCGATCGCCGCTGTGCATCCAAGTATCGCCATC	TTGCCTTTCGATCGCCGCAGGGCATCCAAGTATCGCCATC	FALSE	0	0	1	1	0.00224775
TTGCCATCCG--CGCCGC---GCATCCAAGTATCGCCATC	TTGCCTTTCGATCGCCGCAGGGCATCCAAGTATCGCCATC	FALSE	3	0	0	1	0.00224775
TTGCCTTTCGATCGCCGCTGTGCATCCATGTATCGCCATC	TTGCCTTTCGATCGCCGCAGGGCATCCAAGTATCGCCATC	FALSE	0	0	1	1	0.00224775
TTGCCTTTCGATCGCCGCTGTTCATCCAAGTATAGCCATC	TTGCCTTTCGATCGCCGCAGGGCATCCAAGTATCGCCATC	FALSE	0	0	1	1	0.00224775
TTGCCTTTCGATCGCCGCTTGG-ATCCAAGTATCGCCATC	TTGCCTTTCGATCGCCGCAGGGCATCCAAGTATCGCCATC	FALSE	0	0	1	1	0.00224775
TTGCCTTTCGATCGCCGGA-----TCCAAGTATCTCCATC	TTGCCTTTCGATCGCCGCAGGGCATCCAAGTATCGCCATC	FALSE	5	0	0	1	0.00224775
TTGCCTTTCGATCGCCGGAG--TATCCAAGTATCGCCATC	TTGCCTTTCGATCGCCGCAGGGCATCCAAGTATCGCCATC	FALSE	2	0	0	1	0.00224775
TTGCCTTTCGATCGCCGGAGG---TCCAAGTATCGCCATC	TTGCCTTTCGATCGCCGCAGGGCATCCAAGTATCGCCATC	TRUE	0	0	0	1	0.00224775
TTGCCTTTCGATCGCCGGAGGGCATCAAAGTATCGCGATC	TTGCCTTTCGATCGCCGCAGGGCATCCAAGTATCGCCATC	TRUE	0	0	0	1	0.00224775
TTGCCTTTCGATCGCCGGAGGGCATCCTAGTATCGCCATC	TTGCCTTTCGATCGCCGCAGGGCATCCAAGTATCGCCATC	TRUE	0	0	0	1	0.00224775
TTGCCTTTCGATCGCCTCA-----TCCAATTTTCGTCATC	TTGCCTTTCGATCGCCGCAGGGCATCCAAGTATCGCCATC	FALSE	5	0	0	1	0.00224775
TTGCCTTTCGATCGCCGGATTGCATCCAAGTATCGCCATC	TTGCCTTTCGATCGCCGCAGGGCATCCAAGTATCGCCATC	FALSE	0	0	2	1	0.00224775
TTGCCTTTCGATCGCCGTA-----TCCAAGTATCGCCATC	TTGCCTTTCGATCGCCGCAGGGCATCCAAGTATCGCCATC	FALSE	5	0	0	1	0.00224775
#REF!	TTGCCTTTCGATCGCCGCAGGGCATCCAAGTATCGCCATC	FALSE	43	0	0	1	0.00224775
#REF!	TTGCCTTTCGATCGCCGCAGGGCATCCAAGTATCGCCATC	FALSE	43	0	0	1	0.00224775
TNGCCTTTCGATCGCCGCAGTATCGCNATCCNAGTATCGN	TTGCCTTTCGATCGCCGCAG----GGCATCCAAGTATCGC	FALSE	0	4	0	1	0.00224775
TTGCCTTTCGATCGCCTCA-----TCCAAGTATCTCCATC	TTGCCTTTCGATCGCCGCAGGGCATCCAAGTATCGCCATC	FALSE	5	0	0	1	0.00224775
TTGCCTTTCGATCGCCTCA-----TCCAAGTATGGCGATC	TTGCCTTTCGATCGCCGCAGGGCATCCAAGTATCGCCATC	FALSE	5	0	0	1	0.00224775
TTGCCTTTCGCTCGCCGCATGGCATCCAAGTATCGCCATC	TTGCCTTTCGATCGCCGCAGGGCATCCAAGTATCGCCATC	FALSE	0	0	1	1	0.00224775
TTGCCTTTCGTGCGCCGCAGGGCATCCAAGTATCGCCATC	TTGCCTTTCGATCGCCGCAGGGCATCCAAGTATCGCCATC	TRUE	0	0	0	1	0.00224775
TTGCCTTTCGNTCGCCGCAGGGCATCCAAGTATCGCCATC	TTGCCTTTCGATCGCCGCAGGGCATCCAAGTATCGCCATC	TRUE	0	0	0	1	0.00224775
TTGCCTTTCGNTCGCCGCAGGGCATNCAAGTATCGCCATC	TTGCCTTTCGATCGCCGCAGGGCATCCAAGTATCGCCATC	TRUE	0	0	0	1	0.00224775
TTGGCTTTCGATCGCCTAA-----TCCAAGTATCGCGATC	TTGCCTTTCGATCGCCGCAGGGCATCCAAGTATCGCCATC	FALSE	5	0	0	1	0.00224775
TTGGCTTTCGATCGCCTGA-----TCCAAGTATCGCGATC	TTGCCTTTCGATCGCCGCAGGGCATCCAAGTATCGCCATC	FALSE	5	0	0	1	0.00224775
TTGGCTTTCGATCGCTGCATG-----CAAGTATCGCAATC	TTGCCTTTCGATCGCCGCAGGGCATCCAAGTATCGCCATC	FALSE	0	0	1	1	0.00224775
TTGGCTTTCGATCGGCGCAGGGCATCGAAGTATCTCCATC	TTGCCTTTCGATCGCCGCAGGGCATCCAAGTATCGCCATC	TRUE	0	0	0	1	0.00224775
TTGGCTTTCGATCGTCGCAGGTCATCGTAGTATCGCCTTC	TTGCCTTTCGATCGCCGCAGGGCATCCAAGTATCGCCATC	TRUE	0	0	0	1	0.00224775
TTGGCTTTCGTTCGCCGCA-----TCCAAGTATCGCCATC	TTGCCTTTCGATCGCCGCAGGGCATCCAAGTATCGCCATC	FALSE	5	0	0	1	0.00224775
TTGGCTTTCGTTCTCCGCAG----------TATCTCCATC	TTGCCTTTCGATCGCCGCAGGGCATCCAAGTATCGCCATC	FALSE	10	0	0	1	0.00224775
TTGGCTTTGGATCGCCGCA-----TCCATTTATCGCCATC	TTGCCTTTCGATCGCCGCAGGGCATCCAAGTATCGCCATC	FALSE	5	0	0	1	0.00224775
TTGGCTTTGGATCGCCGCATAG-----ATGTTTCGCCATC	TTGCCTTTCGATCGCCGCAGGGCATCCAAGTATCGCCATC	FALSE	0	0	2	1	0.00224775
TTGGCTTTGGATCGGCGCAGGGCATCCAAGTAGCGCGATC	TTGCCTTTCGATCGCCGCAGGGCATCCAAGTATCGCCATC	TRUE	0	0	0	1	0.00224775
TTGGCTTTGGATCGGCGCAGGGCATCCATGTATCGCCATC	TTGCCTTTCGATCGCCGCAGGGCATCCAAGTATCGCCATC	TRUE	0	0	0	1	0.00224775
TTGGGTTTCGATCGCCGCA-----TCCAAGTATCGCCATC	TTGCCTTTCGATCGCCGCAGGGCATCCAAGTATCGCCATC	FALSE	5	0	0	1	0.00224775
TTGTCTTTCGATCGCCGCA-----TCCAAGTATCGCCATC	TTGCCTTTCGATCGCCGCAGGGCATCCAAGTATCGCCATC	FALSE	5	0	0	1	0.00224775
TTGTCTTTCGATCGCCGCAGGGCATCCAAGTATC--CATC	TTGCCTTTCGATCGCCGCAGGGCATCCAAGTATCGCCATC	TRUE	0	0	0	1	0.00224775
TTCCCTTGCGATCGGCGCAGGGCATCCAAGTATCGCCATC	TTGCCTTTCGATCGCCGCAGGGCATCCAAGTATCGCCATC	TRUE	0	0	0	1	0.00224775
TTNCCTTTCGATCGCCGCAGGGCANCCAAGTATCGCCATC	TTGCCTTTCGATCGCCGCAGGGCATCCAAGTATCGCCATC	TRUE	0	0	0	1	0.00224775
#REF!	TTGCCTTTCGATCGCCGCAGGGCATCCAAGTATCGCCATC	FALSE	43	0	0	1	0.00224775
TTGGCTTTCGATCGCCGGA-----TCCAAGTATCGCCATC	TTGCCTTTCGATCGCCGCAGGGCATCCAAGTATCGCCATC	FALSE	5	0	0	1	0.00224775
TTGGCTTTCGATCGCCGCAGGGCATCCAATTATCGCCATC	TTGCCTTTCGATCGCCGCAGGGCATCCAAGTATCGCCATC	TRUE	0	0	0	1	0.00224775
TTGGCTTTCGATCGCCGCAGGGCATCCAAGTATCTCCATC	TTGCCTTTCGATCGCCGCAGGGCATCCAAGTATCGCCATC	TRUE	0	0	0	1	0.00224775
TTGGCGTTCGATCGCCGCA-----TCCAAGTATCGCCATC	TTGCCTTTCGATCGCCGCAGGGCATCCAAGTATCGCCATC	FALSE	5	0	0	1	0.00224775
TTGCGTTTCGATCTCCGCA-----TCCAAGTATCGCCATC	TTGCCTTTCGATCGCCGCAGGGCATCCAAGTATCGCCATC	FALSE	5	0	0	1	0.00224775
TTGCGTTTCGTTCGCGGCAGGGCATCCAAGTATCGCCATC	TTGCCTTTCGATCGCCGCAGGGCATCCAAGTATCGCCATC	TRUE	0	0	0	1	0.00224775
TTGCGTTTCTTTCGCCGCA-----TCCAAGTATCGCCATC	TTGCCTTTCGATCGCCGCAGGGCATCCAAGTATCGCCATC	FALSE	5	0	0	1	0.00224775
TTGCGTTTGGTTCGCCGGTG----------TTTCTCCATG	TTGCCTTTCGATCGCCGCAGGGCATCCAAGTATCGCCATC	FALSE	10	0	0	1	0.00224775
TTGCTTTTCGATCGCCGCA-----TCCAAGTATCGCCATC	TTGCCTTTCGATCGCCGCAGGGCATCCAAGTATCGCCATC	FALSE	5	0	0	1	0.00224775
TTCCCTTTCGATCCGCGCACCGCATCCAAGTATCGCCATC	TTGCCTTTCGATCGCCGCAGGGCATCCAAGTATCGCCATC	FALSE	0	0	2	1	0.00224775
TTGGCGTTCGATCGCCGCA-----TCCAAGTATCGCCAAC	TTGCCTTTCGATCGCCGCAGGGCATCCAAGTATCGCCATC	FALSE	5	0	0	1	0.00224775
TTGGCTTTCG-----CGCCAGGCATCCAAGTATCTCCATC	TTGCCTTTCGATCGCCGCAGGGCATCCAAGTATCGCCATC	FALSE	0	0	1	1	0.00224775
#REF!	TTGCCTTTCGATCGCCGCAGGGCATCCAAGTATCGCCATC	FALSE	43	0	0	1	0.00224775
TTGGCTTTCGATC--CGCGG---ATCCAAGTATCGCCCTC	TTGCCTTTCGATCGCCGCAGGGCATCCAAGTATCGCCATC	FALSE	3	0	0	1	0.00224775
TTGGCTTTCGATCGCCGCA-----TCATATTATCTCCATC	TTGCCTTTCGATCGCCGCAGGGCATCCAAGTATCGCCATC	FALSE	5	0	0	1	0.00224775
TTGGCTTTCGATCGCCGCA-----TCCAACTATCGCCATT	TTGCCTTTCGATCGCCGCAGGGCATCCAAGTATCGCCATC	FALSE	5	0	0	1	0.00224775
#REF!	TTGCCTTTCGATCGCCGCAGGGCATCCAAGTATCGCCATC	FALSE	43	0	0	1	0.00224775
TTGGCTTTCGATCGCCGCA-----TCCTAGTATCGCCATC	TTGCCTTTCGATCGCCGCAGGGCATCCAAGTATCGCCATC	FALSE	5	0	0	1	0.00224775
TTGGCTTTCGATCGCCGCACTGCATCCAAGTATCGCCATC	TTGCCTTTCGATCGCCGCAGGGCATCCAAGTATCGCCATC	FALSE	0	0	2	1	0.00224775
TTGGCTTTCGATCGCCGCAGGGCATCCAAGTATAGCCATC	TTGCCTTTCGATCGCCGCAGGGCATCCAAGTATCGCCATC	TRUE	0	0	0	1	0.00224775
TTTACTTTCGATCGGAGCAGGTCATGCAAGTATCTCGATC	TTGCCTTTCGATCGCCGCAGGGCATCCAAGTATCGCCATC	TRUE	0	0	0	1	0.00224775
TTTACTTTCGATCTCCTCAT----------TATCGCCATC	TTGCCTTTCGATCGCCGCAGGGCATCCAAGTATCGCCATC	FALSE	10	0	1	1	0.00224775
TTTCATTTCGATCGCCGCAGGGCATCCAAGTATCTCCATC	TTGCCTTTCGATCGCCGCAGGGCATCCAAGTATCGCCATC	TRUE	0	0	0	1	0.00224775
TTTCCTTTCGATCTCCGCA-----TCCAAGTATCGCCATC	TTGCCTTTCGATCGCCGCAGGGCATCCAAGTATCGCCATC	FALSE	5	0	0	1	0.00224775
TTTCCTTTCGATCGCCGCAGGGCATCCAAGTATCTCCATC	TTGCCTTTCGATCGCCGCAGGGCATCCAAGTATCGCCATC	TRUE	0	0	0	1	0.00224775
TTTCCTTTCGATCGCCGCAGGGCATCCATGTATCGCCATC	TTGCCTTTCGATCGCCGCAGGGCATCCAAGTATCGCCATC	TRUE	0	0	0	1	0.00224775
TTTCCTTTCGATCGCCGCAGTATCGCCATCCAAGTATCGC	TTGCCTTTCGATCGCCGCAG----GGCATCCAAGTATCGC	FALSE	0	4	0	1	0.00224775
TTTCCTTTCGATCGCCTCA-----TCCAAGTATCGCCATC	TTGCCTTTCGATCGCCGCAGGGCATCCAAGTATCGCCATC	FALSE	5	0	0	1	0.00224775
TTTCCTTTCGATCGCTGCAGGGCATCCAAGTATCGCCATC	TTGCCTTTCGATCGCCGCAGGGCATCCAAGTATCGCCATC	TRUE	0	0	0	1	0.00224775
TTTCCTTTCGATCGGCGAAGTTGATCCAAGTATCGCGATC	TTGCCTTTCGATCGCCGCAGGGCATCCAAGTATCGCCATC	FALSE	0	0	1	1	0.00224775
TTTCCTTTCGATCGGCTCAGGTCATCCATGTATCTCCATC	TTGCCTTTCGATCGCCGCAGGGCATCCAAGTATCGCCATC	TRUE	0	0	0	1	0.00224775
TTTCCTTTCGATCTGCGCA-----TCCAAGTATCGCCATC	TTGCCTTTCGATCGCCGCAGGGCATCCAAGTATCGCCATC	FALSE	5	0	0	1	0.00224775
TTCCCGTGCGATCGCCGCACGGGATCCAAGTATCGCCATC	TTGCCTTTCGATCGCCGCAGGGCATCCAAGTATCGCCATC	FALSE	0	0	1	1	0.00224775
TTTCCTTTCGCTCGCCGCATGGCATCCAACGATCGGCATC	TTGCCTTTCGATCGCCGCAGGGCATCCAAGTATCGCCATC	FALSE	0	0	1	1	0.00224775
TTTCCTTTCTATCGCCGCAGGGCATCCAAGTATCGCCATC	TTGCCTTTCGATCGCCGCAGGGCATCCAAGTATCGCCATC	TRUE	0	0	0	1	0.00224775
TTTCCTTTGGTTGGCCGCC-----TCCAAGTATCGCCATC	TTGCCTTTCGATCGCCGCAGGGCATCCAAGTATCGCCATC	FALSE	5	0	0	1	0.00224775
TTTCGTTTCGATCGTCGCAGTAATGAGCAGTATCCATGTA	TTGCCTTTCGATCGCCGCAG--------GGCATCCAAGTA	FALSE	0	8	1	1	0.00224775
TTTGATTTCGATCGGCGAAGGGGATCGAAGTATGGCGTTC	TTGCCTTTCGATCGCCGCAGGGCATCCAAGTATCGCCATC	TRUE	0	0	0	1	0.00224775
TTTGCTTTCGATCGCCGCAGGGGATGCAAGTATCTCCATC	TTGCCTTTCGATCGCCGCAGGGCATCCAAGTATCGCCATC	TRUE	0	0	0	1	0.00224775
TTTGCTTTCGATGGCCGCAGGGCATCCAAGTATCTCCATC	TTGCCTTTCGATCGCCGCAGGGCATCCAAGTATCGCCATC	TRUE	0	0	0	1	0.00224775
TTTCCTTTCGATCGCCGCAGGGCATCCAAGTATCGCCTTC	TTGCCTTTCGATCGCCGCAGGGCATCCAAGTATCGCCATC	TRUE	0	0	0	1	0.00224775
TTTCCTTTCGATCGCCGCAG--TATCCAAGTATCTCCATC	TTGCCTTTCGATCGCCGCAGGGCATCCAAGTATCGCCATC	FALSE	2	0	0	1	0.00224775
TTTCATTTCGATCGCCGCAGGGGATCCAAGTATCTCCATC	TTGCCTTTCGATCGCCGCAGGGCATCCAAGTATCGCCATC	TRUE	0	0	0	1	0.00224775
TTTCCTTTCGATAGCCGCAGTAATGCGCAGTATCCAAGTA	TTGCCTTTCGATCGCCGCAG--------GGCATCCAAGTA	FALSE	0	8	1	1	0.00224775
TTTCCATTCGATCGCCGCAGG---TCCAAGTATCGCCATC	TTGCCTTTCGATCGCCGCAGGGCATCCAAGTATCGCCATC	TRUE	0	0	0	1	0.00224775
TTTCCATTCGATCGCGGGAGGGCATCCAAGTATCGCCATC	TTGCCTTTCGATCGCCGCAGGGCATCCAAGTATCGCCATC	TRUE	0	0	0	1	0.00224775
TTTCCCTTCGCTCGCCGCACGGCATCCAAGTATCGCCATC	TTGCCTTTCGATCGCCGCAGGGCATCCAAGTATCGCCATC	FALSE	0	0	1	1	0.00224775
TTTCCGGTAGTTCTACGCAG----------TATCTCCATC	TTGCCTTTCGATCGCCGCAGGGCATCCAAGTATCGCCATC	FALSE	10	0	0	1	0.00224775
TTTCCGTTCGCTCGCCGCAGTAATGCTCAGTATCCAAGTA	TTGCCTTTCGATCGCCGCAG--------GGCATCCAAGTA	FALSE	0	8	1	1	0.00224775
TTTCCTTACGATCCGACCAGGGCATCCAAGATTGGCCTTC	TTGCCTTTCGATCGCCGCAGGGCATCCAAGTATCGCCATC	TRUE	0	0	0	1	0.00224775
TTTCCTTTCGAGCGCCGCAGGGCATCCAAGGATCGCCATC	TTGCCTTTCGATCGCCGCAGGGCATCCAAGTATCGCCATC	TRUE	0	0	0	1	0.00224775
TTTCCTTTCGATCGACGCACTGCATCCAAGTATCGCCATC	TTGCCTTTCGATCGCCGCAGGGCATCCAAGTATCGCCATC	FALSE	0	0	2	1	0.00224775
TTTCCTTTCGATCGCCGCAG--TATCCAAGTATCGCCATC	TTGCCTTTCGATCGCCGCAGGGCATCCAAGTATCGCCATC	FALSE	2	0	0	1	0.00224775
TTTCCTTTCGATCGACGCACTGCATCCAAGTATCTCCATC	TTGCCTTTCGATCGCCGCAGGGCATCCAAGTATCGCCATC	FALSE	0	0	2	1	0.00224775
TTTCCTTTCGATCGCAGCTG--TATCCAAGTATCGCCATC	TTGCCTTTCGATCGCCGCAGGGCATCCAAGTATCGCCATC	FALSE	2	0	0	1	0.00224775
TTTCCTTTCGATCGCCGAA-----TCCAAGTATCGCCATC	TTGCCTTTCGATCGCCGCAGGGCATCCAAGTATCGCCATC	FALSE	5	0	0	1	0.00224775
TTCCCTTGCCATCGCCGCCGGGCATCCAAGTATCGCCATC	TTGCCTTTCGATCGCCGCAGGGCATCCAAGTATCGCCATC	TRUE	0	0	0	1	0.00224775
TTTCCTTTCGATCGCCGCA-----TCCTAGTATCGCCATC	TTGCCTTTCGATCGCCGCAGGGCATCCAAGTATCGCCATC	FALSE	5	0	0	1	0.00224775
#REF!	TTGCCTTTCGATCGCCGCAGGGCATCCAAGTATCGCCATC	FALSE	44	0	0	1	0.00224775
TTTCCTTTCGATCGCCGCAG--TATCCAAGTATCGACATC	TTGCCTTTCGATCGCCGCAGGGCATCCAAGTATCGCCATC	FALSE	2	0	0	1	0.00224775
TTGCGTTTCGATCGCCTGA-----TCCAAGTATCGCCATC	TTGCCTTTCGATCGCCGCAGGGCATCCAAGTATCGCCATC	FALSE	5	0	0	1	0.00224775
TTGCGTTTCGATCGCCGCTGTAATGCGCTGTATCCTTGTA	TTGCCTTTCGATCGCCGCAG--------GGCATCCAAGTA	FALSE	0	8	1	1	0.00224775
TTGCGTTTCGATCGCCGCAGTAATGCGCAGTTTAGTAGTA	TTGCCTTTCGATCGCCGCAG--------GGCATCCAAGTA	FALSE	0	8	1	1	0.00224775
TTGCCTTTCTATCGCCGCAGGGCATCCAAGTATCGCCTTC	TTGCCTTTCGATCGCCGCAGGGCATCCAAGTATCGCCATC	TRUE	0	0	0	1	0.00224775
TTGCCTTTCTATCGCCGCA-----TCCAAGTAGCGCCATC	TTGCCTTTCGATCGCCGCAGGGCATCCAAGTATCGCCATC	FALSE	5	0	0	1	0.00224775
#REF!	TTGCCTTTCGATCGCCGCAGGGCATCCAAGTATCGCCATC	FALSE	43	0	0	1	0.00224775
TTGCCTTTCTATCGCCGCA-----TCCAAGTATCGGCATC	TTGCCTTTCGATCGCCGCAGGGCATCCAAGTATCGCCATC	FALSE	5	0	0	1	0.00224775
TTGACTTTCGATCGCCGCAGGGAATCCAAGTATCGCCATC	TTGCCTTTCGATCGCCGCAGGGCATCCAAGTATCGCCATC	TRUE	0	0	0	1	0.00224775
TTGCCTTTCTATCGCCGCAG----------TATCGCCATC	TTGCCTTTCGATCGCCGCAGGGCATCCAAGTATCGCCATC	FALSE	10	0	0	1	0.00224775
TTGACTTTCGATCGCCGCAGG---TCCAAGTATCGCCATC	TTGCCTTTCGATCGCCGCAGGGCATCCAAGTATCGCCATC	TRUE	0	0	0	1	0.00224775
TTGCCTTTCTATCGCCGCAGGGCATCCAAGTATCGCCATG	TTGCCTTTCGATCGCCGCAGGGCATCCAAGTATCGCCATC	TRUE	0	0	0	1	0.00224775
TTGACTTTCGATCGCCGCA-----TCCATTTATGGCCATC	TTGCCTTTCGATCGCCGCAGGGCATCCAAGTATCGCCATC	FALSE	5	0	0	1	0.00224775
TTGCCTTTCTATCGACGCAGGGCATCCAAGTATCGCCATC	TTGCCTTTCGATCGCCGCAGGGCATCCAAGTATCGCCATC	TRUE	0	0	0	1	0.00224775
TTGCCTTTCTATCGCCGCAGGGCATCCTAGTATCGCCATC	TTGCCTTTCGATCGCCGCAGGGCATCCAAGTATCGCCATC	TRUE	0	0	0	1	0.00224775
TTGCCTTTCTATCGCCGCAGGTCATCCAAGTATCGGCATC	TTGCCTTTCGATCGCCGCAGGGCATCCAAGTATCGCCATC	TRUE	0	0	0	1	0.00224775
TTGCCTTTCTATCGCCGCAGGTCATCCAAGTATCTCCATC	TTGCCTTTCGATCGCCGCAGGGCATCCAAGTATCGCCATC	TRUE	0	0	0	1	0.00224775
TTGCCTTTCTATCGCCGCAGTGCATCCAAGTATCGCCATC	TTGCCTTTCGATCGCCGCAGGGCATCCAAGTATCGCCATC	FALSE	0	0	1	1	0.00224775
TTGCCTTTCTATCGCCGCAGTTCATCCAATTTTCGCGATC	TTGCCTTTCGATCGCCGCAGGGCATCCAAGTATCGCCATC	FALSE	0	0	1	1	0.00224775
TTGCCTTTCTATCGCCGCAT----------TATCGCCATC	TTGCCTTTCGATCGCCGCAGGGCATCCAAGTATCGCCATC	FALSE	10	0	1	1	0.00224775
TTGCCTTTCTATCGCCGCCGGGCATCCAAGTATCGCCATC	TTGCCTTTCGATCGCCGCAGGGCATCCAAGTATCGCCATC	TRUE	0	0	0	1	0.00224775
TTGCCTTTCTATCGACGCAGGGCATCCTAGTATCGCCATC	TTGCCTTTCGATCGCCGCAGGGCATCCAAGTATCGCCATC	TRUE	0	0	0	1	0.00224775
TTGCCTTTCNATCGCCGCAGGNNATCCNAGTATNGNCATC	TTGCCTTTCGATCGCCGCAGGGCATCCAAGTATCGCCATC	TRUE	0	0	0	1	0.00224775
TTGCCTTTCTATCGCCTCAGTAATGCGCAGTATCCAAGTA	TTGCCTTTCGATCGCCGCAG--------GGCATCCAAGTA	FALSE	0	8	1	1	0.00224775
TTGCCTTTCGTTCGCCGCAGG---TCCTAGTATCGCCATC	TTGCCTTTCGATCGCCGCAGGGCATCCAAGTATCGCCATC	TRUE	0	0	0	1	0.00224775
TTGCCTTTCGTTCGACGCA-----TCCAAGTATCGCCATC	TTGCCTTTCGATCGCCGCAGGGCATCCAAGTATCGCCATC	FALSE	5	0	0	1	0.00224775
TTGCCTTTCGTTCGCAGCA-----TCGAAGTATCGCCATC	TTGCCTTTCGATCGCCGCAGGGCATCCAAGTATCGCCATC	FALSE	5	0	0	1	0.00224775
TTGACTTTCGATCGCCTCA-----TCCAATTATCGCCATC	TTGCCTTTCGATCGCCGCAGGGCATCCAAGTATCGCCATC	FALSE	5	0	0	1	0.00224775
TTGCCTTTCGTTCGCCGCA-----TCCTAGTATCGCCATC	TTGCCTTTCGATCGCCGCAGGGCATCCAAGTATCGCCATC	FALSE	5	0	0	1	0.00224775
TTGACTTTCGATCGCCGCATG-----CTAGTATCGCCATC	TTGCCTTTCGATCGCCGCAGGGCATCCAAGTATCGCCATC	FALSE	0	0	1	1	0.00224775
TTGCCTTTCGTTCGCCGCAG----------TATGGCCATC	TTGCCTTTCGATCGCCGCAGGGCATCCAAGTATCGCCATC	FALSE	10	0	0	1	0.00224775
TTGCCTTTCGTTCGCCGCAG--TACCCAAGTATCGCCATC	TTGCCTTTCGATCGCCGCAGGGCATCCAAGTATCGCCATC	FALSE	2	0	0	1	0.00224775
TTGCCTTTCGTTCGCCGCAGGGCATCCAAGTATCGCCAAC	TTGCCTTTCGATCGCCGCAGGGCATCCAAGTATCGCCATC	TRUE	0	0	0	1	0.00224775
TTGCCTTTCNATCGCCGCAGGGNATCCNAGTATNGNCATC	TTGCCTTTCGATCGCCGCAGGGCATCCAAGTATCGCCATC	TRUE	0	0	0	1	0.00224775
TTGCCTTTCGTTCGCCGCAGGGCATCCAATTATCGCCATC	TTGCCTTTCGATCGCCGCAGGGCATCCAAGTATCGCCATC	TRUE	0	0	0	1	0.00224775
TTGCCTTTCGTTCGCCGCAGGGCATGCAAGTATCGCCATC	TTGCCTTTCGATCGCCGCAGGGCATCCAAGTATCGCCATC	TRUE	0	0	0	1	0.00224775
TTGCCTTTCGTTCGCCGCAGTATCTCCATCCAAGTATCGC	TTGCCTTTCGATCGCCGCAG----GGCATCCAAGTATCGC	FALSE	0	4	1	1	0.00224775
TTGCCTTTCGTTCTCCGCA-----TCCAAGTATCGCCATC	TTGCCTTTCGATCGCCGCAGGGCATCCAAGTATCGCCATC	FALSE	5	0	0	1	0.00224775
TTGCCTTTCGTTCTCCTCAG--TTTCCAAGTATCGCCATC	TTGCCTTTCGATCGCCGCAGGGCATCCAAGTATCGCCATC	FALSE	2	0	0	1	0.00224775
TTGCCTTTCNANCGCCGCAGGNNATCCNAGTATNGNCATC	TTGCCTTTCGATCGCCGCAGGGCATCCAAGTATCGCCATC	TRUE	0	0	0	1	0.00224775
TTGCCTTTCNATCGCCGCACTGNATCCNAGTATNGNCATC	TTGCCTTTCGATCGCCGCAGGGCATCCAAGTATCGCCATC	FALSE	0	0	2	1	0.00224775
TTGCCTTTCTATCGCCTCAG--TATCCAAGTATCGCCATC	TTGCCTTTCGATCGCCGCAGGGCATCCAAGTATCGCCATC	FALSE	2	0	0	1	0.00224775
TTGCCTTTGGATCGACGCAGGGCATCCATGTATCCCCATC	TTGCCTTTCGATCGCCGCAGGGCATCCAAGTATCGCCATC	TRUE	0	0	0	1	0.00224775
TTGCGTTTCGATCGCCGCAGGGCATCCTAGTATCGCCATC	TTGCCTTTCGATCGCCGCAGGGCATCCAAGTATCGCCATC	TRUE	0	0	0	1	0.00224775
TTGCGATTCCATCCCCGCA-----TCCAAGTATCGCCATC	TTGCCTTTCGATCGCCGCAGGGCATCCAAGTATCGCCATC	FALSE	5	0	0	1	0.00224775
#REF!	TTGCCTTTCGATCGCCGCAGGGCATCCAAGTATCGCCATC	FALSE	43	0	0	1	0.00224775
TTGACTATCGATCGCCGTAGGGCATCCAAGTATCGACATG	TTGCCTTTCGATCGCCGCAGGGCATCCAAGTATCGCCATC	TRUE	0	0	0	1	0.00224775
TTGACCTTCGATCGCAGCA-----TCCAAGTATCGCCATC	TTGCCTTTCGATCGCCGCAGGGCATCCAAGTATCGCCATC	FALSE	5	0	0	1	0.00224775
TTGACCCTAGCTCGCCGCAGCGCATCCAAGTATCGCCATC	TTGCCTTTCGATCGCCGCAGGGCATCCAAGTATCGCCATC	FALSE	0	0	1	1	0.00224775
TTGCCTTTTGATCGCCGCAGTATCGCCATCCAAGTATCGC	TTGCCTTTCGATCGCCGCAG----GGCATCCAAGTATCGC	FALSE	0	4	0	1	0.00224775
TTGCCTTTTTATCGCCGCAGGGCATCCTAGTATCGCCATC	TTGCCTTTCGATCGCCGCAGGGCATCCAAGTATCGCCATC	TRUE	0	0	0	1	0.00224775
TTGCGATCCGATCGGCGCA-----TCCAAGTATCGCCATC	TTGCCTTTCGATCGCCGCAGGGCATCCAAGTATCGCCATC	FALSE	5	0	0	1	0.00224775
TTGCGGTTCGATCGGCGCA-----TCCAAGTTTCGCGATC	TTGCCTTTCGATCGCCGCAGGGCATCCAAGTATCGCCATC	FALSE	5	0	0	1	0.00224775
TTGCCTTTGGATCGTCGCAGGGCATCCAAGTATCTCCATC	TTGCCTTTCGATCGCCGCAGGGCATCCAAGTATCGCCATC	TRUE	0	0	0	1	0.00224775
TTGCGNTTCNATCGCCGCACTNCATCCAAGTATCGCCATC	TTGCCTTTCGATCGCCGCAGGGCATCCAAGTATCGCCATC	FALSE	0	0	2	1	0.00224775
TTGCGTATCGATCGCGGCTGGGCATCCAAGTTTCGCCATC	TTGCCTTTCGATCGCCGCAGGGCATCCAAGTATCGCCATC	TRUE	0	0	0	1	0.00224775
TTGCGTTTCCATCGCCGCAGG---TCCAAGTATCGCCATC	TTGCCTTTCGATCGCCGCAGGGCATCCAAGTATCGCCATC	TRUE	0	0	0	1	0.00224775
TTCCCTTTCGTTGGC-----GGCATCCAAGTATGGCAATC	TTGCCTTTCGATCGCCGCAGGGCATCCAAGTATCGCCATC	FALSE	5	0	0	1	0.00224775
TTGCGTTTCGATCGCCGCA-----TCCAAGTTTCGCCATC	TTGCCTTTCGATCGCCGCAGGGCATCCAAGTATCGCCATC	FALSE	5	0	0	1	0.00224775
TTCCCTTTCGATCGCCGCAGTTCATCCAAGTATCGCCATC	TTGCCTTTCGATCGCCGCAGGGCATCCAAGTATCGCCATC	FALSE	0	0	1	1	0.00224775
TTCCCTTTCGATCGCCGCAGGGCATCCAAGTATCGCCATC	TTGCCTTTCGATCGCCGCAGGGCATCCAAGTATCGCCATC	TRUE	0	0	0	1	0.00224775
TTGCCTTTGGCTCGCCGCAGG---TCCAAGTATCGCCATC	TTGCCTTTCGATCGCCGCAGGGCATCCAAGTATCGCCATC	TRUE	0	0	0	1	0.00224775
TTGCCTTTGGATCGGCTCAGGGTATCCTAGTTTCGCCATG	TTGCCTTTCGATCGCCGCAGGGCATCCAAGTATCGCCATC	TRUE	0	0	0	1	0.00224775
TTGCCTTTGGATCGC-----GGCATCCAAGTATCGCCATC	TTGCCTTTCGATCGCCGCAGGGCATCCAAGTATCGCCATC	FALSE	5	0	0	1	0.00224775
TTGACTTTCGATCGCAGCAGGGCATCCAAGTATCGCCAGC	TTGCCTTTCGATCGCCGCAGGGCATCCAAGTATCGCCATC	TRUE	0	0	0	1	0.00224775
TTGCCTTTGGATCGCAGCAGGTCATCCAAGTATCGCCATC	TTGCCTTTCGATCGCCGCAGGGCATCCAAGTATCGCCATC	TRUE	0	0	0	1	0.00224775
TTGCCTTTGGATCGCAGCAGTTCATCCAAGTATCGCGATC	TTGCCTTTCGATCGCCGCAGGGCATCCAAGTATCGCCATC	FALSE	0	0	1	1	0.00224775
TTGCCTTTGGATCGCCG----------AAGTATCGCCATC	TTGCCTTTCGATCGCCGCAGGGCATCCAAGTATCGCCATC	FALSE	10	0	0	1	0.00224775
TTGACTTTCGATCGCCGCA-----TCCAAGTATCGCCATC	TTGCCTTTCGATCGCCGCAGGGCATCCAAGTATCGCCATC	FALSE	5	0	0	1	0.00224775
TTGCCTTTGGATCGCCGCA-----TCCAAGTTTCGCCATC	TTGCCTTTCGATCGCCGCAGGGCATCCAAGTATCGCCATC	FALSE	5	0	0	1	0.00224775
TTGCCTTTGGATCGCCGCAG--TTTCCAAGTATCGCCATC	TTGCCTTTCGATCGCCGCAGGGCATCCAAGTATCGCCATC	FALSE	2	0	0	1	0.00224775
TTGCCTTTGGATCGCCGCAGG---TCCATGTATTGCCATC	TTGCCTTTCGATCGCCGCAGGGCATCCAAGTATCGCCATC	TRUE	0	0	0	1	0.00224775
TTGACTTTCGA-----GCTTGGCATGCAAGTATCGCCATC	TTGCCTTTCGATCGCCGCAGGGCATCCAAGTATCGCCATC	FALSE	0	0	1	1	0.00224775
TTGCCTTTGGATCGGCGCAGGGGATCCAATTTTCGGCATC	TTGCCTTTCGATCGCCGCAGGGCATCCAAGTATCGCCATC	TRUE	0	0	0	1	0.00224775
TTGCCTTTGGATCGCCGCAGGGCATCCAAGTATCGCGATC	TTGCCTTTCGATCGCCGCAGGGCATCCAAGTATCGCCATC	TRUE	0	0	0	1	0.00224775
TTGCCTTTGGATCGCCGCAGGGCATCCAATTATCGCGATC	TTGCCTTTCGATCGCCGCAGGGCATCCAAGTATCGCCATC	TRUE	0	0	0	1	0.00224775
TTGCCTTTGGATCGCCGCAGGGCATCCATGTATCTCCATC	TTGCCTTTCGATCGCCGCAGGGCATCCAAGTATCGCCATC	TRUE	0	0	0	1	0.00224775
TTGCCTTTGGATCGCCGCAGGGCATCGAAGTATCGCCATC	TTGCCTTTCGATCGCCGCAGGGCATCCAAGTATCGCCATC	TRUE	0	0	0	1	0.00224775
TTGCCTTTGGATCGCCGCAGGTCATCCAAGTATCGCCATC	TTGCCTTTCGATCGCCGCAGGGCATCCAAGTATCGCCATC	TRUE	0	0	0	1	0.00224775
TTGCCTTTGGATCGCGGCAGTGCATCCAAGTATCGCCATC	TTGCCTTTCGATCGCCGCAGGGCATCCAAGTATCGCCATC	FALSE	0	0	1	1	0.00224775
TTGCCTTTGGATCGGCGCAGGGCATCCAAGTATCGCCATC	TTGCCTTTCGATCGCCGCAGGGCATCCAAGTATCGCCATC	TRUE	0	0	0	1	0.00224775
TTGCCATTCGATCGCCGCACTGCATCCAAGTATCGCCATC	TTGCCTTTCGATCGCCGCAGGGCATCCAAGTATCGCCATC	FALSE	0	0	2	1	0.00224775
TTGCCTTTCGATCGCCGCAGTATCGCAATCCAAGTATCGC	TTGCCTTTCGATCGCCGCAG----GGCATCCAAGTATCGC	FALSE	0	4	0	1	0.00224775
TTGCCTTTCGATCGCCGCAGTATCGCCATCCAAGTATCAC	TTGCCTTTCGATCGCCGCAG----GGCATCCAAGTATCGC	FALSE	0	4	0	1	0.00224775
TTGCCTTTCGATCGCAGCAGGTCATCCAAGTATCGCCATC	TTGCCTTTCGATCGCCGCAGGGCATCCAAGTATCGCCATC	TRUE	0	0	0	1	0.00224775
TAGCCTATGGATCGGCGCAG--AATCCAAGTATCGCCATC	TTGCCTTTCGATCGCCGCAGGGCATCCAAGTATCGCCATC	FALSE	2	0	0	1	0.00224775
TTGCCTTTCGATCGCCGAAGGGCATCCACGTAGCGCCATC	TTGCCTTTCGATCGCCGCAGGGCATCCAAGTATCGCCATC	TRUE	0	0	0	1	0.00224775
TTGCCTTTCGATCGCCGAAGTAATGCGCAGTATCCAAGTA	TTGCCTTTCGATCGCCGCAG--------GGCATCCAAGTA	FALSE	0	8	1	1	0.00224775
TTGCCTTTCGATCGCCGAGG----TCCAAGTATCGCCATC	TTGCCTTTCGATCGCCGCAGGGCATCCAAGTATCGCCATC	FALSE	4	0	0	1	0.00224775
TTGCCTTTCGATCGCCGCA---------AGTATCGCCATC	TTGCCTTTCGATCGCCGCAGGGCATCCAAGTATCGCCATC	FALSE	9	0	0	1	0.00224775
TTGCCTTTCGATCGCCGCA-----TACAAGTATCGCCATC	TTGCCTTTCGATCGCCGCAGGGCATCCAAGTATCGCCATC	FALSE	5	0	0	1	0.00224775
TTGCCTTTCGATCGCCGCA-----TCAAAGTATCGCCATC	TTGCCTTTCGATCGCCGCAGGGCATCCAAGTATCGCCATC	FALSE	5	0	0	1	0.00224775
TTGCCTTTCGATCGCCGCA-----TCAAAGTATCGCTATC	TTGCCTTTCGATCGCCGCAGGGCATCCAAGTATCGCCATC	FALSE	5	0	0	1	0.00224775
TTGCCTTTCGATCGCCGCA-----TCCAACTATCGCCATC	TTGCCTTTCGATCGCCGCAGGGCATCCAAGTATCGCCATC	FALSE	5	0	0	1	0.00224775
TAGCCTATCGCGCGCCGCAG--TATCCAAGTATCGCCATC	TTGCCTTTCGATCGCCGCAGGGCATCCAAGTATCGCCATC	FALSE	2	0	0	1	0.00224775
TAGCCATTCGCGCGCCGCA-----TCCAAGTATCGCCATC	TTGCCTTTCGATCGCCGCAGGGCATCCAAGTATCGCCATC	FALSE	5	0	0	1	0.00224775
TTGCCTTTCGATCGCCGCA-----TCCAAGTACCGCCATC	TTGCCTTTCGATCGCCGCAGGGCATCCAAGTATCGCCATC	FALSE	5	0	0	1	0.00224775
TTGCCTTTCGATCGCCGCA-----TCCAAGTAGCGCCATC	TTGCCTTTCGATCGCCGCAGGGCATCCAAGTATCGCCATC	FALSE	5	0	0	1	0.00224775
TAGCCATTCGCGCGCAGGAG---TTCCAAGTATCGCCATC	TTGCCTTTCGATCGCCGCAGGGCATCCAAGTATCGCCATC	FALSE	3	0	0	1	0.00224775
TTGCCTT-CGATCGCCGCAG----------TATCGCCATC	TTGCCTTTCGATCGCCGCAGGGCATCCAAGTATCGCCATC	FALSE	10	0	0	1	0.00224775
TTGCCTT-CGATCGCCGCA-----TCCAAGTATCGCCATC	TTGCCTTTCGATCGCCGCAGGGCATCCAAGTATCGCCATC	FALSE	5	0	0	1	0.00224775
TTGCCTTTCGATCGCCGCA-----TCCAAGTATCGACATC	TTGCCTTTCGATCGCCGCAGGGCATCCAAGTATCGCCATC	FALSE	5	0	0	1	0.00224775
TTGCCTTTCGATCGCCGAAGGGCATCCAAGTATCGCATTC	TTGCCTTTCGATCGCCGCAGGGCATCCAAGTATCGCCATC	TRUE	0	0	0	1	0.00224775
TTGCCTTTCGATCGCCGAACTGCATCCAAGTATCTCCATC	TTGCCTTTCGATCGCCGCAGGGCATCCAAGTATCGCCATC	FALSE	0	0	2	1	0.00224775
TAGCCTTCCGATCGCCGCAG--TATCCAAGTATCGCCATC	TTGCCTTTCGATCGCCGCAGGGCATCCAAGTATCGCCATC	FALSE	2	0	0	1	0.00224775
TTGCCTTTCGATCGCAGTAGGTCATCCAAGTATCGCCATC	TTGCCTTTCGATCGCCGCAGGGCATCCAAGTATCGCCATC	TRUE	0	0	0	1	0.00224775
TTGCCTTTCGATCGCAGCAGTAATGCGCAGTATACAAGTA	TTGCCTTTCGATCGCCGCAG--------GGCATCCAAGTA	FALSE	0	8	1	1	0.00224775
TTGCCTTCCGACCCCCGCAG--AATCCAAGTATCGCCATC	TTGCCTTTCGATCGCCGCAGGGCATCCAAGTATCGCCATC	FALSE	2	0	0	1	0.00224775
TTGCCTTCAGATCGCCGCAG----------TATCGCCATC	TTGCCTTTCGATCGCCGCAGGGCATCCAAGTATCGCCATC	FALSE	10	0	0	1	0.00224775
TTGCCTTTCGATCGCAGCATG-----CAAGTATCGCCATC	TTGCCTTTCGATCGCCGCAGGGCATCCAAGTATCGCCATC	FALSE	0	0	1	1	0.00224775
TTGCCTTTCGATCGCAGCTGGGCATCCAAGTATCGCCATA	TTGCCTTTCGATCGCCGCAGGGCATCCAAGTATCGCCATC	TRUE	0	0	0	1	0.00224775
TTGCCTTTCGATCGCAGGAGGGCATCCAAGTATCGCCATC	TTGCCTTTCGATCGCCGCAGGGCATCCAAGTATCGCCATC	TRUE	0	0	0	1	0.00224775
TTGCCTTTCGATCGCAGGATGGCATCCAAGTATCGCCATC	TTGCCTTTCGATCGCCGCAGGGCATCCAAGTATCGCCATC	FALSE	0	0	1	1	0.00224775
TTGCCTTTCGATCGCC-------ATCCAAGTATCGCCATC	TTGCCTTTCGATCGCCGCAGGGCATCCAAGTATCGCCATC	FALSE	7	0	0	1	0.00224775
TTGCCTTACGACCGCCGCAG-GCATCCAAGTATCGCCATC	TTGCCTTTCGATCGCCGCAGGGCATCCAAGTATCGCCATC	FALSE	1	0	0	1	0.00224775
TTGCCTTTCGATCGCC--AGGGCATCCAAGTATCGCCATC	TTGCCTTTCGATCGCCGCAGGGCATCCAAGTATCGCCATC	TRUE	0	0	0	1	0.00224775
TTGCCTTTCGATCGCCA----GTATCCAAGTATCGCCATC	TTGCCTTTCGATCGCCGCAGGGCATCCAAGTATCGCCATC	FALSE	4	0	0	1	0.00224775
TTGCCTTTCGATCGCCACA-----TCCAAGTATCGCCATC	TTGCCTTTCGATCGCCGCAGGGCATCCAAGTATCGCCATC	FALSE	5	0	0	1	0.00224775
TTGCCTTTCGATCGCCACA---CATCCAAGTATCGCCATC	TTGCCTTTCGATCGCCGCAGGGCATCCAAGTATCGCCATC	FALSE	3	0	0	1	0.00224775
TTGCCTTTCGATCGCCACAG--TATCCAAGTATCGCCATC	TTGCCTTTCGATCGCCGCAGGGCATCCAAGTATCGCCATC	FALSE	2	0	0	1	0.00224775
TTGCCTTTCGATCGCCACAGG---TCCAAGTATCGCCATC	TTGCCTTTCGATCGCCGCAGGGCATCCAAGTATCGCCATC	TRUE	0	0	0	1	0.00224775
TTGCCTTTCGATCGCCCCAGG---TCCAAGTATCGCCATC	TTGCCTTTCGATCGCCGCAGGGCATCCAAGTATCGCCATC	TRUE	0	0	0	1	0.00224775
TTGCCTTTCGATCGCCGCA-----TCCAAGTATCGCAATC	TTGCCTTTCGATCGCCGCAGGGCATCCAAGTATCGCCATC	FALSE	5	0	0	1	0.00224775
TTGCCTGTCGATCGCCGCAGCGCAGCCCAGTATCGCCATC	TTGCCTTTCGATCGCCGCAGGGCATCCAAGTATCGCCATC	FALSE	0	0	1	1	0.00224775
TTGCCTGTCGATCGCCGCA-----TCCAAGTATCTCCATC	TTGCCTTTCGATCGCCGCAGGGCATCCAAGTATCGCCATC	FALSE	5	0	0	1	0.00224775
GTGCCTTTCGATCGCCGCAG--TATCCAAGTATCGCCATC	TTGCCTTTCGATCGCCGCAGGGCATCCAAGTATCGCCATC	FALSE	2	0	0	1	0.00224775
TTGCCTCTCGATCGCCGCA-----TCCAAGTATCGCCATC	TTGCCTTTCGATCGCCGCAGGGCATCCAAGTATCGCCATC	FALSE	5	0	0	1	0.00224775
TTGCCTTTCGATCGCCGCA-----TCCTAGTATCGCTATC	TTGCCTTTCGATCGCCGCAGGGCATCCAAGTATCGCCATC	FALSE	5	0	0	1	0.00224775
TTGCCTTTCGATCGCCGCA-----TCCTAGTTTCGCCATC	TTGCCTTTCGATCGCCGCAGGGCATCCAAGTATCGCCATC	FALSE	5	0	0	1	0.00224775
GTGCCTTTCGATCGCCGCAGGGAATCCAAGTATCGCCATC	TTGCCTTTCGATCGCCGCAGGGCATCCAAGTATCGCCATC	TRUE	0	0	0	1	0.00224775
TTGCCTTTCGATCGCCGCA-----TCGAAGTTTCGCCATC	TTGCCTTTCGATCGCCGCAGGGCATCCAAGTATCGCCATC	FALSE	5	0	0	1	0.00224775
TTGCCTTTCGATCGCCGCA-----TCTAAGTATCGCCATC	TTGCCTTTCGATCGCCGCAGGGCATCCAAGTATCGCCATC	FALSE	5	0	0	1	0.00224775
TTGCCTTTCGATCGCCGCA-----TTCAAGTATCGCCATC	TTGCCTTTCGATCGCCGCAGGGCATCCAAGTATCGCCATC	FALSE	5	0	0	1	0.00224775
TTGCCTTTCGATCGCCGCAA----------TATCGCCATC	TTGCCTTTCGATCGCCGCAGGGCATCCAAGTATCGCCATC	FALSE	10	0	1	1	0.00224775
GTGCCTTTCGATCGCCGCAGTGCATCCAAGTATCGCCATC	TTGCCTTTCGATCGCCGCAGGGCATCCAAGTATCGCCATC	FALSE	0	0	1	1	0.00224775
TTGCCTTTCGATCGCCGCAA-GTATCCAAGTATCGCCATC	TTGCCTTTCGATCGCCGCAGGGCATCCAAGTATCGCCATC	FALSE	1	0	1	1	0.00224775
TTGCCTTTCGATCGCCGCAAGGCAACCAAGTATCGCCATC	TTGCCTTTCGATCGCCGCAGGGCATCCAAGTATCGCCATC	FALSE	0	0	1	1	0.00224775
GTGCCTTTCGATCGCCGCA-----TCCAAGTATCGCCATC	TTGCCTTTCGATCGCCGCAGGGCATCCAAGTATCGCCATC	FALSE	5	0	0	1	0.00224775
TTGCCTTTCGATCGCCGCAC-----CCAAGTATCGCCATC	TTGCCTTTCGATCGCCGCAGGGCATCCAAGTATCGCCATC	FALSE	5	0	1	1	0.00224775
TTGCCTTTCGATCGCCGCAC-----CCCAGTATCGCCATC	TTGCCTTTCGATCGCCGCAGGGCATCCAAGTATCGCCATC	FALSE	5	0	1	1	0.00224775
TTGCCTCTCGAGCTCCGCAGCAATGCGCAGTATCCAAGTA	TTGCCTTTCGATCGCCGCAG--------GGCATCCAAGTA	FALSE	0	8	1	1	0.00224775
TTGCCTTTCGATCGCCGCACTGCAACCAAGTATCGCCATC	TTGCCTTTCGATCGCCGCAGGGCATCCAAGTATCGCCATC	FALSE	0	0	2	1	0.00224775
TTGCCTTTCGATCGCCGCA-----TCCGAGTATCGCCATC	TTGCCTTTCGATCGCCGCAGGGCATCCAAGTATCGCCATC	FALSE	5	0	0	1	0.00224775
TTGCCTTTCGATCGCCGCA-----TCCATGTATCTCCATC	TTGCCTTTCGATCGCCGCAGGGCATCCAAGTATCGCCATC	FALSE	5	0	0	1	0.00224775
TTGCCTTTCGATCGCCGCA-----TCCAAGTATCGCCATC	T-GCCTTTCGATCGCCGCAGGGCATCCAAGTATCGCCATC	FALSE	5	0	0	1	0.00224775
GTGCCTTTCGCTCGCCGGATGGCATCCAACGATCGCCATC	TTGCCTTTCGATCGCCGCAGGGCATCCAAGTATCGCCATC	FALSE	0	0	1	1	0.00224775
T-GCCTTTCGATCGCCGCA-----TCCAAGTATCGCCATC	TTGCCTTTCGATCGCCGCAGGGCATCCAAGTATCGCCATC	FALSE	5	0	0	1	0.00224775
NTGCCTTTCGATCGCCGCAG----------TATCGCCATC	TTGCCTTTCGATCGCCGCAGGGCATCCAAGTATCGCCATC	FALSE	10	0	0	1	0.00224775
TTGCCTGTCGACCGCCGCAG--CATCCAAGTATCGCCATC	TTGCCTTTCGATCGCCGCAGGGCATCCAAGTATCGCCATC	FALSE	2	0	0	1	0.00224775
TTGCCTGGAGTTCGCCG----------AAGTATCGCCATC	TTGCCTTTCGATCGCCGCAGGGCATCCAAGTATCGCCATC	FALSE	10	0	0	1	0.00224775
GTTCCTTTACTTCGCCGCATGGCATGCAAAGATCGCCATT	TTGCCTTTCGATCGCCGCAGGGCATCCAAGTATCGCCATC	FALSE	0	0	1	1	0.00224775
TTGCCTGCCGATCGCCGCAGTATCGCCATCCAAGTATCGC	TTGCCTTTCGATCGCCGCAG----GGCATCCAAGTATCGC	FALSE	0	4	0	1	0.00224775
TTGCCTCTCGTTCGCCGCAGGGCATCCAAGTATCGCCATC	TTGCCTTTCGATCGCCGCAGGGCATCCAAGTATCGCCATC	TRUE	0	0	0	1	0.00224775
TTGCCTCTCGATCGGCGCAGGGCATCCAAGTATCGCCATC	TTGCCTTTCGATCGCCGCAGGGCATCCAAGTATCGCCATC	TRUE	0	0	0	1	0.00224775
GTGCCTTTCGATCGCCGGA-----TCCAAGTATCGCCATC	TTGCCTTTCGATCGCCGCAGGGCATCCAAGTATCGCCATC	FALSE	5	0	0	1	0.00224775
TTGCCTCTCGATCGCCGCAGTTATGCGCTGTATCCAAGTA	TTGCCTTTCGATCGCCGCAG--------GGCATCCAAGTA	FALSE	0	8	1	1	0.00224775
TTGCCTTTCGATCGCCGCA-----TCCAAGTCTCGCCAGC	TTGCCTTTCGATCGCCGCAGGGCATCCAAGTATCGCCATC	FALSE	5	0	0	1	0.00224775
TGGCCTTGCGATCGCCGCTGGGCATCCAAGTATCGCCATC	TTGCCTTTCGATCGCCGCAGGGCATCCAAGTATCGCCATC	TRUE	0	0	0	1	0.00224775
TTGCCTTTCGATCGCCGCA-----TCCAAGTGTCGCCATC	TTGCCTTTCGATCGCCGCAGGGCATCCAAGTATCGCCATC	FALSE	5	0	0	1	0.00224775
TTGCCTCTCGATCGCCGCA-----TCCAAGTATCGCCCTC	TTGCCTTTCGATCGCCGCAGGGCATCCAAGTATCGCCATC	FALSE	5	0	0	1	0.00224775
TTGCCTTTCGATCGCCGCA-----TCCAATGATCGCCATC	TTGCCTTTCGATCGCCGCAGGGCATCCAAGTATCGCCATC	FALSE	5	0	0	1	0.00224775
TTGCCTTTCGATCGCCGCA-----TCCAATTATCGCCATC	TTGCCTTTCGATCGCCGCAGGGCATCCAAGTATCGCCATC	FALSE	5	0	0	1	0.00224775
TTGCCTTTCGATCGCAGCAGGTCATCCTAGTATCGCGATC	TTGCCTTTCGATCGCCGCAGGGCATCCAAGTATCGCCATC	TRUE	0	0	0	1	0.00224775
TTGCCTTTCGATCGCAGCAGGGCATGCAAGTATCGCCATC	TTGCCTTTCGATCGCCGCAGGGCATCCAAGTATCGCCATC	TRUE	0	0	0	1	0.00224775
TTGCCTTTCGATCGCCGCAGTATCGCCATCCAAATATCGC	TTGCCTTTCGATCGCCGCAG----GGCATCCAAGTATCGC	FALSE	0	4	0	1	0.00224775
TAGCCTTTCGATCCCCGCTG--AATCCAAGTATCGCCATC	TTGCCTTTCGATCGCCGCAGGGCATCCAAGTATCGCCATC	FALSE	2	0	0	1	0.00224775
TTGCCTTGCGATCGCCGCAGTAATGCGCCGTATACAAGTA	TTGCCTTTCGATCGCCGCAG--------GGCATCCAAGTA	FALSE	0	8	1	1	0.00224775
TTGCCTTTCGAGCGCCGCAGGGCATCCAAGTATCGCCACC	TTGCCTTTCGATCGCCGCAGGGCATCCAAGTATCGCCATC	TRUE	0	0	0	1	0.00224775
TTGCCTTGCGATCGCCGCAGTAATGCGCAGTATCCAAGTA	TTGCCTTTCGATCGCCGCAG--------GGCATCCAAGTA	FALSE	0	8	1	1	0.00224775
TTGCCTTTCGAGCGCCGCAGGTCATCCAAGTATCGCCACC	TTGCCTTTCGATCGCCGCAGGGCATCCAAGTATCGCCATC	TRUE	0	0	0	1	0.00224775
TTGCCTTTCGAGCGCCGCAGTAATGCGCAGTATCCACGTA	TTGCCTTTCGATCGCCGCAG--------GGCATCCAAGTA	FALSE	0	8	1	1	0.00224775
TTGCCTTTCGAGCGGCGCA-----TCCAAGTATCGCCATC	TTGCCTTTCGATCGCCGCAGGGCATCCAAGTATCGCCATC	FALSE	5	0	0	1	0.00224775
TTGCCTTTCGAGCGGCGCAG--TATCCAAGTATCGCCATC	TTGCCTTTCGATCGCCGCAGGGCATCCAAGTATCGCCATC	FALSE	2	0	0	1	0.00224775
TTGCCTTTCGAGCTCCGCA-----TCCAAGTATCGCCATC	TTGCCTTTCGATCGCCGCAGGGCATCCAAGTATCGCCATC	FALSE	5	0	0	1	0.00224775
TTGCCTTTCGATAGCATCA-----TCCAAGTATCGCCATC	TTGCCTTTCGATCGCCGCAGGGCATCCAAGTATCGCCATC	FALSE	5	0	0	1	0.00224775
TGGCCATTCGATCGCCGCAGGTCATCCAAGTATCGCCATC	TTGCCTTTCGATCGCCGCAGGGCATCCAAGTATCGCCATC	TRUE	0	0	0	1	0.00224775
TTGCCTTTCGATAGCCGCA-----TCCAAGTATCTCCATC	TTGCCTTTCGATCGCCGCAGGGCATCCAAGTATCGCCATC	FALSE	5	0	0	1	0.00224775
TTGCCTTGCGATCGCCGCAGGGCATCCAAGGATCGCCATC	TTGCCTTTCGATCGCCGCAGGGCATCCAAGTATCGCCATC	TRUE	0	0	0	1	0.00224775
TTGCCTTTCGATAGCCGCAG----------TATCGCCATC	TTGCCTTTCGATCGCCGCAGGGCATCCAAGTATCGCCATC	FALSE	10	0	0	1	0.00224775
TTGCCTTTCGATAGCCGCAG--TATCCAAGTATCGCCATC	TTGCCTTTCGATCGCCGCAGGGCATCCAAGTATCGCCATC	FALSE	2	0	0	1	0.00224775
TTGCCTTTCGATAGCCGCAG--TATCCTAGTATCGCGATC	TTGCCTTTCGATCGCCGCAGGGCATCCAAGTATCGCCATC	FALSE	2	0	0	1	0.00224775
TTGCCTTTCGATAGCCGCAGG---TCCAAGTATCGCCATC	TTGCCTTTCGATCGCCGCAGGGCATCCAAGTATCGCCATC	TRUE	0	0	0	1	0.00224775
TTGCCTTTCGATAGCCGCAGG---TGCAAGTATCTCCATC	TTGCCTTTCGATCGCCGCAGGGCATCCAAGTATCGCCATC	TRUE	0	0	0	1	0.00224775
TCGCCTTTCGATCGCCGCAG----------TATCGCCATC	TTGCCTTTCGATCGCCGCAGGGCATCCAAGTATCGCCATC	FALSE	10	0	0	1	0.00224775
TTGCCTTTCGAGCGCCGCA-----TCCAAGTATCGCGATC	TTGCCTTTCGATCGCCGCAGGGCATCCAAGTATCGCCATC	FALSE	5	0	0	1	0.00224775
TTGCCTTGCGATCGCGGATGGGCAGCCAAGATTCCCCAGC	TTGCCTTTCGATCGCCGCAGGGCATCCAAGTATCGCCATC	TRUE	0	0	0	1	0.00224775
TGCCCTTACCACCCCC-CAAGGCATGCAACTATCGCCATC	TTGCCTTTCGATCGCCGCAGGGCATCCAAGTATCGCCATC	FALSE	0	0	1	1	0.00224775
TTGCCTTTAGATCGCCGCAGTATCGCCATCCAAGTATCGC	TTGCCTTTCGATCGCCGCAG----GGCATCCAAGTATCGC	FALSE	0	4	0	1	0.00224775
TTGCCTTTAGATGGCAGCATGGCATCCATGTATCGCCATC	TTGCCTTTCGATCGCCGCAGGGCATCCAAGTATCGCCATC	FALSE	0	0	1	1	0.00224775
TTGCCTTTAGATCGCCGCACTGCATCCAAGTATCGCCATC	TTGCCTTTCGATCGCCGCAGGGCATCCAAGTATCGCCATC	FALSE	0	0	2	1	0.00224775
TTGCCTTTCAATCGCCGCAG--------------------	TTGCCTTTCGATCGCCGCAGGGCATCCAAGTATCGCCATC	FALSE	21	0	0	1	0.00224775
TTGCCTTTCAATCGCCGCAG--TATCCAAGTATCGCCATC	TTGCCTTTCGATCGCCGCAGGGCATCCAAGTATCGCCATC	FALSE	2	0	0	1	0.00224775
TGGCATTTCGCTCGACGCAG--TATCCAAGTATCGCCATC	TTGCCTTTCGATCGCCGCAGGGCATCCAAGTATCGCCATC	FALSE	2	0	0	1	0.00224775
TTGCCTTTCCATCGCAGCA-----TCCAAGTATCGCCATC	TTGCCTTTCGATCGCCGCAGGGCATCCAAGTATCGCCATC	FALSE	5	0	0	1	0.00224775
TTGCCTTTCCATCGCCGCAG----------TATCGCCATC	TTGCCTTTCGATCGCCGCAGGGCATCCAAGTATCGCCATC	FALSE	10	0	0	1	0.00224775
TTGCCTTTCGAGCGACGCAGCGCTTCCTTGGATCGCCATC	TTGCCTTTCGATCGCCGCAGGGCATCCAAGTATCGCCATC	FALSE	0	0	1	1	0.00224775
TTGCCTTTCGAACGCAGCA-----TCCAAGTATCGCCATC	TTGCCTTTCGATCGCCGCAGGGCATCCAAGTATCGCCATC	FALSE	5	0	0	1	0.00224775
TTGCCTTTCGAACGCCGCA-----TCCAAGTATCGCCATC	TTGCCTTTCGATCGCCGCAGGGCATCCAAGTATCGCCATC	FALSE	5	0	0	1	0.00224775
TTGCCTTTCGAACGCCGCAG----------TATCGCCATC	TTGCCTTTCGATCGCCGCAGGGCATCCAAGTATCGCCATC	FALSE	10	0	0	1	0.00224775
TTGCCTTTCGAACGCCGCAG--TATCCAAGTATCGCCATC	TTGCCTTTCGATCGCCGCAGGGCATCCAAGTATCGCCATC	FALSE	2	0	0	1	0.00224775
TGCACTTGCGATCGCCGAA---CATCCAAGTATCGCCATC	TTGCCTTTCGATCGCCGCAGGGCATCCAAGTATCGCCATC	FALSE	3	0	0	1	0.00224775
TTGCCTTTAGATCGCCGCA-----TCCAAGTATCGCCATC	TTGCCTTTCGATCGCCGCAGGGCATCCAAGTATCGCCATC	FALSE	5	0	0	1	0.00224775
TTGCCTTGCGATCGCGGCTGGGCATCCAAGTATCGCCATC	TTGCCTTTCGATCGCCGCAGGGCATCCAAGTATCGCCATC	TRUE	0	0	0	1	0.00224775
TCGCCTGTCTATCGCCGCAGTATCGCCATCCAAGTATCGC	TTGCCTTTCGATCGCCGCAG----GGCATCCAAGTATCGC	FALSE	0	4	0	1	0.00224775
TTGCCTTTCGATAGCCGCAGTAATGCGCAGTATGCAAGTA	TTGCCTTTCGATCGCCGCAG--------GGCATCCAAGTA	FALSE	0	8	1	1	0.00224775
TTGCCTTTCGATAGCCTCACTGCATCCAAGTATCGCCATC	TTGCCTTTCGATCGCCGCAGGGCATCCAAGTATCGCCATC	FALSE	0	0	2	1	0.00224775
TTGCCTTTCGATCGACGCTGGGCATACAAGTATCGGCATC	TTGCCTTTCGATCGCCGCAGGGCATCCAAGTATCGCCATC	TRUE	0	0	0	1	0.00224775
TTGCCTTTCGATCGACGCAGGGCATCCTAGTATCGCCATC	TTGCCTTTCGATCGCCGCAGGGCATCCAAGTATCGCCATC	TRUE	0	0	0	1	0.00224775
TTGCCTTGCCATCGCCG-AGGGCATCCAAGTATCGCCATC	TTGCCTTTCGATCGCCGCAGGGCATCCAAGTATCGCCATC	TRUE	0	0	0	1	0.00224775
TTGCCTTTCGATCGACGCAGGTCATCCAAGTATCGCCATA	TTGCCTTTCGATCGCCGCAGGGCATCCAAGTATCGCCATC	TRUE	0	0	0	1	0.00224775
TTGCCTTTCGATCGACGCAGTAATGCGCAGTATCCAAGTA	TTGCCTTTCGATCGCCGCAG--------GGCATCCAAGTA	FALSE	0	8	1	1	0.00224775
TTGCCTTTCGATCGACGCAGTATCTCCATCCTAGTATCGC	TTGCCTTTCGATCGCCGCAG----GGCATCCAAGTATCGC	FALSE	0	4	1	1	0.00224775
TTGCCTTTCGATCGACGCAT----------TATCGCCATC	TTGCCTTTCGATCGCCGCAGGGCATCCAAGTATCGCCATC	FALSE	10	0	1	1	0.00224775
TTGCCTTTCGATCGACGCATGGCATCCAATTATCGCCATC	TTGCCTTTCGATCGCCGCAGGGCATCCAAGTATCGCCATC	FALSE	0	0	1	1	0.00224775
TTGCCTTTCGATCGACGCTGGGCATCCAAGTATCGCCATC	TTGCCTTTCGATCGCCGCAGGGCATCCAAGTATCGCCATC	TRUE	0	0	0	1	0.00224775
TTGCCTTTCGATCGACGCAGGGCATCCAAGTATCGCGATC	TTGCCTTTCGATCGCCGCAGGGCATCCAAGTATCGCCATC	TRUE	0	0	0	1	0.00224775
TTGCCTTCCGATCGGCGCA-----TCCAAGTATCGCCATC	TTGCCTTTCGATCGCCGCAGGGCATCCAAGTATCGCCATC	FALSE	5	0	0	1	0.00224775
TGGCCTTGCCATCGCCGCTGGGCATCCAAGTATCGCCATC	TTGCCTTTCGATCGCCGCAGGGCATCCAAGTATCGCCATC	TRUE	0	0	0	1	0.00224775
TGGCCTTGCGATCGCCGCAGCGCATCCAAGTATCGCCATC	TTGCCTTTCGATCGCCGCAGGGCATCCAAGTATCGCCATC	FALSE	0	0	1	1	0.00224775
TTGCCTTCCGATCGCATCAGCTCATCCAAGTATCGCCATC	TTGCCTTTCGATCGCCGCAGGGCATCCAAGTATCGCCATC	FALSE	0	0	1	1	0.00224775
TTGCCTTTCGATCGCAGCAG--TATCCAAGTATCGCCATC	TTGCCTTTCGATCGCCGCAGGGCATCCAAGTATCGCCATC	FALSE	2	0	0	1	0.00224775
TTGCCTTTCGATCGCAGCAGGGCATCAAAGTATCGCCATC	TTGCCTTTCGATCGCCGCAGGGCATCCAAGTATCGCCATC	TRUE	0	0	0	1	0.00224775
TTGCCTTTCGATCGCAGCAGGGCATCCAAGTATCGCCATA	TTGCCTTTCGATCGCCGCAGGGCATCCAAGTATCGCCATC	TRUE	0	0	0	1	0.00224775
TTGCCTTTCGATCGACGCAGGGCATCCAAGTATCTCCATC	TTGCCTTTCGATCGCCGCAGGGCATCCAAGTATCGCCATC	TRUE	0	0	0	1	0.00224775
TTGCCTTTCGATCGACGCAGGGCATCCAAGTATCGCCTTC	TTGCCTTTCGATCGCCGCAGGGCATCCAAGTATCGCCATC	TRUE	0	0	0	1	0.00224775
TTGCCTTTCGATAGCCTGAGTGCATCCAAGTATCGCCATC	TTGCCTTTCGATCGCCGCAGGGCATCCAAGTATCGCCATC	FALSE	0	0	1	1	0.00224775
TTGCCTTTCGATCCCCGCA-----TCCAAGTATCGCCATC	TTGCCTTTCGATCGCCGCAGGGCATCCAAGTATCGCCATC	FALSE	5	0	0	1	0.00224775
TTGCCTTTCGATATCCGCA-----TCCAAGTATCTCCAGC	TTGCCTTTCGATCGCCGCAGGGCATCCAAGTATCGCCATC	FALSE	5	0	0	1	0.00224775
TCGCCTCTCGACCGCCGCAG--TATCCAAGTATCGCCATC	TTGCCTTTCGATCGCCGCAGGGCATCCAAGTATCGCCATC	FALSE	2	0	0	1	0.00224775
TCGCCCTTCCCTCGCAGCA-----TCCAAGTATCGCCATC	TTGCCTTTCGATCGCCGCAGGGCATCCAAGTATCGCCATC	FALSE	5	0	0	1	0.00224775
TTGCCTTTCGATCACCGCAG----------TATCGCCATC	TTGCCTTTCGATCGCCGCAGGGCATCCAAGTATCGCCATC	FALSE	10	0	0	1	0.00224775
TCCCCTTCCGATCGCCGCA-----TCCAAGTATCGCCATC	TTGCCTTTCGATCGCCGCAGGGCATCCAAGTATCGCCATC	FALSE	5	0	0	1	0.00224775
TTGCCTTTCGATCACCGCAGTAATGCGCAGTATCCAAGTA	TTGCCTTTCGATCGCCGCAG--------GGCATCCAAGTA	FALSE	0	8	1	1	0.00224775
TTGCCTTTCGATCACCGCAGTATCGCCATCCAAGTATCGC	TTGCCTTTCGATCGCCGCAG----GGCATCCAAGTATCGC	FALSE	0	4	0	1	0.00224775
TTGCCTTTCGATCCCCGCAG--TATCCAAGTATCGCCATC	TTGCCTTTCGATCGCCGCAGGGCATCCAAGTATCGCCATC	FALSE	2	0	0	1	0.00224775
TTGCCTTGCCATCGCCGCACTGCATCCAAGTATCGCCATC	TTGCCTTTCGATCGCCGCAGGGCATCCAAGTATCGCCATC	FALSE	0	0	2	1	0.00224775
TAGCCTTTCGATCGCCGCAGGGCATCCAAGTATCGCCATC	TTGCCTTTCGATCGCCGCAGGGCATCCAAGTATCGCCATC	TRUE	0	0	0	1	0.00224775
TTGCCTTTCGATCGAAGCTGGGCATCCTAGTATCGGCATC	TTGCCTTTCGATCGCCGCAGGGCATCCAAGTATCGCCATC	TRUE	0	0	0	1	0.00224775
TTGCCTTTCGATCGACGCACTGCATCCAAGTATCGCCATC	TTGCCTTTCGATCGCCGCAGGGCATCCAAGTATCGCCATC	FALSE	0	0	2	1	0.00224775
TTGCCTTGCGATCGCCGAAGGGCATCCACGTATCGCCAGC	TTGCCTTTCGATCGCCGCAGGGCATCCAAGTATCGCCATC	TRUE	0	0	0	1	0.00224775
TTGCCTTGCGATCCCCGCAGGGCATCCAAGTATCGCCATC	TTGCCTTTCGATCGCCGCAGGGCATCCAAGTATCGCCATC	TRUE	0	0	0	1	0.00224775
TTGCCTTTCGATCGACGCAGGGCATACAAGTATCGCCATC	TTGCCTTTCGATCGCCGCAGGGCATCCAAGTATCGCCATC	TRUE	0	0	0	1	0.00224775
TTGCCTTTCGATCGACGCAGGGCATCCAAGTATCGCCATA	TTGCCTTTCGATCGCCGCAGGGCATCCAAGTATCGCCATC	TRUE	0	0	0	1	0.00224775
TTGCCTCTCGAGCCCCGCAGGGCATCCAAGTATCGCCATC	TTGCCTTTCGATCGCCGCAGGGCATCCAAGTATCGCCATC	TRUE	0	0	0	1	0.00224775
GTGCCTTTCGATCGACGCAGGGCATCCAAGTATCGCCATC	TTGCCTTTCGATCGCCGCAGGGCATCCAAGTATCGCCATC	TRUE	0	0	0	1	0.00224775
TTGCCTTTCGATCGCCGCACTGCATCCAAGTATCGCGATC	TTGCCTTTCGATCGCCGCAGGGCATCCAAGTATCGCCATC	FALSE	0	0	2	1	0.00224775
TTGCCTTTCGATCGCCGCACTGCATCCAAGTATCTCCATC	TTGCCTTTCGATCGCCGCAGGGCATCCAAGTATCGCCATC	FALSE	0	0	2	1	0.00224775
AAGCCGATCGAGCTCCGCA-----TCCAAGAATCGCCATC	TTGCCTTTCGATCGCCGCAGGGCATCCAAGTATCGCCATC	FALSE	5	0	0	1	0.00224775
TTGCCTTTCGATCGCCGCAGGGCATCCTAGTATCGCGATC	TTGCCTTTCGATCGCCGCAGGGCATCCAAGTATCGCCATC	TRUE	0	0	0	1	0.00224775
TTGCCTTTCGATCGCCGCAGGGCATCCTAGTCTCGCCATC	TTGCCTTTCGATCGCCGCAGGGCATCCAAGTATCGCCATC	TRUE	0	0	0	1	0.00224775
#REF!	TTGCCTTTCGATCGCCGCAGGGCATCCAAGTATCGCCATC	TRUE	0	0	0	1	0.00224775
TTGCCTTTCGATCGCCGCAGGGCATCCTAGTTTCGCCATG	TTGCCTTTCGATCGCCGCAGGGCATCCAAGTATCGCCATC	TRUE	0	0	0	1	0.00224775
TTGCCTTTCGATCGCCGCAGGGCATCCTATTATCGCCATC	TTGCCTTTCGATCGCCGCAGGGCATCCAAGTATCGCCATC	TRUE	0	0	0	1	0.00224775
TTGCCTTTCGATCGCCGCAGGGCATCCTATTATCGCCATG	TTGCCTTTCGATCGCCGCAGGGCATCCAAGTATCGCCATC	TRUE	0	0	0	1	0.00224775
TTGCCCTTCGAGCGCCGCAG--AATCCAAGTATCGCCATC	TTGCCTTTCGATCGCCGCAGGGCATCCAAGTATCGCCATC	FALSE	2	0	0	1	0.00224775
TTGCCCTTCCATCCCCGGACGGCATCCAAGTATCGCCATC	TTGCCTTTCGATCGCCGCAGGGCATCCAAGTATCGCCATC	FALSE	0	0	1	1	0.00224775
#REF!	TTGCCTTTCGATCGCCGCAGGGCATCCAAGTATCGCCATC	TRUE	0	0	0	1	0.00224775
#REF!	TTGCCTTTCGATCGCCGCAGGGCATCCAAGTATCGCCATC	TRUE	0	0	0	1	0.00224775
TTGCCTTTCGATCGCCGCAGGGCATGCAAGTATCTCCATC	TTGCCTTTCGATCGCCGCAGGGCATCCAAGTATCGCCATC	TRUE	0	0	0	1	0.00224775
TTGCCTTTCGATCGCCGCAGGGCATGCAATTATCGGCATC	TTGCCTTTCGATCGCCGCAGGGCATCCAAGTATCGCCATC	TRUE	0	0	0	1	0.00224775
TTGCCCTTAGCGCGCCGCAG----------TATCGCCATC	TTGCCTTTCGATCGCCGCAGGGCATCCAAGTATCGCCATC	FALSE	10	0	0	1	0.00224775
TTGCCCTGCGATGGCCGCAGTGCATCCAAGTATCGCCATC	TTGCCTTTCGATCGCCGCAGGGCATCCAAGTATCGCCATC	FALSE	0	0	1	1	0.00224775
TTGCCTTTCGATCGCCGCAGGGCNNCCAANTATCGCCATC	TTGCCTTTCGATCGCCGCAGGGCATCCAAGTATCGCCATC	TRUE	0	0	0	1	0.00224775
#REF!	TTGCCTTTCGATCGCCGCAGGGCATCCAAGTATCGCCATC	TRUE	0	0	0	1	0.00224775
TGGCCTTTCGATCGCCGCA-----TCCAAGTATCGCCATC	TTGCCTTTCGATCGCCGCAGGGCATCCAAGTATCGCCATC	FALSE	5	0	0	1	0.00224775
AAGCCTATCGATCGCCGCAG--TACCCAAGTATCGCCATC	TTGCCTTTCGATCGCCGCAGGGCATCCAAGTATCGCCATC	FALSE	2	0	0	1	0.00224775
AAGCCTTTCGATCGCCGCAGG---TCCAAGTATCGCCATC	TTGCCTTTCGATCGCCGCAGGGCATCCAAGTATCGCCATC	TRUE	0	0	0	1	0.00224775
TTGCCTTTCGATCGCCGCAGGGCATCCAAGTATCTGCATC	TTGCCTTTCGATCGCCGCAGGGCATCCAAGTATCGCCATC	TRUE	0	0	0	1	0.00224775
ATGCCTTTCGATCGCCGCAGGGCATCCAAGTATCTCCATC	TTGCCTTTCGATCGCCGCAGGGCATCCAAGTATCGCCATC	TRUE	0	0	0	1	0.00224775
TTGCCTTTCGATCGCCGCAGGGCATCCAAGTATCGCTATC	TTGCCTTTCGATCGCCGCAGGGCATCCAAGTATCGCCATC	TRUE	0	0	0	1	0.00224775
TTGCCGTTCGATCGCCGCAG--TATCCAAGTATCGCCATC	TTGCCTTTCGATCGCCGCAGGGCATCCAAGTATCGCCATC	FALSE	2	0	0	1	0.00224775
TTGCCTTTCGATCGCCGCAGGGCATCCAAGTATCGGCTTC	TTGCCTTTCGATCGCCGCAGGGCATCCAAGTATCGCCATC	TRUE	0	0	0	1	0.00224775
TGGCCTTTCGATCGCAGCAGGGCATCCAAGTATCGCCATC	TTGCCTTTCGATCGCCGCAGGGCATCCAAGTATCGCCATC	TRUE	0	0	0	1	0.00224775
TTGCCTTTCGATCGCCGCAGGGCATCCAAGTATCTCCATA	TTGCCTTTCGATCGCCGCAGGGCATCCAAGTATCGCCATC	TRUE	0	0	0	1	0.00224775
ATGCCTTTCGATCGCCGCA-----TCCAAGTATCGCCATC	TTGCCTTTCGATCGCCGCAGGGCATCCAAGTATCGCCATC	FALSE	5	0	0	1	0.00224775
TTGCCGTTCGATCGCCGCA-----TCCAAGTATCGCCACC	TTGCCTTTCGATCGCCGCAGGGCATCCAAGTATCGCCATC	FALSE	5	0	0	1	0.00224775
TTGCCCTTCGATCGCCGCATGGCATGCAAGGTTCGGCATC	TTGCCTTTCGATCGCCGCAGGGCATCCAAGTATCGCCATC	FALSE	0	0	1	1	0.00224775
TTGCCTTTCGATCGCCGCAGGGCATCCAAGTATGGCGATC	TTGCCTTTCGATCGCCGCAGGGCATCCAAGTATCGCCATC	TRUE	0	0	0	1	0.00224775
TTGCCGTTCGAGCGACGCA-----TCCAAGTATCGCCATC	TTGCCTTTCGATCGCCGCAGGGCATCCAAGTATCGCCATC	FALSE	5	0	0	1	0.00224775
ATGCCATCAGCTCGCCG----------AAGTATCGCCATC	TTGCCTTTCGATCGCCGCAGGGCATCCAAGTATCGCCATC	FALSE	10	0	0	1	0.00224775
TTGCCGTCCGTTCGCCGCAG----------TATCGCCATC	TTGCCTTTCGATCGCCGCAGGGCATCCAAGTATCGCCATC	FALSE	10	0	0	1	0.00224775
AGGCGCTTCGAGCGCCGCAGG---TCCAAGTATCGCCATC	TTGCCTTTCGATCGCCGCAGGGCATCCAAGTATCGCCATC	TRUE	0	0	0	1	0.00224775
TTACCTTTCGATCGCCGCAGTATCGCCATCCAAGTATCGC	TTGCCTTTCGATCGCCGCAG----GGCATCCAAGTATCGC	FALSE	0	4	0	1	0.00224775
TTGCCGTCAGAGCGCCGCAG----------TATCGCCATC	TTGCCTTTCGATCGCCGCAGGGCATCCAAGTATCGCCATC	FALSE	10	0	0	1	0.00224775
TTGCCTTTCGATCGCCGCAGGGCTTCCTAGTATCGCCATG	TTGCCTTTCGATCGCCGCAGGGCATCCAAGTATCGCCATC	TRUE	0	0	0	1	0.00224775
#REF!	TTGCCTTTCGATCGCCGCAGGGCATCCAAGTATCGCCATC	TRUE	0	0	0	1	0.00224775
TTGCCTTTCGATCGCCGCAGGGGATCCAAGTATCTCCATC	TTGCCTTTCGATCGCCGCAGGGCATCCAAGTATCGCCATC	TRUE	0	0	0	1	0.00224775
TTGCCTTTCGATCGCCGCAGTAATGCTCAGAATCCAAGTA	TTGCCTTTCGATCGCCGCAG--------GGCATCCAAGTA	FALSE	0	8	1	1	0.00224775
TTGCCATTCGCGCCCCGCA-----TCCAAGTATCGCCATC	TTGCCTTTCGATCGCCGCAGGGCATCCAAGTATCGCCATC	FALSE	5	0	0	1	0.00224775
TTGCCTTTCGATCGCCGCAGTAATGCGCAGTATCCAATTA	TTGCCTTTCGATCGCCGCAG--------GGCATCCAAGTA	FALSE	0	8	1	1	0.00224775
TTGCCTTTCGATCGCCGCAGTAATGCGCAGTATCCATGTA	TTGCCTTTCGATCGCCGCAG--------GGCATCCAAGTA	FALSE	0	8	1	1	0.00224775
#REF!	TTGCCTTTCGATCGCCGCAGGGCATCCAAGTATCGCCATC	FALSE	43	0	0	1	0.00224775
TTGCCATTCGATCGGCGCA-----TCCAAGTATCGCCATC	TTGCCTTTCGATCGCCGCAGGGCATCCAAGTATCGCCATC	FALSE	5	0	0	1	0.00224775
TTGCCTTTCGATCGCCGCAGTAATGCGCAGTATTTAAGTA	TTGCCTTTCGATCGCCGCAG--------GGCATCCAAGTA	FALSE	0	8	1	1	0.00224775
TTGCCTTTCGATCGCCGCAGTAATGCGCTGTATCCAAGTA	TTGCCTTTCGATCGCCGCAG--------GGCATCCAAGTA	FALSE	0	8	1	1	0.00224775
TTGCCTTTCGATCGCCGCAGTAATGTGCAGTATCCAAGTA	TTGCCTTTCGATCGCCGCAG--------GGCATCCAAGTA	FALSE	0	8	1	1	0.00224775
TTGCCTTTCGATCGCCGCAGTAATGCGCAGCATCCAAGAA	TTGCCTTTCGATCGCCGCAG--------GGCATCCAAGTA	FALSE	0	8	1	1	0.00224775
TTGCCTTTCGATCGCCGCAGTAATTCGCAGTATCCAAGTA	TTGCCTTTCGATCGCCGCAG--------GGCATCCAAGTA	FALSE	0	8	1	1	0.00224775
TTGCCTTTCGATCGCCGCAGTAATTCGCATTATCCAAGTA	TTGCCTTTCGATCGCCGCAG--------GGCATCCAAGTA	FALSE	0	8	1	1	0.00224775
TTGCCTTTCGATCGCCGCAGTACTGCGCAGTATCCAATTA	TTGCCTTTCGATCGCCGCAG--------GGCATCCAAGTA	FALSE	0	8	1	1	0.00224775
TTGCCTTTCGATCGCCGCAGTATAGCCATCCAAGTATCGC	TTGCCTTTCGATCGCCGCAG----GGCATCCAAGTATCGC	FALSE	0	4	0	1	0.00224775
TTGCCTTTCGATCGCCGCAGTATCACCATCCAAGTATCGC	TTGCCTTTCGATCGCCGCAG----GGCATCCAAGTATCGC	FALSE	0	4	1	1	0.00224775
TTGCCTTTCGATCGCCGCAGTATCGACATCCAAGTATCGC	TTGCCTTTCGATCGCCGCAG----GGCATCCAAGTATCGC	FALSE	0	4	0	1	0.00224775
TTGCCATTCGATCGCCGCAGGGCATCCAAGTATCGCCATC	TTGCCTTTCGATCGCCGCAGGGCATCCAAGTATCGCCATC	TRUE	0	0	0	1	0.00224775
TTGCCATTCGCTCGCCGCA-----TCCAAGTATCGCCATC	TTGCCTTTCGATCGCCGCAGGGCATCCAAGTATCGCCATC	FALSE	5	0	0	1	0.00224775
TTGCCTTTCGATCGCCGCAGTAATGCGCAGAATCCAAGTA	TTGCCTTTCGATCGCCGCAG--------GGCATCCAAGTA	FALSE	0	8	1	1	0.00224775
TTGCCTTTCGATCGCCGCAGGGGATCCTAGTATCGCCATC	TTGCCTTTCGATCGCCGCAGGGCATCCAAGTATCGCCATC	TRUE	0	0	0	1	0.00224775
#REF!	TTGCCTTTCGATCGCCGCAGGGCATCCAAGTATCGCCATC	FALSE	2	0	0	1	0.00224775
TTGCCCTCCGATCGCCGCAG----------TATCGCCATC	TTGCCTTTCGATCGCCGCAGGGCATCCAAGTATCGCCATC	FALSE	10	0	0	1	0.00224775
TTGCCCTCCGAGCGCCGCAGGGCATCCAAGTATCGCCATC	TTGCCTTTCGATCGCCGCAGGGCATCCAAGTATCGCCATC	TRUE	0	0	0	1	0.00224775
TTGCCTTTCGATCGCCGCAGGGTATCCTAGTATCGCCATC	TTGCCTTTCGATCGCCGCAGGGCATCCAAGTATCGCCATC	TRUE	0	0	0	1	0.00224775
TTGCCTTTCGATCGCCGCAGGTAATCCTAGTATCGCGATC	TTGCCTTTCGATCGCCGCAGGGCATCCAAGTATCGCCATC	TRUE	0	0	0	1	0.00224775
TTGCCTTTCGATCGCCGCAGGTCA---AAGTATCGCCATC	TTGCCTTTCGATCGCCGCAGGGCATCCAAGTATCGCCATC	TRUE	0	0	0	1	0.00224775
TTGCCTTTCGATCGCCGCAGGTCACCCAAGTATCGCCATC	TTGCCTTTCGATCGCCGCAGGGCATCCAAGTATCGCCATC	TRUE	0	0	0	1	0.00224775
TTGCCTTTCGATCGCCGCAGGTCATCCAAGTATAGACATC	TTGCCTTTCGATCGCCGCAGGGCATCCAAGTATCGCCATC	TRUE	0	0	0	1	0.00224775
TTGCCTTTCGATCGCCGCAGGTCATCCAAGTATCGCGATC	TTGCCTTTCGATCGCCGCAGGGCATCCAAGTATCGCCATC	TRUE	0	0	0	1	0.00224775
TTGCCCATCGATCGCCGCAG--TATCCAAGTATCGCCATC	TTGCCTTTCGATCGCCGCAGGGCATCCAAGTATCGCCATC	FALSE	2	0	0	1	0.00224775
TTGCCTTTCGATCGCCGCAGGTCATCCAATTATCGCCATC	TTGCCTTTCGATCGCCGCAGGGCATCCAAGTATCGCCATC	TRUE	0	0	0	1	0.00224775
TTGCCTTTCGATCGCCGCAGGTCATCCATGTATCGCCATC	TTGCCTTTCGATCGCCGCAGGGCATCCAAGTATCGCCATC	TRUE	0	0	0	1	0.00224775
TTGCCTTTCGATCGCCGCAGGTCATCCATGTTTCGGCATC	TTGCCTTTCGATCGCCGCAGGGCATCCAAGTATCGCCATC	TRUE	0	0	0	1	0.00224775
TTGCCTTTCGATCGCCGCAGGTGATCCAAGTATCTCCATC	TTGCCTTTCGATCGCCGCAGGGCATCCAAGTATCGCCATC	TRUE	0	0	0	1	0.00224775
TTGCCTTTCGATCGCCGCAGGTGATCGAAGTATCTCCATC	TTGCCTTTCGATCGCCGCAGGGCATCCAAGTATCGCCATC	TRUE	0	0	0	1	0.00224775
TTGCCTTTCGATCGCCGCAGTAATCCGCAGTATCCAAGTA	TTGCCTTTCGATCGCCGCAG--------GGCATCCAAGTA	FALSE	0	8	1	1	0.00224775
TTGCCTTTCGATCGCCGCAGTAATGCACAGTATCCAAGTA	TTGCCTTTCGATCGCCGCAG--------GGCATCCAAGTA	FALSE	0	8	1	1	0.00224775
ATGCCTTTCGCTCGCCCGACGGCATCCAAGTATCGCCATC	TTGCCTTTCGATCGCCGCAGGGCATCCAAGTATCGCCATC	FALSE	0	0	1	1	0.00224775
TTGCCGTTCGATCGCCGCAGG---TCCAAGTATCGCCATC	TTGCCTTTCGATCGCCGCAGGGCATCCAAGTATCGCCATC	TRUE	0	0	0	1	0.00224775
TTGCCTTTCGATCGCCGCAGGGCATCCAAGTATCGCCCTC	TTGCCTTTCGATCGCCGCAGGGCATCCAAGTATCGCCATC	TRUE	0	0	0	1	0.00224775
CTGGCTTTCGCTCGGCGCACTGCATCCAAGTATCGCCATC	TTGCCTTTCGATCGCCGCAGGGCATCCAAGTATCGCCATC	FALSE	0	0	2	1	0.00224775
TTGCCTTTCGATCGCCGCAG--TATACAAGTATCGCCATC	TTGCCTTTCGATCGCCGCAGGGCATCCAAGTATCGCCATC	FALSE	2	0	0	1	0.00224775
TTGCCTTTCGATCGCCGCAG--TATCAAAGTATCGCCATC	TTGCCTTTCGATCGCCGCAGGGCATCCAAGTATCGCCATC	FALSE	2	0	0	1	0.00224775
TTGCCTTTCGATCGCCGCAG--TATCCAACTATCGCCATC	TTGCCTTTCGATCGCCGCAGGGCATCCAAGTATCGCCATC	FALSE	2	0	0	1	0.00224775
TTGCCTTTCGATCGCCGCAG--TATCCAAGTATCGACATC	TTGCCTTTCGATCGCCGCAGGGCATCCAAGTATCGCCATC	FALSE	2	0	0	1	0.00224775
TTGCCTTTCGATCGCCGCAG--TATCCAAGTATCGCCAAC	TTGCCTTTCGATCGCCGCAGGGCATCCAAGTATCGCCATC	FALSE	2	0	0	1	0.00224775
GCCCCTACCGATCCCCGCAG--CATCCAAGTATCGCCATC	TTGCCTTTCGATCGCCGCAGGGCATCCAAGTATCGCCATC	FALSE	2	0	0	1	0.00224775
TTGCCTTTCGATCGCCGCAG--TATCCAAGTATCGCCATG	TTGCCTTTCGATCGCCGCAGGGCATCCAAGTATCGCCATC	FALSE	2	0	0	1	0.00224775
TTGCCTTTCGATCGCCGCAG--TATCCAAGTATCGGCATC	TTGCCTTTCGATCGCCGCAGGGCATCCAAGTATCGCCATC	FALSE	2	0	0	1	0.00224775
GGGCCTTGCGATCGCCGCAGGGCATCCAAGTATCGCCATC	TTGCCTTTCGATCGCCGCAGGGCATCCAAGTATCGCCATC	TRUE	0	0	0	1	0.00224775
TTGCCTTTCGATCGCCGCAG--TATCCAAGTATTGCCATC	TTGCCTTTCGATCGCCGCAGGGCATCCAAGTATCGCCATC	FALSE	2	0	0	1	0.00224775
TTGCCTTTCGATCGCCGCAG--TATCCATGTATCGCCATC	TTGCCTTTCGATCGCCGCAGGGCATCCAAGTATCGCCATC	FALSE	2	0	0	1	0.00224775
#REF!	TTGCCTTTCGATCGCCGCAGGGCATCCAAGTATCGCCATC	FALSE	43	0	0	1	0.00224775
CTGCCTTTCGTTCGCCTCAGTGCATCCAAGTATCGCCATC	TTGCCTTTCGATCGCCGCAGGGCATCCAAGTATCGCCATC	FALSE	0	0	1	1	0.00224775
TTGCCTATCGATCGCCTCAG--TATCCAAGTATCGCCATC	TTGCCTTTCGATCGCCGCAGGGCATCCAAGTATCGCCATC	FALSE	2	0	0	1	0.00224775
TTGCCTTTCGATCGCCGCAG--TTTCCAAGTATCGCCATC	TTGCCTTTCGATCGCCGCAGGGCATCCAAGTATCGCCATC	FALSE	2	0	0	1	0.00224775
TTGCCTTTCGATCGCCGCAG-GCATCCAAGTATCGCCATC	TTGCCTTTCGATCGCCGCAGGGCATCCAAGTATCGCCATC	FALSE	1	0	0	1	0.00224775		w2b
TTGCCTTTCGATCGCCGCAG--TACCCAAGTATCGCCATC	TTGCCTTTCGATCGCCGCAGGGCATCCAAGTATCGCCATC	FALSE	2	0	0	1	0.00224775
TTGCCTTTCGATCGCCGCAG---TTCCAAGTATCGCCATC	TTGCCTTTCGATCGCCGCAGGGCATCCAAGTATCGCCATC	FALSE	3	0	0	1	0.00224775
TTGCCTTTCGATCGCCGCAGAAATGCGCTGTATCCAAGTA	TTGCCTTTCGATCGCCGCAG--------GGCATCCAAGTA	FALSE	0	8	1	1	0.00224775
TTGCCTTTCGATCGCCGCAG----------TATCGCCAAC	TTGCCTTTCGATCGCCGCAGGGCATCCAAGTATCGCCATC	FALSE	10	0	0	1	0.00224775
TTGCCTTTCGATCGCCGCACTGCATGCAAGTATCGCCATC	TTGCCTTTCGATCGCCGCAGGGCATCCAAGTATCGCCATC	FALSE	0	0	2	1	0.00224775
TTGCCTTTCGATCGCCGCACTTCATCCAATTATCGCCATC	TTGCCTTTCGATCGCCGCAGGGCATCCAAGTATCGCCATC	FALSE	0	0	2	1	0.00224775
GTGCCTTTCGATCCCCGCAGGGCATCCAAGTATCGCCATC	TTGCCTTTCGATCGCCGCAGGGCATCCAAGTATCGCCATC	TRUE	0	0	0	1	0.00224775
TTGCCTTTCGATCGCCGCAG--------------------	TTGCCTTTCGATCGCCGCAGGGCATCCAAGTATCGCCATC	FALSE	22	0	0	1	0.00224775
TTGCCTATCGTTCCGCGCAGGGCATCCAAGTATCGCCATC	TTGCCTTTCGATCGCCGCAGGGCATCCAAGTATCGCCATC	TRUE	0	0	0	1	0.00224775
TTGCCTTTCGATCGCCGCAG----------TATAGCCATC	TTGCCTTTCGATCGCCGCAGGGCATCCAAGTATCGCCATC	FALSE	10	0	0	1	0.00224775
TTGCCTTTCGATCGCCGCAG----------TATCGACATC	TTGCCTTTCGATCGCCGCAGGGCATCCAAGTATCGCCATC	FALSE	10	0	0	1	0.00224775
TTGCCTTTCGATCGCCGCAG----------TATCGCCAGC	TTGCCTTTCGATCGCCGCAGGGCATCCAAGTATCGCCATC	FALSE	10	0	0	1	0.00224775
TTGCCTATCGATCGCCTCAGGGCATCCAAGTATCGCCATC	TTGCCTTTCGATCGCCGCAGGGCATCCAAGTATCGCCATC	TRUE	0	0	0	1	0.00224775
GTGCCTTGCGCTCGCCGCAGGGCATCCAAGGATCGCCATC	TTGCCTTTCGATCGCCGCAGGGCATCCAAGTATCGCCATC	TRUE	0	0	0	1	0.00224775
TTGCCTTTCGATCGCCGCAG----------TATCGCCATT	TTGCCTTTCGATCGCCGCAGGGCATCCAAGTATCGCCATC	FALSE	10	0	0	1	0.00224775
TTGCCTATCGATCTCCGCAG----------TATCGCCATC	TTGCCTTTCGATCGCCGCAGGGCATCCAAGTATCGCCATC	FALSE	10	0	0	1	0.00224775
TTGCCTTTCGATCGCCGCAG----------TATCGGGATC	TTGCCTTTCGATCGCCGCAGGGCATCCAAGTATCGCCATC	FALSE	10	0	0	1	0.00224775
TTGCCTTTCGATCGCCGCAG----------TATCTCCATC	TTGCCTTTCGATCGCCGCAGGGCATCCAAGTATCGCCATC	FALSE	10	0	0	1	0.00224775
TTGCCTTTCGATCGCCGCAG----------TATGGGCATC	TTGCCTTTCGATCGCCGCAGGGCATCCAAGTATCGCCATC	FALSE	10	0	0	1	0.00224775
TTGCCTTTCGATCGCCGCAG----------TTTCGCGATC	TTGCCTTTCGATCGCCGCAGGGCATCCAAGTATCGCCATC	FALSE	10	0	0	1	0.00224775
TTGCCTTTCGATCGCCGCAGAAATGCGCAGTATCCAAGTA	TTGCCTTTCGATCGCCGCAG--------GGCATCCAAGTA	FALSE	0	8	1	1	0.00224775
CTGCCTTTCGCTCGCCGCA-----TCCAAGTATCGCCATC	TTGCCTTTCGATCGCCGCAGGGCATCCAAGTATCGCCATC	FALSE	5	0	0	1	0.00224775
TTGCCTTTCGATCGCCGCAGGGCATCCAAGTATCGCCATT	TTGCCTTTCGATCGCCGCAGGGCATCCAAGTATCGCCATC	TRUE	0	0	0	1	0.00224775
TTGCCTTTCGATCGCCGCAGGGCATCCAAGTATCGATATC	TTGCCTTTCGATCGCCGCAGGGCATCCAAGTATCGCCATC	TRUE	0	0	0	1	0.00224775
TTGCCTATCGATCGCCGAAGTAATGCGCAGTATCCAAGTA	TTGCCTTTCGATCGCCGCAG--------GGCATCCAAGTA	FALSE	0	8	1	1	0.00224775
TTGCCTTTCGATCGCCGCAGGGCATCCAAGTACCGCCATC	TTGCCTTTCGATCGCCGCAGGGCATCCAAGTATCGCCATC	TRUE	0	0	0	1	0.00224775
TTGCCTATCGAGCGCCGCAG--CATCCAAGTATCGCCATC	TTGCCTTTCGATCGCCGCAGGGCATCCAAGTATCGCCATC	FALSE	2	0	0	1	0.00224775
TTGCCTATCGACCGCCGCAG--TATCCAAGTATCGCCATC	TTGCCTTTCGATCGCCGCAGGGCATCCAAGTATCGCCATC	FALSE	2	0	0	1	0.00224775
CTGCCTATCGATCGCCGCA-----TCCAAGTATCGCCATC	TTGCCTTTCGATCGCCGCAGGGCATCCAAGTATCGCCATC	FALSE	5	0	0	1	0.00224775
TTGCCTTTCGATCGCCGCAGGGCATCCAAGTATCCCCATC	TTGCCTTTCGATCGCCGCAGGGCATCCAAGTATCGCCATC	TRUE	0	0	0	1	0.00224775
CTGCCTAACGATCGCCGCAGGGCATCCAAGTATCGCCATC	TTGCCTTTCGATCGCCGCAGGGCATCCAAGTATCGCCATC	TRUE	0	0	0	1	0.00224775
TTGCCTAGCGATCGCCGCAGGTCATCCACGAAGCGCCATC	TTGCCTTTCGATCGCCGCAGGGCATCCAAGTATCGCCATC	TRUE	0	0	0	1	0.00224775
CTGCCTTTCGATCGCCCCATG-----CAACTAACCCCATC	TTGCCTTTCGATCGCCGCAGGGCATCCAAGTATCGCCATC	FALSE	0	0	1	1	0.00224775
TTGCCTTTCGATCGCCGCAGGGCATCCAAGTATCGCAATC	TTGCCTTTCGATCGCCGCAGGGCATCCAAGTATCGCCATC	TRUE	0	0	0	1	0.00224775
TTGCCNTTCGATCGCCGCAGTAATGCGCAGTATCCNAGTA	TTGCCTTTCGATCGCCGCAG--------GGCATCCAAGTA	FALSE	0	8	1	1	0.00224775
TTGCCGTTCGATCGCCGCAGTATCGCCATCCAACTATCGC	TTGCCTTTCGATCGCCGCAG----GGCATCCAAGTATCGC	FALSE	0	4	0	1	0.00224775
TTGCCGTTCGATCGCCGCAGG---TCCAAGTATCGCGATC	TTGCCTTTCGATCGCCGCAGGGCATCCAAGTATCGCCATC	TRUE	0	0	0	1	0.00224775
CTGACTTGCGATCGCATCAGTGCAGCCAAGTATCGCCATC	TTGCCTTTCGATCGCCGCAGGGCATCCAAGTATCGCCATC	FALSE	0	0	1	1	0.00224775
ATTGGTTTCGTTCGCCGCAGGGCATCCAAGTATCGCGATG	TTGCCTTTCGATCGCCGCAGGGCATCCAAGTATCGCCATC	TRUE	0	0	0	1	0.00224775
ATGCGTTCCGCTCGACGCAGGGCATCCAACTATCGCCATC	TTGCCTTTCGATCGCCGCAGGGCATCCAAGTATCGCCATC	TRUE	0	0	0	1	0.00224775
CTGCCTATCGATCGCCGCACCGCATCCAAGTATCGCCATC	TTGCCTTTCGATCGCCGCAGGGCATCCAAGTATCGCCATC	FALSE	0	0	2	1	0.00224775
TTGCCTATCGATCGCCGCACTGCATCCAAGTATCGCCATC	TTGCCTTTCGATCGCCGCAGGGCATCCAAGTATCGCCATC	FALSE	0	0	2	1	0.00224775
TGGCCTTGCGATCTCCGCATGGCATACAAGTATCGCCATC	TTGCCTTTCGATCGCCGCAGGGCATCCAAGTATCGCCATC	FALSE	0	0	1	1	0.00224775
CTGCCTTTCGATCGCCGCAGGGCATCCTAGTATCGCCATC	TTGCCTTTCGATCGCCGCAGGGCATCCAAGTATCGCCATC	TRUE	0	0	0	1	0.00224775
TTGCCTTTCGATCGCCGCAGG---TCCAAGTATCGCCACC	TTGCCTTTCGATCGCCGCAGGGCATCCAAGTATCGCCATC	TRUE	0	0	0	1	0.00224775
TTGCCTTTCGATCGCCGCAGG---TCCAAGTATCGCCATA	TTGCCTTTCGATCGCCGCAGGGCATCCAAGTATCGCCATC	TRUE	0	0	0	1	0.00224775
CTGCCTTTCGATCGCCGCATGGCATCCAAGTATCGCCATC	TTGCCTTTCGATCGCCGCAGGGCATCCAAGTATCGCCATC	FALSE	0	0	1	1	0.00224775
TTGCCTTTCGATCGCCGCAGG---TCCAAGTATCGCGATC	TTGCCTTTCGATCGCCGCAGGGCATCCAAGTATCGCCATC	TRUE	0	0	0	1	0.00224775
TTGCCTTTCGATCGCCGCAGG---TCCAAGTATCTCGATC	TTGCCTTTCGATCGCCGCAGGGCATCCAAGTATCGCCATC	TRUE	0	0	0	1	0.00224775
TTGCCTTTCGATCGCCGCAGG---TCCTAGTATCGCCATC	TTGCCTTTCGATCGCCGCAGGGCATCCAAGTATCGCCATC	TRUE	0	0	0	1	0.00224775
TTGCCTTTCGATCGCCGCAGG---TCCTAGTTTAGCCATC	TTGCCTTTCGATCGCCGCAGGGCATCCAAGTATCGCCATC	TRUE	0	0	0	1	0.00224775
TTGCCTTTCGATCGCCGCAGGCCATCCAAGTATCGCCATC	TTGCCTTTCGATCGCCGCAGGGCATCCAAGTATCGCCATC	TRUE	0	0	0	1	0.00224775
TTGCCTATCGATCGCCGCAG----------TATCGCCATC	TTGCCTTTCGATCGCCGCAGGGCATCCAAGTATCGCCATC	FALSE	10	0	0	1	0.00224775
TTGCCTATCGATCGCCGCAGG---TCCAAGTATCGCCATC	TTGCCTTTCGATCGCCGCAGGGCATCCAAGTATCGCCATC	TRUE	0	0	0	1	0.00224775
TTGCCTTTCGATCGCCGCAGGGCAACCAAGTATCGCCATC	TTGCCTTTCGATCGCCGCAGGGCATCCAAGTATCGCCATC	TRUE	0	0	0	1	0.00224775
TGGCCTTTCGAGAGCCGCAGGGCATCCAAGTATCGCCATC	TTGCCTTTCGATCGCCGCAGGGCATCCAAGTATCGCCATC	TRUE	0	0	0	1	0.00224775
CTGCCTTTCGATCGCCGCAGGGCATCCAAGTATCGGCATC	TTGCCTTTCGATCGCCGCAGGGCATCCAAGTATCGCCATC	TRUE	0	0	0	1	0.00224775
CTGCCTTTCGATCGCCGCAGGGCATCCAAGTATCGCCAAC	TTGCCTTTCGATCGCCGCAGGGCATCCAAGTATCGCCATC	TRUE	0	0	0	1	0.00224775
CTGCCTTTCGATCGCCGCACTGCGTCCAAGTATCGCCATC	TTGCCTTTCGATCGCCGCAGGGCATCCAAGTATCGCCATC	FALSE	0	0	2	1	0.00224775
TTGCCTTTCGATCGCCGCAGGGCATCCA-GTATCGCCATC	TTGCCTTTCGATCGCCGCAGGGCATCCAAGTATCGCCATC	TRUE	0	0	0	1	0.00224775
TTTGGTTTCGATCGCCGCAG----------TATCGCCATC	TTGCCTTTCGATCGCCGCAGGGCATCCAAGTATCGCCATC	FALSE	10	0	0	1	0.00224775

## Sheet: tGD, F8, Bottle 2
Aligned_Sequence	Reference_Sequence	Unedited	n_deleted	n_inserted	n_mutated	#Reads	%Reads	Flies # estimate
TTGCCTTTCGATCGCCGCAGGGCATCCAAGTATCGCCATC	TTGCCTTTCGATCGCCGCAGGGCATCCAAGTATCGCCATC	TRUE	0	0	0	27396	52.9238	28	Wild type
TTGCCTTTCGATCGCCGCA-----TCCAAGTATCGCCATC	TTGCCTTTCGATCGCCGCAGGGCATCCAAGTATCGCCATC	FALSE	5	0	0	11252	21.7367	11
TTGCCTTTCGATC-------------CAAGTATCGCCATC	TTGCCTTTCGATCGCCGCAGGGCATCCAAGTATCGCCATC	FALSE	13	0	0	2817	5.4419	3
TTGCCTTTCGATCGCCGCAG--TATCCAAGTATCGCCATC	TTGCCTTTCGATCGCCGCAGGGCATCCAAGTATCGCCATC	FALSE	2	0	0	2063	3.98532	2
TTGCCTTTCGATCGCCGCAG--------------------	TTGCCTTTCGATCGCCGCAGGGCATCCAAGTATCGCCATC	FALSE	21	0	0	1532	2.95953	2
TTGCCTTTCGATCGCCGCA---------AGTATCGCCATC	TTGCCTTTCGATCGCCGCAGGGCATCCAAGTATCGCCATC	FALSE	9	0	0	1489	2.87646	2
TTGCCTTTCGATCGCCGCAAGGCATCCAAGTATCGCCATC	TTGCCTTTCGATCGCCGCAGGGCATCCAAGTATCGCCATC	FALSE	0	0	1	1125	2.17328	1
TTGCCTTTCGATCGCCGCAGTATCGCCATCCAAGTATCGC	TTGCCTTTCGATCGCCGCAG----GGCATCCAAGTATCGC	FALSE	0	4	0	820	1.58408	1
TTGCCTTTCGATCGCCGCAG---ATG-AAGTATCGCCATC	TTGCCTTTCGATCGCCGCAGGGCATCCAAGTATCGCCATC	FALSE	3	0	0	746	1.44113	1
TTGCCTTTCGATCGCCGCAGGGCATCCTAGTATCGCCATC	TTGCCTTTCGATCGCCGCAGGGCATCCAAGTATCGCCATC	TRUE	0	0	0	54	0.104318
CTGCCTTTCGATCGCCGCAGGGCATCCAAGTATCGCCATC	TTGCCTTTCGATCGCCGCAGGGCATCCAAGTATCGCCATC	TRUE	0	0	0	51	0.0985222
TTGCCTTTCGATCGCCGCAGGTCATCCAAGTATCGCCATC	TTGCCTTTCGATCGCCGCAGGGCATCCAAGTATCGCCATC	TRUE	0	0	0	45	0.0869313
TTGCCTTTCGATCGCCTCAGGGCATCCAAGTATCGCCATC	TTGCCTTTCGATCGCCGCAGGGCATCCAAGTATCGCCATC	TRUE	0	0	0	44	0.0849995
TTGCCTTTCGATCGCCGCAGTGCATCCAAGTATCGCCATC	TTGCCTTTCGATCGCCGCAGGGCATCCAAGTATCGCCATC	FALSE	0	0	1	35	0.0676133
TTGCCTTTCTATCGCCGCAGGGCATCCAAGTATCGCCATC	TTGCCTTTCGATCGCCGCAGGGCATCCAAGTATCGCCATC	TRUE	0	0	0	34	0.0656814
TTGCCTTTCGATCGCCGCATGGCATCCAAGTATCGCCATC	TTGCCTTTCGATCGCCGCAGGGCATCCAAGTATCGCCATC	FALSE	0	0	1	34	0.0656814
TTGCCTTTCGATCGACGCAGGGCATCCAAGTATCGCCATC	TTGCCTTTCGATCGCCGCAGGGCATCCAAGTATCGCCATC	TRUE	0	0	0	33	0.0637496
TTGCCTTTCGATCGCCGCAGGGCATCCAAGTATCTCCATC	TTGCCTTTCGATCGCCGCAGGGCATCCAAGTATCGCCATC	TRUE	0	0	0	31	0.059886
TTGCCTTTCGATCGCCGCAG----------TATCGCCATC	TTGCCTTTCGATCGCCGCAGGGCATCCAAGTATCGCCATC	FALSE	10	0	0	31	0.059886
TTGCCTTTCGATCGCCTCA-----TCCAAGTATCGCCATC	TTGCCTTTCGATCGCCGCAGGGCATCCAAGTATCGCCATC	FALSE	5	0	0	20	0.0386361
TTGCCTTTCGATCGCCGCTGGGCATCCAAGTATCGCCATC	TTGCCTTTCGATCGCCGCAGGGCATCCAAGTATCGCCATC	TRUE	0	0	0	20	0.0386361
TTGCCTATCGATCGCCGCAGGGCATCCAAGTATCGCCATC	TTGCCTTTCGATCGCCGCAGGGCATCCAAGTATCGCCATC	TRUE	0	0	0	19	0.0367043
TTGCCTTTCGATCGGCGCAGGGCATCCAAGTATCGCCATC	TTGCCTTTCGATCGCCGCAGGGCATCCAAGTATCGCCATC	TRUE	0	0	0	19	0.0367043
TTGCCTTTCGATCTCCGCA-----TCCAAGTATCGCCATC	TTGCCTTTCGATCGCCGCAGGGCATCCAAGTATCGCCATC	FALSE	5	0	0	18	0.0347725
TTGCCTTTCGATCGCCGCA-----TCCTAGTATCGCCATC	TTGCCTTTCGATCGCCGCAGGGCATCCAAGTATCGCCATC	FALSE	5	0	0	17	0.0328407
TTGCCTTTGGATCGCCGCAGGGCATCCAAGTATCGCCATC	TTGCCTTTCGATCGCCGCAGGGCATCCAAGTATCGCCATC	TRUE	0	0	0	15	0.0289771
TTGCCTTTCGATCGCCGCAGGGCATCCAAGTATCGCGATC	TTGCCTTTCGATCGCCGCAGGGCATCCAAGTATCGCCATC	TRUE	0	0	0	15	0.0289771
TTGGCTTTCGATCGCCGCA-----TCCAAGTATCGCCATC	TTGCCTTTCGATCGCCGCAGGGCATCCAAGTATCGCCATC	FALSE	5	0	0	15	0.0289771
TTGCCTTTCGTTCGCCGCAGGGCATCCAAGTATCGCCATC	TTGCCTTTCGATCGCCGCAGGGCATCCAAGTATCGCCATC	TRUE	0	0	0	14	0.0270453
TTGCCTTTCGATCGCCGCA-----TCCAAGTATCTCCATC	TTGCCTTTCGATCGCCGCAGGGCATCCAAGTATCGCCATC	FALSE	5	0	0	14	0.0270453
TTGCCTTTCGATCGCCGCAGGGCATCGAAGTATCGCCATC	TTGCCTTTCGATCGCCGCAGGGCATCCAAGTATCGCCATC	TRUE	0	0	0	14	0.0270453
TTGCCTTTCGATCGCCGCAGGGCATCCATGTATCGCCATC	TTGCCTTTCGATCGCCGCAGGGCATCCAAGTATCGCCATC	TRUE	0	0	0	14	0.0270453
TTGCCATTCGATCGCCGCA-----TCCAAGTATCGCCATC	TTGCCTTTCGATCGCCGCAGGGCATCCAAGTATCGCCATC	FALSE	5	0	0	13	0.0251135
TTGCCTTTCGATCGCCGCAGGGCATCCAAGTATCGCCTTC	TTGCCTTTCGATCGCCGCAGGGCATCCAAGTATCGCCATC	TRUE	0	0	0	13	0.0251135
TTGCCTTTCGATCGCCGCAGGGCATCCAAGTATCACCATC	TTGCCTTTCGATCGCCGCAGGGCATCCAAGTATCGCCATC	TRUE	0	0	0	12	0.0231817
TTGCCTTTCGATCGCCACAGGGCATCCAAGTATCGCCATC	TTGCCTTTCGATCGCCGCAGGGCATCCAAGTATCGCCATC	TRUE	0	0	0	12	0.0231817
TTGCCTTTCGATCGCAGCAGGGCATCCAAGTATCGCCATC	TTGCCTTTCGATCGCCGCAGGGCATCCAAGTATCGCCATC	TRUE	0	0	0	12	0.0231817
TTGCCTTTCGATCTCCGCAGGGCATCCAAGTATCGCCATC	TTGCCTTTCGATCGCCGCAGGGCATCCAAGTATCGCCATC	TRUE	0	0	0	11	0.0212499
TTGCCTTTCGAGCGCCGCAGGGCATCCAAGTATCGCCATC	TTGCCTTTCGATCGCCGCAGGGCATCCAAGTATCGCCATC	TRUE	0	0	0	11	0.0212499
TTGGCTTTCGATCGCCGCAGGGCATCCAAGTATCGCCATC	TTGCCTTTCGATCGCCGCAGGGCATCCAAGTATCGCCATC	TRUE	0	0	0	11	0.0212499
TTGCCTTTCGATCGCCGCAGGGCATCCAAGAATCGCCATC	TTGCCTTTCGATCGCCGCAGGGCATCCAAGTATCGCCATC	TRUE	0	0	0	11	0.0212499
TGGCCTTTCGATCGCCGCAGGGCATCCAAGTATCGCCATC	TTGCCTTTCGATCGCCGCAGGGCATCCAAGTATCGCCATC	TRUE	0	0	0	11	0.0212499
TTGCCTTTCGATCGCCGCA---CATCCAAGTATCGCCATC	TTGCCTTTCGATCGCCGCAGGGCATCCAAGTATCGCCATC	FALSE	3	0	0	11	0.0212499
TTGCCTTTCGATCGCCGAAGGGCATCCAAGTATCGCCATC	TTGCCTTTCGATCGCCGCAGGGCATCCAAGTATCGCCATC	TRUE	0	0	0	11	0.0212499
TTGCCTTTCGATCGCCGCAGGGCATCCAAGTTTCGCCATC	TTGCCTTTCGATCGCCGCAGGGCATCCAAGTATCGCCATC	TRUE	0	0	0	11	0.0212499
TTGCCTTTCGATCGCCGCAGGGCATCCCAGTATCGCCATC	TTGCCTTTCGATCGCCGCAGGGCATCCAAGTATCGCCATC	TRUE	0	0	0	10	0.0193181
TTGCCTTTCGAGCGCCGCA-----TCCAAGTATCGCCATC	TTGCCTTTCGATCGCCGCAGGGCATCCAAGTATCGCCATC	FALSE	5	0	0	10	0.0193181
TTGCCTTTCGATCGCCGCAGTATCTCCAAGTATCGCCATC	TTGCCTTTCGATCGCCGCAGGGCATCCAAGTATCGCCATC	FALSE	0	0	1	10	0.0193181
TTGCCTTTCGATCGCCGCAGCGCATCCAAGTATCGCCATC	TTGCCTTTCGATCGCCGCAGGGCATCCAAGTATCGCCATC	FALSE	0	0	1	10	0.0193181
TTGCCTTTTGATCGCCGCAGGGCATCCAAGTATCGCCATC	TTGCCTTTCGATCGCCGCAGGGCATCCAAGTATCGCCATC	TRUE	0	0	0	10	0.0193181
TTGCCTTGCGATCGCCGCAGGGCATCCAAGTATCGCCATC	TTGCCTTTCGATCGCCGCAGGGCATCCAAGTATCGCCATC	TRUE	0	0	0	10	0.0193181
TTGCCTTTCGATCGCCGCAGGGCATGCAAGTATCGCCATC	TTGCCTTTCGATCGCCGCAGGGCATCCAAGTATCGCCATC	TRUE	0	0	0	10	0.0193181
TTGCCTTTCGATCGCCGCAGGGCATCCAAGTATAGCCATC	TTGCCTTTCGATCGCCGCAGGGCATCCAAGTATCGCCATC	TRUE	0	0	0	10	0.0193181
TTGCCTTTCGATCGCCGCAGGGTATCCAAGTATCGCCATC	TTGCCTTTCGATCGCCGCAGGGCATCCAAGTATCGCCATC	TRUE	0	0	0	9	0.0173863
TTGCCTTTCGATCGCCGAA-----TCCAAGTATCGCCATC	TTGCCTTTCGATCGCCGCAGGGCATCCAAGTATCGCCATC	FALSE	5	0	0	9	0.0173863
TTTCCTTTCGATCGCCGCAGGGCATCCAAGTATCGCCATC	TTGCCTTTCGATCGCCGCAGGGCATCCAAGTATCGCCATC	TRUE	0	0	0	9	0.0173863
TTGCCCTTCGATCGCCGCAGGGCATCCAAGTATCGCCATC	TTGCCTTTCGATCGCCGCAGGGCATCCAAGTATCGCCATC	TRUE	0	0	0	9	0.0173863
TTGCCTTTCAATCGCCGCAGGGCATCCAAGTATCGCCATC	TTGCCTTTCGATCGCCGCAGGGCATCCAAGTATCGCCATC	TRUE	0	0	0	9	0.0173863
TTGCCTATCGATC-------------CAAGTATCGCCATC	TTGCCTTTCGATCGCCGCAGGGCATCCAAGTATCGCCATC	FALSE	13	0	0	8	0.0154545
TTGCCTTTCGATCGCCGCAGGGCATACAAGTATCGCCATC	TTGCCTTTCGATCGCCGCAGGGCATCCAAGTATCGCCATC	TRUE	0	0	0	8	0.0154545
TTGCCTTTCGCTCGCCGCAGGGCATCCAAGTATCGCCATC	TTGCCTTTCGATCGCCGCAGGGCATCCAAGTATCGCCATC	TRUE	0	0	0	8	0.0154545
TTGCCTTTCGATCGCCTCAG--TATCCAAGTATCGCCATC	TTGCCTTTCGATCGCCGCAGGGCATCCAAGTATCGCCATC	FALSE	2	0	0	8	0.0154545
TTGCCTTTCGATCGCCGCAGGGCATCCAAGTATCGCCATG	TTGCCTTTCGATCGCCGCAGGGCATCCAAGTATCGCCATC	TRUE	0	0	0	8	0.0154545
ATGCCTTTCGATCGCCGCAGGGCATCCAAGTATCGCCATC	TTGCCTTTCGATCGCCGCAGGGCATCCAAGTATCGCCATC	TRUE	0	0	0	8	0.0154545
TTGACTTTCGATCGCCGCAGGGCATCCAAGTATCGCCATC	TTGCCTTTCGATCGCCGCAGGGCATCCAAGTATCGCCATC	TRUE	0	0	0	8	0.0154545
TTGCCTTTCGATCGGCGCA-----TCCAAGTATCGCCATC	TTGCCTTTCGATCGCCGCAGGGCATCCAAGTATCGCCATC	FALSE	5	0	0	8	0.0154545
TTACCTTTCGATCGCCGCAGGGCATCCAAGTATCGCCATC	TTGCCTTTCGATCGCCGCAGGGCATCCAAGTATCGCCATC	TRUE	0	0	0	7	0.0135227
TTGCCTTTTGATCGCCGCA-----TCCAAGTATCGCCATC	TTGCCTTTCGATCGCCGCAGGGCATCCAAGTATCGCCATC	FALSE	5	0	0	7	0.0135227
TTGCCTTTCGATCGCCGCAGAGCATCCAAGTATCGCCATC	TTGCCTTTCGATCGCCGCAGGGCATCCAAGTATCGCCATC	FALSE	0	0	1	7	0.0135227
TTGCCTTTCGATCGCCGCA-----TCCCAGTATCGCCATC	TTGCCTTTCGATCGCCGCAGGGCATCCAAGTATCGCCATC	FALSE	5	0	0	7	0.0135227
TTGCCTTACGATCGCCGCAGGGCATCCAAGTATCGCCATC	TTGCCTTTCGATCGCCGCAGGGCATCCAAGTATCGCCATC	TRUE	0	0	0	7	0.0135227
TTGCCTTTCGATCGCCGCAGGGCATCCAAGGATCGCCATC	TTGCCTTTCGATCGCCGCAGGGCATCCAAGTATCGCCATC	TRUE	0	0	0	7	0.0135227
#REF!	TTGCCTTTCGATCGCCGCAGGGCATCCAAGTATCGCCATC	FALSE	43	0	0	7	0.0135227
TTGCCTTTCGATCGCTGCA-----TCCAAGTATCGCCATC	TTGCCTTTCGATCGCCGCAGGGCATCCAAGTATCGCCATC	FALSE	5	0	0	7	0.0135227
TTGCCTTTCTATCGCCGCA-----TCCAAGTATCGCCATC	TTGCCTTTCGATCGCCGCAGGGCATCCAAGTATCGCCATC	FALSE	5	0	0	7	0.0135227
TTGCCGTTCGATCGCCGCA-----TCCAAGTATCGCCATC	TTGCCTTTCGATCGCCGCAGGGCATCCAAGTATCGCCATC	FALSE	5	0	0	7	0.0135227
TTGCCTTTCGATCGCCGGAGGGCATCCAAGTATCGCCATC	TTGCCTTTCGATCGCCGCAGGGCATCCAAGTATCGCCATC	TRUE	0	0	0	7	0.0135227
TTGACTTTCGATCGCCGCA-----TCCAAGTATCGCCATC	TTGCCTTTCGATCGCCGCAGGGCATCCAAGTATCGCCATC	FALSE	5	0	0	7	0.0135227
TTGCCTTTCGATCGCCGCAGGGCATCCAATTATCGCCATC	TTGCCTTTCGATCGCCGCAGGGCATCCAAGTATCGCCATC	TRUE	0	0	0	7	0.0135227
TTTCCTTTCGATC-------------CAAGTATCGCCATC	TTGCCTTTCGATCGCCGCAGGGCATCCAAGTATCGCCATC	FALSE	13	0	0	7	0.0135227
TTGCCTTTCGATCGCCGCAGGGCATCAAAGTATCGCCATC	TTGCCTTTCGATCGCCGCAGGGCATCCAAGTATCGCCATC	TRUE	0	0	0	7	0.0135227
TTTCCTTTCGATCGCCGCA-----TCCAAGTATCGCCATC	TTGCCTTTCGATCGCCGCAGGGCATCCAAGTATCGCCATC	FALSE	5	0	0	7	0.0135227
TTGCCTTTCGATCGCC---------------------ATC	TTGCCTTTCGATCGCCGCAGGGCATCCAAGTATCGCCATC	FALSE	21	0	0	6	0.0115908
TTGCCTTTCGATCGCCGCAGGGCATCCAAGTATTGCCATC	TTGCCTTTCGATCGCCGCAGGGCATCCAAGTATCGCCATC	TRUE	0	0	0	6	0.0115908
TAGCCTTTCGATCGCCGCAGGGCATCCAAGTATCGCCATC	TTGCCTTTCGATCGCCGCAGGGCATCCAAGTATCGCCATC	TRUE	0	0	0	6	0.0115908
TTGCCTTTCGATCGCCGCAGGCCATCCAAGTATCGCCATC	TTGCCTTTCGATCGCCGCAGGGCATCCAAGTATCGCCATC	TRUE	0	0	0	6	0.0115908
TTGCCTTTCGAGCGCCGCAG--TATCCAAGTATCGCCATC	TTGCCTTTCGATCGCCGCAGGGCATCCAAGTATCGCCATC	FALSE	2	0	0	6	0.0115908
TTGCCTTTCGATCGCCGCA-----TCCAAGTATCACCATC	TTGCCTTTCGATCGCCGCAGGGCATCCAAGTATCGCCATC	FALSE	5	0	0	6	0.0115908
TTGCCTTTCGATCGCCGCAGGGCATTCAAGTATCGCCATC	TTGCCTTTCGATCGCCGCAGGGCATCCAAGTATCGCCATC	TRUE	0	0	0	6	0.0115908
TTGCCTATCGATCGCCGCA-----TCCAAGTATCGCCATC	TTGCCTTTCGATCGCCGCAGGGCATCCAAGTATCGCCATC	FALSE	5	0	0	6	0.0115908
TTGCCTTTCGATCGCGGCAGGGCATCCAAGTATCGCCATC	TTGCCTTTCGATCGCCGCAGGGCATCCAAGTATCGCCATC	TRUE	0	0	0	6	0.0115908
TTGCCTTTCGATCGCCGCAG--TATCCAAGTATCGCGATC	TTGCCTTTCGATCGCCGCAGGGCATCCAAGTATCGCCATC	FALSE	2	0	0	6	0.0115908
TTGCCTTTCGATCGCCGCAAGGCATCCTAGTATCGCCATC	TTGCCTTTCGATCGCCGCAGGGCATCCAAGTATCGCCATC	FALSE	0	0	1	6	0.0115908
TTGCCTTTCGATCGCCGCAGGGAATCCAAGTATCGCCATC	TTGCCTTTCGATCGCCGCAGGGCATCCAAGTATCGCCATC	TRUE	0	0	0	6	0.0115908
TTGCCTTTCGATCGCAGCA-----TCCAAGTATCGCCATC	TTGCCTTTCGATCGCCGCAGGGCATCCAAGTATCGCCATC	FALSE	5	0	0	6	0.0115908
TTGCATTTCGATCGCCGCAGGGCATCCAAGTATCGCCATC	TTGCCTTTCGATCGCCGCAGGGCATCCAAGTATCGCCATC	TRUE	0	0	0	6	0.0115908
TTGCCTTTCGATCGCCGCAGGGGATCCAAGTATCGCCATC	TTGCCTTTCGATCGCCGCAGGGCATCCAAGTATCGCCATC	TRUE	0	0	0	6	0.0115908
TTGCCTTTCGATC-------------CTAGTATCGCCATC	TTGCCTTTCGATCGCCGCAGGGCATCCAAGTATCGCCATC	FALSE	13	0	0	6	0.0115908
TTGCCTTTCGATCGCCGCA-----TCCAAGTATCGACATC	TTGCCTTTCGATCGCCGCAGGGCATCCAAGTATCGCCATC	FALSE	5	0	0	5	0.00965904
TTGCCTTTCGATCCCCGCAGGGCATCCAAGTATCGCCATC	TTGCCTTTCGATCGCCGCAGGGCATCCAAGTATCGCCATC	TRUE	0	0	0	5	0.00965904
TAGCCTATCGATCGCCGCAG--TATCCAAGTATCGCCATC	TTGCCTTTCGATCGCCGCAGGGCATCCAAGTATCGCCATC	FALSE	2	0	0	5	0.00965904
TTGCCTTTCGATCGCCGCAGGGCATCCAAGTATCGCCATA	TTGCCTTTCGATCGCCGCAGGGCATCCAAGTATCGCCATC	TRUE	0	0	0	5	0.00965904
TTGCCTTTCGATCGCCGCAGGGCATCCAAGTATCGGCATC	TTGCCTTTCGATCGCCGCAGGGCATCCAAGTATCGCCATC	TRUE	0	0	0	5	0.00965904
TTGCCTTTCGATCGCCGCAGGACATCCAAGTATCGCCATC	TTGCCTTTCGATCGCCGCAGGGCATCCAAGTATCGCCATC	TRUE	0	0	0	5	0.00965904
TTGCCTTTCGATCGCCGCAG-GCATCCAAGTATCGCCATC	TTGCCTTTCGATCGCCGCAGGGCATCCAAGTATCGCCATC	FALSE	1	0	0	5	0.00965904		w2b
TTGCCTTTCGATCGCTGCAGGGCATCCAAGTATCGCCATC	TTGCCTTTCGATCGCCGCAGGGCATCCAAGTATCGCCATC	TRUE	0	0	0	5	0.00965904
TTGCCTTTCGATCGCCGCAG--TATCCTAGTATCGCCATC	TTGCCTTTCGATCGCCGCAGGGCATCCAAGTATCGCCATC	FALSE	2	0	0	5	0.00965904
TTGCCTTTCGATCGCCGCT---------AGTATCGCCATC	TTGCCTTTCGATCGCCGCAGGGCATCCAAGTATCGCCATC	FALSE	9	0	0	5	0.00965904
TTGCCTTTCGATCGCCGCAGGGCATCCAAGTATGGCCATC	TTGCCTTTCGATCGCCGCAGGGCATCCAAGTATCGCCATC	TRUE	0	0	0	5	0.00965904
TTGCCTTTCGATCGCCGCA-----TCCAAGTATCGCCATA	TTGCCTTTCGATCGCCGCAGGGCATCCAAGTATCGCCATC	FALSE	5	0	0	5	0.00965904
TTGCCTTTCGATCGCCGCAGGGCATCCAAGTGTCGCCATC	TTGCCTTTCGATCGCCGCAGGGCATCCAAGTATCGCCATC	TRUE	0	0	0	5	0.00965904
TTGCCTTTCGATCGCCGCAGGGCATC-AAGTATCGCCATC	TTGCCTTTCGATCGCCGCAGGGCATCCAAGTATCGCCATC	TRUE	0	0	0	5	0.00965904
TTGCCTTTCGATCGCCGCAGGGCTTCCAAGTATCGCCATC	TTGCCTTTCGATCGCCGCAGGGCATCCAAGTATCGCCATC	TRUE	0	0	0	5	0.00965904
TTGCCTTTCGATCGCCGCA---------AGTATCTCCATC	TTGCCTTTCGATCGCCGCAGGGCATCCAAGTATCGCCATC	FALSE	9	0	0	5	0.00965904
TTGCCTTTCTATCGCCGCAG--TATCCAAGTATCGCCATC	TTGCCTTTCGATCGCCGCAGGGCATCCAAGTATCGCCATC	FALSE	2	0	0	5	0.00965904
TTGCCTTTCGATCGCCGCAGGGCGTCCAAGTATCGCCATC	TTGCCTTTCGATCGCCGCAGGGCATCCAAGTATCGCCATC	TRUE	0	0	0	5	0.00965904
TTGCCTTTCGATCGCCGCA-----TCCAAGTATCGCGATC	TTGCCTTTCGATCGCCGCAGGGCATCCAAGTATCGCCATC	FALSE	5	0	0	5	0.00965904
TTGCCTTTCGATCGCCGCAGGGCATCCAAGTATCGCAATC	TTGCCTTTCGATCGCCGCAGGGCATCCAAGTATCGCCATC	TRUE	0	0	0	5	0.00965904
TTGCCTTTCGATCGCCGCA-----TCCAAGTATCGCCTTC	TTGCCTTTCGATCGCCGCAGGGCATCCAAGTATCGCCATC	FALSE	5	0	0	5	0.00965904
TTGCCTTTCGATCGCCGCAGGGCATCTAAGTATCGCCATC	TTGCCTTTCGATCGCCGCAGGGCATCCAAGTATCGCCATC	TRUE	0	0	0	4	0.00772723
TTGCCTTTCGATC-------------CAAGTATCGCGATC	TTGCCTTTCGATCGCCGCAGGGCATCCAAGTATCGCCATC	FALSE	13	0	0	4	0.00772723
TTGCCATTCGATCGCCGCAGGGCATCCAAGTATCGCCATC	TTGCCTTTCGATCGCCGCAGGGCATCCAAGTATCGCCATC	TRUE	0	0	0	4	0.00772723
TTGCCTTTCGATCGTCGCA-----TCCAAGTATCGCCATC	TTGCCTTTCGATCGCCGCAGGGCATCCAAGTATCGCCATC	FALSE	5	0	0	4	0.00772723
TTGCCTTTCGATTGCCGCAGGGCATCCAAGTATCGCCATC	TTGCCTTTCGATCGCCGCAGGGCATCCAAGTATCGCCATC	TRUE	0	0	0	4	0.00772723
TTGCCTTTCGATCGCCGCAG-GTATCCAAGTATCGCCATC	TTGCCTTTCGATCGCCGCAGGGCATCCAAGTATCGCCATC	FALSE	1	0	0	4	0.00772723
TTGCCTATCGATCGCCGCAG--------------------	TTGCCTTTCGATCGCCGCAGGGCATCCAAGTATCGCCATC	FALSE	21	0	0	4	0.00772723
TTGCCTCTCGATC-------------CAAGTATCGCCATC	TTGCCTTTCGATCGCCGCAGGGCATCCAAGTATCGCCATC	FALSE	13	0	0	4	0.00772723
TTGCCTCTCGATCGCCGCAGGGCATCCAAGTATCGCCATC	TTGCCTTTCGATCGCCGCAGGGCATCCAAGTATCGCCATC	TRUE	0	0	0	4	0.00772723
TTGCCTTTCGGTCGCCGCAGGGCATCCAAGTATCGCCATC	TTGCCTTTCGATCGCCGCAGGGCATCCAAGTATCGCCATC	TRUE	0	0	0	4	0.00772723
TTGCCTTTCCATCGCCGCAGGGCATCCAAGTATCGCCATC	TTGCCTTTCGATCGCCGCAGGGCATCCAAGTATCGCCATC	TRUE	0	0	0	4	0.00772723
TTGCCTTTAGATCGCCGCAGGGCATCCAAGTATCGCCATC	TTGCCTTTCGATCGCCGCAGGGCATCCAAGTATCGCCATC	TRUE	0	0	0	4	0.00772723
TTGCCTTTCGATGGCCGCAGGGCATCCAAGTATCGCCATC	TTGCCTTTCGATCGCCGCAGGGCATCCAAGTATCGCCATC	TRUE	0	0	0	4	0.00772723
TTGCCTTCCGATCGCCGCAGGGCATCCAAGTATCGCCATC	TTGCCTTTCGATCGCCGCAGGGCATCCAAGTATCGCCATC	TRUE	0	0	0	4	0.00772723
TTGCCTTTCGATC-------------CAAGTATCTCCATC	TTGCCTTTCGATCGCCGCAGGGCATCCAAGTATCGCCATC	FALSE	13	0	0	4	0.00772723
TTGCCTTTCGATCGCCGCAT--TATCCAAGTATCGCCATC	TTGCCTTTCGATCGCCGCAGGGCATCCAAGTATCGCCATC	FALSE	2	0	1	4	0.00772723
TAGCCTTTCGATCGCCGCA-----TCCAAGTATCGCCATC	TTGCCTTTCGATCGCCGCAGGGCATCCAAGTATCGCCATC	FALSE	5	0	0	4	0.00772723
TCGCCTTTCGATCGCCGCAGGGCATCCAAGTATCGCCATC	TTGCCTTTCGATCGCCGCAGGGCATCCAAGTATCGCCATC	TRUE	0	0	0	4	0.00772723
TTGCCTTTCGATCGCCGCAT---ATG-AAGTATCGCCATC	TTGCCTTTCGATCGCCGCAGGGCATCCAAGTATCGCCATC	FALSE	3	0	1	4	0.00772723
TTGCCTTTCGATCGCCGCA-----TCCAAGTATCGCTATC	TTGCCTTTCGATCGCCGCAGGGCATCCAAGTATCGCCATC	FALSE	5	0	0	4	0.00772723
TTGCCTTTCGATCGCCGCAGGGCATCCAAGTATCGCCATT	TTGCCTTTCGATCGCCGCAGGGCATCCAAGTATCGCCATC	TRUE	0	0	0	4	0.00772723
TTGCCTTTCGATCGC-----GGCATCCAAGTATCGCCATC	TTGCCTTTCGATCGCCGCAGGGCATCCAAGTATCGCCATC	FALSE	5	0	0	4	0.00772723
TTGCCTTTCGATCGCCGCA-----TCTAAGTATCGCCATC	TTGCCTTTCGATCGCCGCAGGGCATCCAAGTATCGCCATC	FALSE	5	0	0	4	0.00772723
TTGCCTTTCGATCCCCGCA-----TCCAAGTATCGCCATC	TTGCCTTTCGATCGCCGCAGGGCATCCAAGTATCGCCATC	FALSE	5	0	0	4	0.00772723
TTGCCTTTCGATCGCCGCAGTATCGCCATCCAAGTATCTC	TTGCCTTTCGATCGCCGCAG----GGCATCCAAGTATCGC	FALSE	0	4	0	4	0.00772723
TTGCCTTTCGATCGCCGCTAGGCATCCAAGTATCGCCATC	TTGCCTTTCGATCGCCGCAGGGCATCCAAGTATCGCCATC	FALSE	0	0	1	4	0.00772723
TTGCGTTTCGATCGCCGCA-----TCCAAGTATCGCCATC	TTGCCTTTCGATCGCCGCAGGGCATCCAAGTATCGCCATC	FALSE	5	0	0	4	0.00772723
TTGCCTTTCGATCGCCGCA-----TCCAAGTATTGCCATC	TTGCCTTTCGATCGCCGCAGGGCATCCAAGTATCGCCATC	FALSE	5	0	0	3	0.00579542
TTGCCTTTCGATCGCCGCA-----TCCAAGTATCCCCATC	TTGCCTTTCGATCGCCGCAGGGCATCCAAGTATCGCCATC	FALSE	5	0	0	3	0.00579542
TTGCCTTTCGCTCGCCGCATGGCATCCAAGTATCGCCATC	TTGCCTTTCGATCGCCGCAGGGCATCCAAGTATCGCCATC	FALSE	0	0	1	3	0.00579542
TTGCCTTTCGATCGCCGCA-----TCGAAGTATCGCCATC	TTGCCTTTCGATCGCCGCAGGGCATCCAAGTATCGCCATC	FALSE	5	0	0	3	0.00579542
TTGCCTTTCGATCGCCGCA-----TCCAAGTAACGCCATC	TTGCCTTTCGATCGCCGCAGGGCATCCAAGTATCGCCATC	FALSE	5	0	0	3	0.00579542
TTGCCTTTCGATCGCCGCA-----TCCAAGTAGCGCCATC	TTGCCTTTCGATCGCCGCAGGGCATCCAAGTATCGCCATC	FALSE	5	0	0	3	0.00579542
TTGCCTTTCGATCGCCGCA-----TCCAAGTATAGCCATC	TTGCCTTTCGATCGCCGCAGGGCATCCAAGTATCGCCATC	FALSE	5	0	0	3	0.00579542
TTGCCTTTCGATCGCCGCAGGGNATCCNAGTATCGNCATC	TTGCCTTTCGATCGCCGCAGGGCATCCAAGTATCGCCATC	TRUE	0	0	0	3	0.00579542
TTGCCTTTCGATCGCCGCGGGGCATCCAAGTATCGCCATC	TTGCCTTTCGATCGCCGCAGGGCATCCAAGTATCGCCATC	TRUE	0	0	0	3	0.00579542
TTGCCTATCGATCGCCGCAG--TATCCAAGTATCGCCATC	TTGCCTTTCGATCGCCGCAGGGCATCCAAGTATCGCCATC	FALSE	2	0	0	3	0.00579542
TTGCCTTTCTATCGCCGCAGGTCATCCAAGTATCGCCATC	TTGCCTTTCGATCGCCGCAGGGCATCCAAGTATCGCCATC	TRUE	0	0	0	3	0.00579542
TTGCCTTTGGATCGCCGCA-----TCCAAGTATCGCCATC	TTGCCTTTCGATCGCCGCAGGGCATCCAAGTATCGCCATC	FALSE	5	0	0	3	0.00579542
TTGCCTTTCGATCGCCGTAGGGCATCCAAGTATCGCCATC	TTGCCTTTCGATCGCCGCAGGGCATCCAAGTATCGCCATC	TRUE	0	0	0	3	0.00579542
TTGCCTTTCGATCGCCGCAGGGCATCCAAGTAACGCCATC	TTGCCTTTCGATCGCCGCAGGGCATCCAAGTATCGCCATC	TRUE	0	0	0	3	0.00579542
TTGCCTTTCGATCGCCGCAGGGCATCCAAGTAGCGCCATC	TTGCCTTTCGATCGCCGCAGGGCATCCAAGTATCGCCATC	TRUE	0	0	0	3	0.00579542
TTGCCTTTCGATCGCCGCA-----TCCAAGTTTCGCCATC	TTGCCTTTCGATCGCCGCAGGGCATCCAAGTATCGCCATC	FALSE	5	0	0	3	0.00579542
TTGCCTTTCTATCGCCGCA---------AGTATCGCCATC	TTGCCTTTCGATCGCCGCAGGGCATCCAAGTATCGCCATC	FALSE	9	0	0	3	0.00579542
TTGCCTTTCGATCACCGCAGGGCATCCAAGTATCGCCATC	TTGCCTTTCGATCGCCGCAGGGCATCCAAGTATCGCCATC	TRUE	0	0	0	3	0.00579542
TTGCCTTTCGCTCGCCGCA-----TCCAAGTATCGCCATC	TTGCCTTTCGATCGCCGCAGGGCATCCAAGTATCGCCATC	FALSE	5	0	0	3	0.00579542
TTGCCTTTCGATCGCCGCAGGGCATCCAAGTATCGTCATC	TTGCCTTTCGATCGCCGCAGGGCATCCAAGTATCGCCATC	TRUE	0	0	0	3	0.00579542
TTGCCTTTCGAT----------------------------	TTGCCTTTCGATCGCCGCAGGGCATCCAAGTATCGCCATC	FALSE	34	0	0	3	0.00579542
TTGCCTTTCGATCGACGCAGGGCATCCAAGTATAGCCATC	TTGCCTTTCGATCGCCGCAGGGCATCCAAGTATCGCCATC	TRUE	0	0	0	3	0.00579542
TTGCCTTTCGATCGCCGCAG--CATCCAAGTATCGCCATC	TTGCCTTTCGATCGCCGCAGGGCATCCAAGTATCGCCATC	FALSE	2	0	0	3	0.00579542
TTGCCTTTCGAGCGCCGCAG--------------------	TTGCCTTTCGATCGCCGCAGGGCATCCAAGTATCGCCATC	FALSE	21	0	0	3	0.00579542
TTGCCTTTCGATCGACGCAGGGCATCCTAGTATCGCCATC	TTGCCTTTCGATCGCCGCAGGGCATCCAAGTATCGCCATC	TRUE	0	0	0	3	0.00579542
TTGCCTTTCGATCGCCGCAGGGCATCCGAGTATCGCCATC	TTGCCTTTCGATCGCCGCAGGGCATCCAAGTATCGCCATC	TRUE	0	0	0	3	0.00579542
TTGCCTTTCGATCTCCGCAG--------------------	TTGCCTTTCGATCGCCGCAGGGCATCCAAGTATCGCCATC	FALSE	21	0	0	3	0.00579542
TTGCCTTTCGATCGCCGCAGGGCATCCAAGTATCGCCCTC	TTGCCTTTCGATCGCCGCAGGGCATCCAAGTATCGCCATC	TRUE	0	0	0	3	0.00579542
TTGCCTTTCGATCGCCGCAGGGCACCCAAGTATCGCCATC	TTGCCTTTCGATCGCCGCAGGGCATCCAAGTATCGCCATC	TRUE	0	0	0	3	0.00579542
TTGCCTTTCG------------CATCCAAGTATCGCCATC	TTGCCTTTCGATCGCCGCAGGGCATCCAAGTATCGCCATC	FALSE	12	0	0	3	0.00579542
TTGCCTTTCGATCGCCGCAGGGCAGCCAAGTATCGCCATC	TTGCCTTTCGATCGCCGCAGGGCATCCAAGTATCGCCATC	TRUE	0	0	0	3	0.00579542
TTGCCTTTC-----------------CAAGTATCGCCATC	TTGCCTTTCGATCGCCGCAGGGCATCCAAGTATCGCCATC	FALSE	17	0	0	3	0.00579542
TTGCCTTTCGATCGCCTCAG---ATG-AAGTATCGCCATC	TTGCCTTTCGATCGCCGCAGGGCATCCAAGTATCGCCATC	FALSE	3	0	0	3	0.00579542
TTGCCTTTAGATCGCCGCA-----TCCAAGTATCGCCATC	TTGCCTTTCGATCGCCGCAGGGCATCCAAGTATCGCCATC	FALSE	5	0	0	3	0.00579542
TTGCCTTTCGATGGCCGCA-----TCCAAGTATCGCCATC	TTGCCTTTCGATCGCCGCAGGGCATCCAAGTATCGCCATC	FALSE	5	0	0	3	0.00579542
TTGCCTTTCGATCGCC--AGGGCATCCAAGTATCGCCATC	TTGCCTTTCGATCGCCGCAGGGCATCCAAGTATCGCCATC	TRUE	0	0	0	3	0.00579542
TTGCCTTTCGATTGCCGCA-----TCCAAGTATCGCCATC	TTGCCTTTCGATCGCCGCAGGGCATCCAAGTATCGCCATC	FALSE	5	0	0	3	0.00579542
TTGCCTTTCGATCGCCACA-----TCCAAGTATCGCCATC	TTGCCTTTCGATCGCCGCAGGGCATCCAAGTATCGCCATC	FALSE	5	0	0	3	0.00579542
TTGCCTTTCGATCGCCGCAGGGCATCCATGTATCTCCATC	TTGCCTTTCGATCGCCGCAGGGCATCCAAGTATCGCCATC	TRUE	0	0	0	3	0.00579542
TTGCCTTTCGATCGCCGCAGGGCATCCAAGTATCCCCATC	TTGCCTTTCGATCGCCGCAGGGCATCCAAGTATCGCCATC	TRUE	0	0	0	3	0.00579542
#REF!	TTGCCTTTCGATCGCCGCAGGGCATCCAAGTATCGCCATC	FALSE	65	0	0	3	0.00579542
TTGCCTTTCGAGCGCCGCA---------AGTATCGCCATC	TTGCCTTTCGATCGCCGCAGGGCATCCAAGTATCGCCATC	FALSE	9	0	0	3	0.00579542
CTGCCTTTCGATCGCCGCAAGGCATCCAAGTATCGCCATC	TTGCCTTTCGATCGCCGCAGGGCATCCAAGTATCGCCATC	FALSE	0	0	1	3	0.00579542
TTGCGTTTCGATCGCCGCAGGGCATCCAAGTATCGCCATC	TTGCCTTTCGATCGCCGCAGGGCATCCAAGTATCGCCATC	TRUE	0	0	0	3	0.00579542
TAGCCTTTCGATC-------------CAAGTATCGCCATC	TTGCCTTTCGATCGCCGCAGGGCATCCAAGTATCGCCATC	FALSE	13	0	0	3	0.00579542
TAGCCTTTCGATCGCCGCA---------AGTATCGCCATC	TTGCCTTTCGATCGCCGCAGGGCATCCAAGTATCGCCATC	FALSE	9	0	0	3	0.00579542
TTTCCTTTCGATCGCCGCAGGGCATCCAAGTATCTCCATC	TTGCCTTTCGATCGCCGCAGGGCATCCAAGTATCGCCATC	TRUE	0	0	0	3	0.00579542
TTCCCTTTCGATCGCCGCAGGGCATCCAAGTATCGCCATC	TTGCCTTTCGATCGCCGCAGGGCATCCAAGTATCGCCATC	TRUE	0	0	0	3	0.00579542
TTGCCATTCGAGCTCCGCA-----TCCAAGTATCGCCATC	TTGCCTTTCGATCGCCGCAGGGCATCCAAGTATCGCCATC	FALSE	5	0	0	3	0.00579542
TTGCCATTCGATC-------------CAAGTATCGCCATC	TTGCCTTTCGATCGCCGCAGGGCATCCAAGTATCGCCATC	FALSE	13	0	0	3	0.00579542
TGGCCTTTCGATC-------------CAAGTATCGCCATC	TTGCCTTTCGATCGCCGCAGGGCATCCAAGTATCGCCATC	FALSE	13	0	0	3	0.00579542
TCGCCTTTCGATC-------------CAAGTATCGCCATC	TTGCCTTTCGATCGCCGCAGGGCATCCAAGTATCGCCATC	FALSE	13	0	0	3	0.00579542
TCGCCTTTCGATCGCCGCA-----TCCAAGTATCGCCATC	TTGCCTTTCGATCGCCGCAGGGCATCCAAGTATCGCCATC	FALSE	5	0	0	3	0.00579542
TTGCCTTTCGAGCGCCGCAGTATCGCCATCCAAGTATCGC	TTGCCTTTCGATCGCCGCAG----GGCATCCAAGTATCGC	FALSE	0	4	0	2	0.00386361
TTGCCTTTCGATCGCCGCA-----TCAAAGTATCGCCATC	TTGCCTTTCGATCGCCGCAGGGCATCCAAGTATCGCCATC	FALSE	5	0	0	2	0.00386361
TTGCCTTTCGATCGCCGCAG---ATGTA-GTATCGCGATC	TTGCCTTTCGATCGCCGCAGGGCATCCAAGTATCGCCATC	FALSE	3	0	0	2	0.00386361
TTGCCTTTCGATCGCCGCAGTATCGCCCTCCAAGTATCGC	TTGCCTTTCGATCGCCGCAG----GGCATCCAAGTATCGC	FALSE	0	4	0	2	0.00386361
TTGACTTTCGATC-------------CAAGTATCGCCATC	TTGCCTTTCGATCGCCGCAGGGCATCCAAGTATCGCCATC	FALSE	13	0	0	2	0.00386361
TTGCCTTTCGATCGCCGCAGTATCGGCATCCAAGTATCGC	TTGCCTTTCGATCGCCGCAG----GGCATCCAAGTATCGC	FALSE	0	4	0	2	0.00386361
TTGCCTTTCGATAGCCGCA-----TCCAAGTATCGCCATC	TTGCCTTTCGATCGCCGCAGGGCATCCAAGTATCGCCATC	FALSE	5	0	0	2	0.00386361
GTGCCTTTCGATCGCCGCAGGGCATCCAAGTATCGCCATC	TTGCCTTTCGATCGCCGCAGGGCATCCAAGTATCGCCATC	TRUE	0	0	0	2	0.00386361
TTGCCTTTCGATCGTCGCAGGGCATCCAAGTATCGCCATC	TTGCCTTTCGATCGCCGCAGGGCATCCAAGTATCGCCATC	TRUE	0	0	0	2	0.00386361
TTGCCTTTCGATA-------------CAAGTATCGCCATC	TTGCCTTTCGATCGCCGCAGGGCATCCAAGTATCGCCATC	FALSE	13	0	0	2	0.00386361
TTGCCTTTCGATCGCCGCAG---ATG-AAGTATCGCGATC	TTGCCTTTCGATCGCCGCAGGGCATCCAAGTATCGCCATC	FALSE	3	0	0	2	0.00386361
TTGCCTTTCGATCTCCGCA---------AGTATCGCCATC	TTGCCTTTCGATCGCCGCAGGGCATCCAAGTATCGCCATC	FALSE	9	0	0	2	0.00386361
TTGCCTTTCGATCGTTGCAGGGCATCCAAGTATCGCCATC	TTGCCTTTCGATCGCCGCAGGGCATCCAAGTATCGCCATC	TRUE	0	0	0	2	0.00386361
TTGCCTTTCGAGCTCCGCA-----TCCAAGTATCGCCATC	TTGCCTTTCGATCGCCGCAGGGCATCCAAGTATCGCCATC	FALSE	5	0	0	2	0.00386361
TTGCCTTTCGATCTCCGCAG--TATCCAAGTATCGCCATC	TTGCCTTTCGATCGCCGCAGGGCATCCAAGTATCGCCATC	FALSE	2	0	0	2	0.00386361
TTGCCTTTCGATCTCCGCAGTATCGCCATCCAAGTATCGC	TTGCCTTTCGATCGCCGCAG----GGCATCCAAGTATCGC	FALSE	0	4	0	2	0.00386361
TTGCCTTTCGATCGCCGCAGTATCGCCATCCCAGTATCGC	TTGCCTTTCGATCGCCGCAG----GGCATCCAAGTATCGC	FALSE	0	4	0	2	0.00386361
TTGCCTTTCGATCGCCGCAG--AATCCAAGTATCGCCATC	TTGCCTTTCGATCGCCGCAGGGCATCCAAGTATCGCCATC	FALSE	2	0	0	2	0.00386361
TTNCCTTTCGATCGCCGCAGGGCANCCNAGTATCGCCATC	TTGCCTTTCGATCGCCGCAGGGCATCCAAGTATCGCCATC	TRUE	0	0	0	2	0.00386361
TTNCCTTTCGATCGCCGCAGGGCANCCAAGTATCGCCATC	TTGCCTTTCGATCGCCGCAGGGCATCCAAGTATCGCCATC	TRUE	0	0	0	2	0.00386361
TTGCATTTCGATCGCCGCA-----TCCAAGTATCGCCATC	TTGCCTTTCGATCGCCGCAGGGCATCCAAGTATCGCCATC	FALSE	5	0	0	2	0.00386361
TTGC-TTTCGATCGCCGCAGGGCATCCAAGTATCGCCATC	TTGCCTTTCGATCGCCGCAGGGCATCCAAGTATCGCCATC	TRUE	0	0	0	2	0.00386361
TTGCCTTTCGATCGCCGCAGNGCATCCAAGTATCGCCATC	TTGCCTTTCGATCGCCGCAGGGCATCCAAGTATCGCCATC	FALSE	0	0	1	2	0.00386361
TTGCCTTTCGATCGCCGCAGTAGCGCCATCCAAGTATCGC	TTGCCTTTCGATCGCCGCAG----GGCATCCAAGTATCGC	FALSE	0	4	0	2	0.00386361
TTGCCTTTCGATCGCCGCAGTATCGACATCCAAGTATCGC	TTGCCTTTCGATCGCCGCAG----GGCATCCAAGTATCGC	FALSE	0	4	0	2	0.00386361
TTGCCTTTCGATCGCCGCAG--TATCCAAGTATCTCCATC	TTGCCTTTCGATCGCCGCAGGGCATCCAAGTATCGCCATC	FALSE	2	0	0	2	0.00386361
[truncated: 859 more rows]

## Sheet: tGD, F8, Bottle 3
Aligned_Sequence	Reference_Sequence	Unedited	n_deleted	n_inserted	n_mutated	#Reads	%Reads	Flies # estimate
[truncated: 1,171 more rows]

[truncated: 12 more sheets: tGD, F15, Bottle 1, tGD, F15, Bottle 2, tGD, F15, Bottle 3, DT-tGD, F4, Bottle 1, DT-tGD, F4, Bottle 2, DT-tGD, F4, Bottle 3, DT-tGD, F8, Bottle 1, DT-tGD, F8, Bottle 2, DT-tGD, F8, Bottle 3, DT-tGD, F15, Bottle 1, DT-tGD, F15, Bottle 2, DT-tGD, F15, Bottle 3]
